# Supplementary material for: Systematic genetic mapping of necroptosis identifies SLC39A7 as modulator of death receptor trafficking
Source: Cell Death Differ. 2018 Sep 20;26(6):1138–55. doi: 10.1038/s41418-018-0192-6 (PMC6748104; doi:10.1038/s41418-018-0192-6)
Supplement: Supplementary file 6 — Supplementary Table 1 [file 41418_2018_192_MOESM6_ESM.xlsx]

## Sheet: SMAC mim 10uM
genesymbol	disruptive insertions in gene identified in screen	total number of insertions identified in screen	insertions in gene identified in reference data set	total number of insertions identified in reference data set	pvalue	adj_pvalue
TNFRSF1A	702	78582	203	861559	0	0
MLKL	226	79058	103	861659	4.23167e-160	2.73832e-156
RIPK1	137	79147	19	861743	1.3355e-124	5.76134e-121
RIPK3	68	79216	15	861747	2.80971e-58	9.09083e-55
ELF4	166	79118	454	861308	2.38684e-41	6.17809e-38
SLC39A7	58	79226	32	861730	7.16923e-40	1.5464e-36
RP11-750H9.5	162	79122	583	861179	6.04418e-29	1.11748e-25
ELF1	185	79099	740	861022	4.43725e-28	7.17836e-25
SP3	43	79241	36	861726	1.13138e-25	1.62692e-22
SPI1	73	79211	183	861579	7.50858e-21	9.71761e-18
TNFRSF1B	38	79246	47	861715	5.51964e-19	6.4941e-16
WT1	90	79194	323	861439	6.70916e-17	7.23583e-14
SP1	29	79255	38	861724	2.17707e-14	2.16735e-11
RP11-251M1.1	127	79157	641	861121	2.92953e-13	2.70814e-10
BAP1	23	79261	27	861735	2.16668e-12	1.86942e-09
CACNA2D4	160	79124	945	860817	1.97734e-11	1.59942e-08
RP11-347I19.3	86	79198	393	861369	2.48619e-11	1.89272e-08
CSK	115	79169	603	861159	2.85979e-11	2.05619e-08
KCNN4	67	79217	278	861484	1.19019e-10	8.1071e-08
AC069368.3	99	79185	510	861252	2.79823e-10	1.81074e-07
PLEKHA2	98	79186	512	861250	6.51095e-10	4.01261e-07
PRSS57	45	79239	166	861596	6.20428e-09	3.64981e-06
SGK223	106	79178	604	861158	8.28385e-09	4.66128e-06
STAG2	50	79234	202	861560	1.17728e-08	6.34849e-06
C10orf54	112	79172	661	861101	1.69445e-08	8.77182e-06
SPN	98	79186	552	861210	1.78673e-08	8.89381e-06
KLF16	57	79227	255	861507	2.62376e-08	1.25765e-05
SSH2	193	79091	1358	860404	4.92854e-08	2.27804e-05
FMNL1	92	79192	524	861238	7.37514e-08	3.29135e-05
CTD-2370N5.3	92	79192	527	861235	9.2411e-08	3.98661e-05
RP11-321F6.1	108	79176	656	861106	1.06448e-07	4.34147e-05
UBA7	69	79215	354	861408	1.07346e-07	4.34147e-05
M1AP	99	79185	589	861173	1.50396e-07	5.77465e-05
BIRC6	47	79237	202	861560	1.51706e-07	5.77465e-05
FAM78A	90	79194	523	861239	2.18606e-07	8.08344e-05
MOB3A	105	79179	657	861105	5.40983e-07	0.000194483
RP11-876N24.2	115	79169	741	861021	5.91974e-07	0.000207063
DLGAP1-AS2	68	79216	368	861394	7.09715e-07	0.000241714
TCEANC2	77	79207	439	861323	8.19459e-07	0.000271934
EVI2B	63	79221	339	861423	1.49588e-06	0.000483993
RP11-968A15.8	115	79169	765	860997	2.26629e-06	0.000715373
S100Z	84	79200	511	861251	2.63425e-06	0.000798023
PLAC8	58	79226	308	861454	2.65144e-06	0.000798023
RP11-109G23.3	25	79259	84	861678	3.35804e-06	0.000987723
CTD-2639E6.9	30	79254	115	861647	3.66077e-06	0.00105284
C14orf93	49	79235	246	861516	4.03799e-06	0.00113608
PRKCB	152	79132	1098	860664	4.1981e-06	0.00115599
CTD-3088G3.8	144	79140	1034	860728	5.57839e-06	0.00150407
IL2RG	57	79227	310	861452	5.98955e-06	0.00158198
RP1-159A19.4	26	79258	95	861667	7.7116e-06	0.00199607
EVI2A	59	79225	335	861427	1.29433e-05	0.00328454
CTB-52I2.5	52	79232	283	861479	1.50513e-05	0.00374603
CLN3	61	79223	353	861409	1.54661e-05	0.00377666
TBC1D2B	137	79147	998	860764	1.7057e-05	0.00395543
ARHGEF6	104	79180	710	861052	1.71267e-05	0.00395543
AC058791.2	92	79192	608	861154	1.71562e-05	0.00395543
ANKS1A	136	79148	990	860772	1.76961e-05	0.00395543
STK10	125	79159	893	860869	1.77264e-05	0.00395543
RFX1	61	79223	358	861404	2.22897e-05	0.00488937
CTA-833B7.2	42	79242	214	861548	2.53011e-05	0.00545744
MALAT1	40	79244	200	861562	2.68702e-05	0.00570088
GPR97	89	79195	599	861163	4.16086e-05	0.00868545
VAMP8	37	79247	184	861578	4.75183e-05	0.00973722
FAM129C	42	79242	221	861541	4.81519e-05	0.00973722
HOTTIP	50	79234	284	861478	5.62893e-05	0.0112076
HPS4	36	79248	180	861582	6.55587e-05	0.0128555
ZNF445	52	79232	302	861460	6.71453e-05	0.0129701
AKAP13	78	79206	516	861246	7.2303e-05	0.013761
RP11-284F21.7	16	79268	49	861713	7.54273e-05	0.0141475
RASSF1	37	79247	189	861573	7.70422e-05	0.014244
RP5-977B1.7	30	79254	139	861623	7.95973e-05	0.0143242
MORN3	71	79213	459	861303	7.96895e-05	0.0143242
RP11-689B22.2	91	79193	631	861131	8.86496e-05	0.0157165
SCAMP2	55	79229	333	861429	0.000111029	0.019418
STAT3	67	79217	434	861328	0.000129947	0.0224237
TNPO2	23	79261	96	861666	0.000140733	0.0239654
RP11-509J21.1	35	79249	182	861580	0.000159392	0.0267903
IGHV2-10	17	79267	59	861703	0.00016312	0.0270654
BCR	14	79270	42	861720	0.000174413	0.0282968
AC018890.6	98	79186	707	861055	0.000176911	0.0282968
DLGAP1	129	79155	985	860777	0.000177101	0.0282968
RP11-502I4.3	27	79257	126	861636	0.00019416	0.0306441
ZNF512B	39	79245	215	861547	0.00020272	0.0316097
SLC12A6	60	79224	384	861378	0.000211976	0.0326595
RP1-40E16.12	4	79280	1	861761	0.000234928	0.0357699
RNASEH2B-AS1	31	79253	157	861605	0.000244813	0.0368415
AC132192.1	10	79274	23	861739	0.000270972	0.0403094
FAM45A	61	79223	397	861365	0.000279367	0.040997
RBBP8P1	36	79248	196	861566	0.00028193	0.040997
RP11-333E13.4	26	79258	123	861639	0.000302702	0.0435285
ST7L	29	79255	145	861617	0.000316519	0.0450152
STK3	59	79225	383	861379	0.000327494	0.0460698
GAB2	58	79226	376	861386	0.000354573	0.0492723
C1orf43	28	79256	139	861623	0.00035944	0.0492723
PTBP1	6	79278	7	861755	0.000364095	0.0492723
RBM12B-AS1	17	79267	64	861698	0.000365488	0.0492723
UNK	36	79248	200	861562	0.000393152	0.0524554
UBXN11	80	79204	567	861195	0.000404487	0.053417
B3GNTL1	49	79235	304	861458	0.000410412	0.053652
RP3-455J7.4	48	79236	297	861465	0.000442663	0.0572895
MUC4	50	79234	315	861447	0.00049088	0.0629007
GNA12	53	79231	341	861421	0.000527283	0.0665805
RP11-84A19.4	32	79252	173	861589	0.000532759	0.0665805
TMEM209	15	79269	54	861708	0.000535031	0.0665805
SELPLG	51	79233	325	861437	0.000546976	0.0674187
NBR1	50	79234	317	861445	0.000556189	0.0679075
CXorf65	25	79259	122	861640	0.000580178	0.0701745
AP001462.6	7	79277	12	861750	0.000609817	0.0730764
NAA15	21	79263	95	861667	0.000668057	0.079321
PTPN7	43	79241	263	861499	0.000688682	0.0810265
ANGPTL6	30	79254	161	861601	0.000701981	0.0818471
HNRNPH1	19	79265	82	861680	0.000726102	0.0839036
RP5-977B1.11	39	79245	233	861529	0.000804192	0.0921049
RP11-253D19.1	19	79265	83	861679	0.000822701	0.0933982
GIMAP2	16	79268	64	861698	0.000934534	0.105172
LAMTOR1	25	79259	127	861635	0.000956926	0.106763
RP6-109B7.3	38	79246	228	861534	0.000995558	0.109724
RPTOR	153	79131	1261	860501	0.00100556	0.109724
FGF6	66	79218	464	861298	0.0010089	0.109724
CBX3	19	79265	85	861677	0.00104932	0.113169
RP1-125I3.2	27	79257	143	861619	0.00106091	0.113473
PPP6R1	47	79237	303	861459	0.00108144	0.114721
UNC13D	24	79260	121	861641	0.00109166	0.114864
RP11-218M22.1	17	79267	72	861690	0.00112989	0.117927
ZMYND8	64	79220	450	861312	0.00119069	0.122695
EGFL7	45	79239	288	861474	0.00119452	0.122695
AKAP8	16	79268	66	861696	0.00123203	0.125551
PHF23	13	79271	47	861715	0.00126752	0.12766
SLC38A5	25	79259	130	861632	0.00127245	0.12766
HORMAD2	38	79246	232	861530	0.00131306	0.13072
CTD-2125J1.1	30	79254	169	861593	0.00137286	0.13563
RP5-968P14.2	31	79253	177	861585	0.00139443	0.135689
WRAP53	31	79253	177	861585	0.00139443	0.135689
TMEM255B	4	79280	3	861759	0.00143124	0.138232
KDM2B	51	79233	343	861419	0.0015478	0.148383
VGLL4	26	79258	140	861622	0.00159076	0.15138
COL23A1	40	79244	252	861510	0.00166944	0.157708
RP11-405F3.4	74	79210	547	861215	0.00175652	0.164731
RP11-315D16.4	17	79267	76	861686	0.00186308	0.173127
GABPA	18	79266	83	861679	0.0018728	0.173127
TK2	73	79211	540	861222	0.00190631	0.174975
ATP6V0A2	54	79230	374	861388	0.00203679	0.185635
USP3-AS1	19	79265	91	861671	0.00207362	0.18767
PJA2	22	79262	113	861649	0.00210125	0.188126
SNAI3	27	79257	151	861611	0.00210773	0.188126
CTD-2651B20.1	8	79276	21	861741	0.00216452	0.191871
COMT	42	79242	273	861489	0.00218512	0.192379
LINC00478	26	79258	144	861618	0.00223923	0.193345
GFRA3	3	79281	1	861761	0.0022409	0.193345
LINGO1	3	79281	1	861761	0.0022409	0.193345
NR1H3	39	79245	249	861513	0.00232431	0.199214
CTA-292E10.6	11	79273	39	861723	0.0025721	0.219001
HMGB2P1	18	79266	86	861676	0.00261631	0.221309
RRN3P3	4	79280	4	861758	0.00267132	0.223544
IL16	61	79223	441	861321	0.00267727	0.223544
SWAP70	89	79195	695	861067	0.00276795	0.229633
KIAA0391	83	79201	641	861121	0.00287615	0.23709
MGME1	28	79256	163	861599	0.0029258	0.2385
TAPBPL	31	79253	187	861575	0.00293012	0.2385
RP11-761I4.4	16	79268	73	861689	0.0029726	0.239648
AC090616.2	24	79260	132	861630	0.00298125	0.239648
RGS19	38	79246	245	861517	0.00303052	0.242105
ARHGAP35	36	79248	229	861533	0.00315156	0.247659
PARP10	23	79261	125	861637	0.00315687	0.247659
LOXL3	30	79254	180	861582	0.00315745	0.247659
RP11-420G6.4	46	79238	314	861448	0.00324329	0.249253
KIAA1731	49	79235	340	861422	0.00326185	0.249253
TNRC18	37	79247	238	861524	0.00328874	0.249253
FAM86B3P	25	79259	141	861621	0.00330867	0.249253
GNG7	83	79201	645	861117	0.00332829	0.249253
RP11-691H4.4	32	79252	197	861565	0.00333865	0.249253
FADS2	36	79248	230	861532	0.00335469	0.249253
LMO4	12	79272	47	861715	0.00336199	0.249253
RNF166	43	79241	289	861473	0.00336454	0.249253
ZNF114	27	79257	157	861605	0.00338477	0.249253
RP6-109B7.2	30	79254	181	861581	0.00338963	0.249253
IRF5	35	79249	222	861540	0.00341675	0.249828
LIN28B	50	79234	350	861412	0.00348409	0.25332
CTA-397H3.3	13	79271	54	861708	0.00357852	0.258733
ZNF787	17	79267	82	861680	0.00368194	0.264559
IL1RL1	6	79278	13	861749	0.00369998	0.264559
CD63	12	79272	48	861714	0.0038856	0.276305
BBC3	18	79266	90	861672	0.00397666	0.281234
LRRC27	36	79248	233	861529	0.00403244	0.28363
RP11-705O1.8	31	79253	192	861570	0.00413023	0.287088
DIS3L	24	79260	136	861626	0.00414816	0.287088
RP11-620J15.3	24	79260	136	861626	0.00414816	0.287088
RP11-770J1.4	25	79259	144	861618	0.00419832	0.289014
SKIDA1	26	79258	152	861610	0.00422701	0.289449
UNC79	70	79214	533	861229	0.00428786	0.292071
GABPB1	18	79266	91	861671	0.00439533	0.296837
FNBP1	104	79180	849	860913	0.0044265	0.296837
C2orf49	5	79279	9	861753	0.00444023	0.296837
CTD-2020K17.4	4	79280	5	861757	0.00448829	0.296837
RP11-778J15.1	4	79280	5	861757	0.00448829	0.296837
AE000661.37	173	79111	1512	860250	0.00449544	0.296837
ARHGDIB	52	79232	373	861389	0.00453293	0.297358
RP11-16L9.4	42	79242	286	861476	0.00454929	0.297358
BRD2-IT1	13	79271	56	861706	0.00465666	0.29999
CTD-3065J16.9	16	79268	77	861685	0.00465909	0.29999
CTD-3184A7.4	16	79268	77	861685	0.00465909	0.29999
RP1L1	51	79233	365	861397	0.00470808	0.301643
ATP2A3	11	79273	43	861719	0.0048269	0.306224
RP11-804A23.2	11	79273	43	861719	0.0048269	0.306224
MIR181A2HG	27	79257	162	861600	0.00489943	0.307155
DNAJC4	6	79278	14	861748	0.00491277	0.307155
VAV3-AS1	6	79278	14	861748	0.00491277	0.307155
TTC7B	34	79250	220	861542	0.00505629	0.308349
EXD3	36	79248	237	861525	0.00511424	0.308349
AP000769.7	12	79272	50	861712	0.00512873	0.308349
ST7-AS1	8	79276	25	861737	0.00517214	0.308349
AC092171.1	29	79255	179	861583	0.00517303	0.308349
CBX7	3	79281	2	861760	0.00524986	0.308349
DLL1	3	79281	2	861760	0.00524986	0.308349
PJA1	3	79281	2	861760	0.00524986	0.308349
RP11-767I20.1	3	79281	2	861760	0.00524986	0.308349
TRIM39	3	79281	2	861760	0.00524986	0.308349
ZNF416	3	79281	2	861760	0.00524986	0.308349
SLC3A2	32	79252	204	861558	0.00527072	0.308349
AC023797.1	13	79271	57	861705	0.00528593	0.308349
IFITM2	13	79271	57	861705	0.00528593	0.308349
DNASE1L1	15	79269	71	861691	0.00528925	0.308349
HOXA11-AS	18	79266	93	861669	0.00534159	0.310004
TGFBRAP1	14	79270	65	861697	0.00598628	0.345868
FNIP1	33	79251	215	861547	0.00620235	0.356759
AP006216.12	35	79249	232	861530	0.00624887	0.357591
TRPM7	8	79276	26	861736	0.00627207	0.357591
PLXND1	40	79244	275	861487	0.00632673	0.359125
NR2F1	6	79278	15	861747	0.00639358	0.361335
RP11-599B13.3	18	79266	95	861667	0.00644808	0.36283
RP11-357N13.1	36	79248	242	861520	0.00680151	0.381061
IL2RA	48	79236	347	861415	0.00698265	0.384506
ARL8A	4	79280	6	861756	0.00698413	0.384506
BCKDHB	4	79280	6	861756	0.00698413	0.384506
RP11-377G16.2	4	79280	6	861756	0.00698413	0.384506
NF1	135	79149	1162	860600	0.00701486	0.384506
CTD-2561B21.11	25	79259	151	861611	0.00707312	0.384506
CXorf38	23	79261	135	861627	0.00710068	0.384506
SLC43A3	23	79261	135	861627	0.00710068	0.384506
C21orf119	7	79277	21	861741	0.00731002	0.39403
GPR114	31	79253	201	861561	0.00733744	0.39403
ARHGAP9	27	79257	168	861594	0.00742644	0.394111
NR1D1	27	79257	168	861594	0.00742644	0.394111
ARRB1	56	79228	420	861342	0.00744141	0.394111
RP11-529K1.2	20	79264	112	861650	0.00746345	0.394111
RP11-54O7.11	14	79270	67	861695	0.00749121	0.394111
RP11-756H6.1	18	79266	97	861665	0.00773366	0.405219
MYOM1	42	79242	297	861465	0.00799338	0.417138
VDAC1	10	79274	40	861722	0.00804729	0.418265
RP11-473M20.9	45	79239	324	861438	0.00822643	0.424981
NMRAL1	22	79262	129	861633	0.00824217	0.424981
NCBP2	5	79279	11	861751	0.00840288	0.431548
RP4-686C3.7	13	79271	61	861701	0.00851312	0.435482
TRPM2	33	79251	221	861541	0.00879844	0.448305
RP11-290C10.1	28	79256	179	861583	0.00887062	0.448451
ZFX-AS1	28	79256	179	861583	0.00887062	0.448451
AC005003.1	17	79267	91	861671	0.00894648	0.450527
RP11-58E21.5	53	79231	398	861364	0.00917556	0.460272
HTT	33	79251	222	861540	0.00930784	0.464893
TICAM1	25	79259	155	861607	0.00933953	0.464893
C9orf139	58	79226	444	861318	0.00940784	0.466499
PAN2	23	79261	139	861623	0.00953119	0.469945
CTD-2376I20.1	50	79234	372	861390	0.00957945	0.469945
RIN3	93	79191	771	860991	0.00958627	0.469945
ARC	3	79281	3	861759	0.00984229	0.478868
HUNK	3	79281	3	861759	0.00984229	0.478868
NOA1	15	79269	77	861685	0.00988813	0.479296
RP5-821D11.7	24	79260	148	861614	0.0101271	0.488437
CTD-2186M15.3	19	79265	108	861654	0.0102079	0.488437
SLC2A6	4	79280	7	861755	0.0102492	0.488437
ATP1A1OS	6	79278	17	861745	0.0102827	0.488437
CTD-2410N18.3	6	79278	17	861745	0.0102827	0.488437
CTB-58E17.3	22	79262	132	861630	0.0103031	0.488437
ST3GAL1	61	79223	474	861288	0.0103595	0.489318
HTATSF1P2	13	79271	63	861699	0.0106218	0.498457
SIGLEC29P	10	79274	42	861720	0.0106301	0.498457
HOXB-AS1	25	79259	157	861605	0.0106765	0.498829
RP4-761J14.9	12	79272	56	861706	0.0108272	0.50405
FBXL22	16	79268	86	861676	0.0113406	0.526059
PBLD	33	79251	226	861536	0.011594	0.535893
CCDC130	9	79275	36	861726	0.011646	0.53638
CBX3P2	13	79271	64	861698	0.0118179	0.540448
RP11-325F22.4	13	79271	64	861698	0.0118179	0.540448
PIWIL3	39	79245	279	861483	0.0119877	0.546283
RAB5C	11	79273	50	861712	0.0122593	0.554835
PRUNE2	51	79233	387	861375	0.0122611	0.554835
RAMP1	27	79257	176	861586	0.0123758	0.558077
NABP1	8	79276	30	861732	0.0125072	0.560096
QSER1	8	79276	30	861732	0.0125072	0.560096
GAB3	67	79217	535	861227	0.0125784	0.561342
XXbac-BPG249D20.9	17	79267	95	861667	0.0126923	0.563174
LAT2	69	79215	554	861208	0.0127232	0.563174
ANKRD34A	22	79262	135	861627	0.01276	0.563174
SBF2	42	79242	307	861455	0.0127976	0.563174
AC009133.19	71	79213	573	861189	0.0128458	0.563174
C19orf54	21	79263	127	861635	0.0128805	0.563174
RBM41	7	79277	24	861738	0.0130015	0.566552
AC004741.3	9	79275	37	861725	0.0134218	0.582904
CEP70	30	79254	203	861559	0.0135141	0.584948
hsa-mir-8072	10	79274	44	861718	0.0137972	0.588513
MYLPF	10	79274	44	861718	0.0137972	0.588513
SLC16A10	10	79274	44	861718	0.0137972	0.588513
RP4-613B23.1	14	79270	73	861689	0.01386	0.588513
TP53	14	79270	73	861689	0.01386	0.588513
CLPX	18	79266	104	861658	0.0139372	0.588513
WDR74	20	79264	120	861642	0.0139398	0.588513
HMGN5	19	79265	112	861650	0.0139788	0.588513
RHOG	47	79237	354	861408	0.0140057	0.588513
ZNF10	5	79279	13	861749	0.0143072	0.595293
CNNM1	4	79280	8	861754	0.0143605	0.595293
HAGHL	4	79280	8	861754	0.0143605	0.595293
STMN3	4	79280	8	861754	0.0143605	0.595293
AC006160.5	15	79269	81	861681	0.0143971	0.595293
ASCC1	13	79271	66	861696	0.0145196	0.598446
YEATS4	8	79276	31	861731	0.0145998	0.599843
DENND4B	16	79268	89	861673	0.0147599	0.604503
HBEGF	20	79264	121	861641	0.0149921	0.609708
AL136218.1	24	79260	154	861608	0.0150509	0.609708
AC002117.1	19	79265	113	861649	0.0150743	0.609708
RP11-182J1.1	18	79266	105	861657	0.0150754	0.609708
SIK3	43	79241	320	861442	0.0152975	0.61658
SLC16A1	7	79277	25	861737	0.0154587	0.61658
LTB	11	79273	52	861710	0.0154765	0.61658
BAIAP2-AS1	6	79278	19	861743	0.0156058	0.61658
C19orf47	6	79278	19	861743	0.0156058	0.61658
DCAF7	6	79278	19	861743	0.0156058	0.61658
NAA50	6	79278	19	861743	0.0156058	0.61658
SET	27	79257	180	861582	0.0156984	0.61658
TXNDC15	15	79269	82	861680	0.0157402	0.61658
RP13-516M14.2	38	79246	276	861486	0.0157937	0.61658
GPR61	13	79271	67	861695	0.0160358	0.61658
ABCG2	3	79281	4	861758	0.0161506	0.61658
ADAMTS12	3	79281	4	861758	0.0161506	0.61658
B3GALT4	3	79281	4	861758	0.0161506	0.61658
CTD-2528A14.5	3	79281	4	861758	0.0161506	0.61658
FAM110B	3	79281	4	861758	0.0161506	0.61658
INPPL1	3	79281	4	861758	0.0161506	0.61658
PSMD7	3	79281	4	861758	0.0161506	0.61658
RP11-94P11.4	3	79281	4	861758	0.0161506	0.61658
TBC1D7	19	79265	114	861648	0.0162359	0.618016
TSHZ1	18	79266	106	861656	0.016285	0.618065
AC005083.1	32	79252	224	861538	0.0164686	0.623207
C19orf48	8	79276	32	861730	0.0169353	0.638999
GABPB1-AS1	19	79265	115	861647	0.0174662	0.657114
MAP3K8	33	79251	234	861528	0.0175378	0.657898
MIR3188	13	79271	68	861694	0.0176693	0.660914
SASH3	28	79256	191	861571	0.0180154	0.667214
LRIF1	5	79279	14	861748	0.0180955	0.667214
PON2	5	79279	14	861748	0.0180955	0.667214
RAB39B	5	79279	14	861748	0.0180955	0.667214
RNU2-2P	5	79279	14	861748	0.0180955	0.667214
RAB21	79	79205	660	861102	0.0182036	0.667445
CCDC14	7	79277	26	861736	0.0182282	0.667445
ATP5G2	14	79270	76	861686	0.0183081	0.667445
IMMP2L	14	79270	76	861686	0.0183081	0.667445
IL18RAP	12	79272	61	861701	0.0185465	0.670245
EIF4B	19	79265	116	861646	0.0187676	0.670245
CTA-212D2.2	6	79278	20	861742	0.0188738	0.670245
PAXIP1	6	79278	20	861742	0.0188738	0.670245
PRDM8	6	79278	20	861742	0.0188738	0.670245
CTC-340A15.2	42	79242	316	861446	0.0189368	0.670245
MGRN1	31	79253	218	861544	0.0189434	0.670245
RHOF	26	79258	175	861587	0.0192433	0.670245
RSPH3	4	79280	9	861753	0.0193804	0.670245
ST7	4	79280	9	861753	0.0193804	0.670245
RHOH	66	79218	539	861223	0.0194889	0.670245
NOP58	10	79274	47	861715	0.0198022	0.670245
SLC7A6	39	79245	290	861472	0.019821	0.670245
CAPZA1	25	79259	167	861595	0.0198565	0.670245
BRD2	14	79270	77	861685	0.0200082	0.670245
C10orf107	47	79237	363	861399	0.020075	0.670245
CHD9	47	79237	363	861399	0.020075	0.670245
C6orf10	2	79282	1	861761	0.0200984	0.670245
CTC-246B18.10	2	79282	1	861761	0.0200984	0.670245
DHX32	2	79282	1	861761	0.0200984	0.670245
FILIP1	2	79282	1	861761	0.0200984	0.670245
GS1-124K5.11	2	79282	1	861761	0.0200984	0.670245
HIST3H2A	2	79282	1	861761	0.0200984	0.670245
MFAP3	2	79282	1	861761	0.0200984	0.670245
PTH1R	2	79282	1	861761	0.0200984	0.670245
PTPRQ	2	79282	1	861761	0.0200984	0.670245
RN7SL473P	2	79282	1	861761	0.0200984	0.670245
RP11-255H23.2	2	79282	1	861761	0.0200984	0.670245
RP4-647J21.1	2	79282	1	861761	0.0200984	0.670245
RPSAP58	2	79282	1	861761	0.0200984	0.670245
2018-09-14	2	79282	1	861761	0.0200984	0.670245
TSPAN7	2	79282	1	861761	0.0200984	0.670245
S1PR4	19	79265	117	861645	0.0201428	0.670245
RP11-68I3.2	78	79206	654	861108	0.0201457	0.670245
TYROBP	26	79258	176	861586	0.0203664	0.674218
LRRC14	18	79266	109	861653	0.0203693	0.674218
DNM1	24	79260	159	861603	0.0204629	0.67559
CRADD	80	79204	674	861088	0.0206485	0.679983
LL22NC03-86G7.1	45	79239	346	861416	0.021132	0.694137
DBP	20	79264	126	861636	0.0212211	0.695299
CT49	14	79270	78	861684	0.0218246	0.713269
RP4-728D4.2	15	79269	86	861676	0.0220958	0.716223
TRIM14	15	79269	86	861676	0.0220958	0.716223
TESPA1	21	79263	135	861627	0.0221736	0.716223
CTD-2650P22.1	10	79274	48	861714	0.0221738	0.716223
AC108868.5	32	79252	230	861532	0.0222029	0.716223
DDN	8	79276	34	861728	0.0223906	0.716223
ADAM22	5	79279	15	861747	0.0224898	0.716223
KLHL22	12	79272	63	861699	0.0225773	0.716223
MRI1	6	79278	21	861741	0.0225791	0.716223
PRPF8	6	79278	21	861741	0.0225791	0.716223
RP11-119B16.2	6	79278	21	861741	0.0225791	0.716223
RP11-739L10.1	6	79278	21	861741	0.0225791	0.716223
FAM212A	20	79264	127	861635	0.0226765	0.717552
RP11-736E3.1	67	79217	554	861208	0.0231386	0.730389
AC174470.1	13	79271	71	861691	0.0233259	0.730952
FAM195B	13	79271	71	861691	0.0233259	0.730952
RP11-417O11.5	13	79271	71	861691	0.0233259	0.730952
CNST	54	79230	432	861330	0.02342	0.73213
AC000078.5	14	79270	79	861683	0.0237618	0.738088
AC016700.5	14	79270	79	861683	0.0237618	0.738088
RP1-315G1.3	17	79267	103	861659	0.0237817	0.738088
AP001258.5	3	79281	5	861757	0.0242381	0.738094
BEST1	3	79281	5	861757	0.0242381	0.738094
DYRK4	3	79281	5	861757	0.0242381	0.738094
RP11-386G11.8	3	79281	5	861757	0.0242381	0.738094
RP11-800A3.7	3	79281	5	861757	0.0242381	0.738094
RPL14	3	79281	5	861757	0.0242381	0.738094
SLC25A5	3	79281	5	861757	0.0242381	0.738094
ZNF496	3	79281	5	861757	0.0242381	0.738094
CDC14A	24	79260	162	861600	0.0243729	0.738792
TEC	120	79164	1070	860692	0.0244553	0.738792
LY86	67	79217	556	861206	0.0245763	0.738792
CD4	34	79250	250	861512	0.0246112	0.738792
VCL	19	79265	120	861642	0.0247358	0.738792
PPM1A	10	79274	49	861713	0.0247445	0.738792
RP11-79O8.1	10	79274	49	861713	0.0247445	0.738792
GYPC	7	79277	28	861734	0.0247748	0.738792
RPL9	7	79277	28	861734	0.0247748	0.738792
KIF13A	25	79259	171	861591	0.0249168	0.741316
HDGF	29	79255	206	861556	0.0250718	0.742391
RP11-355N15.1	100	79184	875	860887	0.0250756	0.742391
PXT1	21	79263	137	861625	0.0251526	0.742391
ERBB4	4	79280	10	861752	0.0253565	0.742391
FJX1	4	79280	10	861752	0.0253565	0.742391
PEX11G	4	79280	10	861752	0.0253565	0.742391
ZNF558	4	79280	10	861752	0.0253565	0.742391
AMMECR1	9	79275	42	861720	0.0254118	0.742391
LTBR	8	79276	35	861727	0.0255365	0.744355
CTB-58E17.1	33	79251	242	861520	0.0256956	0.74731
SCFD1	14	79270	80	861682	0.025824	0.747682
SETD9	14	79270	80	861682	0.025824	0.747682
C16orf98	11	79273	57	861705	0.0262473	0.756553
LINC00449	11	79273	57	861705	0.0262473	0.756553
RP11-252A24.3	6	79278	22	861740	0.0267434	0.767435
ZNF223	6	79278	22	861740	0.0267434	0.767435
RP11-701P16.5	18	79266	113	861649	0.0269828	0.772591
ERI2	12	79272	65	861697	0.0272192	0.777068
LENG8	5	79279	16	861746	0.0275198	0.777068
SAYSD1	5	79279	16	861746	0.0275198	0.777068
TMEM185B	5	79279	16	861746	0.0275198	0.777068
KLHL15	10	79274	50	861712	0.0275223	0.777068
DLX4	22	79262	147	861615	0.0275594	0.777068
RP6-109B7.4	22	79262	147	861615	0.0275594	0.777068
MBD3	14	79270	81	861681	0.0280155	0.788211
SIGLEC6	21	79263	139	861623	0.0284274	0.798064
DDX21	9	79275	43	861719	0.0285056	0.798527
RELT	28	79256	200	861562	0.0288477	0.803059
EFCC1	11	79273	58	861704	0.0289254	0.803059
ACAT1	8	79276	36	861726	0.0289776	0.803059
CLUH	8	79276	36	861726	0.0289776	0.803059
VPS29	8	79276	36	861726	0.0289776	0.803059
ERLIN2	26	79258	183	861579	0.0297264	0.822049
RP1-90J20.8	15	79269	90	861672	0.0302118	0.831106
TCTA	13	79271	74	861688	0.0302229	0.831106
ARHGEF2	38	79246	291	861471	0.0302466	0.831106
IFI16	29	79255	210	861552	0.0304993	0.833178
NDUFAF1	10	79274	51	861711	0.0305151	0.833178
PTGES2	10	79274	51	861711	0.0305151	0.833178
CYP2F1P	25	79259	175	861587	0.0309169	0.842371
CTB-31O20.9	6	79278	23	861739	0.0313859	0.849783
MPZL2	6	79278	23	861739	0.0313859	0.849783
ZNF566	6	79278	23	861739	0.0313859	0.849783
ACOX3	11	79273	59	861703	0.0317936	0.85593
MAP3K14	9	79275	44	861718	0.0318539	0.85593
RP11-120J1.1	9	79275	44	861718	0.0318539	0.85593
ZNF185	16	79268	99	861663	0.0321018	0.85593
ERI3	4	79280	11	861751	0.0323216	0.85593
HOXC-AS3	4	79280	11	861751	0.0323216	0.85593
MAPK11	4	79280	11	861751	0.0323216	0.85593
MOCS2	4	79280	11	861751	0.0323216	0.85593
NKAIN3	4	79280	11	861751	0.0323216	0.85593
RP11-585P4.5	4	79280	11	861751	0.0323216	0.85593
ARRB2	15	79269	91	861671	0.0325442	0.85593
AC005262.4	8	79276	37	861725	0.032725	0.85593
HMGA1	8	79276	37	861725	0.032725	0.85593
RNF169	8	79276	37	861725	0.032725	0.85593
RP11-452L6.7	8	79276	37	861725	0.032725	0.85593
HOXA-AS4	7	79277	30	861732	0.0327707	0.85593
SEC31B	7	79277	30	861732	0.0327707	0.85593
HIRIP3	14	79270	83	861679	0.0328034	0.85593
AVP	10	79274	52	861710	0.03373	0.865669
RP11-297N6.4	10	79274	52	861710	0.03373	0.865669
VHL	10	79274	52	861710	0.03373	0.865669
ADAR	3	79281	6	861756	0.0341131	0.865669
CIB1	3	79281	6	861756	0.0341131	0.865669
FREM3	3	79281	6	861756	0.0341131	0.865669
JMJD7	3	79281	6	861756	0.0341131	0.865669
NEIL3	3	79281	6	861756	0.0341131	0.865669
RP11-247A12.8	3	79281	6	861756	0.0341131	0.865669
RP11-481J13.1	3	79281	6	861756	0.0341131	0.865669
RP11-649G15.2	3	79281	6	861756	0.0341131	0.865669
RP13-279N23.2	3	79281	6	861756	0.0341131	0.865669
SLC27A3	3	79281	6	861756	0.0341131	0.865669
ZNF615	3	79281	6	861756	0.0341131	0.865669
ZNF747	37	79247	285	861477	0.0343304	0.869479
ALG1L13P	28	79256	204	861558	0.0350242	0.875587
AC008686.1	29	79255	213	861549	0.0351273	0.875587
2018-09-06	77	79207	665	861097	0.0351829	0.875587
AC092171.2	12	79272	68	861694	0.0354258	0.875587
RP11-475N22.4	9	79275	45	861717	0.0354653	0.875587
TOLLIP-AS1	9	79275	45	861717	0.0354653	0.875587
PPM1F	35	79249	268	861494	0.0361906	0.875587
KLHL33	19	79265	126	861636	0.0362488	0.875587
MOSPD1	6	79278	24	861738	0.036523	0.875587
RPS23	6	79278	24	861738	0.036523	0.875587
CTNNA2	33	79251	250	861512	0.0365447	0.875587
CTB-31O20.2	8	79276	38	861724	0.0367888	0.875587
CTD-2140B24.4	8	79276	38	861724	0.0367888	0.875587
NEB	8	79276	38	861724	0.0367888	0.875587
PUS1	8	79276	38	861724	0.0367888	0.875587
TMEM216	16	79268	101	861661	0.0368719	0.875587
ANGPT1	233	79051	2231	859531	0.0369414	0.875587
RP11-260O18.1	10	79274	53	861709	0.0371741	0.875587
AC002310.12	20	79264	135	861627	0.0372159	0.875587
CTD-3094K11.1	7	79277	31	861731	0.0373463	0.875587
TCTEX1D4	7	79277	31	861731	0.0373463	0.875587
FGR	15	79269	93	861669	0.0375981	0.875587
AC012456.4	2	79282	2	861760	0.0379559	0.875587
AFF2	2	79282	2	861760	0.0379559	0.875587
AL049829.1	2	79282	2	861760	0.0379559	0.875587
BEND5	2	79282	2	861760	0.0379559	0.875587
C1orf52	2	79282	2	861760	0.0379559	0.875587
CDC42EP1	2	79282	2	861760	0.0379559	0.875587
CENPF	2	79282	2	861760	0.0379559	0.875587
CLEC1A	2	79282	2	861760	0.0379559	0.875587
CTC-205M6.5	2	79282	2	861760	0.0379559	0.875587
CYP2U1	2	79282	2	861760	0.0379559	0.875587
DUOX1	2	79282	2	861760	0.0379559	0.875587
F3	2	79282	2	861760	0.0379559	0.875587
FBXO6	2	79282	2	861760	0.0379559	0.875587
FZD2	2	79282	2	861760	0.0379559	0.875587
GSTM2	2	79282	2	861760	0.0379559	0.875587
LRFN4	2	79282	2	861760	0.0379559	0.875587
PTMA	2	79282	2	861760	0.0379559	0.875587
RANBP17	2	79282	2	861760	0.0379559	0.875587
RP11-150C16.1	2	79282	2	861760	0.0379559	0.875587
RP11-1C1.6	2	79282	2	861760	0.0379559	0.875587
RP11-413B19.2	2	79282	2	861760	0.0379559	0.875587
RP11-848G14.2	2	79282	2	861760	0.0379559	0.875587
RP4-789D17.5	2	79282	2	861760	0.0379559	0.875587
SLC15A5	2	79282	2	861760	0.0379559	0.875587
SLC41A2	2	79282	2	861760	0.0379559	0.875587
SPATS1	2	79282	2	861760	0.0379559	0.875587
TCP1	2	79282	2	861760	0.0379559	0.875587
TPTE2	2	79282	2	861760	0.0379559	0.875587
ASH1L-AS1	11	79273	61	861701	0.038124	0.875587
C5orf24	11	79273	61	861701	0.038124	0.875587
ARID2	14	79270	85	861677	0.0381573	0.875587
CTTNBP2	28	79256	206	861556	0.0384633	0.877548
LA16c-390E6.3	28	79256	206	861556	0.0384633	0.877548
NUDCD1	29	79255	215	861547	0.0384949	0.877548
CTD-2132N18.3	12	79272	69	861693	0.0385139	0.877548
LPAR5	35	79249	270	861492	0.0392382	0.892478
ARRDC1	20	79264	136	861626	0.039428	0.893938
FTSJ1	5	79279	18	861744	0.0395786	0.893938
LCORL	5	79279	18	861744	0.0395786	0.893938
NOG	5	79279	18	861744	0.0395786	0.893938
NFAT5	18	79266	119	861643	0.0397579	0.896422
DTL	4	79280	12	861750	0.0402946	0.903799
HADH	4	79280	12	861750	0.0402946	0.903799
MEIS1-AS3	4	79280	12	861750	0.0402946	0.903799
RAB33A	22	79262	154	861608	0.0407966	0.9116
DCTPP1	10	79274	54	861708	0.0408537	0.9116
RPL29	10	79274	54	861708	0.0408537	0.9116
AC005682.5	14	79270	86	861676	0.0410559	0.912699
RP11-10K16.1	14	79270	86	861676	0.0410559	0.912699
FRY	100	79184	897	860865	0.0411145	0.912699
BZRAP1-AS1	33	79251	253	861509	0.0414032	0.917535
GSK3B	13	79271	78	861684	0.0415694	0.919643
PEX12	12	79272	70	861692	0.0417863	0.922863
SYCE2	27	79257	199	861563	0.042136	0.924982
BLOC1S6	6	79278	25	861737	0.0421681	0.924982
HNRNPH3	6	79278	25	861737	0.0421681	0.924982
NPC1	6	79278	25	861737	0.0421681	0.924982
RP11-486M23.1	7	79277	32	861730	0.0423221	0.926791
AC104820.2	65	79219	556	861206	0.0424486	0.927989
DCAF12	22	79262	155	861607	0.0430136	0.938755
DUSP3	43	79241	347	861415	0.0433968	0.943181
C10orf55	32	79252	245	861517	0.0434035	0.943181
CDH26	23	79261	164	861598	0.0434432	0.943181
AP000320.6	9	79275	47	861715	0.0435079	0.943181
RP5-1096D14.3	17	79267	112	861650	0.0436322	0.944294
RAC2	30	79254	227	861535	0.043842	0.947252
EPB41	38	79246	301	861461	0.0445121	0.960125
YPEL3	10	79274	55	861707	0.0447746	0.961404
CTA-373H7.7	13	79271	79	861683	0.0448185	0.961404
ST8SIA4	33	79251	255	861507	0.0449008	0.961404
PDE3A	37	79247	292	861470	0.0449954	0.961404
FADS1	12	79272	71	861691	0.0452472	0.961404
ARID4A	11	79273	63	861699	0.0452832	0.961404
RRBP1	11	79273	63	861699	0.0452832	0.961404
R3HDM2	22	79262	156	861606	0.0453171	0.961404
ANAPC11	3	79281	7	861755	0.0457397	0.961404
JMJD7-PLA2G4B	3	79281	7	861755	0.0457397	0.961404
NEK10	3	79281	7	861755	0.0457397	0.961404
RNPEPL1	3	79281	7	861755	0.0457397	0.961404
RP11-279F6.1	3	79281	7	861755	0.0457397	0.961404
RP5-882C2.2	3	79281	7	861755	0.0457397	0.961404
AGAP3	8	79276	40	861722	0.0459013	0.961404
CCDC137	8	79276	40	861722	0.0459013	0.961404
RP11-1299A16.3	8	79276	40	861722	0.0459013	0.961404
BNIP3L	35	79249	274	861488	0.0459085	0.961404
AL022341.3	5	79279	19	861743	0.0466386	0.970412
L3MBTL3	5	79279	19	861743	0.0466386	0.970412
MIOS	5	79279	19	861743	0.0466386	0.970412
RP11-407N17.4	5	79279	19	861743	0.0466386	0.970412
COX18	21	79263	148	861614	0.047251	0.98143
PTK2B	123	79161	1133	860629	0.0473198	0.98143
PPIL3	18	79266	122	861640	0.0475776	0.984084
RP11-211G3.2	7	79277	33	861729	0.0477072	0.984084
SLC4A1AP	7	79277	33	861729	0.0477072	0.984084
AMN1	41	79243	331	861431	0.0477519	0.984084
TMEM69	23	79261	166	861596	0.048032	0.988283
APOC4-APOC2	24	79260	175	861587	0.0482381	0.989731
C11orf58	6	79278	26	861736	0.0483318	0.989731
RPL17	6	79278	26	861736	0.0483318	0.989731
SOGA1	37	79247	294	861468	0.0484541	0.990358
TRIM69	10	79274	56	861706	0.0489423	0.990358
EPS8	50	79234	417	861345	0.0490062	0.990358
AC009005.2	11	79273	64	861698	0.0491857	0.990358
RP11-603J24.17	11	79273	64	861698	0.0491857	0.990358
CTC-575N7.1	4	79280	13	861749	0.0492807	0.990358
DCAF11	4	79280	13	861749	0.0492807	0.990358
IMPAD1	4	79280	13	861749	0.0492807	0.990358
KIAA1009	4	79280	13	861749	0.0492807	0.990358
RP11-333E1.1	4	79280	13	861749	0.0492807	0.990358
RP11-982M15.6	4	79280	13	861749	0.0492807	0.990358
THYN1	4	79280	13	861749	0.0492807	0.990358
EVL	51	79233	427	861335	0.0496824	0.996807
ATXN7	21	79263	149	861613	0.0497926	0.996807
RP11-443B7.1	45	79239	370	861392	0.0498327	0.996807
CDC42SE1	27	79257	203	861559	0.050482	1
RP11-295G24.5	14	79270	89	861673	0.0506792	1
GCNT1	8	79276	41	861721	0.0509649	1
RAB11B-AS1	8	79276	41	861721	0.0509649	1
RP11-358M11.3	19	79265	132	861630	0.0512812	1
ISPD	17	79267	115	861647	0.0523236	1
LEMD3	28	79256	213	861549	0.0524983	1
KLF13	33	79251	259	861503	0.0525462	1
MIP	12	79272	73	861689	0.0527507	1
RP11-267M23.4	23	79261	168	861594	0.0529608	1
GNA15	54	79230	458	861304	0.0530479	1
KCMF1	10	79274	57	861705	0.0533615	1
RP11-24C3.2	10	79274	57	861705	0.0533615	1
RP11-301G19.1	10	79274	57	861705	0.0533615	1
CLIP2	7	79277	34	861728	0.0535089	1
ZBTB10	7	79277	34	861728	0.0535089	1
RP11-144N1.1	14	79270	90	861672	0.0542065	1
CTD-3131K8.2	16	79268	107	861655	0.0542285	1
HOXB4	16	79268	107	861655	0.0542285	1
RP11-297K8.2	16	79268	107	861655	0.0542285	1
CTC-338M12.5	5	79279	20	861742	0.0543968	1
FAM105B	5	79279	20	861742	0.0543968	1
IGHV3-9	5	79279	20	861742	0.0543968	1
TMEM87B	5	79279	20	861742	0.0543968	1
TMUB1	5	79279	20	861742	0.0543968	1
VPS8	5	79279	20	861742	0.0543968	1
SLC25A13	6	79278	27	861735	0.0550215	1
CIITA	61	79223	527	861235	0.0550554	1
VPS37B	38	79246	307	861455	0.055199	1
AC007551.3	39	79245	317	861445	0.0563358	1
BAX	8	79276	42	861720	0.0563747	1
AC012360.4	11	79273	66	861696	0.0576577	1
BTBD1	11	79273	66	861696	0.0576577	1
BTBD19	20	79264	143	861619	0.057664	1
PTGR2	21	79263	152	861610	0.0580004	1
ANKH	10	79274	58	861704	0.0580364	1
ATF6	10	79274	58	861704	0.0580364	1
UBE2F-SCLY	10	79274	58	861704	0.0580364	1
RP11-661A12.5	30	79254	234	861528	0.0585059	1
CPA2	17	79267	117	861645	0.0587497	1
TMEM68	17	79267	117	861645	0.0587497	1
UXS1	29	79255	225	861537	0.0590385	1
AC008753.6	3	79281	8	861754	0.0590487	1
AC093726.6	3	79281	8	861754	0.0590487	1
ALYREF	3	79281	8	861754	0.0590487	1
ARFGAP3	3	79281	8	861754	0.0590487	1
BCO2	3	79281	8	861754	0.0590487	1
C10orf137	3	79281	8	861754	0.0590487	1
C9orf84	3	79281	8	861754	0.0590487	1
CDC16	3	79281	8	861754	0.0590487	1
COA1	3	79281	8	861754	0.0590487	1
DHX57	3	79281	8	861754	0.0590487	1
DMRTA1	3	79281	8	861754	0.0590487	1
ENAH	3	79281	8	861754	0.0590487	1
FOXD2	3	79281	8	861754	0.0590487	1
IL21R-AS1	3	79281	8	861754	0.0590487	1
METTL20	3	79281	8	861754	0.0590487	1
SNRPD2	3	79281	8	861754	0.0590487	1
ZFAND5	3	79281	8	861754	0.0590487	1
AC021860.1	4	79280	14	861748	0.0592731	1
AGBL4	4	79280	14	861748	0.0592731	1
CTD-2235C13.2	4	79280	14	861748	0.0592731	1
GRID2	4	79280	14	861748	0.0592731	1
HMGN4	4	79280	14	861748	0.0592731	1
MFSD3	4	79280	14	861748	0.0592731	1
PLEKHG2	4	79280	14	861748	0.0592731	1
RAP1GAP	4	79280	14	861748	0.0592731	1
RPS16	4	79280	14	861748	0.0592731	1
UTS2B	4	79280	14	861748	0.0592731	1
AC113189.5	13	79271	83	861679	0.0595732	1
CEP76	18	79266	126	861636	0.0596229	1
CTC-260F20.3	7	79277	35	861727	0.0597326	1
CTD-2213F21.2	7	79277	35	861727	0.0597326	1
NECAP2	7	79277	35	861727	0.0597326	1
RP11-306G20.1	7	79277	35	861727	0.0597326	1
RP11-644F5.16	7	79277	35	861727	0.0597326	1
RPL17P41	7	79277	35	861727	0.0597326	1
RPL8	7	79277	35	861727	0.0597326	1
TLE4	7	79277	35	861727	0.0597326	1
ZNF33A	7	79277	35	861727	0.0597326	1
AC062017.1	2	79282	3	861759	0.0597599	1
ADAMTSL3	2	79282	3	861759	0.0597599	1
AP000769.1	2	79282	3	861759	0.0597599	1
ATRNL1	2	79282	3	861759	0.0597599	1
C6ORF165	2	79282	3	861759	0.0597599	1
CCNB3	2	79282	3	861759	0.0597599	1
DDR1	2	79282	3	861759	0.0597599	1
FKBP1B	2	79282	3	861759	0.0597599	1
HSD17B4	2	79282	3	861759	0.0597599	1
ITLN1	2	79282	3	861759	0.0597599	1
NSRP1P1	2	79282	3	861759	0.0597599	1
PARD6B	2	79282	3	861759	0.0597599	1
POLR2CP	2	79282	3	861759	0.0597599	1
PRKAR2B	2	79282	3	861759	0.0597599	1
PRSS27	2	79282	3	861759	0.0597599	1
RASAL1	2	79282	3	861759	0.0597599	1
RP11-138A23.2	2	79282	3	861759	0.0597599	1
RP11-84D1.1	2	79282	3	861759	0.0597599	1
RP4-616B8.4	2	79282	3	861759	0.0597599	1
SLC26A9	2	79282	3	861759	0.0597599	1
SLC35F3	2	79282	3	861759	0.0597599	1
SPDYE3	2	79282	3	861759	0.0597599	1
TSKS	2	79282	3	861759	0.0597599	1
VTRNA1-2	2	79282	3	861759	0.0597599	1
ZNF782	2	79282	3	861759	0.0597599	1
XPNPEP2	27	79257	207	861555	0.0599654	1
GLTSCR1L	19	79265	135	861627	0.0602552	1
SAMD13	25	79259	189	861573	0.0606527	1
CD33	20	79264	144	861618	0.0606827	1
UBALD2	20	79264	144	861618	0.0606827	1
PRTG	21	79263	153	861609	0.0609355	1
IGDCC4	22	79262	162	861600	0.0610391	1
EFCAB2	14	79270	92	861670	0.0617561	1
IER2	14	79270	92	861670	0.0617561	1
KCTD20	8	79276	43	861719	0.0621353	1
LINGO3	8	79276	43	861719	0.0621353	1
OXLD1	8	79276	43	861719	0.0621353	1
TOE1	8	79276	43	861719	0.0621353	1
NCF2	17	79267	118	861644	0.0621581	1
HOXA11	11	79273	67	861695	0.0622341	1
MORF4L2-AS1	6	79278	28	861734	0.0622415	1
SLC35E3	6	79278	28	861734	0.0622415	1
CTD-2574D22.6	5	79279	21	861741	0.0628546	1
RP1-184J9.2	5	79279	21	861741	0.0628546	1
VDR	5	79279	21	861741	0.0628546	1
ACN9	18	79266	127	861635	0.0629357	1
CDKN2D	10	79274	59	861703	0.0629704	1
IPP	10	79274	59	861703	0.0629704	1
FAM109B	9	79275	51	861711	0.0630459	1
TUSC1	9	79275	51	861711	0.0630459	1
FUT7	30	79254	236	861526	0.0632747	1
CACTIN-AS1	21	79263	154	861608	0.0639725	1
OAZ2	21	79263	154	861608	0.0639725	1
FER1L6-AS1	48	79236	407	861355	0.0643948	1
CLCN7	34	79250	274	861488	0.0648384	1
PRRG2	12	79272	76	861686	0.0655105	1
LGALS1	14	79270	93	861669	0.0657832	1
RP4-776F14.3	14	79270	93	861669	0.0657832	1
ZC3HAV1	43	79241	360	861402	0.0662863	1
DLG1-AS1	7	79277	36	861726	0.0663818	1
FAM149B1	7	79277	36	861726	0.0663818	1
GLIS2	7	79277	36	861726	0.0663818	1
PLIN2	7	79277	36	861726	0.0663818	1
SMARCC2	7	79277	36	861726	0.0663818	1
ZBED3	7	79277	36	861726	0.0663818	1
FAM129B	32	79252	256	861506	0.0666102	1
RP11-644F5.11	11	79273	68	861694	0.0670412	1
ANP32A	28	79256	219	861543	0.0672016	1
ERAP1	8	79276	44	861718	0.0682498	1
TANC2	8	79276	44	861718	0.0682498	1
UFC1	16	79268	111	861651	0.0685349	1
OVOL1	9	79275	52	861710	0.0686763	1
UPF2	17	79267	120	861642	0.0693741	1
AC106782.20	18	79266	129	861633	0.0699343	1
CCT5	6	79278	29	861733	0.0699933	1
RP4-613A2.1	6	79278	29	861733	0.0699933	1
ZBTB7A	6	79278	29	861733	0.0699933	1
CREB3L4	12	79272	77	861685	0.0701759	1
AC139143.1	4	79280	15	861747	0.0702538	1
ATP2A1	4	79280	15	861747	0.0702538	1
CDH12	4	79280	15	861747	0.0702538	1
GLP1R	4	79280	15	861747	0.0702538	1
MTERFD2	4	79280	15	861747	0.0702538	1
RCAN2	4	79280	15	861747	0.0702538	1
UGDH	4	79280	15	861747	0.0702538	1
ZNF461	4	79280	15	861747	0.0702538	1
C5orf56	77	79207	695	861067	0.0713477	1
RP11-529K1.3	15	79269	103	861659	0.0714269	1
CDKN1A	5	79279	22	861740	0.0720081	1
USP4	5	79279	22	861740	0.0720081	1
IRAK1	11	79273	69	861693	0.0720813	1
RP4-536B24.4	11	79273	69	861693	0.0720813	1
PLCB2	16	79268	112	861650	0.0724714	1
CTD-3203P2.2	13	79271	86	861676	0.0725638	1
ZFAT	13	79271	86	861676	0.0725638	1
CTSH	31	79253	249	861513	0.0726325	1
FAR2	35	79249	287	861475	0.0733865	1
BFAR	7	79277	37	861725	0.0734582	1
CTC-241F20.2	7	79277	37	861725	0.0734582	1
UBA6	7	79277	37	861725	0.0734582	1
LETMD1	10	79274	61	861701	0.073627	1
RP11-266N13.2	10	79274	61	861701	0.073627	1
AC074138.3	3	79281	9	861753	0.0739447	1
ATP11B	3	79281	9	861753	0.0739447	1
CTD-2319I12.1	3	79281	9	861753	0.0739447	1
FAM90A1	3	79281	9	861753	0.0739447	1
IGFBP2	3	79281	9	861753	0.0739447	1
KALRN	3	79281	9	861753	0.0739447	1
RLN3	3	79281	9	861753	0.0739447	1
ROMO1	3	79281	9	861753	0.0739447	1
RP11-203M5.2	3	79281	9	861753	0.0739447	1
RSG1	3	79281	9	861753	0.0739447	1
SH3TC2	3	79281	9	861753	0.0739447	1
SNORA26	3	79281	9	861753	0.0739447	1
TBX1	3	79281	9	861753	0.0739447	1
UBE2O	3	79281	9	861753	0.0739447	1
ZNF44	3	79281	9	861753	0.0739447	1
ZSCAN10	3	79281	9	861753	0.0739447	1
RP11-350N15.5	9	79275	53	861709	0.0746105	1
SIX3-AS1	9	79275	53	861709	0.0746105	1
FBXW4	8	79276	45	861717	0.0747201	1
RP11-128A17.1	8	79276	45	861717	0.0747201	1
RP11-453E17.1	8	79276	45	861717	0.0747201	1
RCBTB1	92	79192	847	860915	0.0749818	1
SEC1P	15	79269	104	861658	0.0756517	1
RP11-443B7.3	16	79268	113	861649	0.0765548	1
TBL1XR1	16	79268	113	861649	0.0765548	1
RANBP1	13	79271	87	861675	0.0772718	1
ST3GAL5	13	79271	87	861675	0.0772718	1
VEGFA	11	79273	70	861692	0.0773562	1
PSMC2	20	79264	149	861613	0.0774193	1
RP4-569M23.2	19	79265	140	861622	0.0775221	1
AC003029.1	6	79278	30	861732	0.078275	1
ASF1A	6	79278	30	861732	0.078275	1
LINC00299	6	79278	30	861732	0.078275	1
RP11-108M9.6	6	79278	30	861732	0.078275	1
RP11-582J16.3	6	79278	30	861732	0.078275	1
LCP1	63	79221	561	861201	0.0788788	1
PGBD4	10	79274	62	861700	0.0793533	1
WDR86-AS1	10	79274	62	861700	0.0793533	1
RAB11FIP1	38	79246	318	861444	0.0794477	1
RP11-382A20.5	34	79250	280	861482	0.0797779	1
RP11-134O21.1	15	79269	105	861657	0.0800364	1
FBRSL1	12	79272	79	861683	0.0801365	1
NUB1	12	79272	79	861683	0.0801365	1
CTD-2287O16.5	9	79275	54	861708	0.0808499	1
RP11-977G19.5	9	79275	54	861708	0.0808499	1
ZBTB44	9	79275	54	861708	0.0808499	1
EIF2S3	7	79277	38	861724	0.0809617	1
PPP1R14B	7	79277	38	861724	0.0809617	1
RP11-134P9.3	7	79277	38	861724	0.0809617	1
RP11-254F7.4	7	79277	38	861724	0.0809617	1
RP11-932O9.7	7	79277	38	861724	0.0809617	1
VWCE	7	79277	38	861724	0.0809617	1
LZTS1	33	79251	271	861491	0.0811022	1
MAP3K5	53	79231	464	861298	0.08122	1
HCST	18	79266	132	861630	0.0813833	1
MZB1	18	79266	132	861630	0.0813833	1
AC016683.5	8	79276	46	861716	0.0815471	1
RP1-212G6.7	8	79276	46	861716	0.0815471	1
AC004967.7	5	79279	23	861739	0.0818483	1
CHURC1	5	79279	23	861739	0.0818483	1
FKBP8	5	79279	23	861739	0.0818483	1
KIAA1958	5	79279	23	861739	0.0818483	1
MARVELD1	5	79279	23	861739	0.0818483	1
RP11-646I6.5	5	79279	23	861739	0.0818483	1
SLIRP	5	79279	23	861739	0.0818483	1
SPRYD3	5	79279	23	861739	0.0818483	1
BRMS1	4	79280	16	861746	0.0821948	1
C8orf59	4	79280	16	861746	0.0821948	1
FAM43A	4	79280	16	861746	0.0821948	1
HARBI1	4	79280	16	861746	0.0821948	1
IGHV3-11	4	79280	16	861746	0.0821948	1
IRF2BPL	4	79280	16	861746	0.0821948	1
LMTK3	4	79280	16	861746	0.0821948	1
RP11-373N22.3	4	79280	16	861746	0.0821948	1
RP11-883A18.3	4	79280	16	861746	0.0821948	1
SERINC2	4	79280	16	861746	0.0821948	1
SUB1	4	79280	16	861746	0.0821948	1
TMCC3	4	79280	16	861746	0.0821948	1
ZNF563	4	79280	16	861746	0.0821948	1
NQO1	14	79270	97	861665	0.0836139	1
RP11-51F16.8	22	79262	169	861593	0.0837677	1
CTD-2033A16.3	15	79269	106	861656	0.084582	1
AC114730.2	2	79282	4	861758	0.0847187	1
BTN2A2	2	79282	4	861758	0.0847187	1
C19orf73	2	79282	4	861758	0.0847187	1
C1QTNF3	2	79282	4	861758	0.0847187	1
C20orf201	2	79282	4	861758	0.0847187	1
CA12	2	79282	4	861758	0.0847187	1
DLG3-AS1	2	79282	4	861758	0.0847187	1
EDA2R	2	79282	4	861758	0.0847187	1
KCTD8	2	79282	4	861758	0.0847187	1
KRTAP5-AS1	2	79282	4	861758	0.0847187	1
LINC00672	2	79282	4	861758	0.0847187	1
LRP3	2	79282	4	861758	0.0847187	1
LRRIQ3	2	79282	4	861758	0.0847187	1
MTMR7	2	79282	4	861758	0.0847187	1
NDUFAF4P1	2	79282	4	861758	0.0847187	1
PSME1	2	79282	4	861758	0.0847187	1
PTGER4	2	79282	4	861758	0.0847187	1
RAPGEF5	2	79282	4	861758	0.0847187	1
RP11-203M5.8	2	79282	4	861758	0.0847187	1
RP11-57C13.3	2	79282	4	861758	0.0847187	1
RP11-798K3.3	2	79282	4	861758	0.0847187	1
RP13-644M16.4	2	79282	4	861758	0.0847187	1
RP4-781K5.6	2	79282	4	861758	0.0847187	1
RPS11P6	2	79282	4	861758	0.0847187	1
RPUSD1	2	79282	4	861758	0.0847187	1
THRAP3P1	2	79282	4	861758	0.0847187	1
ZNF555	2	79282	4	861758	0.0847187	1
LST1	16	79268	115	861647	0.0851667	1
COMMD7	10	79274	63	861699	0.0853463	1
LINC00856	10	79274	63	861699	0.0853463	1
ALG1L2	12	79272	80	861682	0.0854342	1
IQCH-AS1	12	79272	80	861682	0.0854342	1
RP11-431M7.3	12	79272	80	861682	0.0854342	1
GLIPR1	27	79257	216	861546	0.0857637	1
ABCC5	6	79278	31	861731	0.0870823	1
CTD-2256P15.1	6	79278	31	861731	0.0870823	1
CTD-2526A2.2	6	79278	31	861731	0.0870823	1
DCTD	6	79278	31	861731	0.0870823	1
ERVH48-1	6	79278	31	861731	0.0870823	1
ZBED6	6	79278	31	861731	0.0870823	1
AC116366.5	38	79246	321	861441	0.0871753	1
BST2	13	79271	89	861673	0.0872627	1
FOLR2	9	79275	55	861707	0.0873948	1
LIMD2	9	79275	55	861707	0.0873948	1
TRABD	22	79262	170	861592	0.0874186	1
MACC1	25	79259	198	861564	0.0880713	1
AC009133.20	14	79270	98	861664	0.0885084	1
KB-1047C11.2	14	79270	98	861664	0.0885084	1
KIF25	14	79270	98	861664	0.0885084	1
NR4A1	14	79270	98	861664	0.0885084	1
FAM219B	11	79273	72	861690	0.0886145	1
CTD-2532N20.1	8	79276	47	861715	0.08873	1
FUNDC1	8	79276	47	861715	0.08873	1
MTF2	8	79276	47	861715	0.08873	1
PDE4A	8	79276	47	861715	0.08873	1
PQLC1	8	79276	47	861715	0.08873	1
SLC39A8	8	79276	47	861715	0.08873	1
KMT2D	20	79264	152	861610	0.0888131	1
CHRM2	7	79277	39	861723	0.0888902	1
CTSC	7	79277	39	861723	0.0888902	1
CYBRD1	7	79277	39	861723	0.0888902	1
PORCN	7	79277	39	861723	0.0888902	1
TRIM65	7	79277	39	861723	0.0888902	1
CCDC53	15	79269	107	861655	0.0892893	1
GBE1	15	79269	107	861655	0.0892893	1
KIAA0586	15	79269	107	861655	0.0892893	1
OGFOD2	15	79269	107	861655	0.0892893	1
TMEM187	17	79267	125	861637	0.089802	1
AC006129.2	53	79231	468	861294	0.0898713	1
MOV10L1	26	79258	208	861554	0.0903058	1
C1orf63	3	79281	10	861752	0.090314	1
C8orf76	3	79281	10	861752	0.090314	1
CA5BP1	3	79281	10	861752	0.090314	1
CASC7	3	79281	10	861752	0.090314	1
COX6A1	3	79281	10	861752	0.090314	1
DKKL1	3	79281	10	861752	0.090314	1
IL10RB-AS1	3	79281	10	861752	0.090314	1
KMT2B	3	79281	10	861752	0.090314	1
MOSPD2	3	79281	10	861752	0.090314	1
NEXN	3	79281	10	861752	0.090314	1
PYGB	3	79281	10	861752	0.090314	1
RAB23	3	79281	10	861752	0.090314	1
RP11-196E1.3	3	79281	10	861752	0.090314	1
SFXN1	3	79281	10	861752	0.090314	1
WBP7	3	79281	10	861752	0.090314	1
WDR19	3	79281	10	861752	0.090314	1
WDR48	3	79281	10	861752	0.090314	1
ZNF608	3	79281	10	861752	0.090314	1
AC124789.1	12	79272	81	861681	0.0909444	1
MYO18A	46	79238	400	861362	0.0910515	1
KLHDC3	10	79274	64	861698	0.0916062	1
LENG8-AS1	10	79274	64	861698	0.0916062	1
PAWR	10	79274	64	861698	0.0916062	1
RP11-432J24.3	10	79274	64	861698	0.0916062	1
RRP7B	10	79274	64	861698	0.0916062	1
TXNRD2	35	79249	294	861468	0.0921906	1
C17orf49	5	79279	24	861738	0.0923613	1
KLHL42	5	79279	24	861738	0.0923613	1
MRPS30	5	79279	24	861738	0.0923613	1
NAAA	5	79279	24	861738	0.0923613	1
NCAPG2	5	79279	24	861738	0.0923613	1
RP3-406P24.4	5	79279	24	861738	0.0923613	1
RP11-442N24__B.1	13	79271	90	861672	0.092547	1
CTB-35F21.1	49	79235	430	861332	0.0927125	1
SERP1	19	79265	144	861618	0.0934963	1
DNAJC7	14	79270	99	861663	0.0935791	1
RP11-159F24.6	14	79270	99	861663	0.0935791	1
IL12RB1	23	79261	181	861581	0.0939284	1
EPM2A	9	79275	56	861706	0.0942445	1
POLR2B	9	79275	56	861706	0.0942445	1
ALDOA	17	79267	126	861636	0.0943043	1
SLC25A45	11	79273	73	861689	0.0945988	1
CENPV	4	79280	17	861745	0.0950595	1
DEDD	4	79280	17	861745	0.0950595	1
NEXN-AS1	4	79280	17	861745	0.0950595	1
OPRD1	4	79280	17	861745	0.0950595	1
STXBP5L	4	79280	17	861745	0.0950595	1
NKIRAS2	35	79249	295	861467	0.0951186	1
MIAT	25	79259	200	861562	0.0951274	1
RAI1	27	79257	219	861543	0.0958018	1
JARID2	112	79172	1063	860699	0.0960172	1
SENP3	8	79276	48	861714	0.096267	1
TMA7	8	79276	48	861714	0.096267	1
DDI2	6	79278	32	861730	0.0964078	1
MB21D2	6	79278	32	861730	0.0964078	1
CTD-2035E11.3	12	79272	82	861680	0.0966673	1
MRPL34	12	79272	82	861680	0.0966673	1
TOM1	12	79272	82	861680	0.0966673	1
ADAMTS1	7	79277	40	861722	0.0972398	1
RP11-142C4.6	7	79277	40	861722	0.0972398	1
CPT1A	37	79247	315	861447	0.0972827	1
RP11-93K22.6	10	79274	65	861697	0.0981324	1
PARVB	33	79251	277	861485	0.0987696	1
RPL4	14	79270	100	861662	0.0988263	1
C1orf186	113	79171	1075	860687	0.0988593	1
PRKAG2	22	79262	173	861589	0.0989912	1
RFX2	53	79231	472	861290	0.0991366	1
RENBP	15	79269	109	861653	0.0991909	1
WDR45	15	79269	109	861653	0.0991909	1
LINC00338	16	79268	118	861644	0.0992079	1
CTC-241F20.4	11	79273	74	861688	0.100819	1
NNT	11	79273	74	861688	0.100819	1
RP11-506M12.1	11	79273	74	861688	0.100819	1
TCAIM	11	79273	74	861688	0.100819	1
DGKH	9	79275	57	861705	0.101397	1
TMEM116	9	79275	57	861705	0.101397	1
CYB5D2	12	79272	83	861679	0.102603	1
LARP1	12	79272	83	861679	0.102603	1
NARG2	12	79272	83	861679	0.102603	1
NDUFS2	18	79266	137	861625	0.103059	1
CTD-2619J13.8	5	79279	25	861737	0.103529	1
ENOPH1	5	79279	25	861737	0.103529	1
FAM200A	5	79279	25	861737	0.103529	1
PRRC2C	5	79279	25	861737	0.103529	1
RP11-219B17.1	5	79279	25	861737	0.103529	1
MTIF2	13	79271	92	861670	0.103694	1
ANKRD17	17	79267	128	861634	0.103729	1
CCDC86	8	79276	49	861713	0.104155	1
LNP1	8	79276	49	861713	0.104155	1
MBOAT7	8	79276	49	861713	0.104155	1
SEMA6B	15	79269	110	861652	0.104386	1
SAMSN1	89	79195	835	860927	0.105007	1
COMMD10	7	79277	41	861721	0.106005	1
NUBPL	7	79277	41	861721	0.106005	1
SETD1B	7	79277	41	861721	0.106005	1
SLC44A4	7	79277	41	861721	0.106005	1
FAM105A	6	79278	33	861729	0.106242	1
HTRA2	6	79278	33	861729	0.106242	1
NDUFB5	6	79278	33	861729	0.106242	1
RP11-265F19.1	6	79278	33	861729	0.106242	1
UNC5CL	6	79278	33	861729	0.106242	1
CDH18	25	79259	203	861559	0.106384	1
PYGL	29	79255	241	861521	0.106392	1
KAZALD1	27	79257	222	861540	0.10658	1
FOXN3	79	79205	735	861027	0.106847	1
CLHC1	11	79273	75	861687	0.107276	1
MAPKAPK5-AS1	11	79273	75	861687	0.107276	1
ATP6V1D	3	79281	11	861751	0.10803	1
ATR	3	79281	11	861751	0.10803	1
CBX8	3	79281	11	861751	0.10803	1
CDKN3	3	79281	11	861751	0.10803	1
CTB-114C7.4	3	79281	11	861751	0.10803	1
CTC-527H23.2	3	79281	11	861751	0.10803	1
DIEXF	3	79281	11	861751	0.10803	1
ERCC6L	3	79281	11	861751	0.10803	1
GLTP	3	79281	11	861751	0.10803	1
HIST1H3D	3	79281	11	861751	0.10803	1
HOXB3	3	79281	11	861751	0.10803	1
hsa-mir-6080	3	79281	11	861751	0.10803	1
LMF1	3	79281	11	861751	0.10803	1
MED31	3	79281	11	861751	0.10803	1
MLF2	3	79281	11	861751	0.10803	1
MTX2	3	79281	11	861751	0.10803	1
NOP56	3	79281	11	861751	0.10803	1
NT5DC2	3	79281	11	861751	0.10803	1
RECQL	3	79281	11	861751	0.10803	1
RP11-783K16.14	3	79281	11	861751	0.10803	1
RTF1	3	79281	11	861751	0.10803	1
SLC35E4	3	79281	11	861751	0.10803	1
SUCLA2	3	79281	11	861751	0.10803	1
ZNF611	3	79281	11	861751	0.10803	1
RAB40B	17	79267	129	861633	0.108652	1
MPZL3	40	79244	348	861414	0.10872	1
BICD1	12	79272	84	861678	0.10875	1
PAGR1	12	79272	84	861678	0.10875	1
ANGEL1	4	79280	18	861744	0.108804	1
ATP6V0E2-AS1	4	79280	18	861744	0.108804	1
FBXO28	4	79280	18	861744	0.108804	1
RLF	4	79280	18	861744	0.108804	1
RP1-313I6.12	4	79280	18	861744	0.108804	1
RP11-135A24.4	4	79280	18	861744	0.108804	1
RP4-677H15.4	4	79280	18	861744	0.108804	1
RPS29	4	79280	18	861744	0.108804	1
SURF6	4	79280	18	861744	0.108804	1
ZKSCAN4	4	79280	18	861744	0.108804	1
NOTCH2NL	9	79275	58	861704	0.108851	1
ZBTB7C	9	79275	58	861704	0.108851	1
ZNF740	9	79275	58	861704	0.108851	1
RP11-110A12.2	31	79253	261	861501	0.109351	1
FOXR1	13	79271	93	861669	0.109557	1
LAIR1	13	79271	93	861669	0.109557	1
TLR6	14	79270	102	861660	0.10985	1
PTPRCAP	10	79274	67	861695	0.111978	1
RP4-800J21.3	10	79274	67	861695	0.111978	1
ADK	72	79212	667	861095	0.111995	1
AC100802.3	2	79282	5	861757	0.112146	1
AC226119.5	2	79282	5	861757	0.112146	1
AL079342.1	2	79282	5	861757	0.112146	1
CARD10	2	79282	5	861757	0.112146	1
CLSTN2	2	79282	5	861757	0.112146	1
COPG2	2	79282	5	861757	0.112146	1
CTB-127C13.1	2	79282	5	861757	0.112146	1
CTD-2192J16.26	2	79282	5	861757	0.112146	1
CXCL2	2	79282	5	861757	0.112146	1
CYP1A1	2	79282	5	861757	0.112146	1
CYP26A1	2	79282	5	861757	0.112146	1
ENTPD4	2	79282	5	861757	0.112146	1
FAM86EP	2	79282	5	861757	0.112146	1
FBXW5	2	79282	5	861757	0.112146	1
GABRB1	2	79282	5	861757	0.112146	1
HERC5	2	79282	5	861757	0.112146	1
KCP	2	79282	5	861757	0.112146	1
LRRC31	2	79282	5	861757	0.112146	1
MCL1	2	79282	5	861757	0.112146	1
MCM10	2	79282	5	861757	0.112146	1
MED11	2	79282	5	861757	0.112146	1
NGEF	2	79282	5	861757	0.112146	1
NKD2	2	79282	5	861757	0.112146	1
OLFML2A	2	79282	5	861757	0.112146	1
PTOV1-AS1	2	79282	5	861757	0.112146	1
RN7SL288P	2	79282	5	861757	0.112146	1
RP11-153N17.1	2	79282	5	861757	0.112146	1
RP11-420A23.1	2	79282	5	861757	0.112146	1
RP11-444D3.1	2	79282	5	861757	0.112146	1
RP11-544A12.4	2	79282	5	861757	0.112146	1
SH2D7	2	79282	5	861757	0.112146	1
SNORD58B	2	79282	5	861757	0.112146	1
SPDYA	2	79282	5	861757	0.112146	1
SPRYD7	2	79282	5	861757	0.112146	1
STAG3L1	2	79282	5	861757	0.112146	1
STK17A	2	79282	5	861757	0.112146	1
TXNDC9	2	79282	5	861757	0.112146	1
VTRNA1-1	2	79282	5	861757	0.112146	1
WNK3	2	79282	5	861757	0.112146	1
METTL1	8	79276	50	861712	0.11239	1
MRFAP1L1	8	79276	50	861712	0.11239	1
NDUFA13	8	79276	50	861712	0.11239	1
RAD23A	8	79276	50	861712	0.11239	1
SYP	8	79276	50	861712	0.11239	1
ERF	18	79266	139	861623	0.112646	1
RP11-12A2.1	17	79267	130	861632	0.113715	1
PCK2	11	79273	76	861686	0.113966	1
ATP5A1	23	79261	186	861576	0.114041	1
RSAD2	40	79244	350	861412	0.114806	1
REST	12	79272	85	861677	0.115107	1
C5orf34	7	79277	42	861720	0.115178	1
KRCC1	7	79277	42	861720	0.115178	1
SPRYD4	15	79269	112	861650	0.115261	1
ANAPC5	5	79279	26	861736	0.115329	1
CD3D	5	79279	26	861736	0.115329	1
CTD-2534I21.8	5	79279	26	861736	0.115329	1
POLD4	5	79279	26	861736	0.115329	1
RP11-875O11.1	5	79279	26	861736	0.115329	1
SIRT1	5	79279	26	861736	0.115329	1
ZNF25	5	79279	26	861736	0.115329	1
ZNF497	5	79279	26	861736	0.115329	1
RP11-478C19.2	22	79262	177	861585	0.115878	1
HEXA-AS1	19	79265	149	861613	0.116228	1
LDB1	24	79260	196	861566	0.116352	1
C14orf182	31	79253	263	861499	0.116455	1
AC106722.1	6	79278	34	861728	0.116571	1
CMC1	6	79278	34	861728	0.116571	1
EXTL3	6	79278	34	861728	0.116571	1
NFKB1	6	79278	34	861728	0.116571	1
RP11-34D15.2	6	79278	34	861728	0.116571	1
RP11-806L2.5	6	79278	34	861728	0.116571	1
PHF7	9	79275	59	861703	0.116603	1
C1S	32	79252	273	861489	0.117679	1
CCM2	21	79263	168	861594	0.117684	1
RP11-219G17.4	25	79259	206	861556	0.118454	1
GOLPH3	10	79274	68	861694	0.119294	1
HDGFRP3	10	79274	68	861694	0.119294	1
MYOZ3	10	79274	68	861694	0.119294	1
UBR4	10	79274	68	861694	0.119294	1
INPP4B	34	79250	293	861469	0.119827	1
CFLAR	59	79225	540	861222	0.119948	1
HOXA7	11	79273	77	861685	0.120888	1
METTL15	11	79273	77	861685	0.120888	1
SHH	11	79273	77	861685	0.120888	1
KPNA5	8	79276	51	861711	0.120966	1
DOCK11	81	79203	762	861000	0.121026	1
MROH6	12	79272	86	861676	0.121674	1
TRIP6	12	79272	86	861676	0.121674	1
COMMD1	50	79234	451	861311	0.121818	1
RP11-115K3.2	13	79271	95	861667	0.121854	1
FGF7	18	79266	141	861621	0.122758	1
DECR2	4	79280	19	861743	0.123378	1
ITGAV	4	79280	19	861743	0.123378	1
PAPD7	4	79280	19	861743	0.123378	1
PIEZO2	4	79280	19	861743	0.123378	1
RP11-133L14.5	4	79280	19	861743	0.123378	1
SEC23A	4	79280	19	861743	0.123378	1
SIAH2	4	79280	19	861743	0.123378	1
LDLRAD4	50	79234	452	861310	0.124673	1
PARP14	7	79277	43	861719	0.124751	1
PPP3R1	7	79277	43	861719	0.124751	1
PIK3CB	41	79243	363	861399	0.124865	1
RP13-941N14.1	22	79262	179	861583	0.124947	1
HMGB1	29	79255	246	861516	0.125137	1
SLC17A9	16	79268	123	861639	0.125617	1
Y_RNA	33	79251	285	861477	0.126009	1
RASSF5	30	79254	256	861506	0.12645	1
RP11-453F18__B.1	15	79269	114	861648	0.126782	1
CASP8	25	79259	208	861554	0.126951	1
MIR4519	25	79259	208	861554	0.126951	1
AC100830.5	3	79281	12	861750	0.126957	1
ACD	3	79281	12	861750	0.126957	1
AGBL5	3	79281	12	861750	0.126957	1
CCDC158	3	79281	12	861750	0.126957	1
CTC-490E21.13	3	79281	12	861750	0.126957	1
GNG11	3	79281	12	861750	0.126957	1
GTF2H5	3	79281	12	861750	0.126957	1
INIP	3	79281	12	861750	0.126957	1
LIF	3	79281	12	861750	0.126957	1
MTMR14	3	79281	12	861750	0.126957	1
RP11-248J23.7	3	79281	12	861750	0.126957	1
RP11-679C8.2	3	79281	12	861750	0.126957	1
RP11-860B13.1	3	79281	12	861750	0.126957	1
RP4-803A2.1	3	79281	12	861750	0.126957	1
SLC25A5-AS1	3	79281	12	861750	0.126957	1
STXBP3	3	79281	12	861750	0.126957	1
TPR	3	79281	12	861750	0.126957	1
ZNF671	3	79281	12	861750	0.126957	1
ATE1	6	79278	35	861727	0.127382	1
EIF3J-AS1	6	79278	35	861727	0.127382	1
MGARP	6	79278	35	861727	0.127382	1
PIK3C2A	6	79278	35	861727	0.127382	1
SMIM20	6	79278	35	861727	0.127382	1
TRPC4AP	6	79278	35	861727	0.127382	1
SLC4A2	14	79270	105	861657	0.127698	1
AC007040.11	5	79279	27	861735	0.127736	1
DGKA	5	79279	27	861735	0.127736	1
GAA	5	79279	27	861735	0.127736	1
KIAA1429	5	79279	27	861735	0.127736	1
LAMTOR5	5	79279	27	861735	0.127736	1
RP11-173M1.4	5	79279	27	861735	0.127736	1
RP5-931E15.2	5	79279	27	861735	0.127736	1
SRSF2	5	79279	27	861735	0.127736	1
TMEM234	5	79279	27	861735	0.127736	1
TOR4A	5	79279	27	861735	0.127736	1
TRMT112	5	79279	27	861735	0.127736	1
MTM1	13	79271	96	861666	0.128287	1
RP11-382A20.6	13	79271	96	861666	0.128287	1
MGST1	12	79272	87	861675	0.128448	1
ARMC2	43	79241	384	861378	0.128936	1
RP11-113I22.1	20	79264	161	861601	0.129241	1
AC100830.4	8	79276	52	861710	0.129877	1
EFCAB4B	8	79276	52	861710	0.129877	1
KIFC1	8	79276	52	861710	0.129877	1
LINC00167	8	79276	52	861710	0.129877	1
RP11-181G12.4	8	79276	52	861710	0.129877	1
SLC7A11	8	79276	52	861710	0.129877	1
RGS18	53	79231	484	861278	0.130702	1
ITGAL	28	79256	238	861524	0.13184	1
EMB	9	79275	61	861701	0.132981	1
PPAN-P2RY11	9	79275	61	861701	0.132981	1
RP11-67A1.2	33	79251	287	861475	0.133481	1
ABCA9	34	79250	297	861465	0.134322	1
DNMT3L	22	79262	181	861581	0.13443	1
RP11-369K17.1	10	79274	70	861692	0.134693	1
EGLN1	7	79277	44	861718	0.134712	1
MEN1	7	79277	44	861718	0.134712	1
KB-1507C5.2	13	79271	97	861665	0.134907	1
RP11-24M17.4	13	79271	97	861665	0.134907	1
UBE2V1	13	79271	97	861665	0.134907	1
BAZ2A	11	79273	79	861683	0.135418	1
PRMT3	11	79273	79	861683	0.135418	1
CNN2	12	79272	88	861674	0.135426	1
MAD2L1BP	12	79272	88	861674	0.135426	1
SNHG6	12	79272	88	861674	0.135426	1
LHPP	21	79263	172	861590	0.13696	1
PRKCQ	39	79245	347	861415	0.137382	1
AC006132.1	6	79278	36	861726	0.138657	1
AL645728.1	6	79278	36	861726	0.138657	1
ARPP19	6	79278	36	861726	0.138657	1
ERLEC1	6	79278	36	861726	0.138657	1
FOSL1	6	79278	36	861726	0.138657	1
FRY-AS1	6	79278	36	861726	0.138657	1
GLA	6	79278	36	861726	0.138657	1
HIST1H2BF	6	79278	36	861726	0.138657	1
AC144449.1	4	79280	20	861742	0.138725	1
CLUAP1	4	79280	20	861742	0.138725	1
KLHL4	4	79280	20	861742	0.138725	1
KNSTRN	4	79280	20	861742	0.138725	1
MAGOHB	4	79280	20	861742	0.138725	1
MRPL55	4	79280	20	861742	0.138725	1
RP11-257K9.8	4	79280	20	861742	0.138725	1
SYS1-DBNDD2	4	79280	20	861742	0.138725	1
APOBR	15	79269	116	861646	0.138938	1
RP4-584D14.5	15	79269	116	861646	0.138938	1
ACAP1	8	79276	53	861709	0.139114	1
AP001056.1	8	79276	53	861709	0.139114	1
MAB21L1	8	79276	53	861709	0.139114	1
PSD4	8	79276	53	861709	0.139114	1
CCNL2	5	79279	28	861734	0.140721	1
CHD1L	5	79279	28	861734	0.140721	1
CLYBL	5	79279	28	861734	0.140721	1
GLRX	5	79279	28	861734	0.140721	1
MIR1539	5	79279	28	861734	0.140721	1
NEO1	5	79279	28	861734	0.140721	1
PLEKHB2	5	79279	28	861734	0.140721	1
PPID	5	79279	28	861734	0.140721	1
RAD21	5	79279	28	861734	0.140721	1
RP11-503E24.2	5	79279	28	861734	0.140721	1
RP11-629N8.3	5	79279	28	861734	0.140721	1
SREK1IP1	5	79279	28	861734	0.140721	1
ZBTB14	5	79279	28	861734	0.140721	1
AC004381.6	17	79267	135	861627	0.141114	1
ITPA	17	79267	135	861627	0.141114	1
RP11-356K23.1	17	79267	135	861627	0.141114	1
ZC3H12D	23	79261	192	861570	0.14144	1
AC005785.2	2	79282	6	861756	0.141449	1
AC012314.19	2	79282	6	861756	0.141449	1
AC022201.5	2	79282	6	861756	0.141449	1
AC116351.1	2	79282	6	861756	0.141449	1
AL122127.25	2	79282	6	861756	0.141449	1
AL592284.1	2	79282	6	861756	0.141449	1
ARCN1	2	79282	6	861756	0.141449	1
AVPR1B	2	79282	6	861756	0.141449	1
BOD1	2	79282	6	861756	0.141449	1
C11orf96	2	79282	6	861756	0.141449	1
C15orf62	2	79282	6	861756	0.141449	1
CARNS1	2	79282	6	861756	0.141449	1
CDC42EP3	2	79282	6	861756	0.141449	1
CECR5	2	79282	6	861756	0.141449	1
FAM124A	2	79282	6	861756	0.141449	1
GOT1	2	79282	6	861756	0.141449	1
PACRGL	2	79282	6	861756	0.141449	1
POM121L9P	2	79282	6	861756	0.141449	1
RABL2B	2	79282	6	861756	0.141449	1
RP1-150O5.3	2	79282	6	861756	0.141449	1
RP11-247A12.2	2	79282	6	861756	0.141449	1
RP11-344B5.4	2	79282	6	861756	0.141449	1
RP11-379I19.3	2	79282	6	861756	0.141449	1
RP11-476K15.1	2	79282	6	861756	0.141449	1
RP11-521C20.3	2	79282	6	861756	0.141449	1
RP11-638F5.1	2	79282	6	861756	0.141449	1
RP11-732A19.8	2	79282	6	861756	0.141449	1
RP11-758P17.2	2	79282	6	861756	0.141449	1
RP11-9G1.3	2	79282	6	861756	0.141449	1
RRN3	2	79282	6	861756	0.141449	1
SLC35G1	2	79282	6	861756	0.141449	1
SLFN5	2	79282	6	861756	0.141449	1
SNRPE	2	79282	6	861756	0.141449	1
STOX1	2	79282	6	861756	0.141449	1
SWT1	2	79282	6	861756	0.141449	1
TOB1	2	79282	6	861756	0.141449	1
TRRAP	2	79282	6	861756	0.141449	1
ZFHX2	2	79282	6	861756	0.141449	1
ZNF540	2	79282	6	861756	0.141449	1
ZNF624	2	79282	6	861756	0.141449	1
ZNF699	2	79282	6	861756	0.141449	1
ZP3	2	79282	6	861756	0.141449	1
POLDIP3	9	79275	62	861700	0.141597	1
PPAN	9	79275	62	861700	0.141597	1
UHRF1BP1	13	79271	98	861664	0.141711	1
GFOD1	19	79265	154	861608	0.142025	1
NBPF18P	21	79263	173	861589	0.14205	1
LASP1	30	79254	260	861502	0.142587	1
MAK16	12	79272	89	861673	0.142607	1
AC079922.3	10	79274	71	861691	0.142769	1
EXOSC4	10	79274	71	861691	0.142769	1
FCF1P7	10	79274	71	861691	0.142769	1
SIGLEC12	10	79274	71	861691	0.142769	1
SDCCAG8	72	79212	680	861082	0.142859	1
KLF9	11	79273	80	861682	0.143019	1
RP11-126K1.6	11	79273	80	861682	0.143019	1
SOCS2	11	79273	80	861682	0.143019	1
TNKS2-AS1	11	79273	80	861682	0.143019	1
LINC00887	15	79269	117	861645	0.145251	1
POLR3GL	15	79269	117	861645	0.145251	1
BMF	52	79232	479	861283	0.145662	1
AC017079.4	3	79281	13	861749	0.146956	1
AKIRIN2	3	79281	13	861749	0.146956	1
AZI2	3	79281	13	861749	0.146956	1
CTD-3064M3.4	3	79281	13	861749	0.146956	1
DLX2	3	79281	13	861749	0.146956	1
FAM98A	3	79281	13	861749	0.146956	1
FIP1L1	3	79281	13	861749	0.146956	1
GRIN2B	3	79281	13	861749	0.146956	1
HCFC1R1	3	79281	13	861749	0.146956	1
MUC12	3	79281	13	861749	0.146956	1
NPM2	3	79281	13	861749	0.146956	1
PABPN1	3	79281	13	861749	0.146956	1
PDCD5	3	79281	13	861749	0.146956	1
RIOK1	3	79281	13	861749	0.146956	1
RNF26	3	79281	13	861749	0.146956	1
RNU6-1276P	3	79281	13	861749	0.146956	1
RP11-379C10.4	3	79281	13	861749	0.146956	1
RP11-589C21.5	3	79281	13	861749	0.146956	1
RP11-630C16.2	3	79281	13	861749	0.146956	1
RP11-80H5.6	3	79281	13	861749	0.146956	1
RP3-467N11.1	3	79281	13	861749	0.146956	1
S100A6	3	79281	13	861749	0.146956	1
SSX2IP	3	79281	13	861749	0.146956	1
TPM2	3	79281	13	861749	0.146956	1
TRIM10	3	79281	13	861749	0.146956	1
TTC21B	3	79281	13	861749	0.146956	1
ZNF2	3	79281	13	861749	0.146956	1
ABCB9	17	79267	136	861626	0.147003	1
C12orf76	14	79270	108	861654	0.14709	1
KANSL1	14	79270	108	861654	0.14709	1
SREBF1	14	79270	108	861654	0.14709	1
MFNG	21	79263	174	861588	0.147246	1
ZBTB46	21	79263	174	861588	0.147246	1
ATP7B	8	79276	54	861708	0.148671	1
KCNIP2-AS1	8	79276	54	861708	0.148671	1
RP11-298I3.5	8	79276	54	861708	0.148671	1
GIN1	44	79240	400	861362	0.149124	1
RASSF2	33	79251	291	861471	0.149216	1
AP001057.1	16	79268	127	861635	0.149409	1
STAU2	16	79268	127	861635	0.149409	1
SUN1	16	79268	127	861635	0.149409	1
HSP90AA1	12	79272	90	861672	0.149986	1
SRSF8	12	79272	90	861672	0.149986	1
TNS4	12	79272	90	861672	0.149986	1
AGPS	6	79278	37	861725	0.150377	1
CDK5	6	79278	37	861725	0.150377	1
LRP4	6	79278	37	861725	0.150377	1
LRRC24	6	79278	37	861725	0.150377	1
RP11-804A23.4	6	79278	37	861725	0.150377	1
AC123768.4	9	79275	63	861699	0.150489	1
ADPRH	9	79275	63	861699	0.150489	1
CDK4	9	79275	63	861699	0.150489	1
RP11-111M22.3	9	79275	63	861699	0.150489	1
KB-1507C5.4	11	79273	81	861681	0.150839	1
AC074286.1	10	79274	72	861690	0.151088	1
AC104534.3	10	79274	72	861690	0.151088	1
ICAM3	10	79274	72	861690	0.151088	1
THAP2	15	79269	118	861644	0.151718	1
ADCY7	53	79231	491	861271	0.15175	1
CLECL1	39	79245	351	861411	0.151887	1
RP11-452H21.1	83	79201	796	860966	0.152595	1
CCND2	17	79267	137	861625	0.153027	1
ATRAID	14	79270	109	861653	0.153889	1
AC092159.2	5	79279	29	861733	0.154252	1
NAPEPLD	5	79279	29	861733	0.154252	1
QKI	5	79279	29	861733	0.154252	1
RP11-143K11.5	5	79279	29	861733	0.154252	1
PAN3	22	79262	185	861577	0.154622	1
AF127936.3	4	79280	21	861741	0.154788	1
C9orf85	4	79280	21	861741	0.154788	1
CREG1	4	79280	21	861741	0.154788	1
CTNNA3	4	79280	21	861741	0.154788	1
FAM222A-AS1	4	79280	21	861741	0.154788	1
FSTL1	4	79280	21	861741	0.154788	1
HAUS6	4	79280	21	861741	0.154788	1
ITPKB-AS1	4	79280	21	861741	0.154788	1
NTNG2	4	79280	21	861741	0.154788	1
ORC1	4	79280	21	861741	0.154788	1
RP11-264B17.3	4	79280	21	861741	0.154788	1
RP11-545E17.3	4	79280	21	861741	0.154788	1
RP11-96D1.6	4	79280	21	861741	0.154788	1
RP5-1050D4.5	4	79280	21	861741	0.154788	1
STARD6	4	79280	21	861741	0.154788	1
STRN	4	79280	21	861741	0.154788	1
TCTEX1D2	4	79280	21	861741	0.154788	1
TRIM56	4	79280	21	861741	0.154788	1
ULK4	4	79280	21	861741	0.154788	1
PRMT7	20	79264	166	861596	0.155724	1
RP11-393I2.4	20	79264	166	861596	0.155724	1
RP11-452K12.7	20	79264	166	861596	0.155724	1
QRSL1	7	79277	46	861716	0.155754	1
UBE2Q2	7	79277	46	861716	0.155754	1
AC092171.4	13	79271	100	861662	0.155862	1
LINC00339	13	79271	100	861662	0.155862	1
SPTBN1	42	79242	382	861380	0.15606	1
GRB2	31	79253	273	861489	0.156221	1
DDB2	15	79269	119	861643	0.158337	1
IKBKG	15	79269	119	861643	0.158337	1
PIK3R6	15	79269	119	861643	0.158337	1
HEXA	35	79249	313	861449	0.1584	1
ZNF236	8	79276	55	861707	0.158535	1
RP1-90J20.7	19	79265	157	861605	0.158941	1
RP11-169K16.9	19	79265	157	861605	0.158941	1
CTC-429P9.4	29	79255	254	861508	0.15908	1
ST3GAL6	29	79255	254	861508	0.15908	1
ATAD2B	10	79274	73	861689	0.159646	1
EBAG9	10	79274	73	861689	0.159646	1
RP11-274B21.1	10	79274	73	861689	0.159646	1
RP11-739N20.2	10	79274	73	861689	0.159646	1
SEC11A	10	79274	73	861689	0.159646	1
AF186192.5	9	79275	64	861698	0.159649	1
C17orf62	9	79275	64	861698	0.159649	1
RP11-359B12.2	9	79275	64	861698	0.159649	1
ESCO1	14	79270	110	861652	0.16085	1
AANAT	1	79283	1	861761	0.161404	1
AC005624.2	1	79283	1	861761	0.161404	1
AC007292.1	1	79283	1	861761	0.161404	1
AC007292.3	1	79283	1	861761	0.161404	1
AC007389.3	1	79283	1	861761	0.161404	1
AC009312.1	1	79283	1	861761	0.161404	1
AC010987.5	1	79283	1	861761	0.161404	1
AC012358.8	1	79283	1	861761	0.161404	1
AC013402.3	1	79283	1	861761	0.161404	1
AC018470.1	1	79283	1	861761	0.161404	1
AC023115.1	1	79283	1	861761	0.161404	1
AC023115.2	1	79283	1	861761	0.161404	1
AC023157.1	1	79283	1	861761	0.161404	1
AC068286.1	1	79283	1	861761	0.161404	1
AC073464.11	1	79283	1	861761	0.161404	1
AC078941.1	1	79283	1	861761	0.161404	1
AC083867.4	1	79283	1	861761	0.161404	1
AC092066.6	1	79283	1	861761	0.161404	1
AC098823.3	1	79283	1	861761	0.161404	1
AC104782.3	1	79283	1	861761	0.161404	1
AC108463.1	1	79283	1	861761	0.161404	1
AC114812.8	1	79283	1	861761	0.161404	1
ACRV1	1	79283	1	861761	0.161404	1
ACTL8	1	79283	1	861761	0.161404	1
ACVRL1	1	79283	1	861761	0.161404	1
ADAM7	1	79283	1	861761	0.161404	1
ADCY5	1	79283	1	861761	0.161404	1
AGR2	1	79283	1	861761	0.161404	1
AIG1	1	79283	1	861761	0.161404	1
ANAPC2	1	79283	1	861761	0.161404	1
ANKRD10-IT1	1	79283	1	861761	0.161404	1
AP001816.1	1	79283	1	861761	0.161404	1
APOC1P1	1	79283	1	861761	0.161404	1
ARL17B	1	79283	1	861761	0.161404	1
ARL9	1	79283	1	861761	0.161404	1
ARMC2-AS1	1	79283	1	861761	0.161404	1
ARSF	1	79283	1	861761	0.161404	1
BCRP5	1	79283	1	861761	0.161404	1
BLK	1	79283	1	861761	0.161404	1
C11orf16	1	79283	1	861761	0.161404	1
C17orf66	1	79283	1	861761	0.161404	1
C1orf101	1	79283	1	861761	0.161404	1
C1QL4	1	79283	1	861761	0.161404	1
C3orf70	1	79283	1	861761	0.161404	1
C8orf12	1	79283	1	861761	0.161404	1
C9orf50	1	79283	1	861761	0.161404	1
C9orf64	1	79283	1	861761	0.161404	1
CABP5	1	79283	1	861761	0.161404	1
CATSPER3	1	79283	1	861761	0.161404	1
CAV1	1	79283	1	861761	0.161404	1
CCDC141	1	79283	1	861761	0.161404	1
CCDC67	1	79283	1	861761	0.161404	1
CDC20B	1	79283	1	861761	0.161404	1
CDH16	1	79283	1	861761	0.161404	1
CDHR1	1	79283	1	861761	0.161404	1
CHADL	1	79283	1	861761	0.161404	1
CKMT2	1	79283	1	861761	0.161404	1
CPLX2	1	79283	1	861761	0.161404	1
CST3	1	79283	1	861761	0.161404	1
CTC-529G1.1	1	79283	1	861761	0.161404	1
CTCFL	1	79283	1	861761	0.161404	1
CTD-2116N24.1	1	79283	1	861761	0.161404	1
CTD-2185K10.1	1	79283	1	861761	0.161404	1
CTD-2325M2.1	1	79283	1	861761	0.161404	1
CTD-2350C19.2	1	79283	1	861761	0.161404	1
CTD-2374C24.1	1	79283	1	861761	0.161404	1
CTD-2525I3.6	1	79283	1	861761	0.161404	1
CTD-2540B15.9	1	79283	1	861761	0.161404	1
CTD-2587H19.1	1	79283	1	861761	0.161404	1
CTD-3080P12.3	1	79283	1	861761	0.161404	1
CTD-3187F8.11	1	79283	1	861761	0.161404	1
CXXC4	1	79283	1	861761	0.161404	1
CYP2AB1P	1	79283	1	861761	0.161404	1
CYP2C58P	1	79283	1	861761	0.161404	1
CYP4F12	1	79283	1	861761	0.161404	1
CYP4F23P	1	79283	1	861761	0.161404	1
DAP3P1	1	79283	1	861761	0.161404	1
DKFZP667F0711	1	79283	1	861761	0.161404	1
DOK5	1	79283	1	861761	0.161404	1
DRAP1	1	79283	1	861761	0.161404	1
EDN2	1	79283	1	861761	0.161404	1
EGLN3	1	79283	1	861761	0.161404	1
EPHX4	1	79283	1	861761	0.161404	1
EPX	1	79283	1	861761	0.161404	1
ERVK3-1	1	79283	1	861761	0.161404	1
FAAH2	1	79283	1	861761	0.161404	1
FAM171A2	1	79283	1	861761	0.161404	1
FERMT2	1	79283	1	861761	0.161404	1
FGF2	1	79283	1	861761	0.161404	1
FGF5	1	79283	1	861761	0.161404	1
FN1	1	79283	1	861761	0.161404	1
FOXE1	1	79283	1	861761	0.161404	1
FREM1	1	79283	1	861761	0.161404	1
FREM2	1	79283	1	861761	0.161404	1
GALNTL5	1	79283	1	861761	0.161404	1
GBP3	1	79283	1	861761	0.161404	1
GOLGA5P1	1	79283	1	861761	0.161404	1
GRIA2	1	79283	1	861761	0.161404	1
HIST1H1A	1	79283	1	861761	0.161404	1
HTR3B	1	79283	1	861761	0.161404	1
HTR7	1	79283	1	861761	0.161404	1
INTS1	1	79283	1	861761	0.161404	1
ISLR2	1	79283	1	861761	0.161404	1
KCNIP1	1	79283	1	861761	0.161404	1
KCNN2	1	79283	1	861761	0.161404	1
KIAA1644	1	79283	1	861761	0.161404	1
KLHL6-AS1	1	79283	1	861761	0.161404	1
KRT18P31	1	79283	1	861761	0.161404	1
LGALSL	1	79283	1	861761	0.161404	1
LIM2	1	79283	1	861761	0.161404	1
LINC00454	1	79283	1	861761	0.161404	1
LINC00560	1	79283	1	861761	0.161404	1
LL0XNC01-237H1.2	1	79283	1	861761	0.161404	1
LL22NC03-86D4.1	1	79283	1	861761	0.161404	1
LRCH2	1	79283	1	861761	0.161404	1
LRRC37A11P	1	79283	1	861761	0.161404	1
LRRN1	1	79283	1	861761	0.161404	1
MAP1B	1	79283	1	861761	0.161404	1
MGMT	1	79283	1	861761	0.161404	1
MID2	1	79283	1	861761	0.161404	1
MIR301B	1	79283	1	861761	0.161404	1
MIR3145	1	79283	1	861761	0.161404	1
MORC1-AS1	1	79283	1	861761	0.161404	1
MORN5	1	79283	1	861761	0.161404	1
MS4A5	1	79283	1	861761	0.161404	1
MTND4P23	1	79283	1	861761	0.161404	1
MYOM3	1	79283	1	861761	0.161404	1
NELL2	1	79283	1	861761	0.161404	1
NMRK2	1	79283	1	861761	0.161404	1
NOBOX	1	79283	1	861761	0.161404	1
NTN5	1	79283	1	861761	0.161404	1
NYAP2	1	79283	1	861761	0.161404	1
OIT3	1	79283	1	861761	0.161404	1
P2RX6	1	79283	1	861761	0.161404	1
PIF1	1	79283	1	861761	0.161404	1
PPDPF	1	79283	1	861761	0.161404	1
PPFIA4	1	79283	1	861761	0.161404	1
PPM1N	1	79283	1	861761	0.161404	1
PRLR	1	79283	1	861761	0.161404	1
PSMD11	1	79283	1	861761	0.161404	1
RAC3	1	79283	1	861761	0.161404	1
RBM44	1	79283	1	861761	0.161404	1
RBP7	1	79283	1	861761	0.161404	1
RGS3	1	79283	1	861761	0.161404	1
RN7SL3	1	79283	1	861761	0.161404	1
RN7SL749P	1	79283	1	861761	0.161404	1
RN7SL866P	1	79283	1	861761	0.161404	1
RNA5SP184	1	79283	1	861761	0.161404	1
RNA5SP202	1	79283	1	861761	0.161404	1
RNASE9	1	79283	1	861761	0.161404	1
RNF208	1	79283	1	861761	0.161404	1
RNU1-11P	1	79283	1	861761	0.161404	1
RNU4-1	1	79283	1	861761	0.161404	1
RNU5F-1	1	79283	1	861761	0.161404	1
RNU6-1010P	1	79283	1	861761	0.161404	1
RNU6-606P	1	79283	1	861761	0.161404	1
RNY1P6	1	79283	1	861761	0.161404	1
RNY4P5	1	79283	1	861761	0.161404	1
RP1-151F17.1	1	79283	1	861761	0.161404	1
RP1-153P14.8	1	79283	1	861761	0.161404	1
RP1-217P22.2	1	79283	1	861761	0.161404	1
RP1-55C23.7	1	79283	1	861761	0.161404	1
RP1-90J20.2	1	79283	1	861761	0.161404	1
RP11-100L22.2	1	79283	1	861761	0.161404	1
RP11-1029M24.4	1	79283	1	861761	0.161404	1
RP11-10C24.1	1	79283	1	861761	0.161404	1
RP11-110L15.2	1	79283	1	861761	0.161404	1
RP11-116N8.1	1	79283	1	861761	0.161404	1
RP11-124G5.3	1	79283	1	861761	0.161404	1
RP11-138I17.1	1	79283	1	861761	0.161404	1
RP11-15K2.2	1	79283	1	861761	0.161404	1
RP11-174G6.1	1	79283	1	861761	0.161404	1
RP11-175B12.2	1	79283	1	861761	0.161404	1
RP11-17E2.2	1	79283	1	861761	0.161404	1
RP11-194N12.2	1	79283	1	861761	0.161404	1
RP11-215N21.1	1	79283	1	861761	0.161404	1
RP11-245A18.1	1	79283	1	861761	0.161404	1
RP11-245J24.1	1	79283	1	861761	0.161404	1
RP11-249C24.11	1	79283	1	861761	0.161404	1
RP11-259P20.1	1	79283	1	861761	0.161404	1
RP11-277L2.3	1	79283	1	861761	0.161404	1
RP11-282I1.1	1	79283	1	861761	0.161404	1
RP11-290F24.3	1	79283	1	861761	0.161404	1
RP11-2E17.1	1	79283	1	861761	0.161404	1
RP11-312J18.3	1	79283	1	861761	0.161404	1
RP11-313A24.1	1	79283	1	861761	0.161404	1
RP11-314N14.1	1	79283	1	861761	0.161404	1
RP11-326C3.2	1	79283	1	861761	0.161404	1
RP11-352G18.2	1	79283	1	861761	0.161404	1
RP11-357F12.1	1	79283	1	861761	0.161404	1
RP11-381N20.2	1	79283	1	861761	0.161404	1
RP11-384J4.2	1	79283	1	861761	0.161404	1
RP11-386G11.3	1	79283	1	861761	0.161404	1
RP11-40H19.1	1	79283	1	861761	0.161404	1
RP11-433J8.2	1	79283	1	861761	0.161404	1
RP11-435B5.6	1	79283	1	861761	0.161404	1
RP11-439K3.1	1	79283	1	861761	0.161404	1
RP11-456O19.2	1	79283	1	861761	0.161404	1
RP11-461F16.3	1	79283	1	861761	0.161404	1
RP11-465I4.2	1	79283	1	861761	0.161404	1
RP11-474B12.1	1	79283	1	861761	0.161404	1
RP11-507J18.2	1	79283	1	861761	0.161404	1
RP11-538I12.2	1	79283	1	861761	0.161404	1
RP11-544D21.2	1	79283	1	861761	0.161404	1
RP11-571F15.2	1	79283	1	861761	0.161404	1
RP11-58G13.1	1	79283	1	861761	0.161404	1
RP11-615I2.1	1	79283	1	861761	0.161404	1
RP11-648L3.2	1	79283	1	861761	0.161404	1
RP11-677M14.7	1	79283	1	861761	0.161404	1
RP11-703H8.9	1	79283	1	861761	0.161404	1
RP11-705C15.3	1	79283	1	861761	0.161404	1
RP11-731J8.2	1	79283	1	861761	0.161404	1
RP11-732M18.3	1	79283	1	861761	0.161404	1
RP11-758M4.1	1	79283	1	861761	0.161404	1
RP11-83C7.1	1	79283	1	861761	0.161404	1
RP11-879D6.1	1	79283	1	861761	0.161404	1
RP11-881M11.4	1	79283	1	861761	0.161404	1
RP11-982M15.2	1	79283	1	861761	0.161404	1
RP13-395E19.3	1	79283	1	861761	0.161404	1
RP3-425P12.4	1	79283	1	861761	0.161404	1
RP4-739H11.3	1	79283	1	861761	0.161404	1
RP4-785G19.2	1	79283	1	861761	0.161404	1
RP5-905N1.2	1	79283	1	861761	0.161404	1
SAMD9L	1	79283	1	861761	0.161404	1
SCN2A	1	79283	1	861761	0.161404	1
SDS	1	79283	1	861761	0.161404	1
SETD6	1	79283	1	861761	0.161404	1
SH3GL2	1	79283	1	861761	0.161404	1
SHD	1	79283	1	861761	0.161404	1
SLC1A6	1	79283	1	861761	0.161404	1
SLC25A30-AS1	1	79283	1	861761	0.161404	1
SLC5A4	1	79283	1	861761	0.161404	1
SMCR2	1	79283	1	861761	0.161404	1
SMIM22	1	79283	1	861761	0.161404	1
SPTA1	1	79283	1	861761	0.161404	1
SYCP2	1	79283	1	861761	0.161404	1
SYT14	1	79283	1	861761	0.161404	1
TDH	1	79283	1	861761	0.161404	1
TMBIM1	1	79283	1	861761	0.161404	1
TMEM79	1	79283	1	861761	0.161404	1
TPO	1	79283	1	861761	0.161404	1
TUBAL3	1	79283	1	861761	0.161404	1
WI2-89031B12.1	1	79283	1	861761	0.161404	1
XAB2	1	79283	1	861761	0.161404	1
XCL2	1	79283	1	861761	0.161404	1
YBX1P3	1	79283	1	861761	0.161404	1
ZIM2	1	79283	1	861761	0.161404	1
ZNF181	1	79283	1	861761	0.161404	1
ZNF32-AS3	1	79283	1	861761	0.161404	1
ZNF511	1	79283	1	861761	0.161404	1
ZNF594	1	79283	1	861761	0.161404	1
RP11-2H8.2	27	79257	235	861527	0.161854	1
ZNRF1	127	79157	1254	860508	0.162395	1
COX11P1	6	79278	38	861724	0.162522	1
MACF1	74	79210	708	861054	0.163053	1
HOXA-AS3	13	79271	101	861661	0.163204	1
SH3TC1	13	79271	101	861661	0.163204	1
PEX14	38	79246	344	861418	0.163209	1
LIMK1	21	79263	177	861585	0.163469	1
AC006486.9	25	79259	216	861546	0.164495	1
CTNNBIP1	31	79253	275	861487	0.165011	1
ALCAM	15	79269	120	861642	0.165106	1
ADPRHL1	12	79272	92	861670	0.165326	1
VAV1	34	79250	305	861457	0.16636	1
AC040160.1	7	79277	47	861715	0.166806	1
EPM2AIP1	7	79277	47	861715	0.166806	1
MCTS1	7	79277	47	861715	0.166806	1
NF2	7	79277	47	861715	0.166806	1
RP11-262H14.1	7	79277	47	861715	0.166806	1
SCLY	7	79277	47	861715	0.166806	1
SRGAP3	7	79277	47	861715	0.166806	1
AC015691.13	11	79273	83	861679	0.167118	1
BAHD1	3	79281	14	861748	0.167886	1
CTD-2302E22.4	3	79281	14	861748	0.167886	1
DNA2	3	79281	14	861748	0.167886	1
DNAJC16	3	79281	14	861748	0.167886	1
EXOSC9	3	79281	14	861748	0.167886	1
GNB2	3	79281	14	861748	0.167886	1
GPNMB	3	79281	14	861748	0.167886	1
HMBOX1-IT1	3	79281	14	861748	0.167886	1
HRH2	3	79281	14	861748	0.167886	1
INTU	3	79281	14	861748	0.167886	1
JMJD4	3	79281	14	861748	0.167886	1
PRPS1	3	79281	14	861748	0.167886	1
RALGPS2	3	79281	14	861748	0.167886	1
RBM4B	3	79281	14	861748	0.167886	1
RNU6ATAC32P	3	79281	14	861748	0.167886	1
TMEM191A	3	79281	14	861748	0.167886	1
TMEM221	3	79281	14	861748	0.167886	1
TOR1AIP2	3	79281	14	861748	0.167886	1
TP53RK	3	79281	14	861748	0.167886	1
UBXN1	3	79281	14	861748	0.167886	1
ZNF813	3	79281	14	861748	0.167886	1
CFL1P1	5	79279	30	861732	0.168295	1
CTC-203F4.2	5	79279	30	861732	0.168295	1
CTD-2284J15.1	5	79279	30	861732	0.168295	1
FAM189B	5	79279	30	861732	0.168295	1
IL18R1	5	79279	30	861732	0.168295	1
ITPR3	5	79279	30	861732	0.168295	1
LINC00925	5	79279	30	861732	0.168295	1
MAST4-AS1	5	79279	30	861732	0.168295	1
MEX3A	5	79279	30	861732	0.168295	1
NUCB1	5	79279	30	861732	0.168295	1
RP1-43E13.2	5	79279	30	861732	0.168295	1
2018-09-01	5	79279	30	861732	0.168295	1
RP11-296A16.1	18	79266	149	861613	0.168325	1
NRM	10	79274	74	861688	0.168437	1
AC093818.1	59	79225	557	861205	0.168519	1
SLC35F6	8	79276	56	861706	0.168698	1
ADCK4	9	79275	65	861697	0.169071	1
CCDC7	9	79275	65	861697	0.169071	1
TMEM53	9	79275	65	861697	0.169071	1
PIK3CG	25	79259	217	861545	0.169579	1
CNOT8	13	79271	102	861660	0.170717	1
DST	13	79271	102	861660	0.170717	1
2018-09-02	13	79271	102	861660	0.170717	1
AC026461.1	4	79280	22	861740	0.171503	1
AC137932.6	4	79280	22	861740	0.171503	1
C19orf70	4	79280	22	861740	0.171503	1
CREB1	4	79280	22	861740	0.171503	1
CSGALNACT2	4	79280	22	861740	0.171503	1
EEF1A1P31	4	79280	22	861740	0.171503	1
IQCH	4	79280	22	861740	0.171503	1
NKTR	4	79280	22	861740	0.171503	1
PTTG1IP	4	79280	22	861740	0.171503	1
SPATA1	4	79280	22	861740	0.171503	1
SPINK8	4	79280	22	861740	0.171503	1
TMEM217	4	79280	22	861740	0.171503	1
EPC1	15	79269	121	861641	0.172021	1
ALS2CR11	2	79282	7	861755	0.172116	1
AP001258.4	2	79282	7	861755	0.172116	1
ARHGEF25	2	79282	7	861755	0.172116	1
ATF3	2	79282	7	861755	0.172116	1
BSN-AS2	2	79282	7	861755	0.172116	1
C17orf104	2	79282	7	861755	0.172116	1
C17orf105	2	79282	7	861755	0.172116	1
C4orf45	2	79282	7	861755	0.172116	1
CASP7	2	79282	7	861755	0.172116	1
CBX2	2	79282	7	861755	0.172116	1
CCDC96	2	79282	7	861755	0.172116	1
CCHCR1	2	79282	7	861755	0.172116	1
CCNA2	2	79282	7	861755	0.172116	1
CCNL1	2	79282	7	861755	0.172116	1
CFTR	2	79282	7	861755	0.172116	1
CNTN4	2	79282	7	861755	0.172116	1
CTB-4E7.1	2	79282	7	861755	0.172116	1
EBNA1BP2	2	79282	7	861755	0.172116	1
FAM86KP	2	79282	7	861755	0.172116	1
GIMAP1	2	79282	7	861755	0.172116	1
GLRX3	2	79282	7	861755	0.172116	1
GRID2IP	2	79282	7	861755	0.172116	1
GZF1	2	79282	7	861755	0.172116	1
HSP90AB1	2	79282	7	861755	0.172116	1
IRF1	2	79282	7	861755	0.172116	1
KCNAB3	2	79282	7	861755	0.172116	1
KCNC4-AS1	2	79282	7	861755	0.172116	1
LSM14B	2	79282	7	861755	0.172116	1
MIR4727	2	79282	7	861755	0.172116	1
OSBPL7	2	79282	7	861755	0.172116	1
PANX1	2	79282	7	861755	0.172116	1
PGAP1	2	79282	7	861755	0.172116	1
PHB	2	79282	7	861755	0.172116	1
POLR2J4	2	79282	7	861755	0.172116	1
RAB36	2	79282	7	861755	0.172116	1
REEP5	2	79282	7	861755	0.172116	1
RP11-2I17.4	2	79282	7	861755	0.172116	1
RP11-359P5.1	2	79282	7	861755	0.172116	1
RP11-488L18.8	2	79282	7	861755	0.172116	1
RP11-505K9.4	2	79282	7	861755	0.172116	1
RP11-553K8.2	2	79282	7	861755	0.172116	1
RP11-697E22.1	2	79282	7	861755	0.172116	1
RP11-734C14.3	2	79282	7	861755	0.172116	1
RP11-815J21.1	2	79282	7	861755	0.172116	1
RP3-402G11.5	2	79282	7	861755	0.172116	1
SLC35F1	2	79282	7	861755	0.172116	1
SNORA70	2	79282	7	861755	0.172116	1
SNRPD3	2	79282	7	861755	0.172116	1
SNX18	2	79282	7	861755	0.172116	1
SPATA6L	2	79282	7	861755	0.172116	1
ST7-OT4	2	79282	7	861755	0.172116	1
SYNE1	2	79282	7	861755	0.172116	1
TFIP11	2	79282	7	861755	0.172116	1
TRPC1	2	79282	7	861755	0.172116	1
TRPV3	2	79282	7	861755	0.172116	1
TSGA13	2	79282	7	861755	0.172116	1
ZNF222	2	79282	7	861755	0.172116	1
ZNF24	2	79282	7	861755	0.172116	1
ZNF720	2	79282	7	861755	0.172116	1
SNHG16	20	79264	169	861593	0.172943	1
RP1-18D14.7	29	79255	257	861505	0.173033	1
KLHL18	12	79272	93	861669	0.173279	1
SMARCA2	32	79252	287	861475	0.174454	1
CDKL4	18	79266	150	861612	0.174577	1
SERPINF1	25	79259	218	861544	0.174748	1
AC015849.16	6	79278	39	861723	0.17507	1
MFSD11	6	79278	39	861723	0.17507	1
SHANK3	6	79278	39	861723	0.17507	1
TMF1	6	79278	39	861723	0.17507	1
ATP2C1	22	79262	189	861573	0.176405	1
CASS4	48	79236	448	861314	0.176876	1
BCL3	19	79265	160	861602	0.176898	1
CTNS	19	79265	160	861602	0.176898	1
BAZ2B	28	79256	248	861514	0.177242	1
POU5F1P6	10	79274	75	861687	0.177452	1
RP11-464F9.20	10	79274	75	861687	0.177452	1
ACY1	7	79277	48	861714	0.178192	1
CFP	7	79277	48	861714	0.178192	1
LINC00861	7	79277	48	861714	0.178192	1
RP1-101K10.6	7	79277	48	861714	0.178192	1
RP11-326K13.4	7	79277	48	861714	0.178192	1
ZNF507	7	79277	48	861714	0.178192	1
RP4-717I23.3	13	79271	103	861659	0.1784	1
ARID3A	17	79267	141	861621	0.178422	1
2018-09-09	72	79212	693	861069	0.17854	1
RP11-875O11.3	9	79275	66	861696	0.178744	1
STK4-AS1	9	79275	66	861696	0.178744	1
MTMR12	15	79269	122	861640	0.179081	1
RP11-269F19.2	8	79276	57	861705	0.179148	1
TCF12	40	79244	368	861394	0.179196	1
COL24A1	33	79251	298	861464	0.179236	1
SLC39A11	21	79263	180	861582	0.180616	1
BPTF	26	79258	229	861533	0.180864	1
HBG2	12	79272	94	861668	0.181413	1
VASP	22	79262	190	861572	0.182091	1
RAD1	16	79268	132	861630	0.182328	1
AC156455.1	14	79270	113	861649	0.182683	1
BNIP2	14	79270	113	861649	0.182683	1
TMEM110-MUSTN1	14	79270	113	861649	0.182683	1
AC005076.5	5	79279	31	861731	0.182814	1
AGO4	5	79279	31	861731	0.182814	1
ARHGAP31-AS1	5	79279	31	861731	0.182814	1
DGUOK	5	79279	31	861731	0.182814	1
NOP14	5	79279	31	861731	0.182814	1
PMS1	5	79279	31	861731	0.182814	1
RP11-326F20.5	5	79279	31	861731	0.182814	1
SERPINB9	5	79279	31	861731	0.182814	1
SLC25A15	5	79279	31	861731	0.182814	1
VPS9D1-AS1	5	79279	31	861731	0.182814	1
BAALC	55	79229	521	861241	0.183924	1
AL139099.1	11	79273	85	861677	0.184214	1
C20orf112	11	79273	85	861677	0.184214	1
TBC1D10C	13	79271	104	861658	0.186247	1
TRAPPC6A	13	79271	104	861658	0.186247	1
KLF7	21	79263	181	861581	0.18653	1
RP11-1055B8.7	10	79274	76	861686	0.186686	1
C3AR1	6	79278	40	861722	0.187997	1
CTB-161K23.1	6	79278	40	861722	0.187997	1
FERMT1	6	79278	40	861722	0.187997	1
MGEA5	6	79278	40	861722	0.187997	1
RN7SKP114	6	79278	40	861722	0.187997	1
RP11-410L14.2	6	79278	40	861722	0.187997	1
RP5-1028K7.2	6	79278	40	861722	0.187997	1
SLC37A2	6	79278	40	861722	0.187997	1
ZNF292	6	79278	40	861722	0.187997	1
PNKD	59	79225	563	861199	0.188056	1
RP11-458D21.5	9	79275	67	861695	0.18866	1
RP5-1021I20.1	9	79275	67	861695	0.18866	1
CBY1	4	79280	23	861739	0.188806	1
CTA-407F11.8	4	79280	23	861739	0.188806	1
CTD-2228K2.5	4	79280	23	861739	0.188806	1
ITK	4	79280	23	861739	0.188806	1
JAK3	4	79280	23	861739	0.188806	1
MAP4K1	4	79280	23	861739	0.188806	1
MCCC1	4	79280	23	861739	0.188806	1
MEX3C	4	79280	23	861739	0.188806	1
MYD88	4	79280	23	861739	0.188806	1
NMB	4	79280	23	861739	0.188806	1
OTUD6B	4	79280	23	861739	0.188806	1
PABPC1	4	79280	23	861739	0.188806	1
PAM	4	79280	23	861739	0.188806	1
RP1-283E3.8	4	79280	23	861739	0.188806	1
RP1-28H20.3	4	79280	23	861739	0.188806	1
[truncated: 10,943 more rows]

## Sheet: TNF 100ngml
genesymbol	disruptive insertions in gene identified in screen	total number of insertions identified in screen	insertions in gene identified in reference data set	total number of insertions identified in reference data set	pvalue	adj_pvalue
TNFRSF1A	644	49876	203	861559	0	0
RIPK1	169	50351	19	861743	5.72261e-188	3.30109e-184
MLKL	146	50374	103	861659	9.19108e-115	3.53458e-111
SLC39A7	100	50420	32	861730	1.47726e-96	4.26078e-93
WT1	153	50367	323	861439	1.33672e-72	3.08435e-69
PCBP2	38	50482	17	861745	4.63432e-35	8.91102e-32
ELF4	104	50416	454	861308	2.29154e-27	3.77679e-24
SPI1	57	50463	183	861579	6.92698e-21	9.98957e-18
RP11-793H13.8	35	50485	56	861706	8.57832e-21	1.09965e-17
RP11-750H9.5	99	50421	583	861179	4.50878e-18	5.20178e-15
LAMTOR1	42	50478	127	861635	1.44147e-16	1.51184e-13
SP3	20	50500	36	861726	8.23329e-12	7.91562e-09
ELF1	96	50424	740	861022	2.31803e-11	2.05717e-08
RP1-40E16.12	9	50511	1	861761	4.65068e-11	3.83249e-08
AC069368.3	72	50448	510	861252	2.61361e-10	2.01021e-07
GAB2	59	50461	376	861386	3.04075e-10	2.19257e-07
BIRC6	40	50480	202	861560	6.86398e-10	4.65822e-07
SGK223	78	50442	604	861158	1.88427e-09	1.20771e-06
RANBP1	25	50495	87	861675	2.01331e-09	1.2225e-06
STAG2	37	50483	202	861560	1.76859e-08	1.02021e-05
KLF16	42	50478	255	861507	2.99488e-08	1.58522e-05
IFNAR2	34	50486	179	861583	3.02286e-08	1.58522e-05
RP11-251M1.1	77	50443	641	861121	3.75728e-08	1.88468e-05
CTB-52I2.5	43	50477	283	861479	1.54413e-07	7.42277e-05
RP11-347I19.3	53	50467	393	861369	1.96141e-07	9.05152e-05
KCNN4	42	50478	278	861484	2.44452e-07	0.000108471
MALAT1	33	50487	200	861562	8.13736e-07	0.000347706
NFKB1	13	50507	34	861728	1.08524e-06	0.000432202
LMO4	15	50505	47	861715	1.0864e-06	0.000432202
RP11-968A15.8	80	50440	765	860997	3.10929e-06	0.00117141
LAMTOR4	18	50502	75	861687	3.14758e-06	0.00117141
CSE1L	9	50511	16	861746	4.42882e-06	0.00159673
PLAC8	40	50480	308	861454	1.2462e-05	0.00432156
RP11-297N6.4	14	50506	52	861710	1.27358e-05	0.00432156
FAM129C	32	50488	221	861541	1.31478e-05	0.00433389
PLEKHA2	57	50463	512	861250	1.51508e-05	0.00485542
RIPK3	8	50512	15	861747	2.04043e-05	0.00628495
RP11-770J1.4	24	50496	144	861618	2.07011e-05	0.00628495
BAP1	10	50510	27	861735	2.36141e-05	0.00698554
RP11-691H4.4	29	50491	197	861565	2.47825e-05	0.0071479
TOE1	12	50508	43	861719	3.88538e-05	0.0109331
RP11-384F7.1	4	50516	1	861761	4.49345e-05	0.0123431
GNAS	13	50507	52	861710	4.96412e-05	0.0133188
M1AP	61	50459	589	861173	5.37358e-05	0.0140898
MYOM1	37	50483	297	861465	5.65228e-05	0.0144912
ST7L	23	50497	145	861617	5.98429e-05	0.0150089
PRSS57	25	50495	166	861596	6.2351e-05	0.0153052
RFX1	42	50478	358	861404	6.49444e-05	0.0156096
SELPLG	39	50481	325	861437	7.51551e-05	0.0176952
FAM78A	55	50465	523	861239	8.40124e-05	0.019385
TCEANC2	48	50472	439	861323	9.92506e-05	0.022452
CBY3	7	50513	15	861747	0.000129847	0.0288086
TRPM2	29	50491	221	861541	0.000153181	0.0333443
UNK	27	50493	200	861562	0.000167885	0.0356656
SPN	56	50464	552	861210	0.000170028	0.0356656
IL16	47	50473	441	861321	0.000198177	0.0408279
DLGAP1-AS2	41	50479	368	861394	0.000212648	0.0430406
RP11-315I20.1	17	50503	99	861663	0.000229039	0.0455591
RBBP8P1	26	50494	196	861566	0.000279717	0.0546965
RP11-689B22.2	61	50459	631	861131	0.000292799	0.0563004
RP11-333E13.4	19	50501	123	861639	0.000337392	0.0638113
LAMTOR2	11	50509	48	861714	0.000353437	0.0657678
AC023797.1	12	50508	57	861705	0.000379873	0.0695649
KIAA0391	61	50459	641	861121	0.000422676	0.076194
RP11-321F6.1	62	50458	656	861106	0.000448412	0.0795897
FAM45A	42	50478	397	861365	0.00047585	0.08318
ALG1L13P	26	50494	204	861558	0.000483865	0.0833186
FAM5C	8	50512	27	861735	0.000539306	0.0914996
NPLOC4	4	50516	4	861758	0.000549426	0.0918657
RAB33A	21	50499	154	861608	0.000745312	0.122838
ZNF787	14	50506	82	861680	0.000828014	0.134547
NKTR	7	50513	22	861740	0.000844085	0.135253
RP13-941N14.1	23	50497	179	861583	0.00089553	0.14153
CBX3	14	50506	85	861677	0.00112624	0.175586
CTNS	21	50499	160	861602	0.00115064	0.176999
S100Z	49	50471	511	861251	0.00124773	0.189409
RP11-297K8.2	16	50504	107	861655	0.0012958	0.194151
C10orf54	60	50460	661	861101	0.0013242	0.194668
ADAMTS1	9	50511	40	861722	0.00133299	0.194668
CCDC34	5	50515	11	861751	0.00135777	0.195808
SELL	24	50496	198	861564	0.00144365	0.199804
CTC-241F20.3	28	50492	246	861516	0.0014596	0.199804
BCKDHB	4	50516	6	861756	0.00150671	0.199804
NLGN1	4	50516	6	861756	0.00150671	0.199804
NUDT15	4	50516	6	861756	0.00150671	0.199804
RP11-334E6.3	4	50516	6	861756	0.00150671	0.199804
SLC27A3	4	50516	6	861756	0.00150671	0.199804
SETD1B	9	50511	41	861721	0.0015466	0.202763
RP5-968P14.2	22	50498	177	861585	0.00167169	0.2167
CXorf65	17	50503	122	861640	0.00184279	0.236226
USP3-AS1	14	50506	91	861671	0.00199604	0.253059
RP6-109B7.3	26	50494	228	861534	0.00205424	0.255289
U91319.1	10	50510	52	861710	0.00205789	0.255289
RP11-357N13.1	27	50493	242	861520	0.00226083	0.27748
MAGI1	5	50515	13	861749	0.00242712	0.293093
ANP32A	25	50495	219	861543	0.00243885	0.293093
RMDN3	12	50508	73	861689	0.00250428	0.297854
RP1-18D14.7	28	50492	257	861505	0.00258811	0.302034
RP11-58E21.5	39	50481	398	861364	0.00259178	0.302034
HS3ST3B1	11	50509	64	861698	0.00274699	0.31692
KB-1639H6.4	3	50517	3	861759	0.00299162	0.332628
RP11-273B20.3	3	50517	3	861759	0.00299162	0.332628
RP11-3P22.2	3	50517	3	861759	0.00299162	0.332628
APOC4-APOC2	21	50499	175	861587	0.00305994	0.332628
RCC2	9	50511	46	861716	0.00306132	0.332628
TAPBPL	22	50498	187	861575	0.00308034	0.332628
NLRP11	6	50514	21	861741	0.00310971	0.332628
ARHGEF3	63	50457	731	861031	0.00311379	0.332628
NR1H3	27	50493	249	861513	0.00323054	0.341933
CTD-3088G3.8	84	50436	1034	860728	0.00338751	0.352002
KANSL1	15	50505	108	861654	0.00340203	0.352002
EGFL7	30	50490	288	861474	0.00341781	0.352002
MORN3	43	50477	459	861303	0.00347048	0.352002
SRSF1	8	50512	38	861724	0.00347822	0.352002
UBA7	35	50485	354	861408	0.00363347	0.364516
SLC2A1	7	50513	30	861732	0.0037775	0.375698
AKAP13	47	50473	516	861246	0.00381804	0.376485
WDR37	9	50511	48	861714	0.00392264	0.383521
ILF3-AS1	15	50505	110	861652	0.00396739	0.383732
ZNF788	8	50512	39	861723	0.00399132	0.383732
ARHGAP9	20	50500	168	861594	0.0040977	0.390704
RP11-644F5.11	11	50509	68	861694	0.00414225	0.391714
EXOC6B	4	50516	9	861753	0.00448667	0.417441
GNG5	4	50516	9	861753	0.00448667	0.417441
TTC17	8	50512	40	861722	0.00456082	0.420946
AC002310.12	17	50503	135	861627	0.0046943	0.428989
SSH2	105	50415	1358	860404	0.00475036	0.428989
ERLIN2	21	50499	183	861579	0.0048737	0.428989
ZC3H4	53	50467	607	861155	0.00492397	0.428989
AP000769.7	9	50511	50	861712	0.00496258	0.428989
G3BP1	5	50515	16	861746	0.00501765	0.428989
DYNC1I1	3	50517	4	861758	0.00501981	0.428989
NECAB1	3	50517	4	861758	0.00501981	0.428989
PSME1	3	50517	4	861758	0.00501981	0.428989
RP13-977J11.2	3	50517	4	861758	0.00501981	0.428989
C14orf93	26	50494	246	861516	0.00513536	0.435637
CTD-2370N5.3	47	50473	527	861235	0.0054375	0.455417
CTD-2154I11.2	18	50502	149	861613	0.00544748	0.455417
DNASE1L1	11	50509	71	861691	0.00551901	0.458078
SMIM19	17	50503	138	861624	0.00570803	0.459043
KCNE3	21	50499	186	861576	0.00575037	0.459043
HNRNPH1	12	50508	82	861680	0.00575818	0.459043
TXNDC15	12	50508	82	861680	0.00575818	0.459043
DLGAP1	79	50441	985	860777	0.0057992	0.459043
MIR181A2HG	19	50501	162	861600	0.0058213	0.459043
PCBP1	13	50507	93	861669	0.00584839	0.459043
HTRA2	7	50513	33	861729	0.00591939	0.459043
FAM212A	16	50504	127	861635	0.00594291	0.459043
FERMT3	16	50504	127	861635	0.00594291	0.459043
NR5A2	22	50498	199	861563	0.00597073	0.459043
TIAM1	4	50516	10	861752	0.00600811	0.459043
CTD-2561B21.11	18	50502	151	861611	0.00615481	0.463376
CEBPD	5	50515	17	861745	0.00620091	0.463376
TAF6L	5	50515	17	861745	0.00620091	0.463376
PTPN7	27	50493	263	861499	0.00624423	0.463376
GABPA	12	50508	83	861679	0.00626564	0.463376
CRTC3	16	50504	128	861634	0.0063498	0.466609
RP5-1158E12.3	6	50514	25	861737	0.00640055	0.467362
CTC-340A15.2	31	50489	316	861446	0.0065137	0.471249
SKIDA1	18	50502	152	861610	0.00653548	0.471249
COMMD1	41	50479	451	861311	0.00668851	0.476425
COL23A1	26	50494	252	861510	0.006778	0.476425
NMRAL1	16	50504	129	861633	0.00677884	0.476425
CTA-833B7.2	23	50497	214	861548	0.00679345	0.476425
BMF	43	50477	479	861283	0.00681374	0.476425
AC123768.4	10	50510	63	861699	0.00686167	0.476886
NDUFAF3	9	50511	53	861709	0.00690854	0.477269
NCF2	15	50505	118	861644	0.00704349	0.483695
PIWIL3	28	50492	279	861483	0.00713985	0.487411
CTD-2376I20.1	35	50485	372	861390	0.00725445	0.492321
AL773604.8	3	50517	5	861757	0.00770203	0.502025
CBFA2T2	3	50517	5	861757	0.00770203	0.502025
CMYA5	3	50517	5	861757	0.00770203	0.502025
EMC6	3	50517	5	861757	0.00770203	0.502025
ENOX1	3	50517	5	861757	0.00770203	0.502025
ERC2	3	50517	5	861757	0.00770203	0.502025
PCDH11X	3	50517	5	861757	0.00770203	0.502025
PMAIP1	7	50513	35	861727	0.00778049	0.502308
TICAM1	18	50502	155	861607	0.00779345	0.502308
RP6-109B7.2	20	50500	181	861581	0.00849039	0.503549
ZC3H12C	9	50511	55	861707	0.00849854	0.503549
LA16c-390E6.3	22	50498	206	861556	0.00850189	0.503549
HCG11	11	50509	76	861686	0.0085885	0.503549
RP1-90J20.7	18	50502	157	861605	0.00873547	0.503549
LAMTOR5	6	50514	27	861735	0.00876174	0.503549
ROBO2	6	50514	27	861735	0.00876174	0.503549
HOTTIP	28	50492	284	861478	0.0087954	0.503549
AC074363.1	2	50518	1	861761	0.00886024	0.503549
AL590763.5	2	50518	1	861761	0.00886024	0.503549
BMPER	2	50518	1	861761	0.00886024	0.503549
CR1	2	50518	1	861761	0.00886024	0.503549
DRAP1	2	50518	1	861761	0.00886024	0.503549
FRMD1	2	50518	1	861761	0.00886024	0.503549
GLTPD1	2	50518	1	861761	0.00886024	0.503549
MKX	2	50518	1	861761	0.00886024	0.503549
MTND4P23	2	50518	1	861761	0.00886024	0.503549
NELL2	2	50518	1	861761	0.00886024	0.503549
RP11-115J23.1	2	50518	1	861761	0.00886024	0.503549
RP11-17E2.2	2	50518	1	861761	0.00886024	0.503549
RP11-388C12.5	2	50518	1	861761	0.00886024	0.503549
RP3-437I16.1	2	50518	1	861761	0.00886024	0.503549
SEMA5A	2	50518	1	861761	0.00886024	0.503549
TUBAL3	2	50518	1	861761	0.00886024	0.503549
RP11-133O22.6	14	50506	110	861652	0.00894148	0.505676
STK4-AS1	10	50510	66	861696	0.00908023	0.511018
DCAF7	5	50515	19	861743	0.0091292	0.511279
EVI2B	32	50488	339	861423	0.0094696	0.525794
CASS4	40	50480	448	861314	0.00947951	0.525794
COMT	27	50493	273	861489	0.0095936	0.529576
RP11-996F15.2	15	50505	123	861639	0.00977931	0.533965
RP11-356K23.1	16	50504	135	861627	0.00986673	0.533965
RP11-18H7.1	10	50510	67	861695	0.0099299	0.533965
DLC1	28	50492	287	861475	0.00993143	0.533965
AP001462.6	4	50516	12	861750	0.00999709	0.533965
KIF18A	4	50516	12	861750	0.00999709	0.533965
MCM6	4	50516	12	861750	0.00999709	0.533965
DENND4B	12	50508	89	861673	0.0100946	0.53669
NEO1	6	50514	28	861734	0.0101502	0.537171
ANGPTL6	18	50502	161	861601	0.0108927	0.559873
PAXIP1	5	50515	20	861742	0.0109	0.559873
RP11-247L20.3	5	50515	20	861742	0.0109	0.559873
TMEM87B	5	50515	20	861742	0.0109	0.559873
ATP5A1	20	50500	186	861576	0.0109636	0.559873
AC016700.5	11	50509	79	861683	0.0109802	0.559873
HEXA-AS1	17	50503	149	861613	0.011042	0.559873
AC022201.5	3	50517	6	861756	0.0110803	0.559873
EIF1	3	50517	6	861756	0.0110803	0.559873
PARP10	15	50505	125	861637	0.0110837	0.559873
NDUFS2	16	50504	137	861625	0.011113	0.559873
CTD-2140B24.4	7	50513	38	861724	0.0113344	0.566081
ZBTB25	7	50513	38	861724	0.0113344	0.566081
CHUK	9	50511	58	861704	0.0113845	0.566134
UBXN11	48	50472	567	861195	0.0116394	0.573806
COL26A1	6	50514	29	861733	0.011688	0.573806
PSMF1	6	50514	29	861733	0.011688	0.573806
RP11-68I3.2	54	50466	654	861108	0.0120532	0.586612
PRUNE2	35	50485	387	861375	0.0122163	0.586612
IGHV2-10	9	50511	59	861703	0.0124926	0.586612
C3orf80	4	50516	13	861749	0.0125081	0.586612
EIF3I	4	50516	13	861749	0.0125081	0.586612
FAM83G	4	50516	13	861749	0.0125081	0.586612
GRIN2B	4	50516	13	861749	0.0125081	0.586612
IL1RL1	4	50516	13	861749	0.0125081	0.586612
KIAA1009	4	50516	13	861749	0.0125081	0.586612
RAD51	4	50516	13	861749	0.0125081	0.586612
RP11-252A24.2	4	50516	13	861749	0.0125081	0.586612
VPS35	7	50513	39	861723	0.0127445	0.592539
PRKCA	18	50502	164	861598	0.0127725	0.592539
KB-1507C5.4	11	50509	81	861681	0.0128372	0.592539
ADAMTS3	10	50510	70	861692	0.0128439	0.592539
CTD-2651B20.1	5	50515	21	861741	0.0128913	0.592539
RP11-478C19.2	19	50501	177	861585	0.0130985	0.599672
PDLIM2	14	50506	116	861646	0.0132407	0.603711
S100A11	15	50505	128	861634	0.0132914	0.603711
MRVI1	27	50493	282	861480	0.0137433	0.621788
NKD1	13	50507	105	861657	0.0139121	0.626968
XRCC4	8	50512	50	861712	0.0142384	0.639176
TXLNB	12	50508	94	861668	0.0144929	0.643248
RP11-405F3.4	46	50474	547	861215	0.0146257	0.643248
SERPINF1	22	50498	218	861544	0.0148147	0.643248
AC113189.5	11	50509	83	861679	0.0149229	0.643248
ADAM8	5	50515	22	861740	0.0151144	0.643248
RP11-252A24.3	5	50515	22	861740	0.0151144	0.643248
DDX24	3	50517	7	861755	0.0151833	0.643248
DDX58	3	50517	7	861755	0.0151833	0.643248
H1FX	3	50517	7	861755	0.0151833	0.643248
LL0XNC01-116E7.2	3	50517	7	861755	0.0151833	0.643248
RBM15B	3	50517	7	861755	0.0151833	0.643248
RP11-209E8.1	3	50517	7	861755	0.0151833	0.643248
RP11-397A16.1	3	50517	7	861755	0.0151833	0.643248
RP5-1014C4.3	3	50517	7	861755	0.0151833	0.643248
SLC9A3R2	3	50517	7	861755	0.0151833	0.643248
PMS2	6	50514	31	861731	0.0152418	0.643248
C19orf35	4	50516	14	861748	0.0153884	0.643248
FLCN	4	50516	14	861748	0.0153884	0.643248
RP11-455F5.3	4	50516	14	861748	0.0153884	0.643248
CTTNBP2	21	50499	206	861556	0.0154521	0.643578
IKBKG	14	50506	119	861643	0.0159158	0.658932
RP11-524O1.4	7	50513	41	861721	0.015935	0.658932
CD33	16	50504	144	861618	0.0164748	0.672116
RNASEH2B-AS1	17	50503	157	861605	0.0169553	0.672116
BEST2	2	50518	2	861760	0.0170694	0.672116
FAM86B2	2	50518	2	861760	0.0170694	0.672116
HS3ST4	2	50518	2	861760	0.0170694	0.672116
KCNJ6	2	50518	2	861760	0.0170694	0.672116
KIAA1377	2	50518	2	861760	0.0170694	0.672116
MRPL41	2	50518	2	861760	0.0170694	0.672116
PARVA	2	50518	2	861760	0.0170694	0.672116
RN7SL592P	2	50518	2	861760	0.0170694	0.672116
RP11-150C16.1	2	50518	2	861760	0.0170694	0.672116
RP11-229E13.2	2	50518	2	861760	0.0170694	0.672116
RP11-436D23.1	2	50518	2	861760	0.0170694	0.672116
RP11-439A17.4	2	50518	2	861760	0.0170694	0.672116
ZBTB8A	6	50514	32	861730	0.0172723	0.677791
CHD4	5	50515	23	861739	0.0175796	0.685746
IRF5	22	50498	222	861540	0.0175939	0.685746
BRIX1	7	50513	42	861720	0.0177257	0.688558
UNC13D	14	50506	121	861641	0.0179165	0.693632
KIF13A	18	50502	171	861591	0.0181528	0.700433
EIF4EBP1	19	50501	184	861578	0.0183423	0.705383
SLC7A6	27	50493	290	861472	0.0185403	0.707909
MROH7	4	50516	15	861747	0.0186534	0.707909
SLC38A9	4	50516	15	861747	0.0186534	0.707909
SNORD112	4	50516	15	861747	0.0186534	0.707909
CCDC51	8	50512	53	861709	0.0189206	0.713355
PARP3	8	50512	53	861709	0.0189206	0.713355
CTB-35F21.1	37	50483	430	861332	0.0196048	0.73617
SS18L2	7	50513	43	861719	0.0196533	0.73617
KLF12	3	50517	8	861754	0.020028	0.742967
RBPMS-AS1	3	50517	8	861754	0.020028	0.742967
RP11-296A18.3	3	50517	8	861754	0.020028	0.742967
SMAD6	12	50508	99	861663	0.0202123	0.745139
PLEKHO1	13	50507	111	861651	0.0202717	0.745139
RP11-500C11.3	5	50515	24	861738	0.0202965	0.745139
CSK	49	50471	603	861159	0.0203449	0.745139
IMMP2L	10	50510	76	861686	0.0205355	0.747376
RP11-315D16.4	10	50510	76	861686	0.0205355	0.747376
RP11-298I3.5	8	50512	54	861708	0.0207001	0.74889
RP11-113I22.1	17	50503	161	861601	0.0207069	0.74889
MLC1	20	50500	200	861562	0.0210273	0.758098
EVI2A	30	50490	335	861427	0.0212752	0.758988
PIK3CB	32	50488	363	861399	0.0214687	0.758988
CTC-435M10.3	41	50479	490	861272	0.0214812	0.758988
SPRYD4	13	50507	112	861650	0.021514	0.758988
RP11-17M16.2	7	50513	44	861718	0.0217225	0.758988
ST3GAL6	24	50496	254	861508	0.0218714	0.758988
LINS	6	50514	34	861728	0.0218742	0.758988
ZBTB10	6	50514	34	861728	0.0218742	0.758988
CTD-3065J16.9	10	50510	77	861685	0.0220871	0.758988
AL590560.1	4	50516	16	861746	0.0223158	0.758988
IRF2BPL	4	50516	16	861746	0.0223158	0.758988
L3HYPDH	4	50516	16	861746	0.0223158	0.758988
LMTK3	4	50516	16	861746	0.0223158	0.758988
MIR4513	4	50516	16	861746	0.0223158	0.758988
NPAS3	4	50516	16	861746	0.0223158	0.758988
ANXA2R	22	50498	228	861534	0.0225091	0.758988
AARS	9	50511	66	861696	0.0226077	0.758988
CNBP	9	50511	66	861696	0.0226077	0.758988
RP11-528G1.2	30	50490	337	861425	0.0227104	0.758988
ITGB2	31	50489	351	861411	0.0228017	0.758988
DDHD1	13	50507	113	861649	0.0228121	0.758988
LINC00963	13	50507	113	861649	0.0228121	0.758988
RP11-443B7.3	13	50507	113	861649	0.0228121	0.758988
RASSF1	19	50501	189	861573	0.0229896	0.758988
CTB-58E17.1	23	50497	242	861520	0.0230903	0.758988
IL2RG	28	50492	310	861452	0.0231625	0.758988
RP11-620J15.2	5	50515	25	861737	0.0232735	0.758988
TRIM33	5	50515	25	861737	0.0232735	0.758988
RP11-473M20.9	29	50491	324	861438	0.0233338	0.758988
ARHGAP22	45	50475	551	861211	0.0235217	0.758988
COPS5	14	50506	126	861636	0.02375	0.758988
RP11-624L12.1	7	50513	45	861717	0.0239377	0.758988
THEM4	7	50513	45	861717	0.0239377	0.758988
RP11-513I15.6	18	50502	177	861585	0.0240299	0.758988
HSP90AA1	11	50509	90	861672	0.0242546	0.758988
APOC4	9	50511	67	861695	0.0244248	0.758988
RP4-800J21.3	9	50511	67	861695	0.0244248	0.758988
SNX17	9	50511	67	861695	0.0244248	0.758988
SMG9	6	50514	35	861727	0.0244579	0.758988
PTK2B	84	50436	1133	860629	0.0244877	0.758988
SLC3A2	20	50500	204	861558	0.0249223	0.758988
Y_RNA	26	50494	285	861477	0.0251745	0.758988
LHX6	10	50510	79	861683	0.025442	0.758988
LTBP4	10	50510	79	861683	0.025442	0.758988
CTD-2639E6.9	13	50507	115	861647	0.0255813	0.758988
AOAH	3	50517	9	861753	0.0256214	0.758988
FAM90A1	3	50517	9	861753	0.0256214	0.758988
INPP1	3	50517	9	861753	0.0256214	0.758988
MEGF11	3	50517	9	861753	0.0256214	0.758988
METRN	3	50517	9	861753	0.0256214	0.758988
RP11-378E13.4	3	50517	9	861753	0.0256214	0.758988
RP11-573D15.2	3	50517	9	861753	0.0256214	0.758988
VPS39	3	50517	9	861753	0.0256214	0.758988
MOB3A	52	50468	657	861105	0.0258189	0.758988
AC009365.3	12	50508	103	861659	0.025878	0.758988
AC004381.7	23	50497	245	861517	0.02588	0.758988
ZBTB4	19	50501	192	861570	0.0261798	0.758988
RP11-517O13.1	7	50513	46	861716	0.0263032	0.758988
DNAJC5B	9	50511	68	861694	0.0263433	0.758988
HAUS4	4	50516	17	861745	0.026386	0.758988
MTFR1	4	50516	17	861745	0.026386	0.758988
POLRMT	4	50516	17	861745	0.026386	0.758988
RP11-542C16.2	4	50516	17	861745	0.026386	0.758988
RPA2	4	50516	17	861745	0.026386	0.758988
RP11-420G6.4	28	50492	314	861448	0.0264586	0.758988
CYB5D1	5	50515	26	861736	0.0265183	0.758988
GAPDHS	5	50515	26	861736	0.0265183	0.758988
RPL17	5	50515	26	861736	0.0265183	0.758988
TMEM128	5	50515	26	861736	0.0265183	0.758988
TOPBP1	5	50515	26	861736	0.0265183	0.758988
E2F5	8	50512	57	861705	0.0267448	0.758988
UBE2E1	8	50512	57	861705	0.0267448	0.758988
FAR2	26	50494	287	861475	0.0269738	0.758988
FAM86B3P	15	50505	141	861621	0.0270104	0.758988
RTN4	13	50507	116	861646	0.027055	0.758988
VPS29	6	50514	36	861726	0.0272375	0.758988
AL136218.1	16	50504	154	861608	0.0273418	0.758988
SNX30	16	50504	154	861608	0.0273418	0.758988
ARHGEF4	2	50518	3	861759	0.0274089	0.758988
ATRNL1	2	50518	3	861759	0.0274089	0.758988
CSRNP2	2	50518	3	861759	0.0274089	0.758988
CXorf23	2	50518	3	861759	0.0274089	0.758988
EIF4E3	2	50518	3	861759	0.0274089	0.758988
FAM86B1	2	50518	3	861759	0.0274089	0.758988
FRMD5	2	50518	3	861759	0.0274089	0.758988
HLA-E	2	50518	3	861759	0.0274089	0.758988
ISM2	2	50518	3	861759	0.0274089	0.758988
LRFN5	2	50518	3	861759	0.0274089	0.758988
OR7E47P	2	50518	3	861759	0.0274089	0.758988
PTPRU	2	50518	3	861759	0.0274089	0.758988
RP1-168P16.3	2	50518	3	861759	0.0274089	0.758988
RP11-208C17.4	2	50518	3	861759	0.0274089	0.758988
RP11-35O15.1	2	50518	3	861759	0.0274089	0.758988
SLC12A2	2	50518	3	861759	0.0274089	0.758988
SLC35F3	2	50518	3	861759	0.0274089	0.758988
SYT12	2	50518	3	861759	0.0274089	0.758988
BCKDHA	37	50483	442	861320	0.0274937	0.758988
EFCAB2	11	50509	92	861670	0.0275649	0.758988
FKBP3	11	50509	92	861670	0.0275649	0.758988
CTD-2571L23.8	15	50505	142	861620	0.0283873	0.779773
TADA3	17	50503	168	861594	0.0287529	0.787939
CTD-2023M8.1	8	50512	58	861704	0.0290059	0.79119
RP11-134O21.1	12	50508	105	861657	0.0291092	0.79119
CHRAC1	10	50510	81	861681	0.0291471	0.79119
RP11-474I16.8	10	50510	81	861681	0.0291471	0.79119
AGMO	11	50509	93	861669	0.0293365	0.79119
SNRPA	11	50509	93	861669	0.0293365	0.79119
SLC38A5	14	50506	130	861632	0.0293516	0.79119
RP5-931E15.2	5	50515	27	861735	0.0300375	0.805912
ZFP36	5	50515	27	861735	0.0300375	0.805912
CDK5	6	50514	37	861725	0.030218	0.808874
FUT7	22	50498	236	861526	0.0306314	0.816893
CTD-2033A16.3	12	50508	106	861656	0.0308296	0.816893
KCTD18	4	50516	18	861744	0.0308716	0.816893
LRRC28	4	50516	18	861744	0.0308716	0.816893
TAPT1	4	50516	18	861744	0.0308716	0.816893
VAV1	27	50493	305	861457	0.0310024	0.817613
ARHGEF6	55	50465	710	861052	0.0311298	0.817613
ADPRM	18	50502	183	861579	0.0312465	0.817613
UBALD2	15	50505	144	861618	0.0312955	0.817613
OSTF1	8	50512	59	861703	0.0313953	0.817613
ZNF114	16	50504	157	861605	0.0314591	0.817613
CD63	7	50513	48	861714	0.0315006	0.817613
DOCK8	38	50482	462	861300	0.0319346	0.817613
AC017099.3	3	50517	10	861752	0.0319618	0.817613
ERBB4	3	50517	10	861752	0.0319618	0.817613
GALNT10	3	50517	10	861752	0.0319618	0.817613
RP11-110H1.4	3	50517	10	861752	0.0319618	0.817613
RP11-544D21.1	3	50517	10	861752	0.0319618	0.817613
SLC9B1	3	50517	10	861752	0.0319618	0.817613
SRL	3	50517	10	861752	0.0319618	0.817613
MZB1	14	50506	132	861630	0.0324893	0.825614
RAD1	14	50506	132	861630	0.0324893	0.825614
SEC14L2	14	50506	132	861630	0.0324893	0.825614
TBC1D2B	74	50446	998	860764	0.0326281	0.827319
CMAHP	15	50505	145	861617	0.0328287	0.830581
PHF20	16	50504	158	861604	0.0329279	0.831266
ADAM28	20	50500	211	861551	0.0330272	0.831954
NAA15	11	50509	95	861667	0.0331211	0.832355
MANEA-AS1	10	50510	83	861679	0.0332187	0.832355
EIF2S3	6	50514	38	861724	0.0334038	0.832355
PRR12	6	50514	38	861724	0.0334038	0.832355
SUGP2	6	50514	38	861724	0.0334038	0.832355
LRRC45	5	50515	28	861734	0.0338367	0.836079
SREK1IP1	5	50515	28	861734	0.0338367	0.836079
YTHDF3-AS1	5	50515	28	861734	0.0338367	0.836079
NIP7	8	50512	60	861702	0.0339157	0.836079
SCLT1	8	50512	60	861702	0.0339157	0.836079
MAD1L1	52	50468	670	861092	0.0342229	0.841627
ZBTB7B	17	50503	172	861590	0.0342866	0.841627
AP001055.6	12	50508	108	861654	0.0344872	0.844754
TNPO2	11	50509	96	861666	0.0351374	0.858857
RP11-109G23.3	10	50510	84	861678	0.0353968	0.859934
AC142528.1	4	50516	19	861743	0.0357778	0.859934
CASC5	4	50516	19	861743	0.0357778	0.859934
IPPK	4	50516	19	861743	0.0357778	0.859934
ITGAV	4	50516	19	861743	0.0357778	0.859934
LMAN2L	4	50516	19	861743	0.0357778	0.859934
PRKAG2-AS1	4	50516	19	861743	0.0357778	0.859934
RP1-249H1.2	4	50516	19	861743	0.0357778	0.859934
RENBP	12	50508	109	861653	0.0364272	0.864021
ZNF518A	8	50512	61	861701	0.0365697	0.864021
TTYH3	6	50514	39	861723	0.0367991	0.864021
LRTOMT	20	50500	214	861548	0.0370445	0.864021
CLN3	30	50490	353	861409	0.03708	0.864021
RP11-24M17.4	11	50509	97	861665	0.0372384	0.864021
CACNA2D4	70	50450	945	860817	0.0372926	0.864021
PXK	55	50465	719	861043	0.0373835	0.864021
LINC00535	27	50493	311	861451	0.0374724	0.864021
RP3-455J7.4	26	50494	297	861465	0.0374875	0.864021
RP11-761I4.4	9	50511	73	861689	0.0375414	0.864021
AL139099.1	10	50510	85	861677	0.0376721	0.864021
CEP128	5	50515	29	861733	0.0379206	0.864021
RAP2B	5	50515	29	861733	0.0379206	0.864021
RP11-152N13.5	5	50515	29	861733	0.0379206	0.864021
RRAGD	5	50515	29	861733	0.0379206	0.864021
SMG8	5	50515	29	861733	0.0379206	0.864021
SPOCK2	5	50515	29	861733	0.0379206	0.864021
TUBA8	5	50515	29	861733	0.0379206	0.864021
ZBTB7A	5	50515	29	861733	0.0379206	0.864021
ATR	3	50517	11	861751	0.0390401	0.864021
CEP192	3	50517	11	861751	0.0390401	0.864021
KCND2	3	50517	11	861751	0.0390401	0.864021
MMRN1	3	50517	11	861751	0.0390401	0.864021
SYNE2	3	50517	11	861751	0.0390401	0.864021
ZNF850	3	50517	11	861751	0.0390401	0.864021
RP1-111C20.4	13	50507	123	861639	0.039154	0.864021
SLC25A35	8	50512	62	861700	0.0393598	0.864021
AFAP1	2	50518	4	861758	0.0396175	0.864021
APC2	2	50518	4	861758	0.0396175	0.864021
CD200	2	50518	4	861758	0.0396175	0.864021
CDA	2	50518	4	861758	0.0396175	0.864021
CELSR1	2	50518	4	861758	0.0396175	0.864021
CNTNAP5	2	50518	4	861758	0.0396175	0.864021
CTD-2231H16.1	2	50518	4	861758	0.0396175	0.864021
DDB1	2	50518	4	861758	0.0396175	0.864021
GRASP	2	50518	4	861758	0.0396175	0.864021
HBQ1	2	50518	4	861758	0.0396175	0.864021
KCTD16	2	50518	4	861758	0.0396175	0.864021
LINC00607	2	50518	4	861758	0.0396175	0.864021
LSP1	2	50518	4	861758	0.0396175	0.864021
MED16	2	50518	4	861758	0.0396175	0.864021
MESDC1	2	50518	4	861758	0.0396175	0.864021
NQO2	2	50518	4	861758	0.0396175	0.864021
NUP54	2	50518	4	861758	0.0396175	0.864021
OC90	2	50518	4	861758	0.0396175	0.864021
RNU2-59P	2	50518	4	861758	0.0396175	0.864021
RP11-1021N1.1	2	50518	4	861758	0.0396175	0.864021
RP11-739N10.1	2	50518	4	861758	0.0396175	0.864021
TFDP2	24	50496	271	861491	0.0398419	0.865341
ZNF747	25	50495	285	861477	0.0399187	0.865341
FBXL22	10	50510	86	861676	0.0400463	0.865341
PRKRIP1	10	50510	86	861676	0.0400463	0.865341
PRR5L	38	50482	471	861291	0.040053	0.865341
RP11-48B14.2	6	50514	40	861722	0.0404074	0.871364
CDH18	19	50501	203	861559	0.0407778	0.871797
ACYP2	4	50516	20	861742	0.0411075	0.871797
CYP2AC1P	4	50516	20	861742	0.0411075	0.871797
GTSF1	4	50516	20	861742	0.0411075	0.871797
PPP2R1A	4	50516	20	861742	0.0411075	0.871797
PRDM8	4	50516	20	861742	0.0411075	0.871797
RAB30	4	50516	20	861742	0.0411075	0.871797
RPS26	4	50516	20	861742	0.0411075	0.871797
URGCP	4	50516	20	861742	0.0411075	0.871797
NRL	14	50506	137	861625	0.0413847	0.876065
DPP4	11	50509	99	861663	0.0417004	0.879154
C9orf139	36	50484	444	861318	0.0421799	0.879154
WWC3	36	50484	444	861318	0.0421799	0.879154
AP005273.1	8	50512	63	861699	0.0422882	0.879154
MIR497HG	8	50512	63	861699	0.0422882	0.879154
RPL13P5	8	50512	63	861699	0.0422882	0.879154
AC003029.1	5	50515	30	861732	0.0422927	0.879154
GRPEL2	5	50515	30	861732	0.0422927	0.879154
TIMP1	5	50515	30	861732	0.0422927	0.879154
TRAF1	5	50515	30	861732	0.0422927	0.879154
MPDU1	10	50510	87	861675	0.0425211	0.882313
RP5-1096D14.3	12	50508	112	861650	0.0427071	0.883566
CDH26	16	50504	164	861598	0.0428094	0.883566
RP11-273G15.2	9	50511	75	861687	0.0428112	0.883566
S100PBP	14	50506	138	861624	0.0433519	0.893127
ZNF445	26	50494	302	861460	0.0437702	0.899682
VHL	7	50513	52	861710	0.0438564	0.899682
BNIP3L	24	50496	274	861488	0.0439041	0.899682
NUMA1	17	50503	178	861584	0.0439939	0.899925
AC058791.2	47	50473	608	861154	0.0443048	0.904681
AC064834.2	15	50505	152	861610	0.0451226	0.913535
ZNF516	38	50482	476	861286	0.0451901	0.913535
CDC42BPA	8	50512	64	861698	0.0453571	0.913535
MB21D1	8	50512	64	861698	0.0453571	0.913535
AC092171.1	17	50503	179	861583	0.0457849	0.913535
NUDT3	28	50492	332	861430	0.0459328	0.913535
CCDC135	21	50499	234	861528	0.0464895	0.913535
HOXB2	16	50504	166	861596	0.0465292	0.913535
C16orf71	3	50517	12	861750	0.0468408	0.913535
CEP44	3	50517	12	861750	0.0468408	0.913535
CXorf57	3	50517	12	861750	0.0468408	0.913535
DDX54	3	50517	12	861750	0.0468408	0.913535
DHX38	3	50517	12	861750	0.0468408	0.913535
F2RL3	3	50517	12	861750	0.0468408	0.913535
RP11-672A2.5	3	50517	12	861750	0.0468408	0.913535
RP11-843B15.2	3	50517	12	861750	0.0468408	0.913535
TRGJP1	3	50517	12	861750	0.0468408	0.913535
ZNF276	3	50517	12	861750	0.0468408	0.913535
APOL6	4	50516	21	861741	0.0468613	0.913535
C21orf119	4	50516	21	861741	0.0468613	0.913535
CCNJ	4	50516	21	861741	0.0468613	0.913535
RAB3C	4	50516	21	861741	0.0468613	0.913535
RP11-314A20.1	4	50516	21	861741	0.0468613	0.913535
TUBB	4	50516	21	861741	0.0468613	0.913535
ABCC5	5	50515	31	861731	0.0469556	0.913535
CTD-2026K11.3	5	50515	31	861731	0.0469556	0.913535
HSF2BP	5	50515	31	861731	0.0469556	0.913535
KB-1991G8.1	5	50515	31	861731	0.0469556	0.913535
RP11-725D20.1	12	50508	114	861648	0.0472888	0.918469
PCDH15	7	50513	53	861709	0.04737	0.918501
SET	17	50503	180	861582	0.0476272	0.921769
RP11-295G24.5	10	50510	89	861673	0.0477783	0.921769
WTAP	10	50510	89	861673	0.0477783	0.921769
DOCK11	57	50463	762	861000	0.0478868	0.92232
C7orf10	6	50514	42	861720	0.0482738	0.927461
BRD2	9	50511	77	861685	0.0485556	0.927461
METTL15	9	50511	77	861685	0.0485556	0.927461
NOA1	9	50511	77	861685	0.0485556	0.927461
PRKD2	9	50511	77	861685	0.0485556	0.927461
CASP8	19	50501	208	861554	0.049076	0.935851
FMNL1	41	50479	524	861238	0.0493629	0.939768
FGF7	14	50506	141	861621	0.0496462	0.943606
ANGPT1	151	50369	2231	859531	0.049906	0.945903
CRADD	51	50469	674	861088	0.0501821	0.945903
SBF2	26	50494	307	861455	0.0507945	0.945903
TMEM209	7	50513	54	861708	0.0510579	0.945903
INPP4B	25	50495	293	861469	0.0511014	0.945903
RAB21	50	50470	660	861102	0.0512015	0.945903
RP1L1	30	50490	365	861397	0.0517125	0.945903
DHX37	5	50515	32	861730	0.0519108	0.945903
EFHD2	5	50515	32	861730	0.0519108	0.945903
MOB3B	5	50515	32	861730	0.0519108	0.945903
RP5-1125A11.1	6	50514	43	861719	0.0525363	0.945903
ANKMY2	4	50516	22	861740	0.0530377	0.945903
FAM65B	4	50516	22	861740	0.0530377	0.945903
RP1-80N2.3	4	50516	22	861740	0.0530377	0.945903
RP5-884G6.2	4	50516	22	861740	0.0530377	0.945903
RSU1	4	50516	22	861740	0.0530377	0.945903
TOMM20	4	50516	22	861740	0.0530377	0.945903
AC093677.1	2	50518	5	861757	0.0534566	0.945903
AC226119.5	2	50518	5	861757	0.0534566	0.945903
AL121761.2	2	50518	5	861757	0.0534566	0.945903
CACNA1C-AS1	2	50518	5	861757	0.0534566	0.945903
CD274	2	50518	5	861757	0.0534566	0.945903
COMMD2	2	50518	5	861757	0.0534566	0.945903
CTD-2020K17.4	2	50518	5	861757	0.0534566	0.945903
DYRK4	2	50518	5	861757	0.0534566	0.945903
EFCAB14	2	50518	5	861757	0.0534566	0.945903
FAM86EP	2	50518	5	861757	0.0534566	0.945903
KIF1C	2	50518	5	861757	0.0534566	0.945903
LRRC49	2	50518	5	861757	0.0534566	0.945903
MYOT	2	50518	5	861757	0.0534566	0.945903
PARP15	2	50518	5	861757	0.0534566	0.945903
PKP2	2	50518	5	861757	0.0534566	0.945903
RHOQP1	2	50518	5	861757	0.0534566	0.945903
RMDN2	2	50518	5	861757	0.0534566	0.945903
RP11-186N15.3	2	50518	5	861757	0.0534566	0.945903
RP11-341G5.1	2	50518	5	861757	0.0534566	0.945903
RP11-420A23.1	2	50518	5	861757	0.0534566	0.945903
RP11-453O5.1	2	50518	5	861757	0.0534566	0.945903
RP11-625L16.1	2	50518	5	861757	0.0534566	0.945903
RPS10	2	50518	5	861757	0.0534566	0.945903
SLC25A5	2	50518	5	861757	0.0534566	0.945903
STK17A	2	50518	5	861757	0.0534566	0.945903
USP46-AS1	2	50518	5	861757	0.0534566	0.945903
ZNF684	2	50518	5	861757	0.0534566	0.945903
ZNF830	2	50518	5	861757	0.0534566	0.945903
EHD2	14	50506	143	861619	0.0541777	0.951521
RP11-12A2.1	13	50507	130	861632	0.05465	0.951521
CPA2	12	50508	117	861645	0.0547752	0.951521
FBRSL1	9	50511	79	861683	0.0547868	0.951521
MXI1	7	50513	55	861707	0.0549216	0.951521
RP11-511P7.2	7	50513	55	861707	0.0549216	0.951521
APOA1	3	50517	13	861749	0.0553432	0.951521
CCDC61	3	50517	13	861749	0.0553432	0.951521
FAM98A	3	50517	13	861749	0.0553432	0.951521
HAPLN4	3	50517	13	861749	0.0553432	0.951521
KLC4	3	50517	13	861749	0.0553432	0.951521
RHPN2	3	50517	13	861749	0.0553432	0.951521
RP11-589C21.5	3	50517	13	861749	0.0553432	0.951521
RRP36	3	50517	13	861749	0.0553432	0.951521
S100A6	3	50517	13	861749	0.0553432	0.951521
TNNT1	3	50517	13	861749	0.0553432	0.951521
TRIM10	3	50517	13	861749	0.0553432	0.951521
ZDHHC20	3	50517	13	861749	0.0553432	0.951521
ISL2	8	50512	67	861695	0.0554236	0.951521
RP11-54O7.11	8	50512	67	861695	0.0554236	0.951521
FKBP5	33	50487	412	861350	0.056373	0.957905
ASH2L	27	50493	325	861437	0.056422	0.957905
RWDD2B	10	50510	92	861670	0.0564526	0.957905
RP11-876N24.2	55	50465	741	861021	0.0567211	0.957905
MEN1	6	50514	44	861718	0.0570203	0.957905
RHNO1	6	50514	44	861718	0.0570203	0.957905
DNAJC27-AS1	5	50515	33	861729	0.0571591	0.957905
PRDM15	5	50515	33	861729	0.0571591	0.957905
RP11-463C8.4	5	50515	33	861729	0.0571591	0.957905
CACNA1A	11	50509	105	861657	0.0572579	0.957905
LITAF	9	50511	80	861682	0.0580881	0.957905
VPS18	9	50511	80	861682	0.0580881	0.957905
C1orf228	21	50499	241	861521	0.0586437	0.957905
POLR2B	7	50513	56	861706	0.0589624	0.957905
RP4-761J14.9	7	50513	56	861706	0.0589624	0.957905
RP11-572O17.1	8	50512	68	861694	0.0590705	0.957905
UBR4	8	50512	68	861694	0.0590705	0.957905
HOXA11-AS	10	50510	93	861669	0.0595588	0.957905
DPH2	4	50516	23	861739	0.059633	0.957905
RP11-96L14.7	4	50516	23	861739	0.059633	0.957905
AC090616.2	13	50507	132	861630	0.0597477	0.957905
C15orf52	13	50507	132	861630	0.0597477	0.957905
MYO18A	32	50488	400	861362	0.0601223	0.957905
AC006160.5	9	50511	81	861681	0.0615146	0.957905
HEXIM2	9	50511	81	861681	0.0615146	0.957905
KDM2B	28	50492	343	861419	0.0621155	0.957905
SIL1	13	50507	133	861629	0.062412	0.957905
RP11-408H1.3	5	50515	34	861728	0.0627	0.957905
RP11-484D2.2	5	50515	34	861728	0.0627	0.957905
RP11-516C1.1	10	50510	94	861668	0.0627739	0.957905
BCL3	15	50505	160	861602	0.0627764	0.957905
RP11-45M22.4	12	50508	120	861642	0.0630199	0.957905
FARP1	7	50513	57	861705	0.0631813	0.957905
LA16c-380H5.5	7	50513	57	861705	0.0631813	0.957905
AC138430.4	3	50517	14	861748	0.0645221	0.957905
COPZ1	3	50517	14	861748	0.0645221	0.957905
CTD-2620I22.1	3	50517	14	861748	0.0645221	0.957905
DDX12P	3	50517	14	861748	0.0645221	0.957905
DNA2	3	50517	14	861748	0.0645221	0.957905
GRID2	3	50517	14	861748	0.0645221	0.957905
JMJD4	3	50517	14	861748	0.0645221	0.957905
PIGT	3	50517	14	861748	0.0645221	0.957905
RAB39B	3	50517	14	861748	0.0645221	0.957905
RP11-191G24.1	3	50517	14	861748	0.0645221	0.957905
RP11-452K12.4	3	50517	14	861748	0.0645221	0.957905
RP11-63A1.1	3	50517	14	861748	0.0645221	0.957905
SPHK1	3	50517	14	861748	0.0645221	0.957905
SRGAP2	3	50517	14	861748	0.0645221	0.957905
TNFRSF4	3	50517	14	861748	0.0645221	0.957905
AC108868.5	20	50500	230	861532	0.0646826	0.957905
CTD-2035E11.3	9	50511	82	861680	0.0650671	0.957905
RP11-415I12.3	9	50511	82	861680	0.0650671	0.957905
GRB2	23	50497	273	861489	0.0656158	0.957905
FASTKD3	4	50516	24	861738	0.0666419	0.957905
GRID1	4	50516	24	861738	0.0666419	0.957905
RP11-219B4.7	4	50516	24	861738	0.0666419	0.957905
AC016683.5	6	50514	46	861716	0.0666557	0.957905
C11orf21	6	50514	46	861716	0.0666557	0.957905
RP11-620J15.1	6	50514	46	861716	0.0666557	0.957905
MYOM2	8	50512	70	861692	0.0668077	0.957905
TSC22D1	8	50512	70	861692	0.0668077	0.957905
PIK3CG	19	50501	217	861545	0.0669114	0.957905
MAP4K3	7	50513	58	861704	0.0675788	0.957905
CTF1	15	50505	162	861600	0.0678285	0.957905
AC004381.6	13	50507	135	861627	0.0679748	0.957905
DNAJC11	5	50515	35	861727	0.0685322	0.957905
SNRPD1	5	50515	35	861727	0.0685322	0.957905
THOC2	5	50515	35	861727	0.0685322	0.957905
TLE4	5	50515	35	861727	0.0685322	0.957905
YLPM1	5	50515	35	861727	0.0685322	0.957905
HMGB1	21	50499	246	861516	0.0685834	0.957905
RNF44	21	50499	246	861516	0.0685834	0.957905
AC004053.1	2	50518	6	861756	0.0687081	0.957905
AC004706.1	2	50518	6	861756	0.0687081	0.957905
AL590708.2	2	50518	6	861756	0.0687081	0.957905
BOD1	2	50518	6	861756	0.0687081	0.957905
C17orf100	2	50518	6	861756	0.0687081	0.957905
CACNA1G	2	50518	6	861756	0.0687081	0.957905
CDH4	2	50518	6	861756	0.0687081	0.957905
D2HGDH	2	50518	6	861756	0.0687081	0.957905
FAM184A	2	50518	6	861756	0.0687081	0.957905
FLYWCH2	2	50518	6	861756	0.0687081	0.957905
HMGCR	2	50518	6	861756	0.0687081	0.957905
HS6ST1	2	50518	6	861756	0.0687081	0.957905
LA16c-395F10.2	2	50518	6	861756	0.0687081	0.957905
LGR6	2	50518	6	861756	0.0687081	0.957905
LIPE-AS1	2	50518	6	861756	0.0687081	0.957905
PCDH7	2	50518	6	861756	0.0687081	0.957905
RP1-150O5.3	2	50518	6	861756	0.0687081	0.957905
RP11-124N3.3	2	50518	6	861756	0.0687081	0.957905
RP11-732A19.8	2	50518	6	861756	0.0687081	0.957905
RP11-775C24.3	2	50518	6	861756	0.0687081	0.957905
RP13-467H17.1	2	50518	6	861756	0.0687081	0.957905
RP13-644M16.5	2	50518	6	861756	0.0687081	0.957905
RP5-921G16.1	2	50518	6	861756	0.0687081	0.957905
SNRPE	2	50518	6	861756	0.0687081	0.957905
ZMAT1	2	50518	6	861756	0.0687081	0.957905
CTD-2555K7.2	9	50511	83	861679	0.0687464	0.957905
AP006216.12	20	50500	232	861530	0.0689301	0.957905
GS1-57L11.1	12	50508	122	861640	0.0689473	0.957905
MTMR12	12	50508	122	861640	0.0689473	0.957905
RP11-382A20.6	10	50510	96	861666	0.069534	0.957905
RP4-539M6.19	10	50510	96	861666	0.069534	0.957905
EXOSC4	8	50512	71	861691	0.0708994	0.957905
snoU13	8	50512	71	861691	0.0708994	0.957905
U2SURP	8	50512	71	861691	0.0708994	0.957905
ZNF692	8	50512	71	861691	0.0708994	0.957905
RP11-371E8.4	7	50513	59	861703	0.0721553	0.957905
PRDM2	14	50506	150	861612	0.0722362	0.957905
SYN3	14	50506	150	861612	0.0722362	0.957905
KB-1507C5.2	10	50510	97	861665	0.07308	0.957905
RP11-756H6.1	10	50510	97	861665	0.07308	0.957905
SPECC1L	10	50510	97	861665	0.07308	0.957905
TRIM22	15	50505	164	861598	0.0731442	0.957905
CCND2	13	50507	137	861625	0.0738533	0.957905
SWAP70	51	50469	695	861067	0.0739062	0.957905
ANKLE1	4	50516	25	861737	0.0740572	0.957905
KANSL3	4	50516	25	861737	0.0740572	0.957905
MRPL18	4	50516	25	861737	0.0740572	0.957905
PSMD10	4	50516	25	861737	0.0740572	0.957905
SMG7	4	50516	25	861737	0.0740572	0.957905
WDR6	4	50516	25	861737	0.0740572	0.957905
AC139143.1	3	50517	15	861747	0.0743488	0.957905
AGPAT2	3	50517	15	861747	0.0743488	0.957905
CEBPA-AS1	3	50517	15	861747	0.0743488	0.957905
CTC-273B12.10	3	50517	15	861747	0.0743488	0.957905
MRPL45P2	3	50517	15	861747	0.0743488	0.957905
NAP1L5	3	50517	15	861747	0.0743488	0.957905
NR2F1	3	50517	15	861747	0.0743488	0.957905
PHYKPL	3	50517	15	861747	0.0743488	0.957905
PRRT4	3	50517	15	861747	0.0743488	0.957905
RHEB	3	50517	15	861747	0.0743488	0.957905
RNF115	3	50517	15	861747	0.0743488	0.957905
SAMD3	3	50517	15	861747	0.0743488	0.957905
TTC39B	3	50517	15	861747	0.0743488	0.957905
ZCCHC10	3	50517	15	861747	0.0743488	0.957905
GLA	5	50515	36	861726	0.0746537	0.957905
KIAA1598	5	50515	36	861726	0.0746537	0.957905
SGCZ	5	50515	36	861726	0.0746537	0.957905
SMARCC2	5	50515	36	861726	0.0746537	0.957905
AP000295.9	8	50512	72	861690	0.0751402	0.957905
ATP6V1G2-DDX39B	8	50512	72	861690	0.0751402	0.957905
PARP16	8	50512	72	861690	0.0751402	0.957905
THEM6	12	50508	124	861638	0.0752248	0.957905
RP11-863K10.7	10	50510	98	861664	0.0767373	0.957905
MGST2	13	50507	138	861624	0.0769119	0.957905
CTB-11I22.1	6	50514	48	861714	0.0771801	0.957905
FGF13	6	50514	48	861714	0.0771801	0.957905
FKBP10	6	50514	48	861714	0.0771801	0.957905
LINC00861	6	50514	48	861714	0.0771801	0.957905
ADK	49	50471	667	861095	0.077289	0.957905
KMT2D	14	50506	152	861610	0.0780414	0.957905
FER1L6	38	50482	501	861261	0.0784272	0.957905
TMEM187	12	50508	125	861637	0.0784958	0.957905
AC002310.13	15	50505	166	861596	0.0787266	0.957905
TMEM69	15	50505	166	861596	0.0787266	0.957905
RP11-89K21.1	22	50498	265	861497	0.0787693	0.957905
MIR4519	18	50502	208	861554	0.0789044	0.957905
SLC12A7	31	50489	397	861365	0.0793933	0.957905
LINC00899	20	50500	237	861525	0.0803671	0.957905
KB-1896H10.1	10	50510	99	861663	0.0805061	0.957905
PLEKHA8P1	9	50511	86	861676	0.0805492	0.957905
TRIP6	9	50511	86	861676	0.0805492	0.957905
STK3	30	50490	383	861379	0.0809081	0.957905
PRTG	14	50506	153	861609	0.0810535	0.957905
AC005262.4	5	50515	37	861725	0.0810613	0.957905
KLHL9	5	50515	37	861725	0.0810613	0.957905
SCAND1	5	50515	37	861725	0.0810613	0.957905
CAPZA1	15	50505	167	861595	0.0816186	0.957905
ZSCAN31	16	50504	181	861581	0.0818337	0.957905
RP11-502I4.3	12	50508	126	861636	0.0818555	0.957905
CTD-2256P15.2	4	50516	26	861736	0.0818701	0.957905
CTD-2534I21.8	4	50516	26	861736	0.0818701	0.957905
DDX46	4	50516	26	861736	0.0818701	0.957905
FBRS	4	50516	26	861736	0.0818701	0.957905
IMP4	4	50516	26	861736	0.0818701	0.957905
KCTD3	4	50516	26	861736	0.0818701	0.957905
LOC100421166	4	50516	26	861736	0.0818701	0.957905
OAZ3	4	50516	26	861736	0.0818701	0.957905
RP11-46C24.7	4	50516	26	861736	0.0818701	0.957905
TRPM7	4	50516	26	861736	0.0818701	0.957905
ZNF271	4	50516	26	861736	0.0818701	0.957905
AC090587.5	6	50514	49	861713	0.0827735	0.957905
BAD	6	50514	49	861713	0.0827735	0.957905
CCDC58	6	50514	49	861713	0.0827735	0.957905
CTD-2521M24.6	6	50514	49	861713	0.0827735	0.957905
MTX1	6	50514	49	861713	0.0827735	0.957905
VGLL4	13	50507	140	861622	0.0832696	0.957905
C12orf61	8	50512	74	861688	0.0840698	0.957905
NYX	10	50510	100	861662	0.0843867	0.957905
CD34	17	50503	196	861566	0.0844959	0.957905
LDB1	17	50503	196	861566	0.0844959	0.957905
RP11-267M23.4	15	50505	168	861594	0.0845781	0.957905
ALOXE3	3	50517	16	861746	0.0847917	0.957905
BIN3	3	50517	16	861746	0.0847917	0.957905
C14orf28	3	50517	16	861746	0.0847917	0.957905
CDC45	3	50517	16	861746	0.0847917	0.957905
CYCS	3	50517	16	861746	0.0847917	0.957905
HMGB3P32	3	50517	16	861746	0.0847917	0.957905
HMGN3	3	50517	16	861746	0.0847917	0.957905
IGHV3-11	3	50517	16	861746	0.0847917	0.957905
KCNH7	3	50517	16	861746	0.0847917	0.957905
LAMA2	3	50517	16	861746	0.0847917	0.957905
LRIG2	3	50517	16	861746	0.0847917	0.957905
RP11-145M4.2	3	50517	16	861746	0.0847917	0.957905
RP11-299G20.3	3	50517	16	861746	0.0847917	0.957905
RP11-44N11.3	3	50517	16	861746	0.0847917	0.957905
SGK1	3	50517	16	861746	0.0847917	0.957905
SLC5A10	3	50517	16	861746	0.0847917	0.957905
XKR9	3	50517	16	861746	0.0847917	0.957905
AAED1	2	50518	7	861755	0.0851732	0.957905
AC004540.5	2	50518	7	861755	0.0851732	0.957905
AC010976.2	2	50518	7	861755	0.0851732	0.957905
AC068580.6	2	50518	7	861755	0.0851732	0.957905
BAIAP2	2	50518	7	861755	0.0851732	0.957905
C17orf51	2	50518	7	861755	0.0851732	0.957905
C1QTNF9B-AS1	2	50518	7	861755	0.0851732	0.957905
C4orf27	2	50518	7	861755	0.0851732	0.957905
C4orf45	2	50518	7	861755	0.0851732	0.957905
CNTN4	2	50518	7	861755	0.0851732	0.957905
FAM86KP	2	50518	7	861755	0.0851732	0.957905
HSP90AB1	2	50518	7	861755	0.0851732	0.957905
LHFPL3	2	50518	7	861755	0.0851732	0.957905
LINC00862	2	50518	7	861755	0.0851732	0.957905
NEDD1	2	50518	7	861755	0.0851732	0.957905
RP11-815J21.1	2	50518	7	861755	0.0851732	0.957905
RP11-961A15.1	2	50518	7	861755	0.0851732	0.957905
RP3-402G11.5	2	50518	7	861755	0.0851732	0.957905
SEPT7P9	2	50518	7	861755	0.0851732	0.957905
TUBGCP5	2	50518	7	861755	0.0851732	0.957905
WBSCR27	2	50518	7	861755	0.0851732	0.957905
ZXDB	2	50518	7	861755	0.0851732	0.957905
STARD8	19	50501	225	861537	0.0860933	0.957905
GPATCH2L	7	50513	62	861700	0.0869561	0.957905
HLX	7	50513	62	861700	0.0869561	0.957905
MRRF	7	50513	62	861700	0.0869561	0.957905
NFX1	7	50513	62	861700	0.0869561	0.957905
SEH1L	7	50513	62	861700	0.0869561	0.957905
LINC00426	14	50506	155	861607	0.0872983	0.957905
FPGT-TNNI3K	5	50515	38	861724	0.0877512	0.957905
RP11-902B17.1	5	50515	38	861724	0.0877512	0.957905
TNNI3K	5	50515	38	861724	0.0877512	0.957905
VWCE	5	50515	38	861724	0.0877512	0.957905
HOXA-AS3	10	50510	101	861661	0.0883791	0.957905
WDR86	10	50510	101	861661	0.0883791	0.957905
CLK3	6	50514	50	861712	0.0885855	0.957905
VARS	6	50514	50	861712	0.0885855	0.957905
PBLD	19	50501	226	861536	0.0887191	0.957905
SPPL2A	8	50512	75	861687	0.088758	0.957905
ITGA5	21	50499	255	861507	0.089253	0.957905
ACADM	4	50516	27	861735	0.0900704	0.957905
ARF4	4	50516	27	861735	0.0900704	0.957905
DGKA	4	50516	27	861735	0.0900704	0.957905
LDLRAD2	4	50516	27	861735	0.0900704	0.957905
RN7SKP249	4	50516	27	861735	0.0900704	0.957905
TRMT112	4	50516	27	861735	0.0900704	0.957905
KANK1	16	50504	184	861578	0.0905438	0.957905
VAMP8	16	50504	184	861578	0.0905438	0.957905
HTATSF1P2	7	50513	63	861699	0.0922446	0.957905
OARD1	7	50513	63	861699	0.0922446	0.957905
RRBP1	7	50513	63	861699	0.0922446	0.957905
TGS1	7	50513	63	861699	0.0922446	0.957905
AC106782.20	12	50508	129	861633	0.0924682	0.957905
MS4A7	12	50508	129	861633	0.0924682	0.957905
SLC11A1	10	50510	102	861660	0.0924831	0.957905
TLR6	10	50510	102	861660	0.0924831	0.957905
STAT3	33	50487	434	861328	0.0928623	0.957905
LZTS1	22	50498	271	861491	0.0929549	0.957905
SYCE2	17	50503	199	861563	0.0930321	0.957905
SMG5	9	50511	89	861673	0.0935021	0.957905
XPO4	9	50511	89	861673	0.0935021	0.957905
NTMT1	8	50512	76	861686	0.0935945	0.957905
RP11-16L9.4	23	50497	286	861476	0.0939383	0.957905
AXIN1	6	50514	51	861711	0.094614	0.957905
NONO	6	50514	51	861711	0.094614	0.957905
RP11-1082L8.3	6	50514	51	861711	0.094614	0.957905
CERS5	5	50515	39	861723	0.0947188	0.957905
CHST14	5	50515	39	861723	0.0947188	0.957905
CRISPLD1	5	50515	39	861723	0.0947188	0.957905
DSN1	5	50515	39	861723	0.0947188	0.957905
HM13	5	50515	39	861723	0.0947188	0.957905
IMPACT	5	50515	39	861723	0.0947188	0.957905
TMEM134	5	50515	39	861723	0.0947188	0.957905
AC007091.1	3	50517	17	861745	0.0958169	0.957905
C5orf22	3	50517	17	861745	0.0958169	0.957905
CALML4	3	50517	17	861745	0.0958169	0.957905
CAST	3	50517	17	861745	0.0958169	0.957905
CDT1	3	50517	17	861745	0.0958169	0.957905
ESAM	3	50517	17	861745	0.0958169	0.957905
HMCN1	3	50517	17	861745	0.0958169	0.957905
NDUFS7	3	50517	17	861745	0.0958169	0.957905
NEXN-AS1	3	50517	17	861745	0.0958169	0.957905
PRR25	3	50517	17	861745	0.0958169	0.957905
RP11-830F9.6	3	50517	17	861745	0.0958169	0.957905
TNFRSF10C	3	50517	17	861745	0.0958169	0.957905
ZNF335	3	50517	17	861745	0.0958169	0.957905
ITGB2-AS1	23	50497	287	861475	0.0964021	0.957905
MCPH1	33	50487	436	861326	0.0968187	0.957905
ANK1	13	50507	144	861618	0.0969524	0.957905
ANGPT2	21	50499	258	861504	0.0969583	0.957905
C17orf62	7	50513	64	861698	0.0977085	0.957905
ENO1-AS1	7	50513	64	861698	0.0977085	0.957905
ANTXR2	18	50502	215	861547	0.0980311	0.957905
BBC3	9	50511	90	861672	0.0980745	0.957905
RP1-90J20.8	9	50511	90	861672	0.0980745	0.957905
RP11-144N1.1	9	50511	90	861672	0.0980745	0.957905
AC026202.3	4	50516	28	861734	0.0986465	0.957905
APOBEC3B	4	50516	28	861734	0.0986465	0.957905
MIR1539	4	50516	28	861734	0.0986465	0.957905
NEURL4	4	50516	28	861734	0.0986465	0.957905
PLSCR1	4	50516	28	861734	0.0986465	0.957905
SSRP1	4	50516	28	861734	0.0986465	0.957905
TGFBR3L	4	50516	28	861734	0.0986465	0.957905
TPTEP1	4	50516	28	861734	0.0986465	0.957905
UGGT1	4	50516	28	861734	0.0986465	0.957905
POLR3GL	11	50509	117	861645	0.0987646	0.957905
KIAA1549	13	50507	145	861617	0.100575	0.957905
CLCN7	22	50498	274	861488	0.100632	0.957905
JPH4	6	50514	52	861710	0.100856	0.957905
GLIPR1	18	50502	216	861546	0.100983	0.957905
ARL6IP5	32	50488	423	861339	0.101064	0.957905
RP11-326A19.4	20	50500	245	861517	0.101155	0.957905
MGEA5	5	50515	40	861722	0.101959	0.957905
SLC37A2	5	50515	40	861722	0.101959	0.957905
VDAC1	5	50515	40	861722	0.101959	0.957905
ALYREF	2	50518	8	861754	0.102671	0.957905
ANAPC4	2	50518	8	861754	0.102671	0.957905
AP003041.2	2	50518	8	861754	0.102671	0.957905
APOBEC1	2	50518	8	861754	0.102671	0.957905
ARFGAP3	2	50518	8	861754	0.102671	0.957905
ATP12A	2	50518	8	861754	0.102671	0.957905
BCO2	2	50518	8	861754	0.102671	0.957905
C14orf1	2	50518	8	861754	0.102671	0.957905
C2orf68	2	50518	8	861754	0.102671	0.957905
C9orf84	2	50518	8	861754	0.102671	0.957905
CHRNB3	2	50518	8	861754	0.102671	0.957905
CNNM1	2	50518	8	861754	0.102671	0.957905
CTD-2012I17.1	2	50518	8	861754	0.102671	0.957905
DMRTA1	2	50518	8	861754	0.102671	0.957905
ENAH	2	50518	8	861754	0.102671	0.957905
HILS1	2	50518	8	861754	0.102671	0.957905
HIST1H3PS1	2	50518	8	861754	0.102671	0.957905
LCT	2	50518	8	861754	0.102671	0.957905
METTL20	2	50518	8	861754	0.102671	0.957905
METTL25	2	50518	8	861754	0.102671	0.957905
NELL1	2	50518	8	861754	0.102671	0.957905
NRARP	2	50518	8	861754	0.102671	0.957905
PLEKHM3	2	50518	8	861754	0.102671	0.957905
POLR2I	2	50518	8	861754	0.102671	0.957905
RIMS1	2	50518	8	861754	0.102671	0.957905
RP11-353N14.1	2	50518	8	861754	0.102671	0.957905
RP11-429P3.3	2	50518	8	861754	0.102671	0.957905
RP11-431I8.1	2	50518	8	861754	0.102671	0.957905
RP11-4E23.2	2	50518	8	861754	0.102671	0.957905
RP11-744N12.3	2	50518	8	861754	0.102671	0.957905
RP5-991C6.3	2	50518	8	861754	0.102671	0.957905
S100A10	2	50518	8	861754	0.102671	0.957905
SCN9A	2	50518	8	861754	0.102671	0.957905
SF3B1	2	50518	8	861754	0.102671	0.957905
SKP1	2	50518	8	861754	0.102671	0.957905
SNORD54	2	50518	8	861754	0.102671	0.957905
SRGAP2-AS1	2	50518	8	861754	0.102671	0.957905
STAG3	2	50518	8	861754	0.102671	0.957905
TEF	2	50518	8	861754	0.102671	0.957905
ZFAND5	2	50518	8	861754	0.102671	0.957905
ZNF286A	2	50518	8	861754	0.102671	0.957905
GSDMD	11	50509	118	861644	0.102865	0.957905
NXN	16	50504	188	861574	0.103038	0.957905
IDE	7	50513	65	861697	0.103346	0.957905
IFRD2	7	50513	65	861697	0.103346	0.957905
ZNF146	7	50513	65	861697	0.103346	0.957905
RASIP1	8	50512	78	861684	0.103709	0.957905
RP11-386G11.5	17	50503	203	861559	0.105235	0.957905
PVT1	10	50510	105	861657	0.105463	0.957905
RP11-162A12.2	10	50510	105	861657	0.105463	0.957905
VWA9	10	50510	105	861657	0.105463	0.957905
TRAK2	20	50500	247	861515	0.106837	0.957905
CYP2F1P	15	50505	175	861587	0.107196	0.957905
RHOF	15	50505	175	861587	0.107196	0.957905
RPS6KA3	6	50514	53	861709	0.107309	0.957905
CTD-3239E11.2	3	50517	18	861744	0.107389	0.957905
DNAJC28	3	50517	18	861744	0.107389	0.957905
FCF1	3	50517	18	861744	0.107389	0.957905
FTSJ1	3	50517	18	861744	0.107389	0.957905
HOXA13	3	50517	18	861744	0.107389	0.957905
KIAA1462	3	50517	18	861744	0.107389	0.957905
LPHN3	3	50517	18	861744	0.107389	0.957905
MFI2	3	50517	18	861744	0.107389	0.957905
PAX9	3	50517	18	861744	0.107389	0.957905
PRR14	3	50517	18	861744	0.107389	0.957905
RLF	3	50517	18	861744	0.107389	0.957905
RP11-138I18.1	3	50517	18	861744	0.107389	0.957905
SAV1	3	50517	18	861744	0.107389	0.957905
SMC1A	3	50517	18	861744	0.107389	0.957905
STX7	3	50517	18	861744	0.107389	0.957905
TLX1	3	50517	18	861744	0.107389	0.957905
ZNF268	3	50517	18	861744	0.107389	0.957905
BLOC1S3	4	50516	29	861733	0.107586	0.957905
C19orf77	4	50516	29	861733	0.107586	0.957905
CCT5	4	50516	29	861733	0.107586	0.957905
CLIP3	4	50516	29	861733	0.107586	0.957905
MKLN1	4	50516	29	861733	0.107586	0.957905
NHLRC4	4	50516	29	861733	0.107586	0.957905
RAB27B	4	50516	29	861733	0.107586	0.957905
RP1-202O8.3	4	50516	29	861733	0.107586	0.957905
RP11-10L12.4	4	50516	29	861733	0.107586	0.957905
RP11-143K11.5	4	50516	29	861733	0.107586	0.957905
RP11-613M10.8	4	50516	29	861733	0.107586	0.957905
RP4-613A2.1	4	50516	29	861733	0.107586	0.957905
RP4-739H11.4	4	50516	29	861733	0.107586	0.957905
TRAPPC11	4	50516	29	861733	0.107586	0.957905
ADPRHL1	9	50511	92	861670	0.107598	0.957905
C4orf36	9	50511	92	861670	0.107598	0.957905
GNAL	9	50511	92	861670	0.107598	0.957905
TM7SF3	9	50511	92	861670	0.107598	0.957905
AC004562.1	1	50519	1	861761	0.107689	0.957905
AC004637.1	1	50519	1	861761	0.107689	0.957905
AC007040.6	1	50519	1	861761	0.107689	0.957905
AC007255.7	1	50519	1	861761	0.107689	0.957905
AC007970.1	1	50519	1	861761	0.107689	0.957905
AC011897.1	1	50519	1	861761	0.107689	0.957905
AC016582.2	1	50519	1	861761	0.107689	0.957905
AC018470.1	1	50519	1	861761	0.107689	0.957905
AC018799.1	1	50519	1	861761	0.107689	0.957905
AC020743.4	1	50519	1	861761	0.107689	0.957905
AC068057.1	1	50519	1	861761	0.107689	0.957905
AC069277.2	1	50519	1	861761	0.107689	0.957905
AC093702.1	1	50519	1	861761	0.107689	0.957905
AC097713.3	1	50519	1	861761	0.107689	0.957905
AC109135.1	1	50519	1	861761	0.107689	0.957905
AC110769.3	1	50519	1	861761	0.107689	0.957905
AC129929.5	1	50519	1	861761	0.107689	0.957905
ACKR6	1	50519	1	861761	0.107689	0.957905
ACTL8	1	50519	1	861761	0.107689	0.957905
ADAM5	1	50519	1	861761	0.107689	0.957905
ADIPOQ-AS1	1	50519	1	861761	0.107689	0.957905
AIG1	1	50519	1	861761	0.107689	0.957905
ALDH1L1-AS2	1	50519	1	861761	0.107689	0.957905
AMPD1	1	50519	1	861761	0.107689	0.957905
AMY2B	1	50519	1	861761	0.107689	0.957905
ANKRD36BP2	1	50519	1	861761	0.107689	0.957905
AP000487.5	1	50519	1	861761	0.107689	0.957905
AP000679.2	1	50519	1	861761	0.107689	0.957905
ARMC2-AS1	1	50519	1	861761	0.107689	0.957905
B4GALNT2	1	50519	1	861761	0.107689	0.957905
BACH1-IT1	1	50519	1	861761	0.107689	0.957905
C12orf49	1	50519	1	861761	0.107689	0.957905
C1orf101	1	50519	1	861761	0.107689	0.957905
C6orf58	1	50519	1	861761	0.107689	0.957905
C9orf50	1	50519	1	861761	0.107689	0.957905
CABP5	1	50519	1	861761	0.107689	0.957905
CD200R1L	1	50519	1	861761	0.107689	0.957905
CD99P1	1	50519	1	861761	0.107689	0.957905
CDHR3	1	50519	1	861761	0.107689	0.957905
CHDC2	1	50519	1	861761	0.107689	0.957905
CHML	1	50519	1	861761	0.107689	0.957905
CHST2	1	50519	1	861761	0.107689	0.957905
CLPSL2	1	50519	1	861761	0.107689	0.957905
COL11A2P1	1	50519	1	861761	0.107689	0.957905
COLEC10	1	50519	1	861761	0.107689	0.957905
CPLX2	1	50519	1	861761	0.107689	0.957905
CST3	1	50519	1	861761	0.107689	0.957905
CTA-342B11.1	1	50519	1	861761	0.107689	0.957905
CTB-25B13.13	1	50519	1	861761	0.107689	0.957905
CTB-31O20.4	1	50519	1	861761	0.107689	0.957905
CTC-268N12.3	1	50519	1	861761	0.107689	0.957905
CTC-513N18.7	1	50519	1	861761	0.107689	0.957905
CTC-529G1.1	1	50519	1	861761	0.107689	0.957905
CTCFL	1	50519	1	861761	0.107689	0.957905
CTD-2054N24.2	1	50519	1	861761	0.107689	0.957905
CTD-2105E13.6	1	50519	1	861761	0.107689	0.957905
CTD-2313P7.1	1	50519	1	861761	0.107689	0.957905
CTD-2325M2.1	1	50519	1	861761	0.107689	0.957905
CTD-2525I3.6	1	50519	1	861761	0.107689	0.957905
CTD-2533K21.4	1	50519	1	861761	0.107689	0.957905
CTD-3032H12.2	1	50519	1	861761	0.107689	0.957905
CTD-3148I10.1	1	50519	1	861761	0.107689	0.957905
CXCL10	1	50519	1	861761	0.107689	0.957905
CYP2C58P	1	50519	1	861761	0.107689	0.957905
CYP39A1	1	50519	1	861761	0.107689	0.957905
CYP4F23P	1	50519	1	861761	0.107689	0.957905
DAP3P1	1	50519	1	861761	0.107689	0.957905
DGCR5	1	50519	1	861761	0.107689	0.957905
DHX32	1	50519	1	861761	0.107689	0.957905
DONSON	1	50519	1	861761	0.107689	0.957905
EIF4BP7	1	50519	1	861761	0.107689	0.957905
EMCN	1	50519	1	861761	0.107689	0.957905
EME2	1	50519	1	861761	0.107689	0.957905
ENKUR	1	50519	1	861761	0.107689	0.957905
ETV7	1	50519	1	861761	0.107689	0.957905
FAM84A	1	50519	1	861761	0.107689	0.957905
FCF1P6	1	50519	1	861761	0.107689	0.957905
FERMT2	1	50519	1	861761	0.107689	0.957905
FGFRL1	1	50519	1	861761	0.107689	0.957905
FOXE1	1	50519	1	861761	0.107689	0.957905
GABRA3	1	50519	1	861761	0.107689	0.957905
GAPDHP16	1	50519	1	861761	0.107689	0.957905
GATSL2	1	50519	1	861761	0.107689	0.957905
GBP3	1	50519	1	861761	0.107689	0.957905
GIP	1	50519	1	861761	0.107689	0.957905
GRIA2	1	50519	1	861761	0.107689	0.957905
HAPLN3	1	50519	1	861761	0.107689	0.957905
HMGCS2	1	50519	1	861761	0.107689	0.957905
HNRNPA1P32	1	50519	1	861761	0.107689	0.957905
HOOK1	1	50519	1	861761	0.107689	0.957905
HTR4	1	50519	1	861761	0.107689	0.957905
IFNL3P1	1	50519	1	861761	0.107689	0.957905
INTS1	1	50519	1	861761	0.107689	0.957905
IRS1	1	50519	1	861761	0.107689	0.957905
KLRG2	1	50519	1	861761	0.107689	0.957905
LDHAL6FP	1	50519	1	861761	0.107689	0.957905
LDHC	1	50519	1	861761	0.107689	0.957905
LIM2	1	50519	1	861761	0.107689	0.957905
LINC00570	1	50519	1	861761	0.107689	0.957905
LINC00852	1	50519	1	861761	0.107689	0.957905
LINC00936	1	50519	1	861761	0.107689	0.957905
LMO7	1	50519	1	861761	0.107689	0.957905
LOXHD1	1	50519	1	861761	0.107689	0.957905
LRRC37A4P	1	50519	1	861761	0.107689	0.957905
MED28P1	1	50519	1	861761	0.107689	0.957905
MIR148A	1	50519	1	861761	0.107689	0.957905
MIR3655	1	50519	1	861761	0.107689	0.957905
MIR4712	1	50519	1	861761	0.107689	0.957905
MMD2	1	50519	1	861761	0.107689	0.957905
MORC1-AS1	1	50519	1	861761	0.107689	0.957905
MORN5	1	50519	1	861761	0.107689	0.957905
MUSK	1	50519	1	861761	0.107689	0.957905
MYBL2	1	50519	1	861761	0.107689	0.957905
NTN5	1	50519	1	861761	0.107689	0.957905
NTNG1	1	50519	1	861761	0.107689	0.957905
OIT3	1	50519	1	861761	0.107689	0.957905
OVCH1-AS1	1	50519	1	861761	0.107689	0.957905
PLA2R1	1	50519	1	861761	0.107689	0.957905
POTEA	1	50519	1	861761	0.107689	0.957905
PRRG3	1	50519	1	861761	0.107689	0.957905
PRSS51	1	50519	1	861761	0.107689	0.957905
PTGER3	1	50519	1	861761	0.107689	0.957905
PTPRB	1	50519	1	861761	0.107689	0.957905
PYHIN1	1	50519	1	861761	0.107689	0.957905
RASGEF1B	1	50519	1	861761	0.107689	0.957905
RBM44	1	50519	1	861761	0.107689	0.957905
RBMX2	1	50519	1	861761	0.107689	0.957905
REM1	1	50519	1	861761	0.107689	0.957905
RFTN2	1	50519	1	861761	0.107689	0.957905
RNA5SP202	1	50519	1	861761	0.107689	0.957905
RNU4-39P	1	50519	1	861761	0.107689	0.957905
RNU6-7	1	50519	1	861761	0.107689	0.957905
RNY1P6	1	50519	1	861761	0.107689	0.957905
RP1-151F17.1	1	50519	1	861761	0.107689	0.957905
RP1-62O9.3	1	50519	1	861761	0.107689	0.957905
RP11-1020A11.2	1	50519	1	861761	0.107689	0.957905
RP11-1094H24.3	1	50519	1	861761	0.107689	0.957905
RP11-1094M14.14	1	50519	1	861761	0.107689	0.957905
RP11-119F7.5	1	50519	1	861761	0.107689	0.957905
RP11-122F24.1	1	50519	1	861761	0.107689	0.957905
RP11-124G5.3	1	50519	1	861761	0.107689	0.957905
RP11-157I4.4	1	50519	1	861761	0.107689	0.957905
RP11-20B7.1	1	50519	1	861761	0.107689	0.957905
RP11-217B7.3	1	50519	1	861761	0.107689	0.957905
RP11-25O10.2	1	50519	1	861761	0.107689	0.957905
RP11-282I1.1	1	50519	1	861761	0.107689	0.957905
RP11-2E17.1	1	50519	1	861761	0.107689	0.957905
RP11-307P5.1	1	50519	1	861761	0.107689	0.957905
RP11-316M21.7	1	50519	1	861761	0.107689	0.957905
RP11-349O10.1	1	50519	1	861761	0.107689	0.957905
RP11-375D13.2	1	50519	1	861761	0.107689	0.957905
RP11-381O7.3	1	50519	1	861761	0.107689	0.957905
RP11-386G11.3	1	50519	1	861761	0.107689	0.957905
RP11-412P11.1	1	50519	1	861761	0.107689	0.957905
RP11-431D12.1	1	50519	1	861761	0.107689	0.957905
RP11-44N12.2	1	50519	1	861761	0.107689	0.957905
RP11-459J23.1	1	50519	1	861761	0.107689	0.957905
RP11-459O1.2	1	50519	1	861761	0.107689	0.957905
RP11-465I4.2	1	50519	1	861761	0.107689	0.957905
RP11-481K9.4	1	50519	1	861761	0.107689	0.957905
RP11-4N23.1	1	50519	1	861761	0.107689	0.957905
RP11-501O2.5	1	50519	1	861761	0.107689	0.957905
RP11-522B15.3	1	50519	1	861761	0.107689	0.957905
RP11-527H14.6	1	50519	1	861761	0.107689	0.957905
RP11-588H23.3	1	50519	1	861761	0.107689	0.957905
RP11-613C6.2	1	50519	1	861761	0.107689	0.957905
RP11-61O1.1	1	50519	1	861761	0.107689	0.957905
RP11-627D16.1	1	50519	1	861761	0.107689	0.957905
RP11-631F7.1	1	50519	1	861761	0.107689	0.957905
RP11-705O24.4	1	50519	1	861761	0.107689	0.957905
RP11-707A18.1	1	50519	1	861761	0.107689	0.957905
RP11-731N10.1	1	50519	1	861761	0.107689	0.957905
RP11-739G5.1	1	50519	1	861761	0.107689	0.957905
RP11-74M11.2	1	50519	1	861761	0.107689	0.957905
RP11-816J8.1	1	50519	1	861761	0.107689	0.957905
RP11-863K10.2	1	50519	1	861761	0.107689	0.957905
RP11-879D6.1	1	50519	1	861761	0.107689	0.957905
RP11-98G13.1	1	50519	1	861761	0.107689	0.957905
RP4-647J21.1	1	50519	1	861761	0.107689	0.957905
RPL13	1	50519	1	861761	0.107689	0.957905
2018-09-14	1	50519	1	861761	0.107689	0.957905
SHMT1P1	1	50519	1	861761	0.107689	0.957905
SIRPG	1	50519	1	861761	0.107689	0.957905
SIX2	1	50519	1	861761	0.107689	0.957905
SLC17A6	1	50519	1	861761	0.107689	0.957905
SLC26A11	1	50519	1	861761	0.107689	0.957905
SLC36A3	1	50519	1	861761	0.107689	0.957905
SLC6A11	1	50519	1	861761	0.107689	0.957905
SNORD59A	1	50519	1	861761	0.107689	0.957905
SOX18	1	50519	1	861761	0.107689	0.957905
SPACA3	1	50519	1	861761	0.107689	0.957905
SPATA16	1	50519	1	861761	0.107689	0.957905
ST8SIA1	1	50519	1	861761	0.107689	0.957905
STRA6	1	50519	1	861761	0.107689	0.957905
STS	1	50519	1	861761	0.107689	0.957905
SULT2A1	1	50519	1	861761	0.107689	0.957905
TDRP	1	50519	1	861761	0.107689	0.957905
THRSP	1	50519	1	861761	0.107689	0.957905
TMEM158	1	50519	1	861761	0.107689	0.957905
TMEM18	1	50519	1	861761	0.107689	0.957905
TMEM59L	1	50519	1	861761	0.107689	0.957905
TMEM63C	1	50519	1	861761	0.107689	0.957905
TSPAN12	1	50519	1	861761	0.107689	0.957905
TSPAN7	1	50519	1	861761	0.107689	0.957905
TTLL11-IT1	1	50519	1	861761	0.107689	0.957905
WDR96	1	50519	1	861761	0.107689	0.957905
XAB2	1	50519	1	861761	0.107689	0.957905
XAF1	1	50519	1	861761	0.107689	0.957905
ZNF829	1	50519	1	861761	0.107689	0.957905
ZNF841	1	50519	1	861761	0.107689	0.957905
JARID2	73	50447	1063	860699	0.108289	0.960378
AR	8	50512	79	861683	0.108985	0.960378
CTD-2555A7.3	8	50512	79	861683	0.108985	0.960378
G3BP2	8	50512	79	861683	0.108985	0.960378
RP11-141B14.1	8	50512	79	861683	0.108985	0.960378
PCDHGC3	7	50513	66	861696	0.109156	0.960378
PCDHGC4	7	50513	66	861696	0.109156	0.960378
PCDHGC5	7	50513	66	861696	0.109156	0.960378
RP11-1080G15.1	7	50513	66	861696	0.109156	0.960378
RP11-533E19.5	7	50513	66	861696	0.109156	0.960378
AC073046.25	5	50515	41	861721	0.109465	0.960378
ANPEP	5	50515	41	861721	0.109465	0.960378
ARMC6	5	50515	41	861721	0.109465	0.960378
CALHM2	5	50515	41	861721	0.109465	0.960378
GFI1B	5	50515	41	861721	0.109465	0.960378
PAX6	5	50515	41	861721	0.109465	0.960378
RP11-110I1.12	5	50515	41	861721	0.109465	0.960378
TMEM238	5	50515	41	861721	0.109465	0.960378
ARHGEF40	10	50510	106	861656	0.11001	0.96443
EMILIN1	15	50505	176	861586	0.1107	0.969736
RFESD	11	50509	120	861642	0.111362	0.971244
WDR74	11	50509	120	861642	0.111362	0.971244
MDFIC	22	50498	278	861484	0.111479	0.971244
C10orf91	14	50506	162	861600	0.11148	0.971244
NME1	9	50511	93	861669	0.112548	0.971244
RP4-776F14.3	9	50511	93	861669	0.112548	0.971244
CTSH	20	50500	249	861513	0.112714	0.971244
STK10	62	50458	893	860869	0.113018	0.971244
TTC7B	18	50502	220	861542	0.113338	0.971244
C9orf41	6	50514	54	861708	0.113969	0.971244
CTD-2287O16.5	6	50514	54	861708	0.113969	0.971244
MPV17	6	50514	54	861708	0.113969	0.971244
RP11-977G19.5	6	50514	54	861708	0.113969	0.971244
TROVE2	8	50512	80	861682	0.114405	0.971244
CCDC53	10	50510	107	861655	0.114668	0.971244
GPR61	7	50513	67	861695	0.115136	0.971244
MBD5	7	50513	67	861695	0.115136	0.971244
MOB4	7	50513	67	861695	0.115136	0.971244
QTRT1	7	50513	67	861695	0.115136	0.971244
ARMC2	29	50491	384	861378	0.115162	0.971244
RP5-890E16.2	11	50509	121	861641	0.115756	0.971244
PSMC2	13	50507	149	861613	0.11587	0.971244
RP11-296A16.1	13	50507	149	861613	0.11587	0.971244
TAL1	12	50508	135	861627	0.116092	0.971244
FAM47E	16	50504	192	861570	0.116541	0.971244
GPN3	18	50502	221	861541	0.116564	0.971244
AMFR	4	50516	30	861732	0.116874	0.971244
C17orf89	4	50516	30	861732	0.116874	0.971244
CDCA7	4	50516	30	861732	0.116874	0.971244
CKM	4	50516	30	861732	0.116874	0.971244
GAREML	4	50516	30	861732	0.116874	0.971244
ITFG2	4	50516	30	861732	0.116874	0.971244
OGFOD3	4	50516	30	861732	0.116874	0.971244
QSER1	4	50516	30	861732	0.116874	0.971244
2018-09-01	4	50516	30	861732	0.116874	0.971244
APOC2	5	50515	42	861720	0.117231	0.971244
CTC-428G20.6	5	50515	42	861720	0.117231	0.971244
GJC1	5	50515	42	861720	0.117231	0.971244
KIF3C	5	50515	42	861720	0.117231	0.971244
NDC1	5	50515	42	861720	0.117231	0.971244
RP11-642P15.1	5	50515	42	861720	0.117231	0.971244
RP11-84G21.1	5	50515	42	861720	0.117231	0.971244
2018-09-09	49	50471	693	861069	0.118682	0.971244
FUT10	10	50510	108	861654	0.119433	0.971244
CTD-2540L5.5	3	50517	19	861743	0.11947	0.971244
CTD-3193K9.4	3	50517	19	861743	0.11947	0.971244
DPP7	3	50517	19	861743	0.11947	0.971244
FAM122C	3	50517	19	861743	0.11947	0.971244
LOXL1	3	50517	19	861743	0.11947	0.971244
NDUFA12	3	50517	19	861743	0.11947	0.971244
NUCKS1	3	50517	19	861743	0.11947	0.971244
PCF11	3	50517	19	861743	0.11947	0.971244
PCGF6	3	50517	19	861743	0.11947	0.971244
RP11-407N17.4	3	50517	19	861743	0.11947	0.971244
RP11-619I22.1	3	50517	19	861743	0.11947	0.971244
THAP11	3	50517	19	861743	0.11947	0.971244
MIDN	8	50512	81	861681	0.119967	0.971244
PEX2	8	50512	81	861681	0.119967	0.971244
SLC43A2	16	50504	193	861569	0.120074	0.971244
ABCB8	2	50518	9	861753	0.121036	0.971244
AC006042.7	2	50518	9	861753	0.121036	0.971244
AC108868.1	2	50518	9	861753	0.121036	0.971244
AL022341.1	2	50518	9	861753	0.121036	0.971244
BCOR	2	50518	9	861753	0.121036	0.971244
BUD31	2	50518	9	861753	0.121036	0.971244
CASC10	2	50518	9	861753	0.121036	0.971244
CCDC64	2	50518	9	861753	0.121036	0.971244
CLCN2	2	50518	9	861753	0.121036	0.971244
CTC-497E21.5	2	50518	9	861753	0.121036	0.971244
CTD-2245F17.3	2	50518	9	861753	0.121036	0.971244
CTD-2319I12.1	2	50518	9	861753	0.121036	0.971244
DEPDC1	2	50518	9	861753	0.121036	0.971244
DPH6-AS1	2	50518	9	861753	0.121036	0.971244
EFNB1	2	50518	9	861753	0.121036	0.971244
EIF4G1	2	50518	9	861753	0.121036	0.971244
GMPR	2	50518	9	861753	0.121036	0.971244
ING1	2	50518	9	861753	0.121036	0.971244
KLHDC4	2	50518	9	861753	0.121036	0.971244
KLHL31	2	50518	9	861753	0.121036	0.971244
MAP1LC3B	2	50518	9	861753	0.121036	0.971244
OXCT1-AS1	2	50518	9	861753	0.121036	0.971244
PDZRN4	2	50518	9	861753	0.121036	0.971244
PLBD2	2	50518	9	861753	0.121036	0.971244
PLD3	2	50518	9	861753	0.121036	0.971244
POLR3A	2	50518	9	861753	0.121036	0.971244
PPP1R35	2	50518	9	861753	0.121036	0.971244
RBM47	2	50518	9	861753	0.121036	0.971244
RP11-299J3.6	2	50518	9	861753	0.121036	0.971244
RP11-414H17.5	2	50518	9	861753	0.121036	0.971244
RP11-496N12.6	2	50518	9	861753	0.121036	0.971244
SLC35D2	2	50518	9	861753	0.121036	0.971244
SPATA17	2	50518	9	861753	0.121036	0.971244
SZT2	2	50518	9	861753	0.121036	0.971244
TICRR	2	50518	9	861753	0.121036	0.971244
TLR2	2	50518	9	861753	0.121036	0.971244
TMEM180	2	50518	9	861753	0.121036	0.971244
TMEM229B	2	50518	9	861753	0.121036	0.971244
U73166.2	2	50518	9	861753	0.121036	0.971244
ZNF34	2	50518	9	861753	0.121036	0.971244
ZNF44	2	50518	9	861753	0.121036	0.971244
ZNF627	2	50518	9	861753	0.121036	0.971244
MYOZ3	7	50513	68	861694	0.121283	0.971244
RP1-159A19.4	9	50511	95	861667	0.122817	0.971244
SNAI3	13	50507	151	861611	0.123997	0.971244
CPNE4	10	50510	109	861653	0.124307	0.971244
JUP	10	50510	109	861653	0.124307	0.971244
WDR45	10	50510	109	861653	0.124307	0.971244
MAP3K5	34	50486	464	861298	0.124514	0.971244
HIVEP3	30	50490	403	861359	0.124626	0.971244
CTD-2336O2.1	5	50515	43	861719	0.125249	0.971244
FSTL3	5	50515	43	861719	0.125249	0.971244
HYAL3	5	50515	43	861719	0.125249	0.971244
NIPA2	5	50515	43	861719	0.125249	0.971244
CCDC22	8	50512	82	861680	0.12567	0.971244
CTD-2616J11.11	8	50512	82	861680	0.12567	0.971244
RP11-17M16.1	8	50512	82	861680	0.12567	0.971244
AC093818.1	40	50480	557	861205	0.12594	0.971244
ITGA2B	4	50516	31	861731	0.126498	0.971244
SFT2D3	4	50516	31	861731	0.126498	0.971244
SLAIN2	4	50516	31	861731	0.126498	0.971244
SLC29A2	4	50516	31	861731	0.126498	0.971244
SPAST	4	50516	31	861731	0.126498	0.971244
SYNC	4	50516	31	861731	0.126498	0.971244
TM2D1	4	50516	31	861731	0.126498	0.971244
VPS26A	4	50516	31	861731	0.126498	0.971244
RGS10	14	50506	166	861596	0.126914	0.971244
RP11-452K12.7	14	50506	166	861596	0.126914	0.971244
AC009133.19	41	50479	573	861189	0.127048	0.971244
PCDHGA11	7	50513	69	861693	0.127594	0.971244
RMDN1	7	50513	69	861693	0.127594	0.971244
RP4-536B24.4	7	50513	69	861693	0.127594	0.971244
TRIM16	7	50513	69	861693	0.127594	0.971244
BAZ1B	6	50514	56	861706	0.127894	0.971244
BRD2-IT1	6	50514	56	861706	0.127894	0.971244
E2F2	6	50514	56	861706	0.127894	0.971244
RP11-589P10.7	10	50510	110	861652	0.129288	0.971244
U66061.31	14	50506	167	861595	0.130954	0.971244
ACTA2	8	50512	83	861679	0.131511	0.971244
PDK1	8	50512	83	861679	0.131511	0.971244
RP11-253D19.1	8	50512	83	861679	0.131511	0.971244
AC093627.9	3	50517	20	861742	0.132024	0.971244
AC144449.1	3	50517	20	861742	0.132024	0.971244
BMI1	3	50517	20	861742	0.132024	0.971244
CNOT1	3	50517	20	861742	0.132024	0.971244
CTD-3138B18.4	3	50517	20	861742	0.132024	0.971244
GRAMD2	3	50517	20	861742	0.132024	0.971244
HIST1H4I	3	50517	20	861742	0.132024	0.971244
KLHL28	3	50517	20	861742	0.132024	0.971244
MSANTD4	3	50517	20	861742	0.132024	0.971244
NDRG2	3	50517	20	861742	0.132024	0.971244
NME5	3	50517	20	861742	0.132024	0.971244
RP11-131L23.1	3	50517	20	861742	0.132024	0.971244
RP11-649E7.5	3	50517	20	861742	0.132024	0.971244
RPS3	3	50517	20	861742	0.132024	0.971244
SH3BP5L	3	50517	20	861742	0.132024	0.971244
SPATS2L	3	50517	20	861742	0.132024	0.971244
STAT2	3	50517	20	861742	0.132024	0.971244
TAGLN2	3	50517	20	861742	0.132024	0.971244
HMGA2	22	50498	285	861477	0.13214	0.971244
CCDC71	5	50515	44	861718	0.133512	0.971244
hsa-mir-8072	5	50515	44	861718	0.133512	0.971244
IARS	5	50515	44	861718	0.133512	0.971244
ITGB3	5	50515	44	861718	0.133512	0.971244
LCLAT1	5	50515	44	861718	0.133512	0.971244
SERBP1	5	50515	44	861718	0.133512	0.971244
SLC16A10	5	50515	44	861718	0.133512	0.971244
NQO1	9	50511	97	861665	0.133572	0.971244
TGFB1	9	50511	97	861665	0.133572	0.971244
AC006129.2	34	50486	468	861294	0.133998	0.971244
NDUFA7	7	50513	70	861692	0.134067	0.971244
PCDHGA12	7	50513	70	861692	0.134067	0.971244
THAP7-AS1	7	50513	70	861692	0.134067	0.971244
LINC00629	10	50510	111	861651	0.134374	0.971244
RSBN1L	10	50510	111	861651	0.134374	0.971244
AC102953.4	6	50514	57	861705	0.13515	0.971244
KCMF1	6	50514	57	861705	0.13515	0.971244
RP11-24C3.2	6	50514	57	861705	0.13515	0.971244
STX16	6	50514	57	861705	0.13515	0.971244
METTL7A	22	50498	286	861476	0.135264	0.971244
BTLA	4	50516	32	861730	0.136441	0.971244
GLOD4	4	50516	32	861730	0.136441	0.971244
GOLIM4	4	50516	32	861730	0.136441	0.971244
PAK6	4	50516	32	861730	0.136441	0.971244
TMCO4	4	50516	32	861730	0.136441	0.971244
TRMT2A	4	50516	32	861730	0.136441	0.971244
USPL1	4	50516	32	861730	0.136441	0.971244
DUSP3	26	50494	347	861415	0.137325	0.971244
RP4-569M23.2	12	50508	140	861622	0.138184	0.971244
AC009133.20	9	50511	98	861664	0.139127	0.971244
ENG	9	50511	98	861664	0.139127	0.971244
PAOX	9	50511	98	861664	0.139127	0.971244
CTD-2125J1.1	14	50506	169	861593	0.139247	0.971244
CA11	10	50510	112	861650	0.139564	0.971244
NFXL1	10	50510	112	861650	0.139564	0.971244
PLCB2	10	50510	112	861650	0.139564	0.971244
AC007390.5	2	50518	10	861752	0.140119	0.971244
AC009133.12	2	50518	10	861752	0.140119	0.971244
ALDH3A2	2	50518	10	861752	0.140119	0.971244
AQR	2	50518	10	861752	0.140119	0.971244
ARV1	2	50518	10	861752	0.140119	0.971244
C2CD2L	2	50518	10	861752	0.140119	0.971244
C8orf76	2	50518	10	861752	0.140119	0.971244
CACNB2	2	50518	10	861752	0.140119	0.971244
CACUL1	2	50518	10	861752	0.140119	0.971244
CKAP5	2	50518	10	861752	0.140119	0.971244
CTC-228N24.3	2	50518	10	861752	0.140119	0.971244
DHFR	2	50518	10	861752	0.140119	0.971244
DLD	2	50518	10	861752	0.140119	0.971244
ERCC3	2	50518	10	861752	0.140119	0.971244
FA2H	2	50518	10	861752	0.140119	0.971244
FJX1	2	50518	10	861752	0.140119	0.971244
KIAA1191	2	50518	10	861752	0.140119	0.971244
MED9	2	50518	10	861752	0.140119	0.971244
PDCL	2	50518	10	861752	0.140119	0.971244
PDZD2	2	50518	10	861752	0.140119	0.971244
PLEKHA8	2	50518	10	861752	0.140119	0.971244
PRPF4	2	50518	10	861752	0.140119	0.971244
RAB1A	2	50518	10	861752	0.140119	0.971244
RAB23	2	50518	10	861752	0.140119	0.971244
RP11-15E18.4	2	50518	10	861752	0.140119	0.971244
RP11-359D24.1	2	50518	10	861752	0.140119	0.971244
SIN3B	2	50518	10	861752	0.140119	0.971244
TENC1	2	50518	10	861752	0.140119	0.971244
UBA2	2	50518	10	861752	0.140119	0.971244
WDR19	2	50518	10	861752	0.140119	0.971244
ZNF608	2	50518	10	861752	0.140119	0.971244
AC007092.1	95	50425	1437	860325	0.140527	0.971244
NUDCD2	7	50513	71	861691	0.140698	0.971244
PCDHGB7	7	50513	71	861691	0.140698	0.971244
RAB11FIP1	24	50496	318	861444	0.141146	0.971244
CBLC	13	50507	155	861607	0.141191	0.971244
PDE7A	13	50507	155	861607	0.141191	0.971244
PPP6R1	23	50497	303	861459	0.141457	0.971244
UNC79	38	50482	533	861229	0.141575	0.971244
GNA13	5	50515	45	861717	0.142011	0.971244
SLC30A6	5	50515	45	861717	0.142011	0.971244
SMCR7L	5	50515	45	861717	0.142011	0.971244
AC093107.7	6	50514	58	861704	0.142595	0.971244
DAZAP1	6	50514	58	861704	0.142595	0.971244
FFAR4	6	50514	58	861704	0.142595	0.971244
H2AFJ	6	50514	58	861704	0.142595	0.971244
RP1-187N21.4	12	50508	141	861621	0.142857	0.971244
ARID2	8	50512	85	861677	0.1436	0.971244
GMEB1	8	50512	85	861677	0.1436	0.971244
KLHL2	8	50512	85	861677	0.1436	0.971244
RP11-313D6.3	8	50512	85	861677	0.1436	0.971244
RP11-867G23.13	8	50512	85	861677	0.1436	0.971244
ACN9	11	50509	127	861635	0.144133	0.971244
RP13-270P17.1	9	50511	99	861663	0.144799	0.971244
NME2	10	50510	113	861649	0.144858	0.971244
ROBO1	10	50510	113	861649	0.144858	0.971244
SIT1	10	50510	113	861649	0.144858	0.971244
TMEM110-MUSTN1	10	50510	113	861649	0.144858	0.971244
AP1M2	3	50517	21	861741	0.145012	0.971244
ARHGEF1	3	50517	21	861741	0.145012	0.971244
BIRC2	3	50517	21	861741	0.145012	0.971244
CAPN1	3	50517	21	861741	0.145012	0.971244
CRLS1	3	50517	21	861741	0.145012	0.971244
CUL1	3	50517	21	861741	0.145012	0.971244
EIF3D	3	50517	21	861741	0.145012	0.971244
EIF6	3	50517	21	861741	0.145012	0.971244
KIFC3	3	50517	21	861741	0.145012	0.971244
MACROD2	3	50517	21	861741	0.145012	0.971244
MGAT2	3	50517	21	861741	0.145012	0.971244
RP1-184J9.2	3	50517	21	861741	0.145012	0.971244
RP11-119B16.2	3	50517	21	861741	0.145012	0.971244
RP11-180M15.4	3	50517	21	861741	0.145012	0.971244
SRXN1	3	50517	21	861741	0.145012	0.971244
STRN	3	50517	21	861741	0.145012	0.971244
TM2D3	3	50517	21	861741	0.145012	0.971244
VDR	3	50517	21	861741	0.145012	0.971244
ZNF593	3	50517	21	861741	0.145012	0.971244
DNMT3A	15	50505	185	861577	0.145246	0.971244
R3HDM2	13	50507	156	861606	0.145682	0.971244
SLMO1	13	50507	156	861606	0.145682	0.971244
RP4-537K23.4	16	50504	200	861562	0.146534	0.971244
AC004895.4	4	50516	33	861729	0.146687	0.971244
ANGEL2	4	50516	33	861729	0.146687	0.971244
FAM105A	4	50516	33	861729	0.146687	0.971244
HNRNPC	4	50516	33	861729	0.146687	0.971244
HSPA9	4	50516	33	861729	0.146687	0.971244
MAN1A2	4	50516	33	861729	0.146687	0.971244
RP11-211G3.2	4	50516	33	861729	0.146687	0.971244
RPP25	4	50516	33	861729	0.146687	0.971244
SLC4A1AP	4	50516	33	861729	0.146687	0.971244
SON	4	50516	33	861729	0.146687	0.971244
SPRED2	4	50516	33	861729	0.146687	0.971244
SYAP1	4	50516	33	861729	0.146687	0.971244
TSPO	4	50516	33	861729	0.146687	0.971244
ALG9	12	50508	142	861620	0.147614	0.971244
SUFU	12	50508	142	861620	0.147614	0.971244
FADS2	18	50502	230	861532	0.148041	0.971244
PLXND1	21	50499	275	861487	0.14842	0.971244
ANAPC13	8	50512	86	861676	0.149843	0.971244
CTPS2	8	50512	86	861676	0.149843	0.971244
APBA2	6	50514	59	861703	0.150223	0.971244
BCS1L	6	50514	59	861703	0.150223	0.971244
CAD	6	50514	59	861703	0.150223	0.971244
MPI	6	50514	59	861703	0.150223	0.971244
PRKG1	6	50514	59	861703	0.150223	0.971244
HOXB-AS1	13	50507	157	861605	0.150249	0.971244
FRAT1	10	50510	114	861648	0.150253	0.971244
RP11-453F18__B.1	10	50510	114	861648	0.150253	0.971244
TMEM110	10	50510	114	861648	0.150253	0.971244
AC116366.5	24	50496	321	861441	0.15051	0.971244
AC008746.10	5	50515	46	861716	0.150738	0.971244
C9orf43	5	50515	46	861716	0.150738	0.971244
MYO9A	5	50515	46	861716	0.150738	0.971244
QRSL1	5	50515	46	861716	0.150738	0.971244
RPL17-C18orf32	5	50515	46	861716	0.150738	0.971244
SLC39A10	5	50515	46	861716	0.150738	0.971244
SULT1B1	5	50515	46	861716	0.150738	0.971244
COL25A1	34	50486	475	861287	0.151621	0.971244
HOXC10	15	50505	187	861575	0.153645	0.971244
EXTL2	7	50513	73	861689	0.154421	0.971244
PARN	7	50513	73	861689	0.154421	0.971244
ADCY9	16	50504	202	861560	0.154639	0.971244
DMD	16	50504	202	861560	0.154639	0.971244
GTF2I	13	50507	158	861604	0.15489	0.971244
GRM7	17	50503	217	861545	0.155277	0.971244
XXYLT1	47	50473	680	861082	0.155617	0.971244
ADC	19	50501	247	861515	0.155719	0.971244
AL590822.1	10	50510	115	861647	0.155749	0.971244
MID1IP1	8	50512	87	861675	0.156215	0.971244
RP11-102M11.2	8	50512	87	861675	0.156215	0.971244
RP11-36N20.1	9	50511	101	861661	0.156484	0.971244
DIAPH2	14	50506	173	861589	0.156676	0.971244
NBPF18P	14	50506	173	861589	0.156676	0.971244
A2ML1	1	50519	2	861760	0.157103	0.971244
AC007131.2	1	50519	2	861760	0.157103	0.971244
AC009052.12	1	50519	2	861760	0.157103	0.971244
AC018717.1	1	50519	2	861760	0.157103	0.971244
AC091132.1	1	50519	2	861760	0.157103	0.971244
AIPL1	1	50519	2	861760	0.157103	0.971244
AL049829.1	1	50519	2	861760	0.157103	0.971244
AP001619.2	1	50519	2	861760	0.157103	0.971244
ATP2C2	1	50519	2	861760	0.157103	0.971244
AURKA	1	50519	2	861760	0.157103	0.971244
BCRP8	1	50519	2	861760	0.157103	0.971244
BMPR1B	1	50519	2	861760	0.157103	0.971244
C1orf170	1	50519	2	861760	0.157103	0.971244
C2orf48	1	50519	2	861760	0.157103	0.971244
C4orf22	1	50519	2	861760	0.157103	0.971244
CACNA1I	1	50519	2	861760	0.157103	0.971244
CADM4	1	50519	2	861760	0.157103	0.971244
CAMK2A	1	50519	2	861760	0.157103	0.971244
CCBE1	1	50519	2	861760	0.157103	0.971244
CCDC147	1	50519	2	861760	0.157103	0.971244
CCL17	1	50519	2	861760	0.157103	0.971244
CD7	1	50519	2	861760	0.157103	0.971244
CDC23	1	50519	2	861760	0.157103	0.971244
CDH3	1	50519	2	861760	0.157103	0.971244
CDH6	1	50519	2	861760	0.157103	0.971244
CDRT1	1	50519	2	861760	0.157103	0.971244
CLEC1A	1	50519	2	861760	0.157103	0.971244
CLEC4C	1	50519	2	861760	0.157103	0.971244
COL4A4	1	50519	2	861760	0.157103	0.971244
COPB2	1	50519	2	861760	0.157103	0.971244
CPT1C	1	50519	2	861760	0.157103	0.971244
CTC-254B4.1	1	50519	2	861760	0.157103	0.971244
CTC-273B12.5	1	50519	2	861760	0.157103	0.971244
CTC-398G3.6	1	50519	2	861760	0.157103	0.971244
CTC-472C24.1	1	50519	2	861760	0.157103	0.971244
CTC-497E21.3	1	50519	2	861760	0.157103	0.971244
CTD-2383M3.1	1	50519	2	861760	0.157103	0.971244
CTD-2555O16.2	1	50519	2	861760	0.157103	0.971244
CTD-2619J13.14	1	50519	2	861760	0.157103	0.971244
CXADR	1	50519	2	861760	0.157103	0.971244
CYP2U1	1	50519	2	861760	0.157103	0.971244
DCST2	1	50519	2	861760	0.157103	0.971244
DPP6	1	50519	2	861760	0.157103	0.971244
EPB41L1	1	50519	2	861760	0.157103	0.971244
ERICH1-AS1	1	50519	2	861760	0.157103	0.971244
FBXO6	1	50519	2	861760	0.157103	0.971244
FGF14	1	50519	2	861760	0.157103	0.971244
FZD2	1	50519	2	861760	0.157103	0.971244
GAREM	1	50519	2	861760	0.157103	0.971244
GATM	1	50519	2	861760	0.157103	0.971244
GJA9	1	50519	2	861760	0.157103	0.971244
GPR89A	1	50519	2	861760	0.157103	0.971244
GPR89B	1	50519	2	861760	0.157103	0.971244
GSTM2	1	50519	2	861760	0.157103	0.971244
HIF1A-AS1	1	50519	2	861760	0.157103	0.971244
HMGB3P21	1	50519	2	861760	0.157103	0.971244
HR	1	50519	2	861760	0.157103	0.971244
IGSF11	1	50519	2	861760	0.157103	0.971244
IGSF9B	1	50519	2	861760	0.157103	0.971244
KB-431C1.4	1	50519	2	861760	0.157103	0.971244
KIF5C	1	50519	2	861760	0.157103	0.971244
LA16c-316G12.2	1	50519	2	861760	0.157103	0.971244
LINC00032	1	50519	2	861760	0.157103	0.971244
LINC00176	1	50519	2	861760	0.157103	0.971244
LINC00290	1	50519	2	861760	0.157103	0.971244
LINC00871	1	50519	2	861760	0.157103	0.971244
LINC00924	1	50519	2	861760	0.157103	0.971244
LOX	1	50519	2	861760	0.157103	0.971244
LPPR3	1	50519	2	861760	0.157103	0.971244
LRWD1	1	50519	2	861760	0.157103	0.971244
MAT2A	1	50519	2	861760	0.157103	0.971244
MIA2	1	50519	2	861760	0.157103	0.971244
MIR146B	1	50519	2	861760	0.157103	0.971244
MLXIPL	1	50519	2	861760	0.157103	0.971244
MPV17L	1	50519	2	861760	0.157103	0.971244
MST1R	1	50519	2	861760	0.157103	0.971244
MUC17	1	50519	2	861760	0.157103	0.971244
NETO1	1	50519	2	861760	0.157103	0.971244
NGFR	1	50519	2	861760	0.157103	0.971244
NOX4	1	50519	2	861760	0.157103	0.971244
NPSR1-AS1	1	50519	2	861760	0.157103	0.971244
NTN4	1	50519	2	861760	0.157103	0.971244
NTRK2	1	50519	2	861760	0.157103	0.971244
NUDT16	1	50519	2	861760	0.157103	0.971244
PDE6B	1	50519	2	861760	0.157103	0.971244
PGBD1	1	50519	2	861760	0.157103	0.971244
PHOSPHO1	1	50519	2	861760	0.157103	0.971244
PIH1D3	1	50519	2	861760	0.157103	0.971244
PMEL	1	50519	2	861760	0.157103	0.971244
PPFIA2	1	50519	2	861760	0.157103	0.971244
PROKR1	1	50519	2	861760	0.157103	0.971244
PRPF18	1	50519	2	861760	0.157103	0.971244
PTCH1	1	50519	2	861760	0.157103	0.971244
PTMA	1	50519	2	861760	0.157103	0.971244
RANBP17	1	50519	2	861760	0.157103	0.971244
RGS22	1	50519	2	861760	0.157103	0.971244
RN7SL391P	1	50519	2	861760	0.157103	0.971244
RNA5SP18	1	50519	2	861760	0.157103	0.971244
RNA5SP283	1	50519	2	861760	0.157103	0.971244
RP1-230L10.1	1	50519	2	861760	0.157103	0.971244
RP1-90J20.10	1	50519	2	861760	0.157103	0.971244
RP11-1102P16.1	1	50519	2	861760	0.157103	0.971244
RP11-13N13.2	1	50519	2	861760	0.157103	0.971244
RP11-156K13.1	1	50519	2	861760	0.157103	0.971244
RP11-168O22.1	1	50519	2	861760	0.157103	0.971244
RP11-192P3.4	1	50519	2	861760	0.157103	0.971244
RP11-234B24.6	1	50519	2	861760	0.157103	0.971244
RP11-265O12.1	1	50519	2	861760	0.157103	0.971244
RP11-292D4.2	1	50519	2	861760	0.157103	0.971244
RP11-307C12.11	1	50519	2	861760	0.157103	0.971244
RP11-328K4.1	1	50519	2	861760	0.157103	0.971244
RP11-334E15.2	1	50519	2	861760	0.157103	0.971244
RP11-335G20.7	1	50519	2	861760	0.157103	0.971244
RP11-401H2.1	1	50519	2	861760	0.157103	0.971244
RP11-404K5.1	1	50519	2	861760	0.157103	0.971244
RP11-413B19.2	1	50519	2	861760	0.157103	0.971244
RP11-435O5.5	1	50519	2	861760	0.157103	0.971244
RP11-465K1.2	1	50519	2	861760	0.157103	0.971244
RP11-468E2.6	1	50519	2	861760	0.157103	0.971244
RP11-487E13.1	1	50519	2	861760	0.157103	0.971244
RP11-527L4.5	1	50519	2	861760	0.157103	0.971244
RP11-54O7.17	1	50519	2	861760	0.157103	0.971244
RP11-557H15.3	1	50519	2	861760	0.157103	0.971244
RP11-57C13.6	1	50519	2	861760	0.157103	0.971244
RP11-587D21.4	1	50519	2	861760	0.157103	0.971244
RP11-618I10.2	1	50519	2	861760	0.157103	0.971244
RP11-649A16.1	1	50519	2	861760	0.157103	0.971244
RP11-665C16.5	1	50519	2	861760	0.157103	0.971244
RP11-69I8.3	1	50519	2	861760	0.157103	0.971244
RP11-713M15.2	1	50519	2	861760	0.157103	0.971244
RP11-79E3.3	1	50519	2	861760	0.157103	0.971244
RP11-80H5.9	1	50519	2	861760	0.157103	0.971244
RP11-848G14.2	1	50519	2	861760	0.157103	0.971244
RP11-867G23.3	1	50519	2	861760	0.157103	0.971244
RP11-91P24.7	1	50519	2	861760	0.157103	0.971244
RP11-939C17.4	1	50519	2	861760	0.157103	0.971244
RP4-694A7.4	1	50519	2	861760	0.157103	0.971244
RP4-714D9.2	1	50519	2	861760	0.157103	0.971244
RP5-1033H22.2	1	50519	2	861760	0.157103	0.971244
RP5-1085F17.4	1	50519	2	861760	0.157103	0.971244
RP5-896L10.1	1	50519	2	861760	0.157103	0.971244
RP5-902P8.10	1	50519	2	861760	0.157103	0.971244
SEZ6L	1	50519	2	861760	0.157103	0.971244
SGCB	1	50519	2	861760	0.157103	0.971244
SGPP2	1	50519	2	861760	0.157103	0.971244
SLC22A14	1	50519	2	861760	0.157103	0.971244
SLC26A7	1	50519	2	861760	0.157103	0.971244
SLC39A5	1	50519	2	861760	0.157103	0.971244
SLC51B	1	50519	2	861760	0.157103	0.971244
SNAPC2	1	50519	2	861760	0.157103	0.971244
SNHG17	1	50519	2	861760	0.157103	0.971244
SNORD61	1	50519	2	861760	0.157103	0.971244
SYCP1	1	50519	2	861760	0.157103	0.971244
SYTL1	1	50519	2	861760	0.157103	0.971244
TAX1BP3	1	50519	2	861760	0.157103	0.971244
TCAM1P	1	50519	2	861760	0.157103	0.971244
TCF20	1	50519	2	861760	0.157103	0.971244
TERT	1	50519	2	861760	0.157103	0.971244
TMEM132B	1	50519	2	861760	0.157103	0.971244
TRABD2B	1	50519	2	861760	0.157103	0.971244
TRHDE	1	50519	2	861760	0.157103	0.971244
TRIM39	1	50519	2	861760	0.157103	0.971244
TRPC3	1	50519	2	861760	0.157103	0.971244
TRPC4	1	50519	2	861760	0.157103	0.971244
USP44	1	50519	2	861760	0.157103	0.971244
VWA3A	1	50519	2	861760	0.157103	0.971244
WIF1	1	50519	2	861760	0.157103	0.971244
Z83851.3	1	50519	2	861760	0.157103	0.971244
ZC2HC1A	1	50519	2	861760	0.157103	0.971244
ZNF530	1	50519	2	861760	0.157103	0.971244
AC106722.1	4	50516	34	861728	0.157219	0.971244
BMP4	4	50516	34	861728	0.157219	0.971244
CMC1	4	50516	34	861728	0.157219	0.971244
DDN	4	50516	34	861728	0.157219	0.971244
MTHFD2L	4	50516	34	861728	0.157219	0.971244
PTPRD	4	50516	34	861728	0.157219	0.971244
RP11-806L2.5	4	50516	34	861728	0.157219	0.971244
SKIV2L2	4	50516	34	861728	0.157219	0.971244
TNFRSF10D	4	50516	34	861728	0.157219	0.971244
ATXN1	6	50514	60	861702	0.15803	0.971244
AC068499.10	3	50517	22	861740	0.158397	0.971244
ARAF	3	50517	22	861740	0.158397	0.971244
CREB1	3	50517	22	861740	0.158397	0.971244
CTD-2574D22.2	3	50517	22	861740	0.158397	0.971244
DMXL1	3	50517	22	861740	0.158397	0.971244
EEF1A1P31	3	50517	22	861740	0.158397	0.971244
ESF1	3	50517	22	861740	0.158397	0.971244
HCN2	3	50517	22	861740	0.158397	0.971244
HERC3	3	50517	22	861740	0.158397	0.971244
IQCH	3	50517	22	861740	0.158397	0.971244
LRRC58	3	50517	22	861740	0.158397	0.971244
PTP4A1	3	50517	22	861740	0.158397	0.971244
RAD21-AS1	3	50517	22	861740	0.158397	0.971244
RP5-1029K10.2	3	50517	22	861740	0.158397	0.971244
SMPD3	3	50517	22	861740	0.158397	0.971244
TMCO1	3	50517	22	861740	0.158397	0.971244
CFLAR	38	50482	540	861222	0.158617	0.971244
RP5-977B1.11	18	50502	233	861529	0.159488	0.971244
NDUFC2-KCTD14	11	50509	130	861632	0.159569	0.971244
AARSD1	5	50515	47	861715	0.159683	0.971244
MTF2	5	50515	47	861715	0.159683	0.971244
NTPCR	5	50515	47	861715	0.159683	0.971244
PHF14	5	50515	47	861715	0.159683	0.971244
PHF23	5	50515	47	861715	0.159683	0.971244
RP11-135A24.2	5	50515	47	861715	0.159683	0.971244
RP11-262H14.1	5	50515	47	861715	0.159683	0.971244
ACBD3	2	50518	11	861751	0.159783	0.971244
ACHE	2	50518	11	861751	0.159783	0.971244
AL163953.3	2	50518	11	861751	0.159783	0.971244
C15orf57	2	50518	11	861751	0.159783	0.971244
CA7	2	50518	11	861751	0.159783	0.971244
CCDC149	2	50518	11	861751	0.159783	0.971244
CECR2	2	50518	11	861751	0.159783	0.971244
CECR6	2	50518	11	861751	0.159783	0.971244
CHCHD6	2	50518	11	861751	0.159783	0.971244
COX16	2	50518	11	861751	0.159783	0.971244
CTC-527H23.2	2	50518	11	861751	0.159783	0.971244
DCAF17	2	50518	11	861751	0.159783	0.971244
DNMBP	2	50518	11	861751	0.159783	0.971244
DOK6	2	50518	11	861751	0.159783	0.971244
IARS2	2	50518	11	861751	0.159783	0.971244
KLRK1	2	50518	11	861751	0.159783	0.971244
MRS2	2	50518	11	861751	0.159783	0.971244
NBEAL1	2	50518	11	861751	0.159783	0.971244
NCBP2	2	50518	11	861751	0.159783	0.971244
NDST4	2	50518	11	861751	0.159783	0.971244
NDUFA5	2	50518	11	861751	0.159783	0.971244
NINJ1	2	50518	11	861751	0.159783	0.971244
NPAT	2	50518	11	861751	0.159783	0.971244
PIK3R4	2	50518	11	861751	0.159783	0.971244
PPP4R4	2	50518	11	861751	0.159783	0.971244
RECQL	2	50518	11	861751	0.159783	0.971244
RNF8	2	50518	11	861751	0.159783	0.971244
RP1-266L20.4	2	50518	11	861751	0.159783	0.971244
RP11-20B24.5	2	50518	11	861751	0.159783	0.971244
RP11-363G15.2	2	50518	11	861751	0.159783	0.971244
RP11-460I13.2	2	50518	11	861751	0.159783	0.971244
RP11-539L10.3	2	50518	11	861751	0.159783	0.971244
RP11-613D13.4	2	50518	11	861751	0.159783	0.971244
RP11-66N11.8	2	50518	11	861751	0.159783	0.971244
RPL21	2	50518	11	861751	0.159783	0.971244
RPL36	2	50518	11	861751	0.159783	0.971244
SCML4	2	50518	11	861751	0.159783	0.971244
SH3BP4	2	50518	11	861751	0.159783	0.971244
TMPPE	2	50518	11	861751	0.159783	0.971244
TOM1L1	2	50518	11	861751	0.159783	0.971244
TPX2	2	50518	11	861751	0.159783	0.971244
VEZF1	2	50518	11	861751	0.159783	0.971244
WASH3P	2	50518	11	861751	0.159783	0.971244
ZDHHC16	2	50518	11	861751	0.159783	0.971244
ZNF227	2	50518	11	861751	0.159783	0.971244
ZNF273	2	50518	11	861751	0.159783	0.971244
ZNF280B	2	50518	11	861751	0.159783	0.971244
APOBR	10	50510	116	861646	0.161343	0.979174
PAQR7	10	50510	116	861646	0.161343	0.979174
TMEM104	10	50510	116	861646	0.161343	0.979174
PA2G4	7	50513	74	861688	0.161505	0.979647
TXNRD2	22	50498	294	861468	0.161794	0.980879
APOL4	9	50511	102	861660	0.162493	0.984285
KIAA1731	25	50495	340	861422	0.162526	0.984285
BBX	8	50512	88	861674	0.162712	0.984897
NCK2	31	50489	433	861329	0.164	0.984925
NKIRAS2	22	50498	295	861467	0.165297	0.984925
PBRM1	6	50514	61	861701	0.166009	0.984925
PPAN-P2RY11	6	50514	61	861701	0.166009	0.984925
RP11-266N13.2	6	50514	61	861701	0.166009	0.984925
RP11-449D8.1	6	50514	61	861701	0.166009	0.984925
RP11-382A20.5	21	50499	280	861482	0.166032	0.984925
CD4	19	50501	250	861512	0.167099	0.984925
RPTOR	83	50437	1261	860501	0.167244	0.984925
SMAP2	18	50502	235	861527	0.167377	0.984925
ACAP2	4	50516	35	861727	0.168022	0.984925
CMTM8	4	50516	35	861727	0.168022	0.984925
CTC-360G5.8	4	50516	35	861727	0.168022	0.984925
DHX15	4	50516	35	861727	0.168022	0.984925
EIF3J-AS1	4	50516	35	861727	0.168022	0.984925
GATC	4	50516	35	861727	0.168022	0.984925
HECTD4	4	50516	35	861727	0.168022	0.984925
JAK2	4	50516	35	861727	0.168022	0.984925
KPNB1	4	50516	35	861727	0.168022	0.984925
LTBR	4	50516	35	861727	0.168022	0.984925
NUP35	4	50516	35	861727	0.168022	0.984925
PRMT10	4	50516	35	861727	0.168022	0.984925
PROSER2	4	50516	35	861727	0.168022	0.984925
REXO1	4	50516	35	861727	0.168022	0.984925
RP11-306G20.1	4	50516	35	861727	0.168022	0.984925
SERPINE2	9	50511	103	861659	0.168611	0.984925
CLHC1	7	50513	75	861687	0.168733	0.984925
HSBP1L1	7	50513	75	861687	0.168733	0.984925
MAPKAPK5-AS1	7	50513	75	861687	0.168733	0.984925
PCDHGA10	7	50513	75	861687	0.168733	0.984925
CIZ1	5	50515	48	861714	0.168836	0.984925
RP11-566J3.2	5	50515	48	861714	0.168836	0.984925
SCARB1	5	50515	48	861714	0.168836	0.984925
MAK16	8	50512	89	861673	0.169333	0.984925
NCAM2	20	50500	266	861496	0.170407	0.984925
FAM13A	14	50506	176	861586	0.170461	0.984925
GRIN2D	14	50506	176	861586	0.170461	0.984925
USP3	14	50506	176	861586	0.170461	0.984925
SASH3	15	50505	191	861571	0.171196	0.984925
VSIG10	17	50503	221	861541	0.1716	0.984925
AC083843.2	3	50517	23	861739	0.172139	0.984925
AC104695.3	3	50517	23	861739	0.172139	0.984925
AC132192.1	3	50517	23	861739	0.172139	0.984925
APIP	3	50517	23	861739	0.172139	0.984925
CCDC138	3	50517	23	861739	0.172139	0.984925
CLK4	3	50517	23	861739	0.172139	0.984925
HOXC11	3	50517	23	861739	0.172139	0.984925
ITK	3	50517	23	861739	0.172139	0.984925
KRIT1	3	50517	23	861739	0.172139	0.984925
MANEA	3	50517	23	861739	0.172139	0.984925
MEX3C	3	50517	23	861739	0.172139	0.984925
NAT6	3	50517	23	861739	0.172139	0.984925
PLA2G4A	3	50517	23	861739	0.172139	0.984925
PNN	3	50517	23	861739	0.172139	0.984925
QPCTL	3	50517	23	861739	0.172139	0.984925
RP11-154J22.1	3	50517	23	861739	0.172139	0.984925
RP11-307L3.4	3	50517	23	861739	0.172139	0.984925
RP11-714G18.1	3	50517	23	861739	0.172139	0.984925
RP5-1165K10.1	3	50517	23	861739	0.172139	0.984925
RPL35A	3	50517	23	861739	0.172139	0.984925
SLIRP	3	50517	23	861739	0.172139	0.984925
STT3B	3	50517	23	861739	0.172139	0.984925
SV2C	3	50517	23	861739	0.172139	0.984925
TAMM41	3	50517	23	861739	0.172139	0.984925
WWC2	3	50517	23	861739	0.172139	0.984925
ZNF343	3	50517	23	861739	0.172139	0.984925
ZNF717	3	50517	23	861739	0.172139	0.984925
SORL1	33	50487	467	861295	0.172262	0.984925
LINC00338	10	50510	118	861644	0.172819	0.984925
PPAN	6	50514	62	861700	0.174154	0.984925
GPSM3	13	50507	162	861600	0.174185	0.984925
ACRBP	9	50511	104	861658	0.174834	0.984925
CLPX	9	50511	104	861658	0.174834	0.984925
CTSS	9	50511	104	861658	0.174834	0.984925
WRAP53	14	50506	177	861585	0.175188	0.984925
DCHS1	11	50509	133	861629	0.175793	0.984925
RP11-227G15.3	11	50509	133	861629	0.175793	0.984925
XPNPEP2	16	50504	207	861555	0.175923	0.984925
C5AR2	8	50512	90	861672	0.176074	0.984925
CYB5R4	7	50513	76	861686	0.176099	0.984925
MIR24-2	7	50513	76	861686	0.176099	0.984925
PCDHGA8	7	50513	76	861686	0.176099	0.984925
PCDHGA9	7	50513	76	861686	0.176099	0.984925
PCDHGB6	7	50513	76	861686	0.176099	0.984925
MYO1G	12	50508	148	861614	0.177843	0.984925
COMMD4	5	50515	49	861713	0.178189	0.984925
EHBP1	5	50515	49	861713	0.178189	0.984925
MBOAT7	5	50515	49	861713	0.178189	0.984925
NSUN3	5	50515	49	861713	0.178189	0.984925
PSMB8	5	50515	49	861713	0.178189	0.984925
R3HCC1L	5	50515	49	861713	0.178189	0.984925
TMCC2	5	50515	49	861713	0.178189	0.984925
AKT1S1	10	50510	119	861643	0.178697	0.984925
[truncated: 9,538 more rows]

## Sheet: TNF 100ngml+SMAC mim 1uM
genesymbol	disruptive insertions in gene identified in screen	total number of insertions identified in screen	insertions in gene identified in reference data set	total number of insertions identified in reference data set	pvalue	adj_pvalue
TNFRSF1A	751	96661	203	861559	0	0
MLKL	250	97162	103	861659	1.0511e-162	7.46963e-159
RIPK1	161	97251	19	861743	3.09431e-136	1.46598e-132
RIPK3	56	97356	15	861747	4.43575e-42	1.57613e-38
ELF4	173	97239	454	861308	1.32113e-34	3.75546e-31
ELF1	208	97204	740	861022	1.9514e-26	4.62254e-23
WT1	117	97295	323	861439	1.63095e-22	3.31152e-19
GAB2	127	97285	376	861386	3.7312e-22	6.62895e-19
SLC39A7	39	97373	32	861730	1.02792e-20	1.62332e-17
RP11-750H9.5	149	97263	583	861179	2.07296e-16	2.9463e-13
KCNN4	84	97328	278	861484	4.91222e-13	6.34704e-10
RP11-347I19.3	103	97309	393	861369	2.14092e-12	2.53574e-09
RP11-251M1.1	143	97269	641	861121	5.4826e-12	5.99417e-09
MALAT1	66	97346	200	861562	6.15444e-12	6.24808e-09
RFX1	91	97321	358	861404	1.47747e-10	1.39996e-07
FAM78A	117	97295	523	861239	3.65782e-10	3.11899e-07
RP11-321F6.1	138	97274	656	861106	3.73059e-10	3.11899e-07
RP11-968A15.8	154	97258	765	860997	5.6066e-10	4.42703e-07
AC069368.3	112	97300	510	861252	2.06411e-09	1.54406e-06
RBBP8P1	56	97356	196	861566	1.66265e-08	1.18156e-05
BIRC6	56	97356	202	861560	3.93323e-08	2.66205e-05
BCR	23	97389	42	861720	4.474e-08	2.89041e-05
PRSS57	49	97363	166	861596	5.43321e-08	3.35749e-05
PLEKHA2	105	97307	512	861250	1.22795e-07	7.272e-05
TCEANC2	93	97319	439	861323	1.7969e-07	0.000102157
RP6-109B7.3	57	97355	228	861534	5.41794e-07	0.000296174
RP1-40E16.12	7	97405	1	861761	8.12078e-07	0.000427484
CTD-2370N5.3	103	97309	527	861235	1.09476e-06	0.000555706
EVI2B	74	97338	339	861423	1.16499e-06	0.000568359
LAMTOR1	38	97374	127	861635	1.19966e-06	0.000568359
CTD-2639E6.9	35	97377	115	861647	2.24901e-06	0.00103113
MOB3A	120	97292	657	861105	2.88649e-06	0.00128205
FMNL1	100	97312	524	861238	3.76007e-06	0.00161945
SPN	104	97308	552	861210	3.98321e-06	0.00162737
CTB-52I2.5	63	97349	283	861479	4.00746e-06	0.00162737
ANGPT1	330	97082	2231	859531	5.56273e-06	0.0021962
GPR97	110	97302	599	861163	5.84992e-06	0.00224716
CBX3	28	97384	85	861677	6.5922e-06	0.00246566
RP11-297N6.4	21	97391	52	861710	7.74644e-06	0.00276397
SLC7A6	63	97349	290	861472	7.7787e-06	0.00276397
DLGAP1	163	97249	985	860777	9.49938e-06	0.00329304
KLF16	57	97355	255	861507	1.00309e-05	0.00339451
GABPA	27	97385	83	861679	1.15028e-05	0.00380208
C14orf93	55	97357	246	861516	1.40823e-05	0.00454891
CTB-58E17.1	54	97358	242	861520	1.75269e-05	0.00547559
M1AP	106	97306	589	861173	1.77216e-05	0.00547559
NCF4	45	97367	188	861574	1.97942e-05	0.00594486
RP6-109B7.4	38	97374	147	861615	2.04611e-05	0.00594486
CLN3	71	97341	353	861409	2.04952e-05	0.00594486
S100Z	94	97318	511	861251	2.47032e-05	0.00702214
HOTTIP	60	97352	284	861478	2.54145e-05	0.00708268
CSK	107	97305	603	861159	2.69292e-05	0.00736047
IRF5	50	97362	222	861540	2.84153e-05	0.00762011
BAP1	14	97398	27	861735	3.02912e-05	0.00797275
ST7L	37	97375	145	861617	3.29524e-05	0.0085155
PRUNE2	75	97337	387	861375	3.59535e-05	0.00912512
UBA7	70	97342	354	861408	3.70893e-05	0.00924826
NMRAL1	34	97378	129	861633	3.88973e-05	0.00953186
C8orf76	9	97403	10	861752	4.08966e-05	0.00985193
SGK223	106	97306	604	861158	4.29546e-05	0.0101752
MYOM1	61	97351	297	861465	4.44176e-05	0.0103493
AC018890.6	120	97292	707	861055	5.08244e-05	0.0116511
ARHGAP9	40	97372	168	861594	6.07957e-05	0.0137157
UNK	45	97367	200	861562	7.01733e-05	0.0155839
FAM45A	75	97337	397	861365	7.31931e-05	0.0160045
RP11-473M20.9	64	97348	324	861438	7.9149e-05	0.0170446
CTD-3088G3.8	163	97249	1034	860728	8.48016e-05	0.0178558
SELPLG	64	97348	325	861437	8.54285e-05	0.0178558
VPS28	28	97384	101	861661	8.68146e-05	0.0178825
CACNA2D4	150	97262	945	860817	0.000118789	0.0241193
RNF44	51	97361	246	861516	0.000144777	0.0289819
RP5-968P14.2	40	97372	177	861585	0.000157563	0.0311034
AC002310.12	33	97379	135	861627	0.000168178	0.032744
RP11-357N13.1	50	97362	242	861520	0.000178998	0.0340622
RP1-159A19.4	26	97386	95	861667	0.000180603	0.0340622
AKAP13	90	97322	516	861246	0.000182138	0.0340622
RP11-689B22.2	106	97306	631	861131	0.000184764	0.0341046
ZNF335	10	97402	17	861745	0.00019207	0.034783
ACVR2B-AS1	8	97404	10	861752	0.000193334	0.034783
CTD-2186M15.3	28	97384	108	861654	0.000224081	0.0398108
ZC3H4	102	97310	607	861155	0.000237847	0.041425
AC008686.1	45	97367	213	861549	0.000238996	0.041425
PLEKHG2	9	97403	14	861748	0.000247827	0.0424382
RNASEH2B-AS1	36	97376	157	861605	0.000256031	0.043321
RASSF1	41	97371	189	861573	0.000275167	0.0460112
SPI1	40	97372	183	861579	0.000283861	0.0469129
AP000769.7	17	97395	50	861712	0.000297945	0.0484419
AC006129.2	82	97330	468	861294	0.000299928	0.0484419
RPA1	6	97406	5	861757	0.000322074	0.0514341
BRD2	22	97390	77	861685	0.000332926	0.0525764
RP5-821D11.7	34	97378	148	861614	0.000362025	0.0565435
SLC38A5	31	97381	130	861632	0.000373846	0.0577551
LA16c-390E6.3	43	97369	206	861556	0.000401571	0.0613712
AC023797.1	18	97394	57	861705	0.000420024	0.0635085
COMT	53	97359	273	861489	0.000434416	0.0649217
MTF2	16	97396	47	861715	0.000438506	0.0649217
CACNA1D	61	97351	328	861434	0.000453847	0.0662431
CTA-833B7.2	44	97368	214	861548	0.000456753	0.0662431
DBP	30	97382	126	861636	0.00046984	0.067453
INTS1	4	97408	1	861761	0.00048866	0.0694532
SSH2	199	97213	1358	860404	0.000509375	0.0711203
ERLIN2	39	97373	183	861579	0.000513007	0.0711203
HTT	45	97367	222	861540	0.0005154	0.0711203
RP5-1125A11.1	15	97397	43	861719	0.00053153	0.0726407
HMGB2P1	23	97389	86	861676	0.000541515	0.0733004
RYR2	7	97405	9	861753	0.00055472	0.0743796
ISY1	6	97406	6	861756	0.000588654	0.0781919
AC002310.13	36	97376	166	861596	0.000624721	0.0822145
ZNF747	54	97358	285	861477	0.00063504	0.0828057
GLTSCR1L	31	97381	135	861627	0.000643094	0.0830936
S1PR4	28	97384	117	861645	0.000664183	0.0850454
BZRAP1-AS1	49	97363	253	861509	0.000725896	0.0921175
SNRPD1	13	97399	35	861727	0.000764553	0.0953241
SAMSN1-AS1	82	97330	485	861277	0.000764578	0.0953241
GPSM3	35	97377	162	861600	0.000779469	0.0956439
RP11-253D19.1	22	97390	83	861679	0.000780602	0.0956439
FAM129C	44	97368	221	861541	0.000809554	0.0983436
DOCK11	119	97293	762	861000	0.000915675	0.110292
TBC1D2B	150	97262	998	860764	0.000935516	0.111735
PRKCQ	62	97350	347	861415	0.000984938	0.116658
C10orf54	105	97307	661	861101	0.00107423	0.124527
GNAS	16	97396	52	861710	0.00107767	0.124527
LTB	16	97396	52	861710	0.00107767	0.124527
C10orf107	64	97348	363	861399	0.00110562	0.126727
VPS18	21	97391	80	861682	0.00112498	0.126919
ARHGAP22	90	97322	551	861211	0.00112515	0.126919
SENP6	14	97398	42	861720	0.00115517	0.128721
VPS11	13	97399	37	861725	0.00115924	0.128721
CXorf38	30	97382	135	861627	0.00121397	0.133753
BNIP3L	51	97361	274	861488	0.00122866	0.134331
RP11-474I16.8	21	97391	81	861681	0.00128291	0.13919
RP11-405F3.4	89	97323	547	861215	0.00131866	0.141175
PLEC	11	97401	28	861734	0.00132858	0.141175
COBL	4	97408	2	861760	0.00134732	0.141175
MYH14	4	97408	2	861760	0.00134732	0.141175
TRPM2	43	97369	221	861541	0.00135717	0.141175
RPL19	8	97404	15	861747	0.00136079	0.141175
TSPAN15	98	97314	615	861147	0.00140409	0.144611
CTSH	47	97365	249	861513	0.00145042	0.148308
FUT7	45	97367	236	861526	0.00151537	0.153843
EXD3	45	97367	237	861525	0.00162842	0.162991
LINC00899	45	97367	237	861525	0.00162842	0.162991
ZNF688	21	97391	83	861679	0.00165619	0.163309
MYLPF	14	97398	44	861718	0.00166288	0.163309
CCT5	11	97401	29	861733	0.00166607	0.163309
RAD1	29	97383	132	861630	0.00167877	0.163427
RP11-144G7.2	5	97407	5	861757	0.00175389	0.169579
RP1L1	63	97349	365	861397	0.00187092	0.179672
EGFL7	52	97360	288	861474	0.00195609	0.18659
AC058791.2	96	97316	608	861154	0.00198069	0.187677
NBR1	56	97356	317	861445	0.00206887	0.193983
CLIC1	33	97379	160	861602	0.00207453	0.193983
DLGAP1-AS2	63	97349	368	861394	0.00221128	0.204417
RP13-516M14.2	50	97362	276	861486	0.00221591	0.204417
KB-1732A1.1	26	97386	116	861646	0.00222927	0.204417
CCDC3	21	97391	86	861676	0.00238706	0.216097
RP4-728D4.2	21	97391	86	861676	0.00238706	0.216097
CYP2F1P	35	97377	175	861587	0.00242009	0.217701
ST7	6	97406	9	861753	0.00243646	0.217795
AC024940.1	13	97399	41	861721	0.00246254	0.218751
DNAJC30	8	97404	17	861745	0.00249492	0.22025
CTD-2125J1.1	34	97378	169	861593	0.00254524	0.223305
UQCR11	32	97380	156	861606	0.00257835	0.224182
ZMYM4	18	97394	69	861693	0.00259405	0.224182
IL1RL1	7	97405	13	861749	0.00260846	0.224182
AC116366.5	56	97356	321	861441	0.00262085	0.224182
RP11-420G6.4	55	97357	314	861448	0.00263639	0.224182
SBF2	54	97358	307	861455	0.00264986	0.224182
MIDN	20	97392	81	861681	0.00268016	0.225403
RP11-68I3.2	101	97311	654	861108	0.00280346	0.231939
RP1-90J20.7	32	97380	157	861605	0.00280683	0.231939
RP11-169K16.9	32	97380	157	861605	0.00280683	0.231939
RGS19	45	97367	245	861517	0.00282997	0.232499
PTK2B	163	97249	1133	860629	0.00285693	0.233365
RAD21-AS1	9	97403	22	861740	0.00288643	0.233402
RP11-489E7.4	4	97408	3	861759	0.00289023	0.233402
LARGE	5	97407	6	861756	0.00294708	0.235319
SDK1	5	97407	6	861756	0.00294708	0.235319
HORMAD2	43	97369	232	861530	0.00299036	0.237441
HCST	28	97384	132	861630	0.00306771	0.24223
RP11-502I4.3	27	97385	126	861636	0.00318901	0.250416
C1orf43	29	97383	139	861623	0.00321999	0.25146
ZBTB7B	34	97378	172	861590	0.00324107	0.251723
WDR74	26	97386	120	861642	0.00330716	0.255108
ZFX-AS1	35	97377	179	861583	0.00332054	0.255108
STK3	64	97348	383	861379	0.00335042	0.256019
EVL	70	97342	427	861335	0.00338106	0.256979
RP11-58E21.5	66	97346	398	861364	0.00342627	0.25903
PRKAG2	34	97378	173	861589	0.00350645	0.263689
SOS1	6	97406	10	861752	0.0035655	0.266718
MTM1	22	97390	96	861666	0.003704	0.27507
C9orf139	72	97340	444	861318	0.00377307	0.27507
MORN3	74	97338	459	861303	0.0038122	0.27507
ZNF512B	40	97372	215	861547	0.0038445	0.27507
RP6-109B7.2	35	97377	181	861581	0.00386896	0.27507
CCDC124	3	97409	1	861761	0.00387068	0.27507
CDC20B	3	97409	1	861761	0.00387068	0.27507
IGHVIII-11-1	3	97409	1	861761	0.00387068	0.27507
SYBU	3	97409	1	861761	0.00387068	0.27507
XCL2	3	97409	1	861761	0.00387068	0.27507
ANGPTL6	32	97380	161	861601	0.0039017	0.275895
COX18	30	97382	148	861614	0.00398085	0.280098
LIMD2	15	97397	55	861707	0.00401217	0.280376
KDM2B	58	97354	343	861419	0.00402426	0.280376
STAG2	38	97374	202	861560	0.00404507	0.280452
RP11-24M17.4	22	97390	97	861665	0.00411632	0.284006
PLAC8	53	97359	308	861454	0.0042445	0.290852
RP4-800J21.3	17	97395	67	861695	0.00426348	0.290852
SCAND2P	37	97375	196	861566	0.00429412	0.290852
GMFG	24	97388	110	861652	0.00429739	0.290852
RP11-333E13.4	26	97386	123	861639	0.00437894	0.294966
KIF25	22	97390	98	861664	0.00456615	0.302071
MRPS30	9	97403	24	861738	0.00458335	0.302071
RP11-219B4.7	9	97403	24	861738	0.00458335	0.302071
RP11-500C11.3	9	97403	24	861738	0.00458335	0.302071
RP11-691H4.4	37	97375	197	861565	0.00461107	0.302071
RP11-488L18.8	5	97407	7	861755	0.00463166	0.302071
ADK	101	97311	667	861095	0.00463318	0.302071
WRAP53	34	97378	177	861585	0.00476068	0.308966
CBY3	7	97405	15	861747	0.00478564	0.309174
KIAA1731	57	97355	340	861422	0.00504218	0.324274
RANBP1	20	97392	87	861675	0.00531452	0.337312
RPS11P6	4	97408	4	861758	0.00531612	0.337312
YPEL1	4	97408	4	861758	0.00531612	0.337312
MBD3	19	97393	81	861681	0.0054048	0.341415
POLE2	8	97404	20	861742	0.0054392	0.341947
AC090616.2	27	97385	132	861630	0.00546133	0.341947
RP11-876N24.2	110	97302	741	861021	0.00552495	0.343443
RP3-438O4.4	10	97402	30	861732	0.00564718	0.343443
SLC2A1	10	97402	30	861732	0.00564718	0.343443
DNM1	31	97381	159	861603	0.0056485	0.343443
C14orf182	46	97366	263	861499	0.00564876	0.343443
ERF	28	97384	139	861623	0.00565438	0.343443
RP5-977B1.7	28	97384	139	861623	0.00565438	0.343443
RP11-712L6.5	12	97400	41	861721	0.00603722	0.363589
THAP9	12	97400	41	861721	0.00603722	0.363589
ARHGDIB	61	97351	373	861389	0.00610918	0.366371
EXTL3-AS1	11	97401	36	861726	0.00646492	0.38446
VPS29	11	97401	36	861726	0.00646492	0.38446
AMN1	55	97357	331	861431	0.00673207	0.391788
SHH	18	97394	77	861685	0.00685275	0.391788
STARD6	8	97404	21	861741	0.00685281	0.391788
DND1P1	5	97407	8	861754	0.00690193	0.391788
FOXD2	5	97407	8	861754	0.00690193	0.391788
RABEP2	5	97407	8	861754	0.00690193	0.391788
SF3B1	5	97407	8	861754	0.00690193	0.391788
ARRB1	67	97345	420	861342	0.00690927	0.391788
AC100830.5	6	97406	12	861750	0.00691894	0.391788
AP001462.6	6	97406	12	861750	0.00691894	0.391788
EIF2S2	6	97406	12	861750	0.00691894	0.391788
GPI	6	97406	12	861750	0.00691894	0.391788
MUTYH	9	97403	26	861736	0.00696888	0.39305
TNPO2	21	97391	96	861666	0.00704174	0.39559
ERAP2	31	97381	162	861600	0.00709503	0.397014
SNHG16	32	97380	169	861593	0.00719502	0.401031
BBC3	20	97392	90	861672	0.00727316	0.403133
KIAA0391	96	97316	641	861121	0.00728946	0.403133
AC106782.20	26	97386	129	861633	0.00740363	0.40786
WDR37	13	97399	48	861714	0.00746088	0.409427
RP11-620J15.3	27	97385	136	861626	0.00762487	0.415606
AC005262.4	11	97401	37	861725	0.00763197	0.415606
CTA-397H3.3	14	97398	54	861708	0.00770545	0.418006
XPO1	17	97395	72	861690	0.00777538	0.420196
RP11-533E19.5	16	97396	66	861696	0.00783869	0.422013
NUP62	12	97400	43	861719	0.00821091	0.440384
SYCE2	36	97376	199	861563	0.00846386	0.450863
MTAP	9	97403	27	861735	0.00846974	0.450863
CTD-2561B21.11	29	97383	151	861611	0.00860608	0.456411
RPTOR	174	97238	1261	860501	0.00874727	0.460008
COPG2	4	97408	5	861757	0.00880336	0.460008
IVNS1ABP	4	97408	5	861757	0.00880336	0.460008
RP11-778J15.1	4	97408	5	861757	0.00880336	0.460008
ANK2	3	97409	2	861760	0.0089437	0.461224
CDRT1	3	97409	2	861760	0.0089437	0.461224
LRFN4	3	97409	2	861760	0.0089437	0.461224
CTB-31O20.2	11	97401	38	861724	0.00895644	0.461224
OBFC1	38	97374	214	861548	0.00899609	0.461594
MLC1	36	97376	200	861562	0.00903252	0.461796
FBXL22	19	97393	86	861676	0.00918987	0.468126
HSD17B10	6	97406	13	861749	0.00925514	0.468126
S100A6	6	97406	13	861749	0.00925514	0.468126
CTC-340A15.2	52	97360	316	861446	0.00958927	0.480715
ZMYND8	70	97342	450	861312	0.0095946	0.480715
SET	33	97379	180	861582	0.00960551	0.480715
UNC5CL	10	97402	33	861729	0.00964795	0.480747
STARD5	27	97385	139	861623	0.00967379	0.480747
TXNDC12	24	97388	119	861643	0.00971489	0.481107
CTD-2033A16.3	22	97390	106	861656	0.00983889	0.482663
MYOZ2	5	97407	9	861753	0.00984818	0.482663
YAE1D1	5	97407	9	861753	0.00984818	0.482663
CTNS	30	97382	160	861602	0.0100989	0.493248
NIPAL2	19	97393	87	861675	0.0101557	0.494326
ZSCAN31	33	97379	181	861581	0.0102751	0.497319
SF3A2	7	97405	18	861744	0.0102872	0.497319
ZHX1-C8ORF76	11	97401	39	861723	0.0104515	0.50164
PLEKHJ1	8	97404	23	861739	0.0104889	0.50164
ABCD1	18	97394	81	861681	0.0105026	0.50164
CLCN7	46	97366	274	861488	0.0105177	0.50164
KIAA0586	22	97390	107	861655	0.0107512	0.51106
RP4-536B24.4	16	97396	69	861693	0.0110578	0.523882
FAM109B	13	97399	51	861711	0.011214	0.529518
DDN	10	97402	34	861728	0.0113737	0.533512
SYNCRIP	10	97402	34	861728	0.0113737	0.533512
TICAM1	29	97383	155	861607	0.0115466	0.539844
CCDC22	18	97394	82	861680	0.0116216	0.541567
LIN28B	56	97356	350	861412	0.0119006	0.552755
PHF12	17	97395	76	861686	0.0120057	0.553582
CCDC57	39	97373	226	861536	0.0120835	0.553582
ETF1	6	97406	14	861748	0.0121037	0.553582
GRID2	6	97406	14	861748	0.0121037	0.553582
GABPB1-AS1	23	97389	115	861647	0.0121131	0.553582
RP1-202O8.3	9	97403	29	861733	0.0121908	0.553596
RAI1	38	97374	219	861543	0.0121913	0.553596
PSMC2	28	97384	149	861613	0.012292	0.556387
IL16	68	97344	441	861321	0.0123666	0.557576
R3HDM2	29	97383	156	861606	0.0123967	0.557576
MAP3K5	71	97341	464	861298	0.0124809	0.559595
PTPN7	44	97368	263	861499	0.0127088	0.562681
RP11-665G4.1	14	97398	58	861704	0.0127387	0.562681
ABCA7	7	97405	19	861743	0.0128665	0.562681
C1orf27	7	97405	19	861743	0.0128665	0.562681
CD226	7	97405	19	861743	0.0128665	0.562681
CDC14B	7	97405	19	861743	0.0128665	0.562681
DCAF7	7	97405	19	861743	0.0128665	0.562681
ITPKA	7	97405	19	861743	0.0128665	0.562681
DIS3L	26	97386	136	861626	0.0129137	0.563013
LRMP	29	97383	157	861605	0.0132966	0.56827
CREB3L4	17	97395	77	861685	0.0133043	0.56827
IFT140	30	97382	164	861598	0.0133515	0.56827
ZC3HAV1	57	97355	360	861402	0.0133689	0.56827
C11orf96	4	97408	6	861756	0.013503	0.56827
MIS12	4	97408	6	861756	0.013503	0.56827
NUDT15	4	97408	6	861756	0.013503	0.56827
SNRPE	4	97408	6	861756	0.013503	0.56827
HSP90AA1	19	97393	90	861672	0.0135473	0.56827
C2CD2L	5	97407	10	861752	0.013554	0.56827
DHFR	5	97407	10	861752	0.013554	0.56827
PRC1	5	97407	10	861752	0.013554	0.56827
SEC61A1	5	97407	10	861752	0.013554	0.56827
ARMC6	11	97401	41	861721	0.0140071	0.585538
IFRD2	15	97397	65	861697	0.014077	0.586736
FNBP1	120	97292	849	860913	0.0141728	0.589001
ZNF445	49	97363	302	861460	0.0143226	0.592855
RP11-73E17.2	12	97400	47	861715	0.014349	0.592855
AC005003.1	19	97393	91	861671	0.0148573	0.612077
TFAP2E	22	97390	111	861651	0.0151012	0.619123
ARHGAP4	27	97385	145	861617	0.0151154	0.619123
AC108868.5	39	97373	230	861532	0.0151811	0.620027
TMEM69	30	97382	166	861596	0.015269	0.621828
COL23A1	42	97370	252	861510	0.0153666	0.622395
ENG	20	97392	98	861664	0.0154622	0.622395
RP11-93K22.13	10	97402	36	861726	0.0155119	0.622395
DSTYK	6	97406	15	861747	0.0155161	0.622395
RP1-34B20.4	6	97406	15	861747	0.0155161	0.622395
AC006486.9	37	97375	216	861546	0.0155456	0.622395
ADNP	15	97397	66	861696	0.0156967	0.624922
CTD-2228K2.2	15	97397	66	861696	0.0156967	0.624922
ATG12	7	97405	20	861742	0.015879	0.626891
CTB-58E17.3	25	97387	132	861630	0.0159502	0.626891
BAZ1A	21	97391	105	861657	0.0159667	0.626891
STK10	125	97287	893	860869	0.0160053	0.626891
AC016772.4	14	97398	60	861702	0.0160601	0.626891
ARHGEF9	11	97401	42	861720	0.0160944	0.626891
C12orf42	45	97367	275	861487	0.0162056	0.626891
FKBP3	19	97393	92	861670	0.0162645	0.626891
SIPA1	13	97399	54	861708	0.0162863	0.626891
BCL3	29	97383	160	861602	0.016316	0.626891
CD8BP	12	97400	48	861714	0.0163214	0.626891
CDYL2	3	97409	3	861759	0.0165401	0.626891
HLA-E	3	97409	3	861759	0.0165401	0.626891
LIMCH1	3	97409	3	861759	0.0165401	0.626891
PPP1R9A	3	97409	3	861759	0.0165401	0.626891
RP11-422N16.3	3	97409	3	861759	0.0165401	0.626891
RUNDC3B	3	97409	3	861759	0.0165401	0.626891
USH2A	3	97409	3	861759	0.0165401	0.626891
EVI2A	53	97359	335	861427	0.0166928	0.628442
RSAD2	55	97357	350	861412	0.0167003	0.628442
IKBKG	23	97389	119	861643	0.0167136	0.628442
ALDOA	24	97388	126	861636	0.0169739	0.634869
KLHL33	24	97388	126	861636	0.0169739	0.634869
P2RX1	21	97391	106	861656	0.0173489	0.647192
RP4-536B24.3	23	97389	120	861642	0.0180551	0.66282
UPF2	23	97389	120	861642	0.0180551	0.66282
LSAMP-AS1	5	97407	11	861751	0.0180943	0.66282
NKAIN3	5	97407	11	861751	0.0180943	0.66282
RP11-613D13.4	5	97407	11	861751	0.0180943	0.66282
RP11-783K16.14	5	97407	11	861751	0.0180943	0.66282
ZNF730	5	97407	11	861751	0.0180943	0.66282
POC1A	38	97374	226	861536	0.0181663	0.663749
ST3GAL1	71	97341	474	861288	0.0183523	0.667357
RP11-701B16.2	8	97404	26	861736	0.0183698	0.667357
HSPA4	11	97401	43	861719	0.018406	0.667357
CYSLTR1	29	97383	162	861600	0.0186158	0.673249
STARD4-AS1	18	97394	87	861675	0.0187008	0.674606
PRAM1	39	97373	234	861528	0.0188924	0.679028
RUNX2	53	97359	338	861424	0.0190875	0.679028
RP11-16L9.4	46	97366	286	861476	0.0193539	0.679028
INADL	7	97405	21	861741	0.019359	0.679028
RPS19	7	97405	21	861741	0.019359	0.679028
TRIM56	7	97405	21	861741	0.019359	0.679028
MIR3188	15	97397	68	861694	0.019362	0.679028
SCARF1	15	97397	68	861694	0.019362	0.679028
CNTN4	4	97408	7	861755	0.019535	0.679028
GDPGP1	4	97408	7	861755	0.019535	0.679028
KRT80	4	97408	7	861755	0.019535	0.679028
ACVR2B	6	97406	16	861746	0.01954	0.679028
CSE1L	6	97406	16	861746	0.01954	0.679028
NPAS3	6	97406	16	861746	0.01954	0.679028
PPP1CC	6	97406	16	861746	0.01954	0.679028
SLC12A6	59	97353	384	861378	0.0196329	0.68059
MED26	36	97376	213	861549	0.0197418	0.6827
BRD2-IT1	13	97399	56	861706	0.0205272	0.704656
RP4-761J14.9	13	97399	56	861706	0.0205272	0.704656
GATA2	16	97396	75	861687	0.0205441	0.704656
RP11-254F7.4	10	97402	38	861724	0.0206741	0.704656
RP11-758P17.3	10	97402	38	861724	0.0206741	0.704656
SRSF1	10	97402	38	861724	0.0206741	0.704656
FAM60A	11	97401	44	861718	0.0209547	0.710307
hsa-mir-8072	11	97401	44	861718	0.0209547	0.710307
CXorf65	23	97389	122	861640	0.0209899	0.710307
ABHD14A-ACY1	19	97393	95	861667	0.0211153	0.712855
RP1-125I3.2	26	97386	143	861619	0.0213187	0.718015
MRPL34	17	97395	82	861680	0.0215219	0.721442
ZNF787	17	97395	82	861680	0.0215219	0.721442
FAM5C	8	97404	27	861735	0.0217479	0.723895
TOR4A	8	97404	27	861735	0.0217479	0.723895
ZNF865	8	97404	27	861735	0.0217479	0.723895
AP005273.1	14	97398	63	861699	0.0222324	0.736572
CDK4	14	97398	63	861699	0.0222324	0.736572
RNF166	46	97366	289	861473	0.0223073	0.737089
B3GNTL1	48	97364	304	861458	0.0223517	0.737089
GPR114	34	97378	201	861561	0.0226912	0.746553
UBALD2	26	97386	144	861618	0.0228059	0.748592
RP11-326A19.4	40	97372	245	861517	0.0228683	0.748911
MICAL1	13	97399	57	861705	0.0229337	0.749325
GLIPR1	36	97376	216	861546	0.0232744	0.758451
CREB1	7	97405	22	861740	0.0233382	0.758451
MGC20647	5	97407	12	861750	0.0235332	0.758451
NUP160	5	97407	12	861750	0.0235332	0.758451
NXF1	5	97407	12	861750	0.0235332	0.758451
SNRPB	5	97407	12	861750	0.0235332	0.758451
RP11-478C19.5	10	97402	39	861723	0.0236787	0.759593
RP11-128A17.1	11	97401	45	861717	0.0237535	0.759593
ZNF7	11	97401	45	861717	0.0237535	0.759593
SEMA6B	21	97391	110	861652	0.0238331	0.759593
CPA2	22	97390	117	861645	0.0241039	0.759593
POLR3GL	22	97390	117	861645	0.0241039	0.759593
AC005083.1	37	97375	224	861538	0.0241422	0.759593
CEBPD	6	97406	17	861745	0.0242186	0.759593
ESAM	6	97406	17	861745	0.0242186	0.759593
GSPT1	6	97406	17	861745	0.0242186	0.759593
MAP3K4	6	97406	17	861745	0.0242186	0.759593
RNF125	74	97338	505	861257	0.0242716	0.759593
TNFAIP8L2	27	97385	152	861610	0.0242855	0.759593
SRSF8	18	97394	90	861672	0.0243168	0.759593
RP11-239H6.2	14	97398	64	861698	0.0246397	0.767991
NOA1	16	97396	77	861685	0.0247938	0.771103
CLPX	20	97392	104	861658	0.0253779	0.772461
CAPZA1	29	97383	167	861595	0.0254928	0.772461
CRTC2	8	97404	28	861734	0.0255417	0.772461
RP11-112J3.15	8	97404	28	861734	0.0255417	0.772461
SDR9C7	8	97404	28	861734	0.0255417	0.772461
AC093107.7	13	97399	58	861704	0.0255432	0.772461
RP11-505P4.7	17	97395	84	861678	0.0257186	0.772461
FCF1P7	15	97397	71	861691	0.0260315	0.772461
RP11-77K12.1	15	97397	71	861691	0.0260315	0.772461
RP11-809O17.1	15	97397	71	861691	0.0260315	0.772461
AC007365.3	12	97400	52	861710	0.0262954	0.772461
RP11-288L9.1	12	97400	52	861710	0.0262954	0.772461
GABPB1	18	97394	91	861671	0.0264471	0.772461
IER3IP1	18	97394	91	861671	0.0264471	0.772461
USP3-AS1	18	97394	91	861671	0.0264471	0.772461
NFKB1	9	97403	34	861728	0.0266413	0.772461
HBQ1	3	97409	4	861758	0.0267775	0.772461
MED16	3	97409	4	861758	0.0267775	0.772461
NCKAP5	3	97409	4	861758	0.0267775	0.772461
PSME1	3	97409	4	861758	0.0267775	0.772461
RP11-486A14.2	3	97409	4	861758	0.0267775	0.772461
RP11-742B18.1	3	97409	4	861758	0.0267775	0.772461
SLC9A3	3	97409	4	861758	0.0267775	0.772461
RAB37	30	97382	175	861587	0.0267809	0.772461
RHOF	30	97382	175	861587	0.0267809	0.772461
ALG1L13P	34	97378	204	861558	0.0267811	0.772461
CTC-444N24.6	10	97402	40	861722	0.0269855	0.772461
BRMS1L	4	97408	8	861754	0.0269866	0.772461
C20orf26	4	97408	8	861754	0.0269866	0.772461
CNNM1	4	97408	8	861754	0.0269866	0.772461
DYNLT1	4	97408	8	861754	0.0269866	0.772461
MDGA2	4	97408	8	861754	0.0269866	0.772461
PLEKHG1	4	97408	8	861754	0.0269866	0.772461
PRPH	4	97408	8	861754	0.0269866	0.772461
SLC25A38	4	97408	8	861754	0.0269866	0.772461
TBX3	4	97408	8	861754	0.0269866	0.772461
TIGD5	4	97408	8	861754	0.0269866	0.772461
ZNF581	14	97398	65	861697	0.027235	0.772461
ATP5O	7	97405	23	861739	0.027846	0.772461
SV2C	7	97405	23	861739	0.027846	0.772461
IGHV2-10	13	97399	59	861703	0.0283645	0.772461
PYCRL	13	97399	59	861703	0.0283645	0.772461
AC017060.1	18	97394	92	861670	0.0287146	0.772461
IER2	18	97394	92	861670	0.0287146	0.772461
AC004985.12	2	97410	1	861761	0.028847	0.772461
AC007040.6	2	97410	1	861761	0.028847	0.772461
CD99P1	2	97410	1	861761	0.028847	0.772461
CELF3	2	97410	1	861761	0.028847	0.772461
CTC-338M12.6	2	97410	1	861761	0.028847	0.772461
DNAJC12	2	97410	1	861761	0.028847	0.772461
EFNA4	2	97410	1	861761	0.028847	0.772461
LDHAL6FP	2	97410	1	861761	0.028847	0.772461
LIPI	2	97410	1	861761	0.028847	0.772461
LL0XNC01-237H1.2	2	97410	1	861761	0.028847	0.772461
MYBL2	2	97410	1	861761	0.028847	0.772461
OIT3	2	97410	1	861761	0.028847	0.772461
PPP1R12BP1	2	97410	1	861761	0.028847	0.772461
RHOD	2	97410	1	861761	0.028847	0.772461
RNA28S5	2	97410	1	861761	0.028847	0.772461
RNY1P6	2	97410	1	861761	0.028847	0.772461
RP1-62O9.3	2	97410	1	861761	0.028847	0.772461
RP11-1277A3.2	2	97410	1	861761	0.028847	0.772461
RP11-255H23.2	2	97410	1	861761	0.028847	0.772461
RP11-617F23.1	2	97410	1	861761	0.028847	0.772461
RP13-216E22.5	2	97410	1	861761	0.028847	0.772461
RPL7A	2	97410	1	861761	0.028847	0.772461
RPSAP58	2	97410	1	861761	0.028847	0.772461
SEMA5A	2	97410	1	861761	0.028847	0.772461
SHROOM4	2	97410	1	861761	0.028847	0.772461
TDRD10	2	97410	1	861761	0.028847	0.772461
TLDC2	2	97410	1	861761	0.028847	0.772461
ZNF829	2	97410	1	861761	0.028847	0.772461
C10orf91	28	97384	162	861600	0.0290561	0.772461
MIR181A2HG	28	97384	162	861600	0.0290561	0.772461
KLHL2P1	6	97406	18	861744	0.0295897	0.772461
SPIN4-AS1	16	97396	79	861683	0.0296701	0.772461
C19orf77	8	97404	29	861733	0.0297729	0.772461
CEP128	8	97404	29	861733	0.0297729	0.772461
LANCL2	8	97404	29	861733	0.0297729	0.772461
RP3-323P24.3	8	97404	29	861733	0.0297729	0.772461
TPTE2P2	8	97404	29	861733	0.0297729	0.772461
TSR1	21	97391	113	861649	0.0298054	0.772461
C18orf56	22	97390	120	861642	0.0299231	0.772461
RP11-598P20.5	22	97390	120	861642	0.0299231	0.772461
CRELD1	5	97407	13	861749	0.0299233	0.772461
DLX2	5	97407	13	861749	0.0299233	0.772461
FGF17	5	97407	13	861749	0.0299233	0.772461
GFM2	5	97407	13	861749	0.0299233	0.772461
NT5C	5	97407	13	861749	0.0299233	0.772461
RP11-80H5.6	5	97407	13	861749	0.0299233	0.772461
SASS6	5	97407	13	861749	0.0299233	0.772461
TPM2	5	97407	13	861749	0.0299233	0.772461
ZDHHC20	5	97407	13	861749	0.0299233	0.772461
FAM212A	23	97389	127	861635	0.0299462	0.772461
RP11-478C19.2	30	97382	177	861585	0.0300747	0.77437
CTD-2376I20.1	56	97356	372	861390	0.0303573	0.780232
ACAP2	9	97403	35	861727	0.0305672	0.782446
PMAIP1	9	97403	35	861727	0.0305672	0.782446
KDM5C	10	97402	41	861721	0.0306086	0.782446
MGME1	28	97384	163	861599	0.0308495	0.787188
LINC00649	18	97394	93	861669	0.0311243	0.789946
NKX2-2	18	97394	93	861669	0.0311243	0.789946
RP4-776F14.3	18	97394	93	861669	0.0311243	0.789946
ZMYM3	15	97397	73	861689	0.03134	0.794001
AC079354.1	19	97393	100	861662	0.0315696	0.798395
GBE1	20	97392	107	861655	0.0318631	0.804388
FKBP5	61	97351	412	861350	0.0320687	0.805595
HBEGF	22	97390	121	861641	0.032081	0.805595
MTDH	22	97390	121	861641	0.032081	0.805595
RP11-126K1.6	16	97396	80	861682	0.0323582	0.809696
TNKS2-AS1	16	97396	80	861682	0.0323582	0.809696
C10orf105	35	97377	215	861547	0.0324598	0.810809
PALB2	12	97400	54	861708	0.032681	0.812028
RP11-540A21.2	12	97400	54	861708	0.032681	0.812028
MON2	7	97405	24	861738	0.0329085	0.812028
RP11-66B24.4	7	97405	24	861738	0.0329085	0.812028
RPS23	7	97405	24	861738	0.0329085	0.812028
SIGIRR	7	97405	24	861738	0.0329085	0.812028
TRMT10B	7	97405	24	861738	0.0329085	0.812028
SNX17	14	97398	67	861695	0.0330203	0.813376
MID1IP1	17	97395	87	861675	0.0331258	0.814562
HCK	51	97361	336	861426	0.0332548	0.816322
SORBS3	18	97394	94	861668	0.0336809	0.825355
SERTAD1	11	97401	48	861714	0.0337714	0.826149
AC007092.1	188	97224	1437	860325	0.0342089	0.829764
NSUN6	23	97389	129	861633	0.034243	0.829764
KANSL1	20	97392	108	861654	0.034278	0.829764
SREBF1	20	97392	108	861654	0.034278	0.829764
FAM189B	8	97404	30	861732	0.0344615	0.829764
ZBTB22	8	97404	30	861732	0.0344615	0.829764
CRADD	94	97318	674	861088	0.0345457	0.829764
B4GALT2	10	97402	42	861720	0.0345613	0.829764
CTD-2017C7.2	10	97402	42	861720	0.0345613	0.829764
MTERFD1	10	97402	42	861720	0.0345613	0.829764
RP11-517P14.2	10	97402	42	861720	0.0345613	0.829764
TCEB1	13	97399	61	861701	0.0346767	0.829801
RP1-170O19.20	34	97378	209	861553	0.0348442	0.829801
FPGT	9	97403	36	861726	0.0348783	0.829801
SMC5-AS1	9	97403	36	861726	0.0348783	0.829801
SP3	9	97403	36	861726	0.0348783	0.829801
AC006160.5	16	97396	81	861681	0.0352206	0.829801
TK2	77	97335	540	861222	0.0353922	0.829801
L3MBTL3	6	97406	19	861743	0.0356852	0.829801
MYLIP	6	97406	19	861743	0.0356852	0.829801
RP11-46B11.5	6	97406	19	861743	0.0356852	0.829801
RPL10	6	97406	19	861743	0.0356852	0.829801
C8orf37	4	97408	9	861753	0.0359132	0.829801
CTD-2245F17.3	4	97408	9	861753	0.0359132	0.829801
EFNB1	4	97408	9	861753	0.0359132	0.829801
GMNN	4	97408	9	861753	0.0359132	0.829801
GNG5	4	97408	9	861753	0.0359132	0.829801
LHX4	4	97408	9	861753	0.0359132	0.829801
PHF5A	4	97408	9	861753	0.0359132	0.829801
RAD23B	4	97408	9	861753	0.0359132	0.829801
SIAE	4	97408	9	861753	0.0359132	0.829801
SMAD5-AS1	4	97408	9	861753	0.0359132	0.829801
XKR4	4	97408	9	861753	0.0359132	0.829801
MUC4	48	97364	315	861447	0.0359502	0.829801
RP11-770J1.4	25	97387	144	861618	0.0359641	0.829801
NBPF18P	29	97383	173	861589	0.0361732	0.833272
PXT1	24	97388	137	861625	0.0362927	0.834673
JUP	20	97392	109	861653	0.0368258	0.844107
LPAR5	42	97370	270	861492	0.0368394	0.844107
AC009133.19	81	97331	573	861189	0.0369273	0.844107
AGBL4	5	97407	14	861748	0.0373047	0.844107
C19orf68	5	97407	14	861748	0.0373047	0.844107
PSMD1	5	97407	14	861748	0.0373047	0.844107
RNU2-2P	5	97407	14	861748	0.0373047	0.844107
RP11-734K2.4	5	97407	14	861748	0.0373047	0.844107
RPS16	5	97407	14	861748	0.0373047	0.844107
SCARNA2	5	97407	14	861748	0.0373047	0.844107
SLC1A4	15	97397	75	861687	0.0373994	0.844107
CEP70	33	97379	203	861559	0.0374156	0.844107
KLF7	30	97382	181	861581	0.0375835	0.846551
IRF2	11	97401	49	861713	0.0376887	0.847528
MFNG	29	97383	174	861588	0.0382398	0.847528
AC147651.4	16	97396	82	861680	0.0382627	0.847528
RP11-16L9.3	34	97378	211	861551	0.0385426	0.847528
ATIC	7	97405	25	861737	0.0385484	0.847528
E2F8	7	97405	25	861737	0.0385484	0.847528
RCOR3	7	97405	25	861737	0.0385484	0.847528
RNU1-22P	7	97405	25	861737	0.0385484	0.847528
RP11-293I14.2	7	97405	25	861737	0.0385484	0.847528
ARHGEF6	98	97314	710	861052	0.0385584	0.847528
AHRR	125	97287	928	860834	0.0387949	0.847528
RP11-131L12.2	10	97402	43	861719	0.0388559	0.847528
THUMPD2	10	97402	43	861719	0.0388559	0.847528
MAK16	17	97395	89	861673	0.0388662	0.847528
RP11-53I6.2	82	97330	583	861179	0.039267	0.847528
FOXN3	101	97311	735	861027	0.0395175	0.847528
AMOTL1	9	97403	37	861725	0.0395891	0.847528
ERVH48-1	8	97404	31	861731	0.0396251	0.847528
HIBADH	8	97404	31	861731	0.0396251	0.847528
SULT1A1	8	97404	31	861731	0.0396251	0.847528
FNTA	14	97398	69	861693	0.0396462	0.847528
RP11-139J15.7	14	97398	69	861693	0.0396462	0.847528
AC004909.3	3	97409	5	861757	0.0396543	0.847528
CTD-2126E3.1	3	97409	5	861757	0.0396543	0.847528
ERVFRD-1	3	97409	5	861757	0.0396543	0.847528
FAM175A	3	97409	5	861757	0.0396543	0.847528
HERC5	3	97409	5	861757	0.0396543	0.847528
LCA5L	3	97409	5	861757	0.0396543	0.847528
NKD2	3	97409	5	861757	0.0396543	0.847528
PSMA5	3	97409	5	861757	0.0396543	0.847528
RNU6-172P	3	97409	5	861757	0.0396543	0.847528
RP11-436D10.3	3	97409	5	861757	0.0396543	0.847528
STAG3L3	3	97409	5	861757	0.0396543	0.847528
UAP1L1	3	97409	5	861757	0.0396543	0.847528
IL2RG	47	97365	310	861452	0.0400394	0.853272
AC008937.3	12	97400	56	861706	0.0401031	0.853272
RP11-793H13.8	12	97400	56	861706	0.0401031	0.853272
AE000661.37	196	97216	1512	860250	0.0404165	0.858655
ATP5G2	15	97397	76	861686	0.0407261	0.861406
RP11-315D16.4	15	97397	76	861686	0.0407261	0.861406
SDCCAG8	94	97318	680	861082	0.0407278	0.861406
AC113189.5	16	97396	83	861679	0.0414898	0.876218
PARP10	22	97390	125	861637	0.04189	0.883356
DPEP2	18	97394	97	861665	0.0422765	0.889111
SELL	32	97380	198	861564	0.042288	0.889111
NDRG2	6	97406	20	861742	0.0425309	0.89158
TMEM87B	6	97406	20	861742	0.0425309	0.89158
RP11-51F16.8	28	97384	169	861593	0.0434311	0.909111
MAP3K14	10	97402	44	861718	0.0435037	0.909291
RP11-3B12.2	24	97388	140	861622	0.0436679	0.911382
RP3-455J7.4	45	97367	297	861465	0.0439746	0.916439
EIF4EBP1	30	97382	184	861578	0.0440808	0.917306
IFITM2	12	97400	57	861705	0.0442244	0.918949
FPGT-TNNI3K	9	97403	38	861724	0.0447125	0.920356
SIGLEC25P	9	97403	38	861724	0.0447125	0.920356
TNNI3K	9	97403	38	861724	0.0447125	0.920356
XRCC6BP1	9	97403	38	861724	0.0447125	0.920356
CTB-66B24.1	7	97405	26	861736	0.044785	0.920356
RP11-12D16.2	7	97405	26	861736	0.044785	0.920356
ACTR3C	8	97404	32	861730	0.0452791	0.920356
PPP1R10	8	97404	32	861730	0.0452791	0.920356
RP11-182J1.1	19	97393	105	861657	0.0454575	0.920356
AC009133.20	18	97394	98	861664	0.0454646	0.920356
C3orf58	5	97407	15	861747	0.0457051	0.920356
CCDC117	5	97407	15	861747	0.0457051	0.920356
PHYKPL	5	97407	15	861747	0.0457051	0.920356
SIX4	5	97407	15	861747	0.0457051	0.920356
TONSL	5	97407	15	861747	0.0457051	0.920356
TRMT61B	5	97407	15	861747	0.0457051	0.920356
ZNF736	5	97407	15	861747	0.0457051	0.920356
GIMAP2	13	97399	64	861698	0.045937	0.920356
DEPDC4	4	97408	10	861752	0.0463392	0.920356
KIAA1191	4	97408	10	861752	0.0463392	0.920356
MTTP	4	97408	10	861752	0.0463392	0.920356
PELI1	4	97408	10	861752	0.0463392	0.920356
RP11-544D21.1	4	97408	10	861752	0.0463392	0.920356
RPS6KL1	4	97408	10	861752	0.0463392	0.920356
TYMP	4	97408	10	861752	0.0463392	0.920356
MMD	11	97401	51	861711	0.0464507	0.920356
RABEP1	11	97401	51	861711	0.0464507	0.920356
RP11-528G1.2	50	97362	337	861425	0.0466449	0.920356
RASSF2	44	97368	291	861471	0.0470422	0.920356
PREX2	14	97398	71	861691	0.0471654	0.920356
RRS1	14	97398	71	861691	0.0471654	0.920356
AP001057.1	22	97390	127	861635	0.0475442	0.920356
FERMT3	22	97390	127	861635	0.0475442	0.920356
CT49	15	97397	78	861684	0.0480016	0.920356
DSCR9	21	97391	120	861642	0.0480294	0.920356
AC156455.1	20	97392	113	861649	0.0484188	0.920356
ATF1	10	97402	45	861717	0.0485146	0.920356
HEATR3	10	97402	45	861717	0.0485146	0.920356
MRFAP1	10	97402	45	861717	0.0485146	0.920356
RP11-484O2.1	10	97402	45	861717	0.0485146	0.920356
RP11-138I1.2	16	97396	85	861677	0.0485189	0.920356
RASGRP2	12	97400	58	861704	0.0486294	0.920356
RP11-315I20.1	18	97394	99	861663	0.0488207	0.920356
CTC-429P9.4	39	97373	254	861508	0.0494491	0.920356
ANKRD34A	23	97389	135	861627	0.0498931	0.920356
SLA2	23	97389	135	861627	0.0498931	0.920356
RP11-290C10.1	29	97383	179	861583	0.0499191	0.920356
ARHGEF1	6	97406	21	861741	0.0501457	0.920356
BHLHE41	6	97406	21	861741	0.0501457	0.920356
CTB-131B5.4	6	97406	21	861741	0.0501457	0.920356
IER5L	6	97406	21	861741	0.0501457	0.920356
RP1-184J9.2	6	97406	21	861741	0.0501457	0.920356
RP11-314A20.1	6	97406	21	861741	0.0501457	0.920356
RP11-385D13.1	6	97406	21	861741	0.0501457	0.920356
STK38L	6	97406	21	861741	0.0501457	0.920356
USP2	6	97406	21	861741	0.0501457	0.920356
RP11-338I21.1	9	97403	39	861723	0.0502598	0.920356
TMEM181	9	97403	39	861723	0.0502598	0.920356
CRTC3	22	97390	128	861634	0.0505689	0.920356
DUSP3	51	97361	347	861415	0.0506846	0.920356
AP006216.12	36	97376	232	861530	0.0511596	0.920356
AC099552.3	11	97401	52	861710	0.0513125	0.920356
TGIF2	11	97401	52	861710	0.0513125	0.920356
RP11-265F19.1	8	97404	33	861729	0.0514365	0.920356
RP11-512M8.5	8	97404	33	861729	0.0514365	0.920356
JUNB	7	97405	27	861735	0.0516334	0.920356
NPEPPS	7	97405	27	861735	0.0516334	0.920356
RP11-109D20.1	7	97405	27	861735	0.0516334	0.920356
SETX	7	97405	27	861735	0.0516334	0.920356
TOMM5	7	97405	27	861735	0.0516334	0.920356
UBQLN2	7	97405	27	861735	0.0516334	0.920356
RP11-297K8.2	19	97393	107	861655	0.0520852	0.920356
CMKLR1	16	97396	86	861676	0.0523301	0.920356
SBNO2	16	97396	86	861676	0.0523301	0.920356
TRIP6	16	97396	86	861676	0.0523301	0.920356
FOXR1	17	97395	93	861669	0.0524433	0.920356
HPS4	29	97383	180	861582	0.0525369	0.920356
NME6	12	97400	59	861703	0.0533249	0.920356
SCAMP2	49	97363	333	861429	0.0536319	0.920356
AC005682.6	2	97410	2	861760	0.0538234	0.920356
ATP13A4	2	97410	2	861760	0.0538234	0.920356
AURKA	2	97410	2	861760	0.0538234	0.920356
BCRP8	2	97410	2	861760	0.0538234	0.920356
CAP2	2	97410	2	861760	0.0538234	0.920356
CBX7	2	97410	2	861760	0.0538234	0.920356
CCL17	2	97410	2	861760	0.0538234	0.920356
CD99	2	97410	2	861760	0.0538234	0.920356
CDK16	2	97410	2	861760	0.0538234	0.920356
CENPE	2	97410	2	861760	0.0538234	0.920356
CHKB-AS1	2	97410	2	861760	0.0538234	0.920356
CIDEC	2	97410	2	861760	0.0538234	0.920356
COL4A4	2	97410	2	861760	0.0538234	0.920356
CREB3L3	2	97410	2	861760	0.0538234	0.920356
CTC-510F12.2	2	97410	2	861760	0.0538234	0.920356
CTD-2378E21.1	2	97410	2	861760	0.0538234	0.920356
CTD-2619J13.14	2	97410	2	861760	0.0538234	0.920356
DACT3	2	97410	2	861760	0.0538234	0.920356
DNAH14	2	97410	2	861760	0.0538234	0.920356
DPP6	2	97410	2	861760	0.0538234	0.920356
EPB41L1	2	97410	2	861760	0.0538234	0.920356
FGF12	2	97410	2	861760	0.0538234	0.920356
FRMD3	2	97410	2	861760	0.0538234	0.920356
GAREM	2	97410	2	861760	0.0538234	0.920356
GUCY1A2	2	97410	2	861760	0.0538234	0.920356
IGSF9B	2	97410	2	861760	0.0538234	0.920356
KANK4	2	97410	2	861760	0.0538234	0.920356
KCNG3	2	97410	2	861760	0.0538234	0.920356
LINC00871	2	97410	2	861760	0.0538234	0.920356
LRRC69	2	97410	2	861760	0.0538234	0.920356
MORC1	2	97410	2	861760	0.0538234	0.920356
MPV17L	2	97410	2	861760	0.0538234	0.920356
NTN4	2	97410	2	861760	0.0538234	0.920356
RASGRP1	2	97410	2	861760	0.0538234	0.920356
RP11-145A3.1	2	97410	2	861760	0.0538234	0.920356
RP11-150C16.1	2	97410	2	861760	0.0538234	0.920356
RP11-238I10.1	2	97410	2	861760	0.0538234	0.920356
RP11-271K21.11	2	97410	2	861760	0.0538234	0.920356
RP11-296E23.1	2	97410	2	861760	0.0538234	0.920356
RP11-346L1.2	2	97410	2	861760	0.0538234	0.920356
RP11-436D23.1	2	97410	2	861760	0.0538234	0.920356
RP11-487E13.1	2	97410	2	861760	0.0538234	0.920356
RP11-497H16.7	2	97410	2	861760	0.0538234	0.920356
RP11-575F12.1	2	97410	2	861760	0.0538234	0.920356
RP11-923I11.7	2	97410	2	861760	0.0538234	0.920356
SBK1	2	97410	2	861760	0.0538234	0.920356
SGCB	2	97410	2	861760	0.0538234	0.920356
SNX21	2	97410	2	861760	0.0538234	0.920356
SPDYE9P	2	97410	2	861760	0.0538234	0.920356
SVILP1	2	97410	2	861760	0.0538234	0.920356
SYT5	2	97410	2	861760	0.0538234	0.920356
SYTL1	2	97410	2	861760	0.0538234	0.920356
THOC5	2	97410	2	861760	0.0538234	0.920356
TRPC4	2	97410	2	861760	0.0538234	0.920356
TTLL10	2	97410	2	861760	0.0538234	0.920356
USP44	2	97410	2	861760	0.0538234	0.920356
ZAN	2	97410	2	861760	0.0538234	0.920356
C11orf21	10	97402	46	861716	0.0538974	0.920356
ZC3H6	10	97402	46	861716	0.0538974	0.920356
PTBP3	30	97382	188	861574	0.0539898	0.920356
GNA12	50	97362	341	861421	0.0540687	0.920356
SNAI3	25	97387	151	861611	0.0541258	0.920356
GS1-57L11.1	21	97391	122	861640	0.0544579	0.920356
AC022201.5	3	97409	6	861756	0.0550798	0.920356
ADAR	3	97409	6	861756	0.0550798	0.920356
ADCY8	3	97409	6	861756	0.0550798	0.920356
ARHGAP42	3	97409	6	861756	0.0550798	0.920356
BCKDHB	3	97409	6	861756	0.0550798	0.920356
CFD	3	97409	6	861756	0.0550798	0.920356
CHST6	3	97409	6	861756	0.0550798	0.920356
COQ10B	3	97409	6	861756	0.0550798	0.920356
CTC-232P5.3	3	97409	6	861756	0.0550798	0.920356
EPS8L1	3	97409	6	861756	0.0550798	0.920356
GCH1	3	97409	6	861756	0.0550798	0.920356
GS1-393G12.14	3	97409	6	861756	0.0550798	0.920356
MAGOH	3	97409	6	861756	0.0550798	0.920356
POLR2A	3	97409	6	861756	0.0550798	0.920356
RP11-476K15.1	3	97409	6	861756	0.0550798	0.920356
RP11-867G23.2	3	97409	6	861756	0.0550798	0.920356
SHFM1	3	97409	6	861756	0.0550798	0.920356
SMAP1	3	97409	6	861756	0.0550798	0.920356
SRSF6	3	97409	6	861756	0.0550798	0.920356
TMEM231	3	97409	6	861756	0.0550798	0.920356
ZFHX2	3	97409	6	861756	0.0550798	0.920356
FANCB	5	97407	16	861746	0.0551391	0.920356
HARBI1	5	97407	16	861746	0.0551391	0.920356
L3HYPDH	5	97407	16	861746	0.0551391	0.920356
RP11-456H18.2	5	97407	16	861746	0.0551391	0.920356
C1orf186	141	97271	1075	860687	0.0551709	0.920356
MIP	14	97398	73	861689	0.0556243	0.924665
RMDN3	14	97398	73	861689	0.0556243	0.924665
RP11-761I4.4	14	97398	73	861689	0.0556243	0.924665
RAB21	90	97322	660	861102	0.056044	0.926881
NRL	23	97389	137	861625	0.0561021	0.926881
ALG1L2	15	97397	80	861682	0.0561401	0.926881
RGP1	15	97397	80	861682	0.0561401	0.926881
SETD9	15	97397	80	861682	0.0561401	0.926881
PRR13	9	97403	40	861722	0.0562405	0.926881
ANP32A	34	97378	219	861543	0.056338	0.926881
FAM216A	16	97396	87	861675	0.0563445	0.926881
RP11-102M11.2	16	97396	87	861675	0.0563445	0.926881
RP11-218M11.1	11	97401	53	861709	0.0565048	0.927689
CCDC173	28	97384	174	861588	0.0565242	0.927689
LSM4	21	97391	123	861639	0.0578904	0.938685
RP11-509J21.1	29	97383	182	861580	0.0580682	0.938685
PPP1R27	8	97404	34	861728	0.0581076	0.938685
PTCD2	8	97404	34	861728	0.0581076	0.938685
UNC93B1	8	97404	34	861728	0.0581076	0.938685
ARL4A	4	97408	11	861751	0.058261	0.938685
CCDC34	4	97408	11	861751	0.058261	0.938685
HOXC-AS3	4	97408	11	861751	0.058261	0.938685
MOCS2	4	97408	11	861751	0.058261	0.938685
NUP205	4	97408	11	861751	0.058261	0.938685
PARP12	4	97408	11	861751	0.058261	0.938685
POLA1	4	97408	11	861751	0.058261	0.938685
PURA	4	97408	11	861751	0.058261	0.938685
RP11-585P4.5	4	97408	11	861751	0.058261	0.938685
RTF1	4	97408	11	861751	0.058261	0.938685
STX5	4	97408	11	861751	0.058261	0.938685
TAF1D	12	97400	60	861702	0.0583169	0.938685
ANGPT2	39	97373	258	861504	0.0585086	0.940069
USP4	6	97406	22	861740	0.0585421	0.940069
PDLIM2	20	97392	116	861646	0.0586774	0.940069
ELK3	26	97386	160	861602	0.059076	0.940069
CTB-35F21.1	61	97351	430	861332	0.0590976	0.940069
CHD1L	7	97405	28	861734	0.0591048	0.940069
CTC-1337H24.1	7	97405	28	861734	0.0591048	0.940069
MIR1539	7	97405	28	861734	0.0591048	0.940069
TGFBR3L	7	97405	28	861734	0.0591048	0.940069
WDR45	19	97393	109	861653	0.0593669	0.940069
S100PBP	23	97389	138	861624	0.0594037	0.940069
RP11-54O7.11	13	97399	67	861695	0.0595103	0.940069
AC007773.2	10	97402	47	861715	0.0596597	0.940069
CNPPD1	10	97402	47	861715	0.0596597	0.940069
KIAA0895	10	97402	47	861715	0.0596597	0.940069
LMO4	10	97402	47	861715	0.0596597	0.940069
NUDT22	10	97402	47	861715	0.0596597	0.940069
RP11-262H14.1	10	97402	47	861715	0.0596597	0.940069
RPL37A	10	97402	47	861715	0.0596597	0.940069
SLC11A1	18	97394	102	861660	0.0599336	0.94334
BBX	16	97396	88	861674	0.0605661	0.952242
ARL6IP5	60	97352	423	861339	0.0608241	0.954459
RP11-267M23.4	27	97385	168	861594	0.0608415	0.954459
RP5-968D22.3	26	97386	161	861601	0.0622394	0.975313
GLCCI1	9	97403	41	861721	0.0626623	0.978703
RP11-392O1.4	9	97403	41	861721	0.0626623	0.978703
TMEM238	9	97403	41	861721	0.0626623	0.978703
ILF3-AS1	19	97393	110	861652	0.0632604	0.98687
FGF6	65	97347	464	861298	0.0633241	0.98687
RP11-266N13.2	12	97400	61	861701	0.0636108	0.988514
SMARCB1	12	97400	61	861701	0.0636108	0.988514
RAB33A	25	97387	154	861608	0.0636383	0.988514
SLC1A3	31	97381	199	861563	0.0637411	0.98903
RP11-521D12.2	18	97394	103	861659	0.0639967	0.990946
VAMP8	29	97383	184	861578	0.064004	0.990946
CTD-2066L21.3	40	97372	268	861494	0.0641961	0.99284
KAZALD1	34	97378	222	861540	0.0643465	0.994084
PDS5A	13	97399	68	861694	0.0645746	0.995443
RP11-572O17.1	13	97399	68	861694	0.0645746	0.995443
RP11-452H21.1	106	97306	796	860966	0.0649821	0.997965
MAPKAPK5-AS1	14	97398	75	861687	0.0650619	0.997965
RP11-464F9.20	14	97398	75	861687	0.0650619	0.997965
STAT6	15	97397	82	861680	0.0651766	0.997965
CTD-2117L12.1	21	97391	125	861637	0.0652041	0.997965
ARL6IP6	8	97404	35	861727	0.0652999	0.997965
CTD-2213F21.2	8	97404	35	861727	0.0652999	0.997965
KPNB1	8	97404	35	861727	0.0652999	0.997965
CDT1	5	97407	17	861745	0.0656094	0.998401
DEDD	5	97407	17	861745	0.0656094	0.998401
RELA	5	97407	17	861745	0.0656094	0.998401
TMPRSS9	5	97407	17	861745	0.0656094	0.998401
FKBP10	10	97402	48	861714	0.0658074	0.999275
LAMTOR2	10	97402	48	861714	0.0658074	0.999275
AC018737.1	25	97387	155	861607	0.0670541	1
CTC-241F20.3	37	97375	246	861516	0.0671601	1
C9orf123	7	97405	29	861733	0.0672062	1
NHLRC4	7	97405	29	861733	0.0672062	1
RP11-408H20.2	7	97405	29	861733	0.0672062	1
RP11-613M10.8	7	97405	29	861733	0.0672062	1
RP11-861A13.4	27	97385	170	861592	0.0672603	1
CKB	6	97406	23	861739	0.0677257	1
MARVELD1	6	97406	23	861739	0.0677257	1
PNO1	6	97406	23	861739	0.0677257	1
RP1-283E3.8	6	97406	23	861739	0.0677257	1
RP11-548O1.3	6	97406	23	861739	0.0677257	1
LAPTM4B	18	97394	104	861658	0.0682439	1
CDKN2C	26	97386	163	861599	0.0689199	1
RP11-756H6.1	17	97395	97	861665	0.0690292	1
ZNF689	17	97395	97	861665	0.0690292	1
EPB41	44	97368	301	861461	0.0691285	1
ADCY7	68	97344	491	861271	0.0691977	1
C10orf25	9	97403	42	861720	0.069531	1
C5orf34	9	97403	42	861720	0.069531	1
RP3-466P17.1	9	97403	42	861720	0.069531	1
RP1-90J20.8	16	97396	90	861672	0.069644	1
RP11-144N1.1	16	97396	90	861672	0.069644	1
RTN4R	13	97399	69	861693	0.0699158	1
SLC25A32	13	97399	69	861693	0.0699158	1
MKL1	37	97375	247	861515	0.0699411	1
MANEA-AS1	15	97397	83	861679	0.0700405	1
AC007551.3	46	97366	317	861445	0.0700535	1
FAM86B3P	23	97389	141	861621	0.0701214	1
MIR24-2	14	97398	76	861686	0.0701576	1
PCK2	14	97398	76	861686	0.0701576	1
RP11-686F15.3	14	97398	76	861686	0.0701576	1
ATP5A1	29	97383	186	861576	0.0703554	1
AC073283.4	4	97408	12	861750	0.0716499	1
C16orf52	4	97408	12	861750	0.0716499	1
CEP44	4	97408	12	861750	0.0716499	1
CTB-55O6.4	4	97408	12	861750	0.0716499	1
CTC-338M12.3	4	97408	12	861750	0.0716499	1
GNG11	4	97408	12	861750	0.0716499	1
KIF18A	4	97408	12	861750	0.0716499	1
LIF	4	97408	12	861750	0.0716499	1
OCEL1	4	97408	12	861750	0.0716499	1
PDF	4	97408	12	861750	0.0716499	1
PTPRS	4	97408	12	861750	0.0716499	1
RAB38	4	97408	12	861750	0.0716499	1
SKA3	4	97408	12	861750	0.0716499	1
SPAG16	4	97408	12	861750	0.0716499	1
TPR	4	97408	12	861750	0.0716499	1
VNN3	4	97408	12	861750	0.0716499	1
YTHDC1	4	97408	12	861750	0.0716499	1
AC092171.1	28	97384	179	861583	0.0722275	1
IFNAR2	28	97384	179	861583	0.0722275	1
RP11-296A16.1	24	97388	149	861613	0.072281	1
MYBBP1A	10	97402	49	861713	0.0723454	1
RP11-1060G2.1	10	97402	49	861713	0.0723454	1
RP11-284F21.7	10	97402	49	861713	0.0723454	1
TRIM22	26	97386	164	861598	0.0724399	1
RAB11FIP1	46	97366	318	861444	0.0725684	1
PIWIL3	41	97371	279	861483	0.0727414	1
SWAP70	93	97319	695	861067	0.0728497	1
AC002116.8	3	97409	7	861755	0.0728984	1
AC105344.2	3	97409	7	861755	0.0728984	1
ALKBH6	3	97409	7	861755	0.0728984	1
ANO8	3	97409	7	861755	0.0728984	1
ATG2A	3	97409	7	861755	0.0728984	1
CCDC127	3	97409	7	861755	0.0728984	1
CLEC2D	3	97409	7	861755	0.0728984	1
COPRS	3	97409	7	861755	0.0728984	1
EBNA1BP2	3	97409	7	861755	0.0728984	1
ERCC6	3	97409	7	861755	0.0728984	1
FKTN	3	97409	7	861755	0.0728984	1
GLRX3	3	97409	7	861755	0.0728984	1
LRRC63	3	97409	7	861755	0.0728984	1
NSA2	3	97409	7	861755	0.0728984	1
PCDH9-AS1	3	97409	7	861755	0.0728984	1
POLR2J4	3	97409	7	861755	0.0728984	1
RBM15B	3	97409	7	861755	0.0728984	1
RP11-279F6.1	3	97409	7	861755	0.0728984	1
RRP15	3	97409	7	861755	0.0728984	1
SLC9A3R2	3	97409	7	861755	0.0728984	1
SNRPD3	3	97409	7	861755	0.0728984	1
ST7-OT4	3	97409	7	861755	0.0728984	1
SYTL4	3	97409	7	861755	0.0728984	1
TRIM73	3	97409	7	861755	0.0728984	1
ZNF75D	3	97409	7	861755	0.0728984	1
DMD	31	97381	202	861560	0.0729965	1
AC006132.1	8	97404	36	861726	0.0730182	1
APBB2	8	97404	36	861726	0.0730182	1
CASP16	8	97404	36	861726	0.0730182	1
CLUH	8	97404	36	861726	0.0730182	1
CTD-2249K22.1	8	97404	36	861726	0.0730182	1
GCC2	8	97404	36	861726	0.0730182	1
RP4-769N13.7	8	97404	36	861726	0.0730182	1
ACN9	21	97391	127	861635	0.0731307	1
STAU2	21	97391	127	861635	0.0731307	1
FAR2	42	97370	287	861475	0.07331	1
PRKCB	142	97270	1098	860664	0.073349	1
CTB-179K24.4	17	97395	98	861664	0.0736699	1
RP11-863K10.7	17	97395	98	861664	0.0736699	1
CD72	11	97401	56	861706	0.0741203	1
E2F2	11	97401	56	861706	0.0741203	1
POLR2B	11	97401	56	861706	0.0741203	1
TBKBP1	11	97401	56	861706	0.0741203	1
ZAR1L	16	97396	91	861671	0.0745059	1
C1orf228	36	97376	241	861521	0.0749443	1
KIAA0368	12	97400	63	861699	0.0751209	1
RP11-111M22.3	12	97400	63	861699	0.0751209	1
TMC8	12	97400	63	861699	0.0751209	1
RP11-382A20.5	41	97371	280	861482	0.0755065	1
LOXL3	28	97384	180	861582	0.0756977	1
AL162574.1	7	97405	30	861732	0.0759406	1
GSTK1	7	97405	30	861732	0.0759406	1
HOXA-AS4	7	97405	30	861732	0.0759406	1
RP1-43E13.2	7	97405	30	861732	0.0759406	1
RP11-108M9.6	7	97405	30	861732	0.0759406	1
RP11-381K20.2	7	97405	30	861732	0.0759406	1
VPS33A	7	97405	30	861732	0.0759406	1
SIT1	19	97393	113	861649	0.0759809	1
AC079305.8	24	97388	150	861612	0.0761055	1
CLECL1	50	97362	351	861411	0.0763946	1
FBXO34	9	97403	43	861719	0.0768502	1
KCTD20	9	97403	43	861719	0.0768502	1
OXLD1	9	97403	43	861719	0.0768502	1
SOX12	9	97403	43	861719	0.0768502	1
TMA16	9	97403	43	861719	0.0768502	1
AC004510.2	5	97407	18	861744	0.0771069	1
ACADSB	5	97407	18	861744	0.0771069	1
CEBPZ	5	97407	18	861744	0.0771069	1
CEP290	5	97407	18	861744	0.0771069	1
FAM104B	5	97407	18	861744	0.0771069	1
GTPBP4	5	97407	18	861744	0.0771069	1
MNAT1	5	97407	18	861744	0.0771069	1
RP1-313I6.12	5	97407	18	861744	0.0771069	1
RP11-138I18.1	5	97407	18	861744	0.0771069	1
SERINC1	5	97407	18	861744	0.0771069	1
SMC1A	5	97407	18	861744	0.0771069	1
THOC7	5	97407	18	861744	0.0771069	1
NR2F1-AS1	18	97394	106	861656	0.0772998	1
TRAPPC10	18	97394	106	861656	0.0772998	1
BMF	66	97346	479	861283	0.077536	1
AC002066.1	6	97406	24	861738	0.0776956	1
RP1-266L20.2	6	97406	24	861738	0.0776956	1
RP11-711D18.2	6	97406	24	861738	0.0776956	1
SRM	6	97406	24	861738	0.0776956	1
BTBD19	23	97389	143	861619	0.0779617	1
TM9SF1	25	97387	158	861604	0.0780589	1
RP11-181C3.1	17	97395	99	861663	0.0785133	1
SMAD6	17	97395	99	861663	0.0785133	1
PRDM1	20	97392	121	861641	0.0789731	1
TEX264	20	97392	121	861641	0.0789731	1
NDUFA13	10	97402	50	861712	0.0792767	1
OCA2	10	97402	50	861712	0.0792767	1
ADPRHL1	16	97396	92	861670	0.0795863	1
FLNC	22	97390	136	861626	0.0798245	1
MNT	22	97390	136	861626	0.0798245	1
AC019117.1	15	97397	85	861677	0.0804739	1
ARID2	15	97397	85	861677	0.0804739	1
TMPO-AS1	15	97397	85	861677	0.0804739	1
RIPK2	19	97393	114	861648	0.0805746	1
TEC	138	97274	1070	860692	0.080659	1
ETV4	11	97401	57	861705	0.0806851	1
IQGAP1	11	97401	57	861705	0.0806851	1
KMO	32	97380	212	861550	0.0807731	1
CTD-3222D19.2	48	97364	337	861425	0.0810847	1
RASIP1	14	97398	78	861684	0.0811178	1
CLINT1	8	97404	37	861725	0.0812647	1
DMTF1	8	97404	37	861725	0.0812647	1
NDUFAF6	8	97404	37	861725	0.0812647	1
SCAND1	8	97404	37	861725	0.0812647	1
SLAMF6	8	97404	37	861725	0.0812647	1
AC009005.2	12	97400	64	861698	0.0813433	1
RUNDC1	13	97399	71	861691	0.0814416	1
HOXB4	18	97394	107	861655	0.0821125	1
GSG1	34	97378	228	861534	0.0827244	1
ARPC5L	17	97395	100	861662	0.083561	1
RPL30	17	97395	100	861662	0.083561	1
CNKSR2	35	97377	236	861526	0.0835774	1
AC005363.9	2	97410	3	861759	0.0837432	1
ACO1	2	97410	3	861759	0.0837432	1
ADAMTSL3	2	97410	3	861759	0.0837432	1
ADM	2	97410	3	861759	0.0837432	1
AP000318.2	2	97410	3	861759	0.0837432	1
AP000769.1	2	97410	3	861759	0.0837432	1
ARC	2	97410	3	861759	0.0837432	1
ATRNL1	2	97410	3	861759	0.0837432	1
B3GNT3	2	97410	3	861759	0.0837432	1
C5orf17	2	97410	3	861759	0.0837432	1
CDCA5	2	97410	3	861759	0.0837432	1
CDH19	2	97410	3	861759	0.0837432	1
CHST9	2	97410	3	861759	0.0837432	1
CSRNP2	2	97410	3	861759	0.0837432	1
CTC-436P18.1	2	97410	3	861759	0.0837432	1
ETV3	2	97410	3	861759	0.0837432	1
GLIPR1L1	2	97410	3	861759	0.0837432	1
GPC6-AS1	2	97410	3	861759	0.0837432	1
HUNK	2	97410	3	861759	0.0837432	1
ITLN1	2	97410	3	861759	0.0837432	1
ITPRIPL1	2	97410	3	861759	0.0837432	1
KB-1639H6.4	2	97410	3	861759	0.0837432	1
LINC00907	2	97410	3	861759	0.0837432	1
MGAT4C	2	97410	3	861759	0.0837432	1
MIA	2	97410	3	861759	0.0837432	1
MLIP	2	97410	3	861759	0.0837432	1
NOS1AP	2	97410	3	861759	0.0837432	1
OR11G1P	2	97410	3	861759	0.0837432	1
PARD6B	2	97410	3	861759	0.0837432	1
RMDN2-AS1	2	97410	3	861759	0.0837432	1
RP11-1036E20.9	2	97410	3	861759	0.0837432	1
RP11-160O5.1	2	97410	3	861759	0.0837432	1
RP11-217B1.2	2	97410	3	861759	0.0837432	1
RP11-362K2.2	2	97410	3	861759	0.0837432	1
RP11-363L24.3	2	97410	3	861759	0.0837432	1
RP11-525K10.3	2	97410	3	861759	0.0837432	1
RP11-53B2.3	2	97410	3	861759	0.0837432	1
RP11-61J19.4	2	97410	3	861759	0.0837432	1
RP11-843A23.1	2	97410	3	861759	0.0837432	1
RP4-616B8.4	2	97410	3	861759	0.0837432	1
RPS2	2	97410	3	861759	0.0837432	1
TGFB1I1	2	97410	3	861759	0.0837432	1
TMEM160	2	97410	3	861759	0.0837432	1
TMEM255B	2	97410	3	861759	0.0837432	1
TPI1	2	97410	3	861759	0.0837432	1
TRIM66	2	97410	3	861759	0.0837432	1
UNC5C	2	97410	3	861759	0.0837432	1
ZFP64	2	97410	3	861759	0.0837432	1
ARHGAP27	24	97388	152	861610	0.0841606	1
RP1-27O5.3	24	97388	152	861610	0.0841606	1
MEN1	9	97403	44	861718	0.0846218	1
RP11-17M16.2	9	97403	44	861718	0.0846218	1
TANC2	9	97403	44	861718	0.0846218	1
GHRLOS	16	97396	93	861669	0.084887	1
SLAIN2	7	97405	31	861731	0.0853069	1
ARF3	15	97397	86	861676	0.0860474	1
MROH6	15	97397	86	861676	0.0860474	1
NDUFC2-KCTD14	21	97391	130	861632	0.0862007	1
AP006621.9	4	97408	13	861749	0.0864551	1
ASTN2	4	97408	13	861749	0.0864551	1
CTD-3064M3.4	4	97408	13	861749	0.0864551	1
MYB-AS1	4	97408	13	861749	0.0864551	1
NRXN1	4	97408	13	861749	0.0864551	1
NUP98	4	97408	13	861749	0.0864551	1
OMA1	4	97408	13	861749	0.0864551	1
RP11-267N12.3	4	97408	13	861749	0.0864551	1
RP11-553A21.3	4	97408	13	861749	0.0864551	1
RP11-589C21.5	4	97408	13	861749	0.0864551	1
SLC9A9	4	97408	13	861749	0.0864551	1
TMEM254-AS1	4	97408	13	861749	0.0864551	1
TPTE2P1	4	97408	13	861749	0.0864551	1
TRIM10	4	97408	13	861749	0.0864551	1
C10orf128	10	97402	51	861711	0.0866031	1
RP11-141B14.1	14	97398	79	861683	0.0869865	1
SMEK2	14	97398	79	861683	0.0869865	1
HIST1H2BC	18	97394	108	861654	0.0871171	1
TMEM102	11	97401	58	861704	0.0876	1
USP24	11	97401	58	861704	0.0876	1
RP11-218M22.1	13	97399	72	861690	0.0876303	1
ACSF3	26	97386	168	861594	0.0877489	1
TGFBRAP1	12	97400	65	861697	0.0878798	1
NAA40	6	97406	25	861737	0.0884445	1
ST7-AS1	6	97406	25	861737	0.0884445	1
PLCH1	112	97300	860	860902	0.0889221	1
RP11-110A12.2	38	97374	261	861501	0.0889498	1
NR5A2	30	97382	199	861563	0.0893229	1
AC010149.4	5	97407	19	861743	0.0896114	1
AC018464.3	5	97407	19	861743	0.0896114	1
BET1L	5	97407	19	861743	0.0896114	1
C15orf40	5	97407	19	861743	0.0896114	1
HIC1	5	97407	19	861743	0.0896114	1
LTK	5	97407	19	861743	0.0896114	1
LY6E	5	97407	19	861743	0.0896114	1
RP1-140A9.1	5	97407	19	861743	0.0896114	1
RP11-133L14.5	5	97407	19	861743	0.0896114	1
SEC23A	5	97407	19	861743	0.0896114	1
UROD	5	97407	19	861743	0.0896114	1
RC3H1	8	97404	38	861724	0.0900385	1
SP1	8	97404	38	861724	0.0900385	1
VWCE	8	97404	38	861724	0.0900385	1
RP11-417F21.1	19	97393	116	861646	0.0903016	1
ERV3-1	16	97396	94	861668	0.0904093	1
FAH	42	97370	293	861469	0.0908304	1
NUDCD1	32	97380	215	861547	0.0914187	1
UBE2D3	32	97380	215	861547	0.0914187	1
ST3GAL6	37	97375	254	861508	0.091698	1
XIAP	29	97383	192	861570	0.0919972	1
LRRC14	18	97394	109	861653	0.0923146	1
CACTIN-AS1	24	97388	154	861608	0.0927645	1
CLASP2	9	97403	45	861717	0.0928454	1
GPD2	9	97403	45	861717	0.0928454	1
GTF2A1	9	97403	45	861717	0.0928454	1
THEM4	9	97403	45	861717	0.0928454	1
TOLLIP-AS1	9	97403	45	861717	0.0928454	1
AC006445.8	3	97409	8	861754	0.0929096	1
AC008753.6	3	97409	8	861754	0.0929096	1
AC093726.6	3	97409	8	861754	0.0929096	1
ALDH9A1	3	97409	8	861754	0.0929096	1
C9orf84	3	97409	8	861754	0.0929096	1
COA1	3	97409	8	861754	0.0929096	1
CTB-180A7.3	3	97409	8	861754	0.0929096	1
DMRTA1	3	97409	8	861754	0.0929096	1
EIF5A2	3	97409	8	861754	0.0929096	1
FITM2	3	97409	8	861754	0.0929096	1
HES1	3	97409	8	861754	0.0929096	1
HTR7P1	3	97409	8	861754	0.0929096	1
INTS5	3	97409	8	861754	0.0929096	1
KDELC1	3	97409	8	861754	0.0929096	1
KREMEN2	3	97409	8	861754	0.0929096	1
LINC00348	3	97409	8	861754	0.0929096	1
RP11-236F9.2	3	97409	8	861754	0.0929096	1
RP11-61A14.1	3	97409	8	861754	0.0929096	1
SGOL1	3	97409	8	861754	0.0929096	1
UGT2B28	3	97409	8	861754	0.0929096	1
XK	3	97409	8	861754	0.0929096	1
CARD6	14	97398	80	861682	0.0931161	1
FBXW7	14	97398	80	861682	0.0931161	1
PIGP	14	97398	80	861682	0.0931161	1
THEM6	20	97392	124	861638	0.093156	1
RP4-537K23.4	30	97382	200	861562	0.0931602	1
PAN2	22	97390	139	861623	0.0932363	1
SHF	13	97399	73	861689	0.0941046	1
ARHGEF3	96	97316	731	861031	0.0942121	1
CASP8	31	97381	208	861554	0.0942136	1
MOV10L1	31	97381	208	861554	0.0942136	1
NF1	148	97264	1162	860600	0.0942598	1
CTF1	25	97387	162	861600	0.0945456	1
BCL2L2-PABPN1	12	97400	66	861696	0.0947314	1
NBEA	12	97400	66	861696	0.0947314	1
RP11-407N17.3	12	97400	66	861696	0.0947314	1
RP5-994D16.3	12	97400	66	861696	0.0947314	1
CDKN2D	11	97401	59	861703	0.0948657	1
PHF7	11	97401	59	861703	0.0948657	1
CIITA	71	97341	527	861235	0.0949613	1
DHX37	7	97405	32	861730	0.0952998	1
ELOVL7	7	97405	32	861730	0.0952998	1
EZR-AS1	7	97405	32	861730	0.0952998	1
HILPDA	7	97405	32	861730	0.0952998	1
RP11-249C24.10	7	97405	32	861730	0.0952998	1
TRMT2A	7	97405	32	861730	0.0952998	1
PDE3B	23	97389	147	861615	0.0953608	1
RP11-358M11.3	21	97391	132	861630	0.095716	1
CSRNP1	24	97388	155	861607	0.0972744	1
INTS3	15	97397	88	861674	0.0979147	1
TMEM187	20	97392	125	861637	0.0982254	1
FAM129B	37	97375	256	861506	0.09867	1
GRM7	32	97380	217	861545	0.0990143	1
HOXC8	8	97404	39	861723	0.0993362	1
RHOT1	8	97404	39	861723	0.0993362	1
ZNF788	8	97404	39	861723	0.0993362	1
DPY19L3	14	97398	81	861681	0.099507	1
RP6-159A1.3	17	97395	103	861659	0.099943	1
AP006621.8	6	97406	26	861736	0.099959	1
CNOT2	6	97406	26	861736	0.099959	1
DHRS7	6	97406	26	861736	0.099959	1
FAM189A1	6	97406	26	861736	0.099959	1
METTL18	6	97406	26	861736	0.099959	1
PPARGC1B	6	97406	26	861736	0.099959	1
RAVER2	6	97406	26	861736	0.099959	1
ZNF81	6	97406	26	861736	0.099959	1
MYO1G	23	97389	148	861614	0.100074	1
SIL1	21	97391	133	861629	0.100717	1
NCF2	19	97393	118	861644	0.100755	1
ARL3	13	97399	74	861688	0.100865	1
C12orf61	13	97399	74	861688	0.100865	1
LAT2	74	97338	554	861208	0.101238	1
ARMC2	53	97359	384	861378	0.101312	1
GPRC5C	9	97403	46	861716	0.101519	1
SF3B3	9	97403	46	861716	0.101519	1
SMEK1	9	97403	46	861716	0.101519	1
QTRT1	12	97400	67	861695	0.101898	1
RNF40	12	97400	67	861695	0.101898	1
ILDR1	16	97396	96	861666	0.102122	1
RBM12B	16	97396	96	861666	0.102122	1
FES	10	97402	53	861709	0.10244	1
RP11-350N15.5	10	97402	53	861709	0.10244	1
AC097711.1	4	97408	14	861748	0.102607	1
CLDN19	4	97408	14	861748	0.102607	1
COPG1	4	97408	14	861748	0.102607	1
DNA2	4	97408	14	861748	0.102607	1
LINC00115	4	97408	14	861748	0.102607	1
PRPS1	4	97408	14	861748	0.102607	1
PRR5	4	97408	14	861748	0.102607	1
RNU6ATAC32P	4	97408	14	861748	0.102607	1
RP11-67L3.4	4	97408	14	861748	0.102607	1
RP11-67L3.5	4	97408	14	861748	0.102607	1
RP11-85A1.3	4	97408	14	861748	0.102607	1
SH3RF2	4	97408	14	861748	0.102607	1
TOR1AIP2	4	97408	14	861748	0.102607	1
TP53RK	4	97408	14	861748	0.102607	1
TRNP1	4	97408	14	861748	0.102607	1
ARID3A	22	97390	141	861621	0.102944	1
FAM180B	22	97390	141	861621	0.102944	1
CNOT1	5	97407	20	861742	0.103093	1
KATNA1	5	97407	20	861742	0.103093	1
MSRA	5	97407	20	861742	0.103093	1
PEBP1P3	5	97407	20	861742	0.103093	1
RP11-345P4.10	5	97407	20	861742	0.103093	1
RP11-745C15.2	5	97407	20	861742	0.103093	1
TMUB1	5	97407	20	861742	0.103093	1
TYW3	5	97407	20	861742	0.103093	1
GPR56	42	97370	297	861465	0.103976	1
VAV1	43	97369	305	861457	0.104171	1
TMC6	23	97389	149	861613	0.104934	1
LHPP	26	97386	172	861590	0.105069	1
STK4	26	97386	172	861590	0.105069	1
AC004895.4	7	97405	33	861729	0.10591	1
FAM105A	7	97405	33	861729	0.10591	1
RBFA	7	97405	33	861729	0.10591	1
RP11-211G3.2	7	97405	33	861729	0.10591	1
SS18	7	97405	33	861729	0.10591	1
UTP23	7	97405	33	861729	0.10591	1
BTK	27	97385	180	861582	0.106399	1
C2CD2	24	97388	157	861605	0.106713	1
RP11-273G15.2	13	97399	75	861687	0.10791	1
RP11-622K12.1	20	97392	127	861635	0.108881	1
HMGN5	18	97394	112	861650	0.109072	1
CCDC137	8	97404	40	861722	0.109151	1
CTB-50L17.14	8	97404	40	861722	0.109151	1
RP11-611D20.2	8	97404	40	861722	0.109151	1
RP11-752G15.8	8	97404	40	861722	0.109151	1
FANCI	12	97400	68	861694	0.109378	1
RGS14	12	97400	68	861694	0.109378	1
SKA2	12	97400	68	861694	0.109378	1
UBR4	12	97400	68	861694	0.109378	1
AKAP7	11	97401	61	861701	0.110446	1
RP11-503E24.3	9	97403	47	861715	0.110638	1
SRGAP3	9	97403	47	861715	0.110638	1
AC084082.3	10	97402	54	861708	0.110947	1
CUL4A	10	97402	54	861708	0.110947	1
RP11-298I3.5	10	97402	54	861708	0.110947	1
CTD-2012K14.6	21	97391	135	861627	0.111207	1
LDLRAD4	61	97351	452	861310	0.111303	1
ANXA2R	33	97379	228	861534	0.111813	1
RP5-1119A7.14	17	97395	105	861657	0.111902	1
RP11-290F5.2	28	97384	189	861573	0.1121	1
AC008592.4	6	97406	27	861735	0.11222	1
HACE1	6	97406	27	861735	0.11222	1
LDLRAD2	6	97406	27	861735	0.11222	1
MEPCE	6	97406	27	861735	0.11222	1
PGRMC2	6	97406	27	861735	0.11222	1
RP11-154H23.3	6	97406	27	861735	0.11222	1
SBF2-AS1	6	97406	27	861735	0.11222	1
SSBP4	6	97406	27	861735	0.11222	1
CYB5D2	14	97398	83	861679	0.113072	1
LASP1	37	97375	260	861502	0.113645	1
AC108868.1	3	97409	9	861753	0.114884	1
ACSL3	3	97409	9	861753	0.114884	1
AP5B1	3	97409	9	861753	0.114884	1
BANF1	3	97409	9	861753	0.114884	1
CTC-497E21.5	3	97409	9	861753	0.114884	1
FBXO43	3	97409	9	861753	0.114884	1
FOSL2	3	97409	9	861753	0.114884	1
FUT9	3	97409	9	861753	0.114884	1
GRPEL1	3	97409	9	861753	0.114884	1
KIAA1456	3	97409	9	861753	0.114884	1
MORN1	3	97409	9	861753	0.114884	1
MTOR	3	97409	9	861753	0.114884	1
RP1-179N16.6	3	97409	9	861753	0.114884	1
RP11-259G18.1	3	97409	9	861753	0.114884	1
RP11-573D15.2	3	97409	9	861753	0.114884	1
RP4-777O23.1	3	97409	9	861753	0.114884	1
SNORA26	3	97409	9	861753	0.114884	1
STK11IP	3	97409	9	861753	0.114884	1
TBX1	3	97409	9	861753	0.114884	1
TTC31	3	97409	9	861753	0.114884	1
UBE2O	3	97409	9	861753	0.114884	1
UTP20	3	97409	9	861753	0.114884	1
XYLB	3	97409	9	861753	0.114884	1
ZNF296	3	97409	9	861753	0.114884	1
ZNF302	3	97409	9	861753	0.114884	1
ZNF396	3	97409	9	861753	0.114884	1
ZNF767	3	97409	9	861753	0.114884	1
EML3	13	97399	76	861686	0.115239	1
ARHGAP35	33	97379	229	861533	0.116005	1
C2orf62	7	97405	34	861728	0.117125	1
OLIG2	7	97405	34	861728	0.117125	1
RP11-77H9.6	7	97405	34	861728	0.117125	1
SKIV2L2	7	97405	34	861728	0.117125	1
UFSP1	7	97405	34	861728	0.117125	1
ZNF232	7	97405	34	861728	0.117125	1
BCKDK	12	97400	69	861693	0.11717	1
RP11-775D22.3	12	97400	69	861693	0.11717	1
ABCA1	2	97410	4	861758	0.117345	1
AC011500.1	2	97410	4	861758	0.117345	1
AC133680.1	2	97410	4	861758	0.117345	1
AFAP1	2	97410	4	861758	0.117345	1
ALK	2	97410	4	861758	0.117345	1
AP000974.1	2	97410	4	861758	0.117345	1
C1orf35	2	97410	4	861758	0.117345	1
C20orf144	2	97410	4	861758	0.117345	1
CCDC27	2	97410	4	861758	0.117345	1
CEP104	2	97410	4	861758	0.117345	1
CERS1	2	97410	4	861758	0.117345	1
CNTN3	2	97410	4	861758	0.117345	1
COPB1	2	97410	4	861758	0.117345	1
CTD-2583A14.9	2	97410	4	861758	0.117345	1
ELANE	2	97410	4	861758	0.117345	1
FAM134A	2	97410	4	861758	0.117345	1
FAM156B	2	97410	4	861758	0.117345	1
FAM84B	2	97410	4	861758	0.117345	1
FBXW9	2	97410	4	861758	0.117345	1
GCC1	2	97410	4	861758	0.117345	1
GDF1	2	97410	4	861758	0.117345	1
HSD11B2	2	97410	4	861758	0.117345	1
IK	2	97410	4	861758	0.117345	1
INPPL1	2	97410	4	861758	0.117345	1
KCNE1	2	97410	4	861758	0.117345	1
KCNMA1	2	97410	4	861758	0.117345	1
KCTD1	2	97410	4	861758	0.117345	1
KNDC1	2	97410	4	861758	0.117345	1
KRTAP5-AS1	2	97410	4	861758	0.117345	1
LINC00672	2	97410	4	861758	0.117345	1
LRRC37A3	2	97410	4	861758	0.117345	1
MPND	2	97410	4	861758	0.117345	1
MX1	2	97410	4	861758	0.117345	1
NKX6-1	2	97410	4	861758	0.117345	1
NUP54	2	97410	4	861758	0.117345	1
OAZ1	2	97410	4	861758	0.117345	1
PAQR4	2	97410	4	861758	0.117345	1
PKD1L2	2	97410	4	861758	0.117345	1
PLEKHG7	2	97410	4	861758	0.117345	1
PNRC2	2	97410	4	861758	0.117345	1
PRPF31	2	97410	4	861758	0.117345	1
PWWP2A	2	97410	4	861758	0.117345	1
RGS17P1	2	97410	4	861758	0.117345	1
RP1-8B1.4	2	97410	4	861758	0.117345	1
RP11-1006G14.2	2	97410	4	861758	0.117345	1
RP11-1021N1.1	2	97410	4	861758	0.117345	1
RP11-153M7.5	2	97410	4	861758	0.117345	1
RP11-513G11.2	2	97410	4	861758	0.117345	1
RP11-589M4.3	2	97410	4	861758	0.117345	1
RP3-323P13.2	2	97410	4	861758	0.117345	1
RP4-604G5.1	2	97410	4	861758	0.117345	1
RRN3P3	2	97410	4	861758	0.117345	1
SHISA9	2	97410	4	861758	0.117345	1
SLIT3	2	97410	4	861758	0.117345	1
SMOX	2	97410	4	861758	0.117345	1
SPAG17	2	97410	4	861758	0.117345	1
SPARCL1	2	97410	4	861758	0.117345	1
SPC24	2	97410	4	861758	0.117345	1
TRIM9	2	97410	4	861758	0.117345	1
TTK	2	97410	4	861758	0.117345	1
TUBE1	2	97410	4	861758	0.117345	1
TUSC5	2	97410	4	861758	0.117345	1
WEE1	2	97410	4	861758	0.117345	1
WNT5B	2	97410	4	861758	0.117345	1
ZIC5	2	97410	4	861758	0.117345	1
ZNF442	2	97410	4	861758	0.117345	1
KNOP1	5	97407	21	861741	0.117512	1
MACROD2	5	97407	21	861741	0.117512	1
NLRP11	5	97407	21	861741	0.117512	1
ORC1	5	97407	21	861741	0.117512	1
HCFC1	15	97397	91	861671	0.117519	1
MACC1	29	97383	198	861564	0.117652	1
DDX26B	19	97393	121	861641	0.117804	1
MAST4	19	97393	121	861641	0.117804	1
UBASH3B	165	97247	1319	860443	0.11869	1
ME2	11	97401	62	861700	0.118755	1
PGBD4	11	97401	62	861700	0.118755	1
ANKRD55	56	97356	414	861348	0.119117	1
GCNT1	8	97404	41	861721	0.119476	1
RP11-946L16.1	8	97404	41	861721	0.119476	1
GALNT18	10	97402	55	861707	0.11984	1
GPATCH4	10	97402	55	861707	0.11984	1
POU3F3	10	97402	55	861707	0.11984	1
TCEA1	10	97402	55	861707	0.11984	1
AC108868.6	4	97408	15	861747	0.120021	1
AC139143.1	4	97408	15	861747	0.120021	1
ARL6IP4	4	97408	15	861747	0.120021	1
CDH12	4	97408	15	861747	0.120021	1
CETN3	4	97408	15	861747	0.120021	1
CTD-2377O17.1	4	97408	15	861747	0.120021	1
DHRS4-AS1	4	97408	15	861747	0.120021	1
DIP2C	4	97408	15	861747	0.120021	1
FBXW2	4	97408	15	861747	0.120021	1
GAMT	4	97408	15	861747	0.120021	1
GFOD2	4	97408	15	861747	0.120021	1
GLP1R	4	97408	15	861747	0.120021	1
GMCL1	4	97408	15	861747	0.120021	1
HPS6	4	97408	15	861747	0.120021	1
MROH7	4	97408	15	861747	0.120021	1
MRPL45P2	4	97408	15	861747	0.120021	1
NR2F1	4	97408	15	861747	0.120021	1
RCCD1	4	97408	15	861747	0.120021	1
RP11-175P19.2	4	97408	15	861747	0.120021	1
RP11-293M10.6	4	97408	15	861747	0.120021	1
RP11-379F4.9	4	97408	15	861747	0.120021	1
RPS14	4	97408	15	861747	0.120021	1
SBF1	4	97408	15	861747	0.120021	1
TIPRL	4	97408	15	861747	0.120021	1
UTP11L	4	97408	15	861747	0.120021	1
VGF	4	97408	15	861747	0.120021	1
ZNF557	4	97408	15	861747	0.120021	1
ACY1	9	97403	48	861714	0.120196	1
CTD-3222D19.5	14	97398	84	861678	0.120244	1
PTGR2	23	97389	152	861610	0.120395	1
PLA2G6	52	97360	382	861380	0.120396	1
ITGAL	34	97378	238	861524	0.120737	1
TBC1D7	18	97394	114	861648	0.121215	1
ZNF185	16	97396	99	861663	0.121362	1
C16orf86	13	97399	77	861685	0.12285	1
CTD-3184A7.4	13	97399	77	861685	0.12285	1
HOXA7	13	97399	77	861685	0.12285	1
GNG7	84	97328	645	861117	0.123853	1
CA5AP1	17	97395	107	861655	0.12469	1
LTN1	6	97406	28	861734	0.125203	1
PET117	6	97406	28	861734	0.125203	1
PLEKHB2	6	97406	28	861734	0.125203	1
RAD21	6	97406	28	861734	0.125203	1
DYM	46	97366	335	861427	0.125387	1
KANK1	27	97385	184	861578	0.125454	1
C14orf159	38	97374	271	861491	0.125911	1
LZTS1	38	97374	271	861491	0.125911	1
TFDP2	38	97374	271	861491	0.125911	1
DLC1	40	97372	287	861475	0.126014	1
CTD-2384B11.2	20	97392	130	861632	0.126154	1
CCDC125	11	97401	63	861699	0.127406	1
GPR125	11	97401	63	861699	0.127406	1
MCU	11	97401	63	861699	0.127406	1
TGS1	11	97401	63	861699	0.127406	1
APBB1IP	51	97361	376	861386	0.127576	1
IPO11	14	97398	85	861677	0.127673	1
LY86	73	97339	556	861206	0.128437	1
PEX14	47	97365	344	861418	0.128842	1
CTC-260F20.3	7	97405	35	861727	0.128929	1
EIF3J-AS1	7	97405	35	861727	0.128929	1
MPG	7	97405	35	861727	0.128929	1
PIK3C2A	7	97405	35	861727	0.128929	1
PRMT10	7	97405	35	861727	0.128929	1
RP11-72I8.1	7	97405	35	861727	0.128929	1
SNHG11	7	97405	35	861727	0.128929	1
HIGD2A	10	97402	56	861706	0.129114	1
RPL21P2	10	97402	56	861706	0.129114	1
RASSF5	36	97376	256	861506	0.129889	1
BAD	9	97403	49	861713	0.130186	1
EFNA3	9	97403	49	861713	0.130186	1
RP11-1055B8.6	9	97403	49	861713	0.130186	1
RP11-316M1.3	9	97403	49	861713	0.130186	1
ZMYND11	9	97403	49	861713	0.130186	1
BRIX1	8	97404	42	861720	0.130297	1
NDC1	8	97404	42	861720	0.130297	1
OFD1	13	97399	78	861684	0.130741	1
STAT3	58	97354	434	861328	0.131281	1
DPAGT1	23	97389	154	861608	0.131435	1
FGR	15	97397	93	861669	0.131782	1
CHD3	29	97383	201	861561	0.132007	1
AC006033.22	5	97407	22	861740	0.132823	1
AC026461.1	5	97407	22	861740	0.132823	1
CHMP7	5	97407	22	861740	0.132823	1
MON1A	5	97407	22	861740	0.132823	1
NOL11	5	97407	22	861740	0.132823	1
PAK1IP1	5	97407	22	861740	0.132823	1
RP11-252A24.3	5	97407	22	861740	0.132823	1
ZNF852	5	97407	22	861740	0.132823	1
DDX31	12	97400	71	861691	0.133676	1
DNASE1L1	12	97400	71	861691	0.133676	1
RP5-977B1.11	33	97379	233	861529	0.133754	1
PYGL	34	97378	241	861521	0.133988	1
GRB2	38	97374	273	861489	0.134311	1
LIPC	259	97153	2126	859636	0.134924	1
HOXA-AS3	16	97396	101	861661	0.135293	1
SH3TC1	16	97396	101	861661	0.135293	1
AC005682.5	14	97398	86	861676	0.135356	1
CA5B	14	97398	86	861676	0.135356	1
CTD-3203P2.2	14	97398	86	861676	0.135356	1
IFFO2	14	97398	86	861676	0.135356	1
BTF3L4	11	97401	64	861698	0.136392	1
CDC42BPA	11	97401	64	861698	0.136392	1
RP11-603J24.17	11	97401	64	861698	0.136392	1
USP11	11	97401	64	861698	0.136392	1
WDR73	11	97401	64	861698	0.136392	1
ICAM4	19	97393	124	861638	0.136489	1
DCAF12	23	97389	155	861607	0.137174	1
MAP3K8	33	97379	234	861528	0.138436	1
AC003051.1	3	97409	10	861752	0.138575	1
AC007163.6	3	97409	10	861752	0.138575	1
AC008592.3	3	97409	10	861752	0.138575	1
ACTR8	3	97409	10	861752	0.138575	1
AP005482.1	3	97409	10	861752	0.138575	1
ATP2B2	3	97409	10	861752	0.138575	1
CACNB2	3	97409	10	861752	0.138575	1
CASC7	3	97409	10	861752	0.138575	1
CATSPERG	3	97409	10	861752	0.138575	1
COX7C	3	97409	10	861752	0.138575	1
CTC-228N24.3	3	97409	10	861752	0.138575	1
FJX1	3	97409	10	861752	0.138575	1
FMO4	3	97409	10	861752	0.138575	1
FXYD7	3	97409	10	861752	0.138575	1
KMT2B	3	97409	10	861752	0.138575	1
2018-03-09	3	97409	10	861752	0.138575	1
PARP11	3	97409	10	861752	0.138575	1
PEBP1	3	97409	10	861752	0.138575	1
R3HCC1	3	97409	10	861752	0.138575	1
RHOBTB1	3	97409	10	861752	0.138575	1
SMPD2	3	97409	10	861752	0.138575	1
TENC1	3	97409	10	861752	0.138575	1
TIAM1	3	97409	10	861752	0.138575	1
UBXN2B	3	97409	10	861752	0.138575	1
VAMP4	3	97409	10	861752	0.138575	1
WBP7	3	97409	10	861752	0.138575	1
WBSCR22	3	97409	10	861752	0.138575	1
ZNF441	3	97409	10	861752	0.138575	1
ZNF583	3	97409	10	861752	0.138575	1
ASB1	4	97408	16	861746	0.1386	1
C12orf43	4	97408	16	861746	0.1386	1
C8orf59	4	97408	16	861746	0.1386	1
FYTTD1	4	97408	16	861746	0.1386	1
HMGB2	4	97408	16	861746	0.1386	1
IRF2BPL	4	97408	16	861746	0.1386	1
LMTK3	4	97408	16	861746	0.1386	1
MCAT	4	97408	16	861746	0.1386	1
MGLL	4	97408	16	861746	0.1386	1
MIR4513	4	97408	16	861746	0.1386	1
RP11-386G11.10	4	97408	16	861746	0.1386	1
RP11-77K12.8	4	97408	16	861746	0.1386	1
SNAPC1	4	97408	16	861746	0.1386	1
SOX4	4	97408	16	861746	0.1386	1
SP9	4	97408	16	861746	0.1386	1
SUB1	4	97408	16	861746	0.1386	1
XKR9	4	97408	16	861746	0.1386	1
AC102953.4	10	97402	57	861705	0.138762	1
RBMS1	10	97402	57	861705	0.138762	1
RP11-24C3.2	10	97402	57	861705	0.138762	1
RP11-269F19.2	10	97402	57	861705	0.138762	1
STX16	10	97402	57	861705	0.138762	1
BLOC1S3	6	97406	29	861733	0.138878	1
CDK7	6	97406	29	861733	0.138878	1
CUL3	6	97406	29	861733	0.138878	1
IMPDH2	6	97406	29	861733	0.138878	1
PSMF1	6	97406	29	861733	0.138878	1
RP11-214N9.1	6	97406	29	861733	0.138878	1
RP11-268J15.5	6	97406	29	861733	0.138878	1
RP4-739H11.4	6	97406	29	861733	0.138878	1
SAMHD1	6	97406	29	861733	0.138878	1
SMURF2P1	6	97406	29	861733	0.138878	1
SPOCK2	6	97406	29	861733	0.138878	1
TUBA8	6	97406	29	861733	0.138878	1
ZBTB7A	6	97406	29	861733	0.138878	1
ZNF362	6	97406	29	861733	0.138878	1
DANCR	13	97399	79	861683	0.138907	1
MCM9	13	97399	79	861683	0.138907	1
STRN3	13	97399	79	861683	0.138907	1
ZNRF1	156	97256	1254	860508	0.139254	1
RP4-569M23.2	21	97391	140	861622	0.140272	1
VRK2	21	97391	140	861622	0.140272	1
AC012307.3	9	97403	50	861712	0.140597	1
NOL12	9	97403	50	861712	0.140597	1
PDS5B	9	97403	50	861712	0.140597	1
PPFIA3	9	97403	50	861712	0.140597	1
TIGD1	9	97403	50	861712	0.140597	1
ADCK3	18	97394	117	861645	0.140871	1
HOXC10	27	97385	187	861575	0.14103	1
TAPBPL	27	97385	187	861575	0.14103	1
AC099342.1	7	97405	36	861726	0.141301	1
CSRP2BP	7	97405	36	861726	0.141301	1
CUTA	7	97405	36	861726	0.141301	1
FAM149B1	7	97405	36	861726	0.141301	1
NSUN4	7	97405	36	861726	0.141301	1
RBFADN	7	97405	36	861726	0.141301	1
SMAGP	7	97405	36	861726	0.141301	1
THAP6	7	97405	36	861726	0.141301	1
YWHAZ	7	97405	36	861726	0.141301	1
C9orf66	8	97404	43	861719	0.141602	1
NPAS1	8	97404	43	861719	0.141602	1
TXNRD3	8	97404	43	861719	0.141602	1
RP1-39G22.7	12	97400	72	861690	0.142382	1
TFAP4	16	97396	102	861660	0.142583	1
PBX3	37	97375	267	861495	0.143184	1
RP11-806L2.2	14	97398	87	861675	0.143291	1
RP11-463D19.2	34	97378	243	861519	0.143296	1
CDH26	24	97388	164	861598	0.144146	1
PRKCA	24	97388	164	861598	0.144146	1
DCHS1	20	97392	133	861629	0.144959	1
LMNA	25	97387	172	861590	0.145065	1
ENOSF1	17	97395	110	861652	0.145404	1
ERI2	11	97401	65	861697	0.145708	1
NXN	27	97385	188	861574	0.146464	1
FGF7	21	97391	141	861621	0.146566	1
ADAMTS14	28	97384	196	861566	0.146974	1
AHCYL2	15	97397	95	861667	0.146979	1
KDM6B	15	97397	95	861667	0.146979	1
NAA15	15	97397	95	861667	0.146979	1
SEMA3A	13	97399	80	861682	0.147344	1
C1orf213	18	97394	118	861644	0.147802	1
CORO1A	18	97394	118	861644	0.147802	1
GSDMD	18	97394	118	861644	0.147802	1
CTD-2154I11.2	22	97390	149	861613	0.14793	1
RP11-773H22.4	10	97402	58	861704	0.148776	1
AC104695.3	5	97407	23	861739	0.148971	1
AL672294.1	5	97407	23	861739	0.148971	1
APOPT1	5	97407	23	861739	0.148971	1
CTB-31O20.9	5	97407	23	861739	0.148971	1
EGLN1P1	5	97407	23	861739	0.148971	1
JOSD1	5	97407	23	861739	0.148971	1
KLHDC2	5	97407	23	861739	0.148971	1
MYD88	5	97407	23	861739	0.148971	1
NAT6	5	97407	23	861739	0.148971	1
PER1	5	97407	23	861739	0.148971	1
RP11-646I6.5	5	97407	23	861739	0.148971	1
SLIRP	5	97407	23	861739	0.148971	1
TNFRSF11A	5	97407	23	861739	0.148971	1
RP1-315G1.3	16	97396	103	861659	0.150088	1
TP53	12	97400	73	861689	0.151382	1
BRCA2	9	97403	51	861711	0.151419	1
C12orf65	9	97403	51	861711	0.151419	1
HIAT1	9	97403	51	861711	0.151419	1
NDUFAF1	9	97403	51	861711	0.151419	1
CASS4	59	97353	448	861314	0.151425	1
TRIM6-TRIM34	14	97398	88	861674	0.151473	1
LINC00629	17	97395	111	861651	0.152709	1
PTP4A3	21	97391	142	861620	0.153017	1
GPN3	31	97381	221	861541	0.153046	1
AGL	6	97406	30	861732	0.153213	1
FBXO8	6	97406	30	861732	0.153213	1
FOXP4	6	97406	30	861732	0.153213	1
LEPREL2	6	97406	30	861732	0.153213	1
NABP1	6	97406	30	861732	0.153213	1
OGFOD3	6	97406	30	861732	0.153213	1
RP11-582J16.3	6	97406	30	861732	0.153213	1
TAF12	6	97406	30	861732	0.153213	1
TIMP1	6	97406	30	861732	0.153213	1
BACE1	8	97404	44	861718	0.153376	1
C6orf141	8	97404	44	861718	0.153376	1
CCDC71	8	97404	44	861718	0.153376	1
INTS6-AS1	8	97404	44	861718	0.153376	1
LCLAT1	8	97404	44	861718	0.153376	1
SLC16A10	8	97404	44	861718	0.153376	1
TARBP2	8	97404	44	861718	0.153376	1
AC005154.9	2	97410	5	861757	0.153572	1
AC016995.3	2	97410	5	861757	0.153572	1
AC092661.1	2	97410	5	861757	0.153572	1
AKT1	2	97410	5	861757	0.153572	1
AP001258.5	2	97410	5	861757	0.153572	1
ARHGEF26-AS1	2	97410	5	861757	0.153572	1
ASAH2B	2	97410	5	861757	0.153572	1
CADM1	2	97410	5	861757	0.153572	1
CARD10	2	97410	5	861757	0.153572	1
CD274	2	97410	5	861757	0.153572	1
CDC27	2	97410	5	861757	0.153572	1
CDK14	2	97410	5	861757	0.153572	1
CLU	2	97410	5	861757	0.153572	1
COL5A1	2	97410	5	861757	0.153572	1
CTA-363E6.5	2	97410	5	861757	0.153572	1
CXCL2	2	97410	5	861757	0.153572	1
DKFZP434E1119	2	97410	5	861757	0.153572	1
EFCAB14	2	97410	5	861757	0.153572	1
EMC6	2	97410	5	861757	0.153572	1
ENOX1	2	97410	5	861757	0.153572	1
ERP27	2	97410	5	861757	0.153572	1
GPR157	2	97410	5	861757	0.153572	1
GRIK2	2	97410	5	861757	0.153572	1
IGFBP7	2	97410	5	861757	0.153572	1
IL12A	2	97410	5	861757	0.153572	1
KIFAP3	2	97410	5	861757	0.153572	1
MIR4754	2	97410	5	861757	0.153572	1
NAIP	2	97410	5	861757	0.153572	1
NFIA	2	97410	5	861757	0.153572	1
PARP15	2	97410	5	861757	0.153572	1
PNPLA8	2	97410	5	861757	0.153572	1
RP11-148K1.10	2	97410	5	861757	0.153572	1
RP11-268G12.1	2	97410	5	861757	0.153572	1
RP11-314D7.4	2	97410	5	861757	0.153572	1
RP11-420A23.1	2	97410	5	861757	0.153572	1
RP11-44K6.3	2	97410	5	861757	0.153572	1
RP11-608O21.1	2	97410	5	861757	0.153572	1
RP11-648K4.2	2	97410	5	861757	0.153572	1
RP11-661A12.14	2	97410	5	861757	0.153572	1
RP11-800A3.7	2	97410	5	861757	0.153572	1
RPL12	2	97410	5	861757	0.153572	1
RPS10	2	97410	5	861757	0.153572	1
SAMD4B	2	97410	5	861757	0.153572	1
SCARNA13	2	97410	5	861757	0.153572	1
SH2D7	2	97410	5	861757	0.153572	1
SLC39A13	2	97410	5	861757	0.153572	1
SLC44A1	2	97410	5	861757	0.153572	1
SNORD58B	2	97410	5	861757	0.153572	1
SUPT6H	2	97410	5	861757	0.153572	1
SURF2	2	97410	5	861757	0.153572	1
TMEM121	2	97410	5	861757	0.153572	1
TMEM207	2	97410	5	861757	0.153572	1
TRDJ1	2	97410	5	861757	0.153572	1
TSPAN33	2	97410	5	861757	0.153572	1
TTC13	2	97410	5	861757	0.153572	1
TTN	2	97410	5	861757	0.153572	1
UNC5D	2	97410	5	861757	0.153572	1
WDR16	2	97410	5	861757	0.153572	1
ZNF417	2	97410	5	861757	0.153572	1
FAM49A	60	97352	457	861305	0.154217	1
NIF3L1	7	97405	37	861725	0.15422	1
PIP4K2B	7	97405	37	861725	0.15422	1
RP11-29H23.4	7	97405	37	861725	0.15422	1
RP11-452L6.7	7	97405	37	861725	0.15422	1
TCF7L2	7	97405	37	861725	0.15422	1
UBA6	7	97405	37	861725	0.15422	1
UBAC2-AS1	7	97405	37	861725	0.15422	1
DOCK3	18	97394	119	861643	0.154918	1
C8orf58	15	97397	96	861666	0.154921	1
RP13-20L14.6	15	97397	96	861666	0.154921	1
ICA1	23	97389	158	861604	0.155249	1
CLCN4	11	97401	66	861696	0.155346	1
IFNGR2	11	97401	66	861696	0.155346	1
RP3-406P24.3	11	97401	66	861696	0.155346	1
RP3-496C20.1	11	97401	66	861696	0.155346	1
CREM	13	97399	81	861681	0.156047	1
METTL7A	39	97373	286	861476	0.156377	1
2018-09-06	85	97327	665	861097	0.156807	1
AC093818.1	72	97340	557	861205	0.157111	1
AGRP	4	97408	17	861745	0.158238	1
ASB13	4	97408	17	861745	0.158238	1
ATL2	4	97408	17	861745	0.158238	1
BTN3A1	4	97408	17	861745	0.158238	1
CASP6	4	97408	17	861745	0.158238	1
CREBRF	4	97408	17	861745	0.158238	1
CTD-2410N18.3	4	97408	17	861745	0.158238	1
CTD-3154N5.1	4	97408	17	861745	0.158238	1
FAM184B	4	97408	17	861745	0.158238	1
FAT1	4	97408	17	861745	0.158238	1
HAUS4	4	97408	17	861745	0.158238	1
NRBP1	4	97408	17	861745	0.158238	1
PDIA4	4	97408	17	861745	0.158238	1
PPP1R14A	4	97408	17	861745	0.158238	1
RAB1B	4	97408	17	861745	0.158238	1
RNF7	4	97408	17	861745	0.158238	1
RP11-220I1.1	4	97408	17	861745	0.158238	1
RP11-400F19.6	4	97408	17	861745	0.158238	1
RP11-43F13.4	4	97408	17	861745	0.158238	1
RP11-491H19.1	4	97408	17	861745	0.158238	1
RPL32P3	4	97408	17	861745	0.158238	1
SCO2	4	97408	17	861745	0.158238	1
SHOC2	4	97408	17	861745	0.158238	1
TAB2	4	97408	17	861745	0.158238	1
TXNDC16	4	97408	17	861745	0.158238	1
TYSND1	4	97408	17	861745	0.158238	1
WDR61	4	97408	17	861745	0.158238	1
SETDB2	44	97368	327	861435	0.158277	1
AC004381.6	20	97392	135	861627	0.158331	1
IPP	10	97402	59	861703	0.159145	1
MEIG1	10	97402	59	861703	0.159145	1
RBM5	10	97402	59	861703	0.159145	1
BST2	14	97398	89	861673	0.159898	1
DENND4B	14	97398	89	861673	0.159898	1
ZCCHC2	14	97398	89	861673	0.159898	1
ARSB	53	97359	401	861361	0.16003	1
AC009506.1	12	97400	74	861688	0.16067	1
CTB-175E5.7	12	97400	74	861688	0.16067	1
ALCAM	18	97394	120	861642	0.162218	1
RP11-45M22.4	18	97394	120	861642	0.162218	1
AVP	9	97403	52	861710	0.162637	1
DOK3	9	97403	52	861710	0.162637	1
LINC00167	9	97403	52	861710	0.162637	1
SENP1	9	97403	52	861710	0.162637	1
PRKDC	26	97386	183	861579	0.163196	1
ACBD3	3	97409	11	861751	0.16373	1
AP1S2	3	97409	11	861751	0.16373	1
ARMCX3-AS1	3	97409	11	861751	0.16373	1
ATHL1	3	97409	11	861751	0.16373	1
C22orf46	3	97409	11	861751	0.16373	1
C7orf25	3	97409	11	861751	0.16373	1
DDX19A	3	97409	11	861751	0.16373	1
ERCC6-PGBD3	3	97409	11	861751	0.16373	1
ETV2	3	97409	11	861751	0.16373	1
FRG1	3	97409	11	861751	0.16373	1
GBA2	3	97409	11	861751	0.16373	1
GDF9	3	97409	11	861751	0.16373	1
HRH4	3	97409	11	861751	0.16373	1
hsa-mir-6080	3	97409	11	861751	0.16373	1
KCND2	3	97409	11	861751	0.16373	1
LAMB1	3	97409	11	861751	0.16373	1
LINC00536	3	97409	11	861751	0.16373	1
LMF1	3	97409	11	861751	0.16373	1
MIR4999	3	97409	11	861751	0.16373	1
NCBP2	3	97409	11	861751	0.16373	1
NOP56	3	97409	11	861751	0.16373	1
OSBPL5	3	97409	11	861751	0.16373	1
PFKM	3	97409	11	861751	0.16373	1
PIGK	3	97409	11	861751	0.16373	1
RAP2C	3	97409	11	861751	0.16373	1
RDM1	3	97409	11	861751	0.16373	1
RP1-266L20.4	3	97409	11	861751	0.16373	1
RP11-223A3.1	3	97409	11	861751	0.16373	1
RP11-363G15.2	3	97409	11	861751	0.16373	1
SCML4	3	97409	11	861751	0.16373	1
SDR16C6P	3	97409	11	861751	0.16373	1
SGSM2	3	97409	11	861751	0.16373	1
SLC35E4	3	97409	11	861751	0.16373	1
SMC6	3	97409	11	861751	0.16373	1
WASH3P	3	97409	11	861751	0.16373	1
YY1	3	97409	11	861751	0.16373	1
Z83844.1	3	97409	11	861751	0.16373	1
ZNF227	3	97409	11	861751	0.16373	1
XPNPEP2	29	97383	207	861555	0.163739	1
CAP1	42	97370	312	861450	0.163976	1
HIPK3	13	97399	82	861680	0.16501	1
ITGA4	13	97399	82	861680	0.16501	1
RP11-65N13.8	13	97399	82	861680	0.16501	1
AC037459.4	11	97401	67	861695	0.165298	1
GPR61	11	97401	67	861695	0.165298	1
GS1-124K5.3	11	97401	67	861695	0.165298	1
MBD5	11	97401	67	861695	0.165298	1
RP11-400F19.8	11	97401	67	861695	0.165298	1
COQ9	8	97404	45	861717	0.165598	1
PIAS2	8	97404	45	861717	0.165598	1
RP11-475N22.4	8	97404	45	861717	0.165598	1
SDF4	8	97404	45	861717	0.165598	1
TMEM109	8	97404	45	861717	0.165598	1
RP11-162A12.2	16	97396	105	861657	0.165723	1
SLC4A2	16	97396	105	861657	0.165723	1
AJUBA	5	97407	24	861738	0.165897	1
CAPNS1	5	97407	24	861738	0.165897	1
EFTUD1	5	97407	24	861738	0.165897	1
KIAA1984-AS1	5	97407	24	861738	0.165897	1
KLHL42	5	97407	24	861738	0.165897	1
RP11-410N8.1	5	97407	24	861738	0.165897	1
RP11-545M17.1	5	97407	24	861738	0.165897	1
SUGT1P	5	97407	24	861738	0.165897	1
VIM	5	97407	24	861738	0.165897	1
ZNF664	5	97407	24	861738	0.165897	1
SKIDA1	22	97390	152	861610	0.167289	1
CTD-2140B24.4	7	97405	38	861724	0.167659	1
DPH6	7	97405	38	861724	0.167659	1
EIF2S3	7	97405	38	861724	0.167659	1
IL1RAPL1	7	97405	38	861724	0.167659	1
PPP1R14B	7	97405	38	861724	0.167659	1
PUS1	7	97405	38	861724	0.167659	1
RP11-134P9.3	7	97405	38	861724	0.167659	1
TBCCD1	7	97405	38	861724	0.167659	1
AC002117.1	17	97395	113	861649	0.167903	1
LINC00963	17	97395	113	861649	0.167903	1
RP11-701P16.5	17	97395	113	861649	0.167903	1
ADARB2	6	97406	31	861731	0.168168	1
APAF1	6	97406	31	861731	0.168168	1
C19orf10	6	97406	31	861731	0.168168	1
CAMK1D	6	97406	31	861731	0.168168	1
CTD-2192J16.20	6	97406	31	861731	0.168168	1
CTD-2537I9.16	6	97406	31	861731	0.168168	1
EFHD1	6	97406	31	861731	0.168168	1
FARSA	6	97406	31	861731	0.168168	1
OTOGL	6	97406	31	861731	0.168168	1
P2RX5	6	97406	31	861731	0.168168	1
STT3A	6	97406	31	861731	0.168168	1
CDKL1	14	97398	90	861672	0.168561	1
ARL5B-AS1	10	97402	60	861702	0.169858	1
NIP7	10	97402	60	861702	0.169858	1
PAX5	10	97402	60	861702	0.169858	1
BCL2A1	12	97400	75	861687	0.170239	1
S100P	12	97400	75	861687	0.170239	1
SPPL2A	12	97400	75	861687	0.170239	1
RAB40B	19	97393	129	861633	0.171164	1
NR4A1	15	97397	98	861664	0.171469	1
RP11-89K21.1	36	97376	265	861497	0.172414	1
FRY	112	97300	897	860865	0.172801	1
ARHGEF40	16	97396	106	861656	0.173847	1
MYL6B	13	97399	83	861679	0.174228	1
C15orf61	9	97403	53	861709	0.174237	1
PSD4	9	97403	53	861709	0.174237	1
RP11-736E3.1	71	97341	554	861208	0.17531	1
SFMBT2	27	97385	193	861569	0.175408	1
AC092171.2	11	97401	68	861694	0.175554	1
RP11-644F5.11	11	97401	68	861694	0.175554	1
SPINT1	11	97401	68	861694	0.175554	1
PLD6	14	97398	91	861671	0.177456	1
RP11-38J22.6	42	97370	315	861447	0.177981	1
CBX4	8	97404	46	861716	0.178251	1
RELL2	8	97404	46	861716	0.178251	1
RP1-212G6.7	8	97404	46	861716	0.178251	1
[truncated: 12,214 more rows]

## Sheet: TRAIL 100ngml
genesymbol	disruptive insertions in gene identified in screen	total number of insertions identified in screen	insertions in gene identified in reference data set	total number of insertions identified in reference data set	pvalue	adj_pvalue
CASP8	87	1015	126	355918	1.63257e-159	1.40565e-156
FADD	19	1083	2	356042	3.5443e-46	1.52582e-43
ZC3HAV1	17	1085	193	355851	4.59239e-19	1.31802e-16
EXPH5	2	1100	4	356040	0.000141514	0.030461
RP4-758J18.2	2	1100	7	356037	0.000337549	0.058126
ARL6IP5	5	1097	201	355843	0.000489306	0.0702154
C5orf51	2	1100	13	356031	0.000972481	0.119615
PPIL1	2	1100	18	356026	0.0017418	0.161405
MOB3A	6	1096	403	355641	0.00186794	0.161405
CANX	2	1100	21	356023	0.00230516	0.161405
BBX	2	1100	25	356019	0.00317203	0.161405
CCNO	2	1100	31	356013	0.00471353	0.161405
AC092835.2	1	1101	1	356043	0.00616163	0.161405
AC093702.1	1	1101	1	356043	0.00616163	0.161405
CTD-2555K7.4	1	1101	1	356043	0.00616163	0.161405
ESPN	1	1101	1	356043	0.00616163	0.161405
KCNB2	1	1101	1	356043	0.00616163	0.161405
MED27	1	1101	1	356043	0.00616163	0.161405
NRAP	1	1101	1	356043	0.00616163	0.161405
PODXL	1	1101	1	356043	0.00616163	0.161405
PSMA8	1	1101	1	356043	0.00616163	0.161405
PUS3	1	1101	1	356043	0.00616163	0.161405
RCOR2	1	1101	1	356043	0.00616163	0.161405
RP11-1E4.1	1	1101	1	356043	0.00616163	0.161405
RSPH9	1	1101	1	356043	0.00616163	0.161405
SLU7	1	1101	1	356043	0.00616163	0.161405
WBP2NL	1	1101	1	356043	0.00616163	0.161405
WDR52-AS1	1	1101	1	356043	0.00616163	0.161405
ACTA2	2	1100	36	356008	0.00621215	0.161405
RP11-18H7.1	2	1100	36	356008	0.00621215	0.161405
PATZ1	2	1100	37	356007	0.00653463	0.161405
LIPC	9	1093	1068	354976	0.00702643	0.161405
TSHZ1	2	1100	40	356004	0.00754664	0.161405
WDFY4	2	1100	43	356001	0.00862454	0.161405
LINC00528	2	1100	44	356000	0.00899826	0.161405
AC004053.1	1	1101	2	356042	0.00922821	0.161405
ACADL	1	1101	2	356042	0.00922821	0.161405
CEP112	1	1101	2	356042	0.00922821	0.161405
CYP1A1	1	1101	2	356042	0.00922821	0.161405
FAM104B	1	1101	2	356042	0.00922821	0.161405
FAM206A	1	1101	2	356042	0.00922821	0.161405
FOXO6	1	1101	2	356042	0.00922821	0.161405
OTUD7A	1	1101	2	356042	0.00922821	0.161405
RN7SL688P	1	1101	2	356042	0.00922821	0.161405
RP1-272J12.1	1	1101	2	356042	0.00922821	0.161405
RP11-848G14.2	1	1101	2	356042	0.00922821	0.161405
FAM53B	3	1099	144	355900	0.0109352	0.161405
DPYD	2	1100	50	355994	0.0113886	0.161405
TEX14	2	1100	50	355994	0.0113886	0.161405
RP11-12J10.3	3	1099	148	355896	0.0117523	0.161405
AC074212.5	1	1101	3	356041	0.0122853	0.161405
CDRT4	1	1101	3	356041	0.0122853	0.161405
GAA	1	1101	3	356041	0.0122853	0.161405
KCNH7	1	1101	3	356041	0.0122853	0.161405
KHDRBS2	1	1101	3	356041	0.0122853	0.161405
MPLKIP	1	1101	3	356041	0.0122853	0.161405
RP1-66C13.4	1	1101	3	356041	0.0122853	0.161405
RP11-846C15.2	1	1101	3	356041	0.0122853	0.161405
SMUG1	1	1101	3	356041	0.0122853	0.161405
SNX22	1	1101	3	356041	0.0122853	0.161405
TMCO1	1	1101	3	356041	0.0122853	0.161405
USP35	1	1101	3	356041	0.0122853	0.161405
USP39	1	1101	3	356041	0.0122853	0.161405
PDE7A	2	1100	53	355991	0.0126768	0.161405
BBS2	1	1101	4	356040	0.015333	0.161405
CARS	1	1101	4	356040	0.015333	0.161405
CCNB1IP1	1	1101	4	356040	0.015333	0.161405
CRIPT	1	1101	4	356040	0.015333	0.161405
CTD-3214H19.16	1	1101	4	356040	0.015333	0.161405
ENO1-IT1	1	1101	4	356040	0.015333	0.161405
GALNT13	1	1101	4	356040	0.015333	0.161405
KCNQ4	1	1101	4	356040	0.015333	0.161405
KLHL1	1	1101	4	356040	0.015333	0.161405
NAIP	1	1101	4	356040	0.015333	0.161405
PSMD14	1	1101	4	356040	0.015333	0.161405
PXMP4	1	1101	4	356040	0.015333	0.161405
RHOQP1	1	1101	4	356040	0.015333	0.161405
RP11-284M14.1	1	1101	4	356040	0.015333	0.161405
RP11-358B23.1	1	1101	4	356040	0.015333	0.161405
RWDD1	1	1101	4	356040	0.015333	0.161405
VPS16	1	1101	4	356040	0.015333	0.161405
WT1	3	1099	168	355876	0.0163543	0.161405
RP11-502I4.3	2	1100	64	355980	0.0179077	0.161405
STXBP5-AS1	2	1100	64	355980	0.0179077	0.161405
ARL16	1	1101	5	356039	0.0183713	0.161405
BTAF1	1	1101	5	356039	0.0183713	0.161405
C12orf60	1	1101	5	356039	0.0183713	0.161405
C19orf59	1	1101	5	356039	0.0183713	0.161405
C6orf203	1	1101	5	356039	0.0183713	0.161405
CAPNS1	1	1101	5	356039	0.0183713	0.161405
CTD-2525I3.2	1	1101	5	356039	0.0183713	0.161405
CTD-3239E11.2	1	1101	5	356039	0.0183713	0.161405
GPR108	1	1101	5	356039	0.0183713	0.161405
MALT1	1	1101	5	356039	0.0183713	0.161405
NLGN3	1	1101	5	356039	0.0183713	0.161405
PAQR5	1	1101	5	356039	0.0183713	0.161405
PBK	1	1101	5	356039	0.0183713	0.161405
QPCTL	1	1101	5	356039	0.0183713	0.161405
GAB3	3	1099	182	355862	0.0200947	0.161628
CASP3	1	1101	6	356038	0.0214003	0.161628
CREB1	1	1101	6	356038	0.0214003	0.161628
GMDS	1	1101	6	356038	0.0214003	0.161628
IRAK4	1	1101	6	356038	0.0214003	0.161628
LMNB2	1	1101	6	356038	0.0214003	0.161628
PGAP1	1	1101	6	356038	0.0214003	0.161628
RARS2	1	1101	6	356038	0.0214003	0.161628
RNF103	1	1101	6	356038	0.0214003	0.161628
RP11-1000B6.3	1	1101	6	356038	0.0214003	0.161628
RP11-230B22.1	1	1101	6	356038	0.0214003	0.161628
RPF2	1	1101	6	356038	0.0214003	0.161628
SIPA1L1	1	1101	6	356038	0.0214003	0.161628
SIX5	1	1101	6	356038	0.0214003	0.161628
TMEM45B	1	1101	6	356038	0.0214003	0.161628
TOP3B	1	1101	6	356038	0.0214003	0.161628
AC026461.1	1	1101	7	356037	0.0244199	0.162988
AL590560.1	1	1101	7	356037	0.0244199	0.162988
CTC-559E9.6	1	1101	7	356037	0.0244199	0.162988
GTPBP3	1	1101	7	356037	0.0244199	0.162988
KSR2	1	1101	7	356037	0.0244199	0.162988
NAGA	1	1101	7	356037	0.0244199	0.162988
PNN	1	1101	7	356037	0.0244199	0.162988
RNF14	1	1101	7	356037	0.0244199	0.162988
RP11-883A18.3	1	1101	7	356037	0.0244199	0.162988
TERF2	1	1101	7	356037	0.0244199	0.162988
TVP23C-CDRT4	1	1101	7	356037	0.0244199	0.162988
UTP18	1	1101	7	356037	0.0244199	0.162988
ZNF131	1	1101	7	356037	0.0244199	0.162988
ZNF438	1	1101	7	356037	0.0244199	0.162988
ZNF628	1	1101	7	356037	0.0244199	0.162988
ZNF516	3	1099	202	355842	0.0261858	0.168696
ASB16-AS1	1	1101	8	356036	0.0274302	0.168696
BRIX1	1	1101	8	356036	0.0274302	0.168696
CD52	1	1101	8	356036	0.0274302	0.168696
CTD-2265O21.7	1	1101	8	356036	0.0274302	0.168696
CYP27B1	1	1101	8	356036	0.0274302	0.168696
MUTYH	1	1101	8	356036	0.0274302	0.168696
NAPRT1	1	1101	8	356036	0.0274302	0.168696
SPOPL	1	1101	8	356036	0.0274302	0.168696
TNFRSF10D	1	1101	8	356036	0.0274302	0.168696
TUBA1B	1	1101	8	356036	0.0274302	0.168696
C21ORF59	1	1101	9	356035	0.0304312	0.170138
CDC34	1	1101	9	356035	0.0304312	0.170138
DCBLD1	1	1101	9	356035	0.0304312	0.170138
FCHO2	1	1101	9	356035	0.0304312	0.170138
PHF6	1	1101	9	356035	0.0304312	0.170138
PTPN4	1	1101	9	356035	0.0304312	0.170138
RPS27A	1	1101	9	356035	0.0304312	0.170138
SLC27A5	1	1101	9	356035	0.0304312	0.170138
STXBP5L	1	1101	9	356035	0.0304312	0.170138
TMEM203	1	1101	9	356035	0.0304312	0.170138
TMEM248	1	1101	9	356035	0.0304312	0.170138
ULK4	1	1101	9	356035	0.0304312	0.170138
VAV3-AS1	1	1101	9	356035	0.0304312	0.170138
WAC-AS1	1	1101	9	356035	0.0304312	0.170138
DNAJC24	1	1101	10	356034	0.0334229	0.177637
HPS5	1	1101	10	356034	0.0334229	0.177637
IPO5	1	1101	10	356034	0.0334229	0.177637
MCM3AP	1	1101	10	356034	0.0334229	0.177637
RNASET2	1	1101	10	356034	0.0334229	0.177637
RP11-360L9.4	1	1101	10	356034	0.0334229	0.177637
TOR1B	1	1101	10	356034	0.0334229	0.177637
TRAP1	1	1101	10	356034	0.0334229	0.177637
APOC4-APOC2	2	1100	94	355950	0.0358378	0.180144
AUH	1	1101	11	356033	0.0364055	0.180144
CD2AP	1	1101	11	356033	0.0364055	0.180144
FBXL17	1	1101	11	356033	0.0364055	0.180144
FUCA2	1	1101	11	356033	0.0364055	0.180144
GPR63	1	1101	11	356033	0.0364055	0.180144
ITGA2	1	1101	11	356033	0.0364055	0.180144
KIF3C	1	1101	11	356033	0.0364055	0.180144
MESP1	1	1101	11	356033	0.0364055	0.180144
RP11-701B16.2	1	1101	11	356033	0.0364055	0.180144
SRA1	1	1101	11	356033	0.0364055	0.180144
WDR89	1	1101	11	356033	0.0364055	0.180144
PRUNE2	3	1099	232	355812	0.0369633	0.181859
ITPKB	2	1100	98	355946	0.0385923	0.186292
AC015849.16	1	1101	12	356032	0.0393788	0.186292
AIMP1	1	1101	12	356032	0.0393788	0.186292
ARSG	1	1101	12	356032	0.0393788	0.186292
COL11A2	1	1101	12	356032	0.0393788	0.186292
DDX39A	1	1101	12	356032	0.0393788	0.186292
PCF11	1	1101	12	356032	0.0393788	0.186292
ARHGAP22	3	1099	241	355803	0.0405747	0.186961
NR1D1	2	1100	103	355941	0.0421445	0.186961
ARFIP1	1	1101	13	356031	0.042343	0.186961
CD163L1	1	1101	13	356031	0.042343	0.186961
GLIS1	1	1101	13	356031	0.042343	0.186961
IFI44	1	1101	13	356031	0.042343	0.186961
MORF4L2	1	1101	13	356031	0.042343	0.186961
RBM34	1	1101	13	356031	0.042343	0.186961
RP11-131L12.2	1	1101	13	356031	0.042343	0.186961
RP11-426C22.5	1	1101	13	356031	0.042343	0.186961
RP11-574F21.2	1	1101	13	356031	0.042343	0.186961
TRABD2A	1	1101	13	356031	0.042343	0.186961
WBSCR17	1	1101	13	356031	0.042343	0.186961
RP11-321F6.1	4	1098	420	355624	0.0435616	0.189127
CD86	3	1099	250	355794	0.0443574	0.189127
ABCC5	1	1101	14	356030	0.045298	0.189127
MRAP2	1	1101	14	356030	0.045298	0.189127
OARD1	1	1101	14	356030	0.045298	0.189127
RP11-474P2.4	1	1101	14	356030	0.045298	0.189127
RP5-1129J21.3	1	1101	14	356030	0.045298	0.189127
SVIP	1	1101	14	356030	0.045298	0.189127
SYNPO2L	1	1101	14	356030	0.045298	0.189127
TCERG1	1	1101	14	356030	0.045298	0.189127
THAP9	1	1101	14	356030	0.045298	0.189127
AC002985.3	1	1101	15	356029	0.048244	0.189127
AREL1	1	1101	15	356029	0.048244	0.189127
ART3	1	1101	15	356029	0.048244	0.189127
DNAJB4	1	1101	15	356029	0.048244	0.189127
FKBP1A	1	1101	15	356029	0.048244	0.189127
KCNK6	1	1101	15	356029	0.048244	0.189127
PPP1R10	1	1101	15	356029	0.048244	0.189127
PPP3CA	1	1101	15	356029	0.048244	0.189127
RBM17	1	1101	15	356029	0.048244	0.189127
RP11-486O12.2	1	1101	15	356029	0.048244	0.189127
SENP3	1	1101	15	356029	0.048244	0.189127
SF3A3	1	1101	15	356029	0.048244	0.189127
FGF6	3	1099	260	355784	0.0487584	0.189127
RP11-347I19.3	3	1099	262	355782	0.0496633	0.189127
CCNY	2	1100	115	355929	0.0511391	0.189127
AC010761.14	1	1101	16	356028	0.0511808	0.189127
AC074286.1	1	1101	16	356028	0.0511808	0.189127
CMTM4	1	1101	16	356028	0.0511808	0.189127
DAB2	1	1101	16	356028	0.0511808	0.189127
DDI2	1	1101	16	356028	0.0511808	0.189127
EIF4BP5	1	1101	16	356028	0.0511808	0.189127
OTOGL	1	1101	16	356028	0.0511808	0.189127
PAPOLG	1	1101	16	356028	0.0511808	0.189127
RNF38	1	1101	16	356028	0.0511808	0.189127
THAP8	1	1101	16	356028	0.0511808	0.189127
TRIM33	1	1101	16	356028	0.0511808	0.189127
VHL	1	1101	16	356028	0.0511808	0.189127
CTC-559E9.4	1	1101	17	356027	0.0541086	0.191718
CTD-2287O16.5	1	1101	17	356027	0.0541086	0.191718
EZR	1	1101	17	356027	0.0541086	0.191718
F2RL1	1	1101	17	356027	0.0541086	0.191718
FAS	1	1101	17	356027	0.0541086	0.191718
GGNBP2	1	1101	17	356027	0.0541086	0.191718
KATNB1	1	1101	17	356027	0.0541086	0.191718
PIK3R5	1	1101	17	356027	0.0541086	0.191718
SKAP2	1	1101	17	356027	0.0541086	0.191718
TRAM2-AS1	1	1101	17	356027	0.0541086	0.191718
AC007092.1	5	1097	660	355384	0.0569999	0.191799
BCAS3	1	1101	18	356026	0.0570273	0.191799
CCDC18	1	1101	18	356026	0.0570273	0.191799
CLDN10-AS1	1	1101	18	356026	0.0570273	0.191799
OPHN1	1	1101	18	356026	0.0570273	0.191799
RBM10	1	1101	18	356026	0.0570273	0.191799
TRIP12	1	1101	18	356026	0.0570273	0.191799
TSC22D1	1	1101	18	356026	0.0570273	0.191799
TXK	1	1101	18	356026	0.0570273	0.191799
UBAP2L	1	1101	18	356026	0.0570273	0.191799
UHRF2	1	1101	18	356026	0.0570273	0.191799
USF1	1	1101	18	356026	0.0570273	0.191799
WIPF2	1	1101	18	356026	0.0570273	0.191799
RP11-357N13.1	2	1100	123	355921	0.0574806	0.191843
CHST11	3	1099	280	355764	0.0581709	0.191843
BANK1	1	1101	19	356025	0.0599371	0.191843
C2orf62	1	1101	19	356025	0.0599371	0.191843
CTDSP1	1	1101	19	356025	0.0599371	0.191843
MLST8	1	1101	19	356025	0.0599371	0.191843
NAIF1	1	1101	19	356025	0.0599371	0.191843
NRN1	1	1101	19	356025	0.0599371	0.191843
PHF7	1	1101	19	356025	0.0599371	0.191843
PRDM15	1	1101	19	356025	0.0599371	0.191843
RP11-1060G2.1	1	1101	19	356025	0.0599371	0.191843
RP11-566K19.6	1	1101	19	356025	0.0599371	0.191843
TMED5	1	1101	19	356025	0.0599371	0.191843
FAM129B	2	1100	129	355915	0.0624057	0.193919
AC002116.7	1	1101	20	356024	0.0628379	0.193919
CBLB	1	1101	20	356024	0.0628379	0.193919
CTD-2201E18.5	1	1101	20	356024	0.0628379	0.193919
DDX39B	1	1101	20	356024	0.0628379	0.193919
ESYT1	1	1101	20	356024	0.0628379	0.193919
LRP1B	1	1101	20	356024	0.0628379	0.193919
PIR	1	1101	20	356024	0.0628379	0.193919
RP1-224A6.3	1	1101	20	356024	0.0628379	0.193919
ZBTB7C	1	1101	20	356024	0.0628379	0.193919
PRKCE	2	1100	130	355914	0.0632401	0.194463
BAG1	1	1101	21	356023	0.0657298	0.195825
BMP2K	1	1101	21	356023	0.0657298	0.195825
C21orf59	1	1101	21	356023	0.0657298	0.195825
CHMP3	1	1101	21	356023	0.0657298	0.195825
EPS8L3	1	1101	21	356023	0.0657298	0.195825
ETNK1	1	1101	21	356023	0.0657298	0.195825
GNB4	1	1101	21	356023	0.0657298	0.195825
RNF103-CHMP3	1	1101	21	356023	0.0657298	0.195825
RP11-464F9.21	1	1101	21	356023	0.0657298	0.195825
AC006132.1	1	1101	22	356022	0.0686127	0.196646
GCHFR	1	1101	22	356022	0.0686127	0.196646
HK2	1	1101	22	356022	0.0686127	0.196646
IFITM1	1	1101	22	356022	0.0686127	0.196646
KHDC1	1	1101	22	356022	0.0686127	0.196646
PAWR	1	1101	22	356022	0.0686127	0.196646
RNF122	1	1101	22	356022	0.0686127	0.196646
TRIM69	1	1101	22	356022	0.0686127	0.196646
U2SURP	1	1101	22	356022	0.0686127	0.196646
ZNF384	1	1101	22	356022	0.0686127	0.196646
EPB41	2	1100	139	355905	0.0709157	0.196646
AC008746.10	1	1101	23	356021	0.0714867	0.196646
C9orf9	1	1101	23	356021	0.0714867	0.196646
CAGE1	1	1101	23	356021	0.0714867	0.196646
DPY19L3	1	1101	23	356021	0.0714867	0.196646
HECTD1	1	1101	23	356021	0.0714867	0.196646
HIGD2A	1	1101	23	356021	0.0714867	0.196646
PARK2	1	1101	23	356021	0.0714867	0.196646
RNF40	1	1101	23	356021	0.0714867	0.196646
RP11-433J20.1	1	1101	23	356021	0.0714867	0.196646
RP11-72M17.1	1	1101	23	356021	0.0714867	0.196646
SLC11A2	1	1101	23	356021	0.0714867	0.196646
snoU13	1	1101	23	356021	0.0714867	0.196646
TM9SF2	1	1101	23	356021	0.0714867	0.196646
AC069368.3	3	1099	308	355736	0.0726608	0.199239
C15orf61	1	1101	24	356020	0.0743519	0.19943
DIS3L2	1	1101	24	356020	0.0743519	0.19943
EIF2A	1	1101	24	356020	0.0743519	0.19943
FGD2	1	1101	24	356020	0.0743519	0.19943
HGD	1	1101	24	356020	0.0743519	0.19943
PCCA	1	1101	24	356020	0.0743519	0.19943
PRR14L	1	1101	24	356020	0.0743519	0.19943
EBF1	2	1100	144	355900	0.075304	0.200733
RP11-13A1.3	2	1100	144	355900	0.075304	0.200733
AE000662.92	1	1101	25	356019	0.0772083	0.201443
ITGA11	1	1101	25	356019	0.0772083	0.201443
LGMN	1	1101	25	356019	0.0772083	0.201443
RP11-325F22.4	1	1101	25	356019	0.0772083	0.201443
RP6-99M1.2	1	1101	25	356019	0.0772083	0.201443
SPATA13	1	1101	25	356019	0.0772083	0.201443
THAP1	1	1101	25	356019	0.0772083	0.201443
RP11-405F3.4	3	1099	317	355727	0.0776283	0.201927
NR1H3	2	1100	147	355897	0.0779775	0.202225
AC079807.4	1	1101	26	356018	0.0800558	0.203929
GPR173	1	1101	26	356018	0.0800558	0.203929
LIG3	1	1101	26	356018	0.0800558	0.203929
RP11-262H14.1	1	1101	26	356018	0.0800558	0.203929
RP11-458D21.5	1	1101	26	356018	0.0800558	0.203929
TNFRSF10A	1	1101	26	356018	0.0800558	0.203929
RP6-109B7.3	2	1100	150	355894	0.0806804	0.204311
SPTBN1	2	1100	150	355894	0.0806804	0.204311
AC019117.1	1	1101	27	356017	0.0828946	0.204505
AP005273.1	1	1101	27	356017	0.0828946	0.204505
ATAD2B	1	1101	27	356017	0.0828946	0.204505
ATP13A3	1	1101	27	356017	0.0828946	0.204505
ISG20L2	1	1101	27	356017	0.0828946	0.204505
LINC00449	1	1101	27	356017	0.0828946	0.204505
MTHFD1	1	1101	27	356017	0.0828946	0.204505
UBE2E1	1	1101	27	356017	0.0828946	0.204505
ZCCHC8	1	1101	27	356017	0.0828946	0.204505
AC009133.19	3	1099	331	355713	0.0856413	0.205596
AC012360.4	1	1101	28	356016	0.0857246	0.205596
APOC4	1	1101	28	356016	0.0857246	0.205596
EBAG9	1	1101	28	356016	0.0857246	0.205596
FBXW10	1	1101	28	356016	0.0857246	0.205596
HIPK3	1	1101	28	356016	0.0857246	0.205596
IPCEF1	1	1101	28	356016	0.0857246	0.205596
KDM4C	1	1101	28	356016	0.0857246	0.205596
PAN3-AS1	1	1101	28	356016	0.0857246	0.205596
SLC43A1	1	1101	28	356016	0.0857246	0.205596
RP11-110A12.2	2	1100	157	355887	0.0870973	0.205915
CD19	1	1101	29	356015	0.0885459	0.205915
CTA-292E10.6	1	1101	29	356015	0.0885459	0.205915
MARK3	1	1101	29	356015	0.0885459	0.205915
NAA60	1	1101	29	356015	0.0885459	0.205915
REXO4	1	1101	29	356015	0.0885459	0.205915
SERHL2	1	1101	29	356015	0.0885459	0.205915
SLC7A11	1	1101	29	356015	0.0885459	0.205915
SRP72	1	1101	29	356015	0.0885459	0.205915
TCEB1	1	1101	29	356015	0.0885459	0.205915
THAP4	1	1101	29	356015	0.0885459	0.205915
ANGPT2	2	1100	159	355885	0.0889581	0.205915
BCKDK	1	1101	30	356014	0.0913585	0.205915
COG5	1	1101	30	356014	0.0913585	0.205915
GPR35	1	1101	30	356014	0.0913585	0.205915
IQCH-AS1	1	1101	30	356014	0.0913585	0.205915
LMNB1	1	1101	30	356014	0.0913585	0.205915
MCM9	1	1101	30	356014	0.0913585	0.205915
RP11-349A22.5	1	1101	30	356014	0.0913585	0.205915
SLC25A43	1	1101	30	356014	0.0913585	0.205915
SPRN	1	1101	30	356014	0.0913585	0.205915
ZNF185	1	1101	30	356014	0.0913585	0.205915
ZNF688	1	1101	30	356014	0.0913585	0.205915
ATP9A	2	1100	163	355881	0.0927145	0.207883
PPP6R1	2	1100	163	355881	0.0927145	0.207883
CRYBG3	1	1101	31	356013	0.0941624	0.208416
PLD6	1	1101	31	356013	0.0941624	0.208416
SHH	1	1101	31	356013	0.0941624	0.208416
SUPT5H	1	1101	31	356013	0.0941624	0.208416
WAS	1	1101	31	356013	0.0941624	0.208416
ZDHHC14	2	1100	167	355877	0.0965162	0.20975
CETP	1	1101	32	356012	0.0969577	0.20975
CTB-31N19.2	1	1101	32	356012	0.0969577	0.20975
CXorf24	1	1101	32	356012	0.0969577	0.20975
PELO	1	1101	32	356012	0.0969577	0.20975
QTRT1	1	1101	32	356012	0.0969577	0.20975
RP11-467D6.1	1	1101	32	356012	0.0969577	0.20975
SIPA1	1	1101	32	356012	0.0969577	0.20975
SLC48A1	1	1101	32	356012	0.0969577	0.20975
EML2	1	1101	33	356011	0.0997444	0.213632
NUDT1	1	1101	33	356011	0.0997444	0.213632
TOM1	1	1101	33	356011	0.0997444	0.213632
TXNDC15	1	1101	33	356011	0.0997444	0.213632
EVI2A	2	1100	171	355873	0.100361	0.21442
AMZ2P1	1	1101	34	356010	0.102522	0.217955
NTSR1	1	1101	34	356010	0.102522	0.217955
RP1L1	2	1100	174	355870	0.103273	0.21901
NSMAF	2	1100	176	355868	0.105227	0.219507
ABHD3	1	1101	35	356009	0.105292	0.219507
FURIN	1	1101	35	356009	0.105292	0.219507
LA16c-306E5.2	1	1101	35	356009	0.105292	0.219507
RP11-34F13.3	1	1101	35	356009	0.105292	0.219507
THEM6	1	1101	35	356009	0.105292	0.219507
TNKS2-AS1	1	1101	35	356009	0.105292	0.219507
CTB-179K24.4	1	1101	36	356008	0.108053	0.222568
PTDSS1	1	1101	36	356008	0.108053	0.222568
RMDN1	1	1101	36	356008	0.108053	0.222568
RP11-505P4.7	1	1101	36	356008	0.108053	0.222568
TIPIN	1	1101	36	356008	0.108053	0.222568
NBR1	2	1100	181	355863	0.110155	0.223952
AC025171.1	1	1101	37	356007	0.110805	0.223952
ARPC5L	1	1101	37	356007	0.110805	0.223952
CBX3	1	1101	37	356007	0.110805	0.223952
CREB3L4	1	1101	37	356007	0.110805	0.223952
NEK11	1	1101	37	356007	0.110805	0.223952
NYX	1	1101	37	356007	0.110805	0.223952
TRIM71	1	1101	37	356007	0.110805	0.223952
COMT	2	1100	184	355860	0.11314	0.224749
FKBP5	2	1100	184	355860	0.11314	0.224749
AC010761.6	1	1101	38	356006	0.113549	0.224749
KDM6A	1	1101	38	356006	0.113549	0.224749
KNTC1	1	1101	38	356006	0.113549	0.224749
MIR155HG	1	1101	38	356006	0.113549	0.224749
RP11-514O12.4	1	1101	38	356006	0.113549	0.224749
TMEM140	1	1101	38	356006	0.113549	0.224749
UBL7	1	1101	38	356006	0.113549	0.224749
EFCAB2	1	1101	39	356005	0.116285	0.226519
GGT1	1	1101	39	356005	0.116285	0.226519
KLLN	1	1101	39	356005	0.116285	0.226519
MRPL53	1	1101	39	356005	0.116285	0.226519
NUP210	1	1101	39	356005	0.116285	0.226519
TRAF3IP2-AS1	1	1101	39	356005	0.116285	0.226519
UCK2	1	1101	39	356005	0.116285	0.226519
AMN1	2	1100	189	355855	0.118161	0.227205
LDLRAD4	2	1100	189	355855	0.118161	0.227205
AC005037.3	1	1101	40	356004	0.119012	0.227205
HMMR	1	1101	40	356004	0.119012	0.227205
MPZ	1	1101	40	356004	0.119012	0.227205
PLEKHA8P1	1	1101	40	356004	0.119012	0.227205
RP11-325F22.2	1	1101	40	356004	0.119012	0.227205
RP11-603J24.5	1	1101	40	356004	0.119012	0.227205
RP11-691N7.6	1	1101	40	356004	0.119012	0.227205
FILIP1L	2	1100	192	355852	0.1212	0.228843
ADAM11	1	1101	41	356003	0.121731	0.228843
FOXR1	1	1101	41	356003	0.121731	0.228843
RP11-529K1.3	1	1101	41	356003	0.121731	0.228843
SBNO2	1	1101	41	356003	0.121731	0.228843
TBC1D15	1	1101	41	356003	0.121731	0.228843
ZNF652	1	1101	41	356003	0.121731	0.228843
AC010733.4	1	1101	42	356002	0.124441	0.22943
AC020571.3	1	1101	42	356002	0.124441	0.22943
INHBA-AS1	1	1101	42	356002	0.124441	0.22943
NKX2-2	1	1101	42	356002	0.124441	0.22943
RP11-1007O24.3	1	1101	42	356002	0.124441	0.22943
RP11-96H19.1	1	1101	42	356002	0.124441	0.22943
SPG21	1	1101	42	356002	0.124441	0.22943
TMX2-CTNND1	1	1101	42	356002	0.124441	0.22943
ZNF689	1	1101	42	356002	0.124441	0.22943
DLC1	2	1100	197	355847	0.126307	0.229979
CA6	1	1101	43	356001	0.127143	0.229979
CCDC22	1	1101	43	356001	0.127143	0.229979
DST	1	1101	43	356001	0.127143	0.229979
NEMF	1	1101	43	356001	0.127143	0.229979
PLEKHO1	1	1101	43	356001	0.127143	0.229979
RP11-126K1.6	1	1101	43	356001	0.127143	0.229979
RP11-45M22.4	1	1101	43	356001	0.127143	0.229979
SUFU	1	1101	43	356001	0.127143	0.229979
ANP32B	1	1101	44	356000	0.129836	0.231928
CCPG1	1	1101	44	356000	0.129836	0.231928
CYB5B	1	1101	44	356000	0.129836	0.231928
P2RY14	1	1101	44	356000	0.129836	0.231928
SETBP1	1	1101	44	356000	0.129836	0.231928
SMAD3	1	1101	44	356000	0.129836	0.231928
CTD-2376I20.1	2	1100	203	355841	0.132502	0.233336
BCL2L13	1	1101	45	355999	0.132522	0.233336
GBE1	1	1101	45	355999	0.132522	0.233336
GRAMD4	1	1101	45	355999	0.132522	0.233336
MAP2K3	1	1101	45	355999	0.132522	0.233336
RP11-298P3.4	1	1101	45	355999	0.132522	0.233336
RP5-1096D14.3	1	1101	45	355999	0.132522	0.233336
BCKDHA	2	1100	204	355840	0.133541	0.234651
FRY	3	1099	406	355638	0.133874	0.234758
CNOT8	1	1101	46	355998	0.135199	0.235164
IFFO2	1	1101	46	355998	0.135199	0.235164
P2RY6	1	1101	46	355998	0.135199	0.235164
RNF170	1	1101	46	355998	0.135199	0.235164
ARID5B	1	1101	47	355997	0.137867	0.238361
CCDC47	1	1101	47	355997	0.137867	0.238361
UBE2V1	1	1101	47	355997	0.137867	0.238361
ARPC1B	1	1101	48	355996	0.140528	0.239593
C7orf55	1	1101	48	355996	0.140528	0.239593
CTNND1	1	1101	48	355996	0.140528	0.239593
FER1L6-AS2	1	1101	48	355996	0.140528	0.239593
MIR146A	1	1101	48	355996	0.140528	0.239593
PI4KA	1	1101	48	355996	0.140528	0.239593
TP53	1	1101	48	355996	0.140528	0.239593
CCDC97	1	1101	49	355995	0.14318	0.241722
CTDSP2	1	1101	49	355995	0.14318	0.241722
PPIL3	1	1101	49	355995	0.14318	0.241722
SORT1	1	1101	49	355995	0.14318	0.241722
TMTC2	1	1101	49	355995	0.14318	0.241722
C12orf76	1	1101	50	355994	0.145824	0.245224
TMEM167B	1	1101	50	355994	0.145824	0.245224
WIPF1	2	1100	216	355828	0.146149	0.24529
CTC-435M10.3	2	1100	218	355826	0.148273	0.247722
DAPK1	1	1101	51	355993	0.14846	0.247722
NSD1	1	1101	51	355993	0.14846	0.247722
PSMC2	1	1101	52	355992	0.151088	0.250167
RP11-266L9.4	1	1101	52	355992	0.151088	0.250167
TBC1D22A	1	1101	52	355992	0.151088	0.250167
TDRD9	1	1101	52	355992	0.151088	0.250167
AP001058.3	1	1101	53	355991	0.153708	0.251125
GPANK1	1	1101	53	355991	0.153708	0.251125
HNRNPH1	1	1101	53	355991	0.153708	0.251125
KCNQ1	1	1101	53	355991	0.153708	0.251125
LNPEP	1	1101	53	355991	0.153708	0.251125
SPOP	1	1101	53	355991	0.153708	0.251125
UPB1	1	1101	53	355991	0.153708	0.251125
EFCAB5	1	1101	54	355990	0.15632	0.252517
KB-1047C11.2	1	1101	54	355990	0.15632	0.252517
LINC00484	1	1101	54	355990	0.15632	0.252517
NOA1	1	1101	54	355990	0.15632	0.252517
SUSD1	1	1101	54	355990	0.15632	0.252517
TCEA3	1	1101	54	355990	0.15632	0.252517
ARHGAP23	1	1101	55	355989	0.158923	0.255286
LINC00887	1	1101	55	355989	0.158923	0.255286
PARL	1	1101	55	355989	0.158923	0.255286
ELF4	2	1100	229	355815	0.160066	0.256643
AP3B1	1	1101	56	355988	0.161519	0.257057
BIK	1	1101	56	355988	0.161519	0.257057
GGT5	1	1101	56	355988	0.161519	0.257057
PRPSAP2	1	1101	56	355988	0.161519	0.257057
ST3GAL1	2	1100	234	355810	0.165483	0.262851
ETV6	5	1097	931	355113	0.165783	0.262851
LAPTM4A	1	1101	58	355986	0.166686	0.262851
RP11-546K22.1	1	1101	58	355986	0.166686	0.262851
TNPO2	1	1101	58	355986	0.166686	0.262851
DYX1C1-CCPG1	1	1101	59	355985	0.169258	0.265933
PHKG2	1	1101	59	355985	0.169258	0.265933
ILF3-AS1	1	1101	60	355984	0.171822	0.269469
AC016700.5	1	1101	61	355983	0.174378	0.271499
HOXC10	1	1101	61	355983	0.174378	0.271499
KIAA0101	1	1101	61	355983	0.174378	0.271499
RP11-47I22.2	1	1101	61	355983	0.174378	0.271499
TOX	2	1100	243	355801	0.17531	0.272458
CMAHP	1	1101	62	355982	0.176925	0.272998
RP11-493L12.5	1	1101	62	355982	0.176925	0.272998
VPS53	1	1101	62	355982	0.176925	0.272998
ZBTB37	1	1101	62	355982	0.176925	0.272998
SLC12A6	2	1100	246	355798	0.178606	0.275097
RP11-26E5.1	1	1101	63	355981	0.179466	0.275928
MGME1	1	1101	64	355980	0.181998	0.278331
MIR3654	1	1101	64	355980	0.181998	0.278331
PGS1	1	1101	64	355980	0.181998	0.278331
RGS18	2	1100	250	355794	0.183015	0.27939
CCDC146	1	1101	65	355979	0.184522	0.280696
CHSY1	1	1101	65	355979	0.184522	0.280696
PRKCH	1	1101	66	355978	0.187039	0.283992
AC005264.2	1	1101	67	355977	0.189548	0.283992
AC097359.1	1	1101	67	355977	0.189548	0.283992
CBR3-AS1	1	1101	67	355977	0.189548	0.283992
ERF	1	1101	67	355977	0.189548	0.283992
ITGA6	1	1101	67	355977	0.189548	0.283992
LINC00970	1	1101	67	355977	0.189548	0.283992
SLC38A5	1	1101	67	355977	0.189548	0.283992
STAT3	2	1100	256	355788	0.189658	0.283992
IL1RAP	2	1100	258	355786	0.19188	0.28608
MOB1B	1	1101	68	355976	0.192049	0.28608
RP11-259K5.2	1	1101	68	355976	0.192049	0.28608
ATXN7L1	1	1101	69	355975	0.194543	0.288795
RBM28	1	1101	69	355975	0.194543	0.288795
EIF4G3	1	1101	70	355974	0.197028	0.29098
RP11-196G18.22	1	1101	70	355974	0.197028	0.29098
SLC43A3	1	1101	70	355974	0.197028	0.29098
PTPRC	2	1100	267	355777	0.201918	0.296761
THRA	1	1101	72	355972	0.201977	0.296761
UBE2H	1	1101	72	355972	0.201977	0.296761
SIPA1L3	2	1100	269	355775	0.204156	0.297336
ATP10A	1	1101	73	355971	0.20444	0.297336
EYS	1	1101	73	355971	0.20444	0.297336
LRTOMT	1	1101	73	355971	0.20444	0.297336
MGAT1	1	1101	73	355971	0.20444	0.297336
TNFAIP8L2	1	1101	73	355971	0.20444	0.297336
XPO7	1	1101	74	355970	0.206895	0.299893
ZMYM1	1	1101	74	355970	0.206895	0.299893
CERS6	1	1101	75	355969	0.209343	0.302423
RNF130	1	1101	75	355969	0.209343	0.302423
CBLC	1	1101	76	355968	0.211783	0.303403
CDC14A	1	1101	76	355968	0.211783	0.303403
FAM212A	1	1101	76	355968	0.211783	0.303403
GPSM3	1	1101	76	355968	0.211783	0.303403
GRM7	1	1101	76	355968	0.211783	0.303403
FOXN3	2	1100	277	355767	0.213138	0.304837
CELF2	2	1100	280	355764	0.216516	0.30831
ARHGAP9	1	1101	78	355966	0.216641	0.30831
USP10	1	1101	78	355966	0.216641	0.30831
SSH2	4	1098	769	355275	0.217841	0.309506
TMEM189	1	1101	79	355965	0.219058	0.310213
TMEM189-UBE2V1	1	1101	79	355965	0.219058	0.310213
AC064834.2	1	1101	80	355964	0.221469	0.311576
BIN2	1	1101	80	355964	0.221469	0.311576
HEXA-AS1	1	1101	80	355964	0.221469	0.311576
NEK8	1	1101	80	355964	0.221469	0.311576
STK4	1	1101	81	355963	0.223871	0.314442
METAP1D	1	1101	82	355962	0.226267	0.316773
RP5-968P14.2	1	1101	82	355962	0.226267	0.316773
PHKB	1	1101	83	355961	0.228655	0.319597
EHD1	1	1101	84	355960	0.231035	0.322401
KCNE3	1	1101	85	355959	0.233408	0.323698
PRDM10	1	1101	85	355959	0.233408	0.323698
XIAP	1	1101	85	355959	0.233408	0.323698
MORN3	2	1100	295	355749	0.233468	0.323698
BIRC6	1	1101	86	355958	0.235774	0.325323
DLGAP1-AS1	1	1101	86	355958	0.235774	0.325323
ERLIN1	1	1101	86	355958	0.235774	0.325323
RBKS	1	1101	87	355957	0.238133	0.328052
LPIN2	1	1101	88	355956	0.240484	0.330235
RGS10	1	1101	88	355956	0.240484	0.330235
DNM1	1	1101	89	355955	0.242829	0.332923
RCSD1	1	1101	90	355954	0.245165	0.335592
HPS4	1	1101	91	355953	0.247495	0.33664
LUC7L2	1	1101	91	355953	0.247495	0.33664
RP1-170O19.20	1	1101	91	355953	0.247495	0.33664
TMEM156	1	1101	91	355953	0.247495	0.33664
CTNNA2	1	1101	92	355952	0.249818	0.339263
OAZ2	1	1101	93	355951	0.252133	0.341331
PIK3CG	1	1101	93	355951	0.252133	0.341331
GLIPR1	1	1101	95	355949	0.256742	0.345939
NXN	1	1101	95	355949	0.256742	0.345939
RP11-691H4.4	1	1101	95	355949	0.256742	0.345939
ZNRF1	3	1099	567	355477	0.258215	0.346859
SH3KBP1	2	1100	317	355727	0.258452	0.346859
CACTIN-AS1	1	1101	96	355948	0.259036	0.346859
RP11-705O1.8	1	1101	96	355948	0.259036	0.346859
RP11-50C13.2	1	1101	97	355947	0.261323	0.349378
CEP41	1	1101	98	355946	0.263603	0.351335
CXorf38	1	1101	98	355946	0.263603	0.351335
C10orf91	1	1101	99	355945	0.265876	0.35327
DEPTOR	1	1101	99	355945	0.265876	0.35327
RASAL2	1	1101	100	355944	0.268142	0.355732
GRIK1	1	1101	101	355943	0.270401	0.358177
CASK	1	1101	102	355942	0.272652	0.3595
OBFC1	1	1101	102	355942	0.272652	0.3595
RP11-410D17.2	1	1101	102	355942	0.272652	0.3595
XXYLT1	2	1100	330	355714	0.273237	0.359721
CTD-2561B21.11	1	1101	103	355941	0.274897	0.361354
DNMT3L	1	1101	104	355940	0.277135	0.362635
LA16c-431H6.6	1	1101	104	355940	0.277135	0.362635
RP11-33N16.3	1	1101	104	355940	0.277135	0.362635
AC006486.9	1	1101	105	355939	0.279367	0.363895
CCM2	1	1101	105	355939	0.279367	0.363895
GAB2	1	1101	105	355939	0.279367	0.363895
CDC42SE1	1	1101	106	355938	0.281591	0.364586
LPAR5	1	1101	106	355938	0.281591	0.364586
LSAMP	1	1101	106	355938	0.281591	0.364586
RELT	1	1101	106	355938	0.281591	0.364586
TBC1D14	2	1100	339	355705	0.283467	0.365807
BAZ2B	1	1101	107	355937	0.283808	0.365807
WRAP53	1	1101	107	355937	0.283808	0.365807
AC005083.1	1	1101	108	355936	0.286019	0.366461
MLLT11	1	1101	108	355936	0.286019	0.366461
RP11-434D11.4	1	1101	108	355936	0.286019	0.366461
TRAK2	1	1101	108	355936	0.286019	0.366461
CTA-833B7.2	1	1101	109	355935	0.288222	0.368736
DOPEY2	1	1101	110	355934	0.290419	0.370446
MAML2	1	1101	110	355934	0.290419	0.370446
AC005808.3	2	1100	346	355698	0.291414	0.371164
VMP1	3	1099	608	355436	0.292233	0.371659
UBASH3B	3	1099	610	355434	0.293902	0.37323
ST3GAL6	1	1101	112	355932	0.294793	0.373809
CRAMP1L	1	1101	113	355931	0.296969	0.374913
EHMT1	1	1101	113	355931	0.296969	0.374913
TFDP2	1	1101	113	355931	0.296969	0.374913
GAS7	1	1101	114	355930	0.299139	0.375999
IRF5	1	1101	114	355930	0.299139	0.375999
RAPGEF6	1	1101	114	355930	0.299139	0.375999
ERLIN2	1	1101	115	355929	0.301303	0.378166
C7orf60	1	1101	116	355928	0.303459	0.379765
LINC00152	1	1101	116	355928	0.303459	0.379765
CEP70	1	1101	117	355927	0.305609	0.380795
EXD3	1	1101	117	355927	0.305609	0.380795
PPP2R5C	1	1101	117	355927	0.305609	0.380795
M1AP	2	1100	359	355685	0.306139	0.380904
COL23A1	1	1101	119	355925	0.309889	0.385014
FGD4	1	1101	121	355923	0.314143	0.389736
PRKAR1B	1	1101	122	355922	0.31626	0.391798
ZNF512B	1	1101	123	355921	0.31837	0.393846
NR6A1	1	1101	124	355920	0.320474	0.39588
LDB1	1	1101	125	355919	0.322572	0.397331
TNFRSF1A	1	1101	125	355919	0.322572	0.397331
RP11-750H9.5	2	1100	374	355670	0.323054	0.397356
DNAJB12	1	1101	127	355917	0.326747	0.400754
SERPINF1	1	1101	127	355917	0.326747	0.400754
CDKAL1	2	1100	378	355666	0.327547	0.401164
NPR3	1	1101	128	355916	0.328825	0.402157
ARHGEF6	2	1100	380	355664	0.329791	0.402766
UNK	1	1101	129	355915	0.330897	0.403544
CTNNBIP1	1	1101	130	355914	0.332962	0.404345
NFYC	1	1101	130	355914	0.332962	0.404345
SLC27A1	1	1101	130	355914	0.332962	0.404345
GPR56	1	1101	132	355912	0.337074	0.408761
MEGF10	1	1101	133	355911	0.33912	0.410664
FADS2	1	1101	134	355910	0.34116	0.410824
HCK	1	1101	134	355910	0.34116	0.410824
PEX14	1	1101	134	355910	0.34116	0.410824
ZNF217	1	1101	134	355910	0.34116	0.410824
PBLD	1	1101	136	355908	0.345221	0.414554
PRSS57	1	1101	136	355908	0.345221	0.414554
RP11-145E5.5	1	1101	139	355905	0.351266	0.421226
IGF2BP2	1	1101	140	355904	0.353268	0.42245
RAB31	1	1101	140	355904	0.353268	0.42245
CTB-58E17.1	1	1101	141	355903	0.355265	0.423661
GCNT2	1	1101	141	355903	0.355265	0.423661
DIAPH1	1	1101	142	355902	0.357255	0.425445
BCL2	1	1101	143	355901	0.359239	0.426627
LL22NC03-86G7.1	1	1101	143	355901	0.359239	0.426627
ANKRD11	1	1101	144	355900	0.361217	0.428385
METTL7A	1	1101	146	355898	0.365154	0.431865
RP11-16L9.4	1	1101	146	355898	0.365154	0.431865
CTC-241F20.3	1	1101	150	355894	0.372957	0.440488
MAML3	2	1100	420	355624	0.374153	0.441295
TXNRD2	1	1101	151	355893	0.374892	0.441563
MYO1F	1	1101	152	355892	0.376822	0.443229
HEXA	1	1101	153	355891	0.378746	0.444278
VAV1	1	1101	153	355891	0.378746	0.444278
CBFA2T3	1	1101	154	355890	0.380664	0.44592
RCBTB1	2	1100	427	355617	0.381798	0.446642
ITGB2	1	1101	157	355887	0.386381	0.45139
DLG2	1	1101	159	355885	0.390164	0.454575
ZCCHC7	1	1101	159	355885	0.390164	0.454575
ANKRD55	1	1101	161	355883	0.393923	0.4571
PREX1	1	1101	161	355883	0.393923	0.4571
RGS19	1	1101	161	355883	0.393923	0.4571
SNHG3	1	1101	162	355882	0.395794	0.458652
GNA12	1	1101	164	355880	0.399519	0.461726
NT5C2	1	1101	164	355880	0.399519	0.461726
CPT1A	1	1101	166	355878	0.40322	0.465379
ARHGDIB	1	1101	169	355875	0.40873	0.470477
CUX1	1	1101	169	355875	0.40873	0.470477
AC116366.5	1	1101	174	355870	0.4178	0.480275
FNBP1	2	1100	463	355581	0.420444	0.482588
RAP1GAP2	1	1101	176	355868	0.42139	0.482588
ABCA10	1	1101	177	355867	0.423176	0.482588
CDKN2B-AS1	1	1101	177	355867	0.423176	0.482588
FAM49A	1	1101	177	355867	0.423176	0.482588
STK3	1	1101	177	355867	0.423176	0.482588
PNPLA7	1	1101	178	355866	0.424956	0.483978
INPP5A	1	1101	179	355865	0.426732	0.484718
LINC00972	1	1101	179	355865	0.426732	0.484718
IL2RG	1	1101	180	355864	0.428501	0.486087
DOCK8	1	1101	185	355859	0.437269	0.494728
SCAMP2	1	1101	185	355859	0.437269	0.494728
BCL2L1	1	1101	186	355858	0.439006	0.495392
HECW2	1	1101	186	355858	0.439006	0.495392
RSAD2	1	1101	187	355857	0.440738	0.496046
ZNF445	1	1101	187	355857	0.440738	0.496046
PRKCQ	1	1101	188	355856	0.442464	0.497339
C8orf44-SGK3	1	1101	189	355855	0.444186	0.498623
HIP1	1	1101	190	355854	0.445902	0.499897
TEC	2	1100	488	355556	0.44654	0.499962
GATAD2A	1	1101	191	355853	0.447612	0.500512
AHRR	2	1100	492	355552	0.450654	0.501713
TAOK3	2	1100	492	355552	0.450654	0.501713
RP11-960L18.1	1	1101	193	355851	0.451018	0.501713
SORL1	1	1101	193	355851	0.451018	0.501713
TBC1D2B	2	1100	495	355549	0.453729	0.504078
MBP	2	1100	497	355547	0.455773	0.504743
ARRB1	1	1101	196	355848	0.456086	0.504743
UTRN	1	1101	196	355848	0.456086	0.504743
CASS4	1	1101	197	355847	0.457766	0.505354
DLGAP1	2	1100	499	355545	0.457812	0.505354
KCNN4	1	1101	198	355846	0.45944	0.506501
RREB1	1	1101	199	355845	0.461109	0.507043
SELPLG	1	1101	199	355845	0.461109	0.507043
MYO18A	1	1101	201	355843	0.464431	0.510045
SSBP2	1	1101	202	355842	0.466084	0.511208
NSMCE1	1	1101	203	355841	0.467733	0.512364
WWC3	1	1101	204	355840	0.469376	0.51351
EVI2B	1	1101	206	355838	0.472647	0.515779
MEF2C	1	1101	206	355838	0.472647	0.515779
RP11-141M1.3	1	1101	211	355833	0.480738	0.52262
ST3GAL3	1	1101	211	355833	0.480738	0.52262
UBA7	1	1101	211	355833	0.480738	0.52262
AC104820.2	1	1101	213	355831	0.483939	0.524115
CLN3	1	1101	213	355831	0.483939	0.524115
SMIM3	1	1101	213	355831	0.483939	0.524115
RUNX1	1	1101	218	355826	0.491857	0.532021
RP11-762E8.1	1	1101	219	355825	0.493426	0.53238
THSD7A	1	1101	219	355825	0.493426	0.53238
DMXL2	1	1101	226	355818	0.504273	0.543403
FAM45A	1	1101	229	355815	0.508851	0.546967
TCEANC2	1	1101	229	355815	0.508851	0.546967
KIAA1731	1	1101	230	355814	0.510367	0.547231
NBAS	1	1101	230	355814	0.510367	0.547231
ZNF521	2	1100	560	355484	0.517791	0.553906
LY86-AS1	1	1101	235	355809	0.51788	0.553906
INPP5F	1	1101	236	355808	0.519368	0.554809
RFX2	1	1101	238	355806	0.522332	0.556593
TRIO	1	1101	238	355806	0.522332	0.556593
LCP1	1	1101	246	355798	0.534004	0.568328
EVL	1	1101	249	355795	0.538307	0.572201
JMJD1C	1	1101	250	355794	0.539733	0.573009
RP11-736E3.1	1	1101	251	355793	0.541154	0.57381
RHOH	1	1101	255	355789	0.546795	0.579078
SH2B3	1	1101	258	355786	0.55098	0.582794
SDCCAG8	1	1101	259	355785	0.552367	0.583543
ATP8B4	2	1100	603	355441	0.557332	0.588067
RP11-452H21.1	1	1101	270	355774	0.567339	0.597162
ZMYND8	1	1101	270	355774	0.567339	0.597162
AC006129.2	1	1101	271	355773	0.568675	0.597838
ANGPT1	2	1100	625	355419	0.576651	0.605483
TK2	1	1101	281	355763	0.58181	0.610157
ERG	1	1101	286	355758	0.588228	0.616136
RP11-68I3.2	1	1101	291	355753	0.594546	0.621998
S100Z	1	1101	296	355748	0.600768	0.627744
LAT2	1	1101	306	355738	0.612927	0.639673
RP11-753H16.5	1	1101	310	355734	0.617687	0.64386
CTD-2370N5.3	1	1101	311	355733	0.618867	0.64431
SWAP70	1	1101	316	355728	0.624716	0.649614
FAM78A	1	1101	320	355724	0.629331	0.652836
GPR97	1	1101	320	355724	0.629331	0.652836
CCDC170	1	1101	322	355722	0.631617	0.653632
CRADD	1	1101	322	355722	0.631617	0.653632
NF1	2	1100	693	355351	0.632412	0.65367
ELF1	1	1101	325	355719	0.635019	0.655578
AC058791.2	1	1101	331	355713	0.641731	0.661713
SGK223	1	1101	341	355703	0.652643	0.67216
FTO	1	1101	342	355702	0.653716	0.672461
AC018890.6	1	1101	346	355698	0.657974	0.676033
GALNT2	1	1101	348	355696	0.660084	0.676586
RAB21	1	1101	348	355696	0.660084	0.676586
SAMSN1	1	1101	353	355691	0.665301	0.681123
RP11-387D10.2	1	1101	354	355690	0.666335	0.681371
SPN	1	1101	359	355685	0.671456	0.685793
2006-09-01	1	1101	368	355676	0.680477	0.694183
RP11-753H16.3	1	1101	374	355670	0.686353	0.699349
C10orf54	1	1101	385	355659	0.696847	0.709202
PLCH1	1	1101	399	355645	0.709697	0.720577
XYLT1	1	1101	399	355645	0.709697	0.720577
RP11-251M1.1	1	1101	408	355636	0.717669	0.727812
ZC3H4	1	1101	417	355627	0.725422	0.73481
GNAQ	1	1101	421	355623	0.728799	0.737363
RP11-876N24.2	1	1101	423	355621	0.730472	0.738188
AE000661.37	2	1100	869	355175	0.749922	0.756955
STK10	1	1101	449	355595	0.751306	0.757464
CCDC26	3	1099	1310	354734	0.770317	0.775723
NEGR1	1	1101	492	355552	0.78229	0.786859
PRKCB	1	1101	504	355540	0.790227	0.793915
PTK2B	1	1101	513	355531	0.795989	0.798772
C1orf186	1	1101	589	355455	0.838752	0.840705
AHI1	1	1101	655	355389	0.86855	0.86956
SMYD3	1	1101	804	355240	0.917134	0.917134

## Sheet: FASL 250 ngml
genesymbol	disruptive insertions in gene identified in screen	total number of insertions identified in screen	insertions in gene identified in reference data set	total number of insertions identified in reference data set	pvalue	adj_pvalue
FAS	132	742	17	356027	0	0
CASP8	87	787	126	355918	1.27135e-168	3.72506e-166
FADD	30	844	2	356042	1.39214e-76	2.71931e-74
ACTA2	29	845	36	356008	2.74979e-58	4.02844e-56
SLC39A7	6	868	7	356037	3.58411e-13	4.20058e-11
EFR3A	2	872	6	356038	0.000166074	0.0162199
ZMPSTE24	2	872	7	356037	0.000213177	0.0178459
RP11-426C22.5	2	872	13	356031	0.000615726	0.0451019
CXorf58	2	872	17	356027	0.000996255	0.0590349
CHRDL1	3	871	76	355968	0.00100742	0.0590349
E2F2	2	872	19	356025	0.0012195	0.0649663
PIAS1	2	872	31	356013	0.00300708	0.126305
KLLN	2	872	39	356005	0.00461	0.126305
ASIP	1	873	1	356043	0.00489149	0.126305
CADPS	1	873	1	356043	0.00489149	0.126305
CHN2	1	873	1	356043	0.00489149	0.126305
CNBD1	1	873	1	356043	0.00489149	0.126305
MED27	1	873	1	356043	0.00489149	0.126305
NKAIN1	1	873	1	356043	0.00489149	0.126305
RRN3	1	873	1	356043	0.00489149	0.126305
SLU7	1	873	1	356043	0.00489149	0.126305
THSD7B	1	873	1	356043	0.00489149	0.126305
MYO1F	3	871	152	355892	0.00675961	0.126305
AC010967.2	1	873	2	356042	0.00732827	0.126305
ARHGAP42	1	873	2	356042	0.00732827	0.126305
MGP	1	873	2	356042	0.00732827	0.126305
NBPF3	1	873	2	356042	0.00732827	0.126305
PSIP1	1	873	2	356042	0.00732827	0.126305
RP11-202H2.1	1	873	2	356042	0.00732827	0.126305
RP11-848G14.2	1	873	2	356042	0.00732827	0.126305
SEPT7P3	1	873	2	356042	0.00732827	0.126305
TBX10	1	873	2	356042	0.00732827	0.126305
TRIM9	1	873	2	356042	0.00732827	0.126305
TRPS1	1	873	2	356042	0.00732827	0.126305
SETD5	2	872	51	355993	0.00759832	0.127218
AOAH	1	873	3	356041	0.00975909	0.129815
CDRT4	1	873	3	356041	0.00975909	0.129815
LAP3	1	873	3	356041	0.00975909	0.129815
METTL5	1	873	3	356041	0.00975909	0.129815
NDUFA6-AS1	1	873	3	356041	0.00975909	0.129815
RHOT2	1	873	3	356041	0.00975909	0.129815
RP5-882C2.2	1	873	3	356041	0.00975909	0.129815
SH3RF3	1	873	3	356041	0.00975909	0.129815
ACN9	2	872	65	355979	0.0119196	0.129815
BTBD3	1	873	4	356040	0.012184	0.129815
GALNT13	1	873	4	356040	0.012184	0.129815
KCNJ6	1	873	4	356040	0.012184	0.129815
LINC00499	1	873	4	356040	0.012184	0.129815
NAIP	1	873	4	356040	0.012184	0.129815
NTM	1	873	4	356040	0.012184	0.129815
PSMD14	1	873	4	356040	0.012184	0.129815
RN7SL752P	1	873	4	356040	0.012184	0.129815
RORB	1	873	4	356040	0.012184	0.129815
TNRC6C	1	873	4	356040	0.012184	0.129815
UBXN6	1	873	4	356040	0.012184	0.129815
ALDH1A3	1	873	5	356039	0.0146029	0.135244
GLB1L	1	873	5	356039	0.0146029	0.135244
LDLRAD2	1	873	5	356039	0.0146029	0.135244
NLGN3	1	873	5	356039	0.0146029	0.135244
PAQR5	1	873	5	356039	0.0146029	0.135244
SEPT7P2	1	873	5	356039	0.0146029	0.135244
CTF1	2	872	73	355971	0.014769	0.135244
FAM212A	2	872	76	355968	0.0159057	0.135244
AC104801.1	1	873	6	356038	0.0170159	0.135244
ATHL1	1	873	6	356038	0.0170159	0.135244
CREB1	1	873	6	356038	0.0170159	0.135244
KBTBD8	1	873	6	356038	0.0170159	0.135244
LPCAT4	1	873	6	356038	0.0170159	0.135244
NT5C3A	1	873	6	356038	0.0170159	0.135244
PPA2	1	873	6	356038	0.0170159	0.135244
RAD51D	1	873	6	356038	0.0170159	0.135244
ROBO2	1	873	6	356038	0.0170159	0.135244
RP11-53I6.3	1	873	6	356038	0.0170159	0.135244
C6orf106	2	872	79	355965	0.0170786	0.135244
AC096558.1	1	873	7	356037	0.019423	0.136053
ASB13	1	873	7	356037	0.019423	0.136053
GTPBP3	1	873	7	356037	0.019423	0.136053
MTBP	1	873	7	356037	0.019423	0.136053
NIM1	1	873	7	356037	0.019423	0.136053
TMEM9B	1	873	7	356037	0.019423	0.136053
TVP23C-CDRT4	1	873	7	356037	0.019423	0.136053
ZNF160	1	873	7	356037	0.019423	0.136053
PRUNE2	3	871	232	355812	0.0205539	0.136053
MCPH1	3	871	234	355810	0.0210105	0.136053
BIN3	1	873	8	356036	0.0218243	0.136053
BZRAP1	1	873	8	356036	0.0218243	0.136053
CTD-2012K14.7	1	873	8	356036	0.0218243	0.136053
CTD-2265O21.7	1	873	8	356036	0.0218243	0.136053
LSR	1	873	8	356036	0.0218243	0.136053
MUTYH	1	873	8	356036	0.0218243	0.136053
RBM4B	1	873	8	356036	0.0218243	0.136053
RP11-298J23.5	1	873	8	356036	0.0218243	0.136053
YTHDC2	1	873	8	356036	0.0218243	0.136053
ZNF780A	1	873	8	356036	0.0218243	0.136053
CLTCL1	1	873	9	356035	0.0242196	0.136172
DCBLD1	1	873	9	356035	0.0242196	0.136172
GLIPR1L2	1	873	9	356035	0.0242196	0.136172
MLK4	1	873	9	356035	0.0242196	0.136172
PACS2	1	873	9	356035	0.0242196	0.136172
RP1-117B12.4	1	873	9	356035	0.0242196	0.136172
TP53BP2	1	873	9	356035	0.0242196	0.136172
VAV3-AS1	1	873	9	356035	0.0242196	0.136172
ITPKB	2	872	98	355946	0.0253107	0.136172
CTC-471F3.4	1	873	10	356034	0.0266091	0.136172
CTD-2342J14.6	1	873	10	356034	0.0266091	0.136172
CTD-2616J11.10	1	873	10	356034	0.0266091	0.136172
TCF7L2	1	873	10	356034	0.0266091	0.136172
AC016292.1	1	873	11	356033	0.0289928	0.136172
C9orf66	1	873	11	356033	0.0289928	0.136172
CBY3	1	873	11	356033	0.0289928	0.136172
CD2AP	1	873	11	356033	0.0289928	0.136172
CMC4	1	873	11	356033	0.0289928	0.136172
EPN2-AS1	1	873	11	356033	0.0289928	0.136172
HLA-K	1	873	11	356033	0.0289928	0.136172
IGDCC3	1	873	11	356033	0.0289928	0.136172
MAGEF1	1	873	11	356033	0.0289928	0.136172
MORF4L2-AS1	1	873	11	356033	0.0289928	0.136172
MTCP1	1	873	11	356033	0.0289928	0.136172
OVCA2	1	873	11	356033	0.0289928	0.136172
RP11-302J23.1	1	873	11	356033	0.0289928	0.136172
SNHG10	1	873	11	356033	0.0289928	0.136172
TBRG4	1	873	11	356033	0.0289928	0.136172
TMA7	1	873	11	356033	0.0289928	0.136172
WDR89	1	873	11	356033	0.0289928	0.136172
AC017002.2	1	873	12	356032	0.0313706	0.136172
AEBP2	1	873	12	356032	0.0313706	0.136172
APOL6	1	873	12	356032	0.0313706	0.136172
ARFGEF2	1	873	12	356032	0.0313706	0.136172
ARL6IP6	1	873	12	356032	0.0313706	0.136172
ECH1	1	873	12	356032	0.0313706	0.136172
GIPC3	1	873	12	356032	0.0313706	0.136172
OSBPL6	1	873	12	356032	0.0313706	0.136172
RAB7A	1	873	12	356032	0.0313706	0.136172
SPCS1	1	873	12	356032	0.0313706	0.136172
ZNF462	1	873	12	356032	0.0313706	0.136172
AHNAK	1	873	13	356031	0.0337426	0.140235
DGKH	1	873	13	356031	0.0337426	0.140235
IRF3	1	873	13	356031	0.0337426	0.140235
NAB2	1	873	13	356031	0.0337426	0.140235
RP11-570L15.2	1	873	13	356031	0.0337426	0.140235
SNAP29	1	873	13	356031	0.0337426	0.140235
ABCC5	1	873	14	356030	0.0361088	0.142012
AP4B1	1	873	14	356030	0.0361088	0.142012
AP4E1	1	873	14	356030	0.0361088	0.142012
ARSD	1	873	14	356030	0.0361088	0.142012
DLX3	1	873	14	356030	0.0361088	0.142012
MSH3	1	873	14	356030	0.0361088	0.142012
PTPN13	1	873	14	356030	0.0361088	0.142012
TMEM217	1	873	14	356030	0.0361088	0.142012
AC002985.3	1	873	15	356029	0.0384693	0.144506
CNOT6	1	873	15	356029	0.0384693	0.144506
CTC-338M12.7	1	873	15	356029	0.0384693	0.144506
CTD-2336O2.1	1	873	15	356029	0.0384693	0.144506
RP11-46C20.1	1	873	15	356029	0.0384693	0.144506
RP11-49I11.1	1	873	15	356029	0.0384693	0.144506
ZFYVE19	1	873	15	356029	0.0384693	0.144506
C10orf112	1	873	16	356028	0.0408239	0.147089
DPH1	1	873	16	356028	0.0408239	0.147089
IDE	1	873	16	356028	0.0408239	0.147089
KIAA0232	1	873	16	356028	0.0408239	0.147089
SIX3	1	873	16	356028	0.0408239	0.147089
USP45	1	873	16	356028	0.0408239	0.147089
AC005614.5	1	873	17	356027	0.0431728	0.147089
ANKRD13A	1	873	17	356027	0.0431728	0.147089
CORO7	1	873	17	356027	0.0431728	0.147089
EZR	1	873	17	356027	0.0431728	0.147089
HMGB3P22	1	873	17	356027	0.0431728	0.147089
METAP1	1	873	17	356027	0.0431728	0.147089
MIB1	1	873	17	356027	0.0431728	0.147089
RP11-24C3.2	1	873	17	356027	0.0431728	0.147089
RP13-512J5.1	1	873	17	356027	0.0431728	0.147089
ZMAT4	1	873	17	356027	0.0431728	0.147089
AC108488.4	1	873	18	356026	0.0455159	0.14759
C1orf216	1	873	18	356026	0.0455159	0.14759
DNAJC27-AS1	1	873	18	356026	0.0455159	0.14759
KLHL15	1	873	18	356026	0.0455159	0.14759
PPAT	1	873	18	356026	0.0455159	0.14759
RP11-806L2.2	1	873	18	356026	0.0455159	0.14759
SEMA7A	1	873	18	356026	0.0455159	0.14759
WWP2	1	873	18	356026	0.0455159	0.14759
CHRM3-AS2	1	873	19	356025	0.0478533	0.14759
CTC-425F1.2	1	873	19	356025	0.0478533	0.14759
NOS3	1	873	19	356025	0.0478533	0.14759
PDSS1	1	873	19	356025	0.0478533	0.14759
PPP3R1	1	873	19	356025	0.0478533	0.14759
PRKG1	1	873	19	356025	0.0478533	0.14759
RAD51-AS1	1	873	19	356025	0.0478533	0.14759
RNF138	1	873	19	356025	0.0478533	0.14759
RP11-1060G2.1	1	873	19	356025	0.0478533	0.14759
RP11-533E19.5	1	873	19	356025	0.0478533	0.14759
CTD-2201E18.5	1	873	20	356024	0.050185	0.149281
LRP1B	1	873	20	356024	0.050185	0.149281
MCFD2	1	873	20	356024	0.050185	0.149281
MMD	1	873	20	356024	0.050185	0.149281
PRTFDC1	1	873	20	356024	0.050185	0.149281
RP1-224A6.3	1	873	20	356024	0.050185	0.149281
ZBTB7C	1	873	20	356024	0.050185	0.149281
CTD-2526A2.2	1	873	21	356023	0.052511	0.149376
GNB4	1	873	21	356023	0.052511	0.149376
MDH2	1	873	21	356023	0.052511	0.149376
MESDC2	1	873	21	356023	0.052511	0.149376
NNT	1	873	21	356023	0.052511	0.149376
PTPRD	1	873	21	356023	0.052511	0.149376
SIGLEC25P	1	873	21	356023	0.052511	0.149376
TBKBP1	1	873	21	356023	0.052511	0.149376
VAT1	1	873	21	356023	0.052511	0.149376
AC006132.1	1	873	22	356022	0.0548313	0.15228
PPP3CB	1	873	22	356022	0.0548313	0.15228
RP11-336K24.4	1	873	22	356022	0.0548313	0.15228
TGIF1	1	873	22	356022	0.0548313	0.15228
VPS52	1	873	22	356022	0.0548313	0.15228
RP11-433J20.1	1	873	23	356021	0.0571459	0.157218
TM9SF2	1	873	23	356021	0.0571459	0.157218
DIS3L2	1	873	24	356020	0.0594549	0.161299
IFIT3	1	873	24	356020	0.0594549	0.161299
TMEM222	1	873	24	356020	0.0594549	0.161299
SMCR8	1	873	25	356019	0.0617582	0.165446
THAP1	1	873	25	356019	0.0617582	0.165446
GNA12	2	872	164	355880	0.063066	0.165446
C20orf112	1	873	26	356018	0.0640559	0.165446
LAPTM5	1	873	26	356018	0.0640559	0.165446
PIGB	1	873	26	356018	0.0640559	0.165446
RP11-262H14.1	1	873	26	356018	0.0640559	0.165446
SATB2	1	873	26	356018	0.0640559	0.165446
SLC37A4	1	873	26	356018	0.0640559	0.165446
SPIN4	1	873	26	356018	0.0640559	0.165446
UBASH3B	4	870	610	355434	0.0656925	0.165446
AP005273.1	1	873	27	356017	0.066348	0.165446
CMBL	1	873	27	356017	0.066348	0.165446
ETFA	1	873	27	356017	0.066348	0.165446
MDM2	1	873	27	356017	0.066348	0.165446
PHF17	1	873	27	356017	0.066348	0.165446
POU1F1	1	873	27	356017	0.066348	0.165446
RP11-159F24.5	1	873	27	356017	0.066348	0.165446
RP11-342D11.3	1	873	27	356017	0.066348	0.165446
CCR10	1	873	28	356016	0.0686344	0.168991
FBXW10	1	873	28	356016	0.0686344	0.168991
RP11-248J23.6	1	873	28	356016	0.0686344	0.168991
RP1L1	2	872	174	355870	0.0698107	0.170313
CHST12	1	873	29	356015	0.0709153	0.170313
CORO7-PAM16	1	873	29	356015	0.0709153	0.170313
CTA-292E10.6	1	873	29	356015	0.0709153	0.170313
DPP4	1	873	29	356015	0.0709153	0.170313
FEM1B	1	873	29	356015	0.0709153	0.170313
DLEU1	1	873	30	356014	0.0731905	0.172429
MAB21L1	1	873	30	356014	0.0731905	0.172429
TALDO1	1	873	30	356014	0.0731905	0.172429
TFPI	1	873	30	356014	0.0731905	0.172429
INPP5A	2	872	179	355865	0.0732676	0.172429
AC104534.3	1	873	31	356013	0.0754603	0.175475
PLD6	1	873	31	356013	0.0754603	0.175475
SHH	1	873	31	356013	0.0754603	0.175475
CXorf24	1	873	32	356012	0.0777244	0.175543
FUT10	1	873	32	356012	0.0777244	0.175543
HIRIP3	1	873	32	356012	0.0777244	0.175543
IL15RA	1	873	32	356012	0.0777244	0.175543
SLC48A1	1	873	32	356012	0.0777244	0.175543
TLR9	1	873	32	356012	0.0777244	0.175543
UBE2L3	1	873	32	356012	0.0777244	0.175543
ADAMTS2	1	873	33	356011	0.079983	0.175543
CLIC4	1	873	33	356011	0.079983	0.175543
EML2	1	873	33	356011	0.079983	0.175543
NUDT1	1	873	33	356011	0.079983	0.175543
POLR2B	1	873	33	356011	0.079983	0.175543
PTPRCAP	1	873	33	356011	0.079983	0.175543
TMEM65	1	873	33	356011	0.079983	0.175543
TXNDC15	1	873	33	356011	0.079983	0.175543
NTSR1	1	873	34	356010	0.0822361	0.176463
RP11-285G1.2	1	873	34	356010	0.0822361	0.176463
STAU2	1	873	34	356010	0.0822361	0.176463
ZC3HAV1	2	872	193	355851	0.0832278	0.176463
BRD2-IT1	1	873	35	356009	0.0844837	0.176463
ENO1-AS1	1	873	35	356009	0.0844837	0.176463
IL4R	1	873	35	356009	0.0844837	0.176463
INO80E	1	873	35	356009	0.0844837	0.176463
PHF21A	1	873	35	356009	0.0844837	0.176463
THEM6	1	873	35	356009	0.0844837	0.176463
TNFRSF10B	1	873	35	356009	0.0844837	0.176463
DLC1	2	872	197	355847	0.0861457	0.176463
CTB-179K24.4	1	873	36	356008	0.0867258	0.176463
EXTL2	1	873	36	356008	0.0867258	0.176463
GRK7	1	873	36	356008	0.0867258	0.176463
LINC00884	1	873	36	356008	0.0867258	0.176463
RMDN1	1	873	36	356008	0.0867258	0.176463
RP11-139J15.7	1	873	36	356008	0.0867258	0.176463
RP11-661A12.9	1	873	36	356008	0.0867258	0.176463
RP11-739N20.2	1	873	36	356008	0.0867258	0.176463
TIPIN	1	873	36	356008	0.0867258	0.176463
CCDC121	1	873	37	356007	0.0889624	0.17732
CDC42EP4	1	873	37	356007	0.0889624	0.17732
DSC2	1	873	37	356007	0.0889624	0.17732
MTM1	1	873	37	356007	0.0889624	0.17732
RP11-697E2.6	1	873	37	356007	0.0889624	0.17732
SGK3	1	873	37	356007	0.0889624	0.17732
PARP16	1	873	39	356005	0.0934192	0.184945
RP11-159F24.6	1	873	39	356005	0.0934192	0.184945
IGHV2-10	1	873	40	356004	0.0956395	0.18807
RP11-325F22.2	1	873	40	356004	0.0956395	0.18807
EEF1E1-MUTED	1	873	41	356003	0.0978543	0.191625
CLN3	2	872	213	355831	0.0981123	0.191625
AC010733.4	1	873	42	356002	0.100064	0.191625
BBC3	1	873	42	356002	0.100064	0.191625
BIVM-ERCC5	1	873	42	356002	0.100064	0.191625
INHBA-AS1	1	873	42	356002	0.100064	0.191625
TRIM41	1	873	42	356002	0.100064	0.191625
ZNF689	1	873	42	356002	0.100064	0.191625
CCDC22	1	873	43	356001	0.102268	0.194574
RP11-45M22.4	1	873	43	356001	0.102268	0.194574
CTC-241F20.4	1	873	44	356000	0.104466	0.196209
P2RY14	1	873	44	356000	0.104466	0.196209
RSBN1	1	873	44	356000	0.104466	0.196209
SETBP1	1	873	44	356000	0.104466	0.196209
AC005003.1	1	873	45	355999	0.106659	0.197169
ADAMTS3	1	873	45	355999	0.106659	0.197169
GBE1	1	873	45	355999	0.106659	0.197169
INSR	1	873	45	355999	0.106659	0.197169
MAP2K3	1	873	45	355999	0.106659	0.197169
DMXL2	2	872	226	355818	0.108156	0.199306
SMARCA4	1	873	46	355998	0.108847	0.199327
U66061.31	1	873	46	355998	0.108847	0.199327
AMPD3	1	873	47	355997	0.11103	0.201435
EMR1	1	873	47	355997	0.11103	0.201435
UHRF1BP1	1	873	47	355997	0.11103	0.201435
CTD-2313J17.1	1	873	48	355996	0.113207	0.204751
RP11-599B13.6	1	873	50	355994	0.117545	0.210005
SLC1A5	1	873	50	355994	0.117545	0.210005
TMEM167B	1	873	50	355994	0.117545	0.210005
TTF1	1	873	50	355994	0.117545	0.210005
MIDN	1	873	51	355993	0.119706	0.213216
ERCC5	1	873	52	355992	0.121862	0.215744
SH3PXD2A	1	873	52	355992	0.121862	0.215744
AGPAT9	1	873	53	355991	0.124013	0.21758
GPANK1	1	873	53	355991	0.124013	0.21758
LNPEP	1	873	53	355991	0.124013	0.21758
CASP2	1	873	54	355990	0.126158	0.218724
IL21R	1	873	54	355990	0.126158	0.218724
NOA1	1	873	54	355990	0.126158	0.218724
PIK3R6	1	873	54	355990	0.126158	0.218724
AC009133.17	1	873	55	355989	0.128299	0.219833
CEP76	1	873	55	355989	0.128299	0.219833
LINC00887	1	873	55	355989	0.128299	0.219833
TMEM72-AS1	1	873	55	355989	0.128299	0.219833
BIK	1	873	56	355988	0.130433	0.221548
PRPSAP2	1	873	56	355988	0.130433	0.221548
RP1-315G1.3	1	873	56	355988	0.130433	0.221548
HCG27	1	873	57	355987	0.132563	0.223867
SERPINE2	1	873	57	355987	0.132563	0.223867
HOMER2	1	873	58	355986	0.134688	0.226802
FGF6	2	872	260	355784	0.135577	0.227645
CUL4B	1	873	59	355985	0.136807	0.228401
RP11-158I13.2	1	873	59	355985	0.136807	0.228401
DNM3	1	873	60	355984	0.138921	0.228673
PKM	1	873	60	355984	0.138921	0.228673
SCPEP1	1	873	60	355984	0.138921	0.228673
SEMA6B	1	873	60	355984	0.138921	0.228673
TFEB	1	873	60	355984	0.138921	0.228673
RP11-47I22.2	1	873	61	355983	0.14103	0.231494
ANKRD22	1	873	62	355982	0.143134	0.232344
CMAHP	1	873	62	355982	0.143134	0.232344
RP11-493L12.5	1	873	62	355982	0.143134	0.232344
ZFAND6	1	873	62	355982	0.143134	0.232344
AC015688.3	1	873	63	355981	0.145232	0.2351
LGALS9	1	873	64	355980	0.147326	0.236529
MGME1	1	873	64	355980	0.147326	0.236529
PDLIM2	1	873	64	355980	0.147326	0.236529
CCDC146	1	873	65	355979	0.149414	0.237926
CHRM3	1	873	65	355979	0.149414	0.237926
RP5-1029F21.4	1	873	65	355979	0.149414	0.237926
AC097359.1	1	873	67	355977	0.153576	0.241923
CBR3-AS1	1	873	67	355977	0.153576	0.241923
KIF25	1	873	67	355977	0.153576	0.241923
NR5A2	1	873	67	355977	0.153576	0.241923
RP11-259K5.2	1	873	68	355976	0.155649	0.244531
CTD-2012K14.6	1	873	69	355975	0.157717	0.245803
FARS2	1	873	69	355975	0.157717	0.245803
KANK1	1	873	69	355975	0.157717	0.245803
SLC1A3	1	873	70	355974	0.15978	0.248358
DCAF12	1	873	71	355973	0.161837	0.250891
NUMA1	1	873	72	355972	0.16389	0.253403
DUSP6	1	873	74	355970	0.167981	0.259044
CERS6	1	873	75	355969	0.170019	0.260814
KCNQ5	1	873	75	355969	0.170019	0.260814
PLEKHA2	2	872	302	355742	0.171233	0.26199
CBLC	1	873	76	355968	0.172052	0.262558
BIN2	1	873	80	355964	0.180133	0.273467
CTD-2184D3.7	1	873	80	355964	0.180133	0.273467
ST7L	1	873	81	355963	0.182141	0.275801
CTD-2231E14.8	1	873	83	355961	0.186143	0.280411
ZNF114	1	873	83	355961	0.186143	0.280411
ABL2	1	873	84	355960	0.188136	0.282687
XIAP	1	873	85	355959	0.190125	0.284944
BIRC6	1	873	86	355958	0.192109	0.285725
ERLIN1	1	873	86	355958	0.192109	0.285725
RP11-874J12.4	1	873	86	355958	0.192109	0.285725
ARHGAP4	1	873	87	355957	0.194087	0.287937
FNIP1	1	873	88	355956	0.196061	0.290131
AC009133.19	2	872	331	355713	0.196652	0.290272
RP11-169K16.9	1	873	89	355955	0.19803	0.290842
ZC3H12D	1	873	89	355955	0.19803	0.290842
SSH1	1	873	90	355954	0.199995	0.292992
NCF4	1	873	91	355953	0.201954	0.295125
IMP3	1	873	92	355952	0.203909	0.296396
LPXN	1	873	93	355951	0.205859	0.296396
RAD51L3-RFFL	1	873	93	355951	0.205859	0.296396
SLC38A10	1	873	93	355951	0.205859	0.296396
TBC1D1	1	873	93	355951	0.205859	0.296396
TMEM69	1	873	93	355951	0.205859	0.296396
FTO	2	872	342	355702	0.206413	0.296465
RP11-81K2.1	1	873	94	355950	0.207804	0.297008
RP6-109B7.4	1	873	94	355950	0.207804	0.297008
GLIPR1	1	873	95	355949	0.209744	0.297603
LINC00899	1	873	95	355949	0.209744	0.297603
MGRN1	1	873	95	355949	0.209744	0.297603
BTBD19	1	873	97	355947	0.213611	0.300904
MAP3K8	1	873	97	355947	0.213611	0.300904
WHAMM	1	873	97	355947	0.213611	0.300904
CXorf38	1	873	98	355946	0.215537	0.301443
MSI2	1	873	98	355946	0.215537	0.301443
RP11-10O17.3	1	873	98	355946	0.215537	0.301443
BTK	1	873	99	355945	0.217459	0.302686
C10orf91	1	873	99	355945	0.217459	0.302686
PPM1F	1	873	100	355944	0.219375	0.30391
SRBD1	1	873	100	355944	0.219375	0.30391
GRIK1	1	873	101	355943	0.221288	0.304106
SCAND2P	1	873	101	355943	0.221288	0.304106
JARID2	2	872	359	355685	0.221593	0.304106
SPN	2	872	359	355685	0.221593	0.304106
RASSF5	1	873	102	355942	0.223195	0.305589
TESC	1	873	103	355941	0.225098	0.307476
CDKL4	1	873	104	355940	0.226996	0.30863
LA16c-431H6.6	1	873	104	355940	0.226996	0.30863
CTD-2125J1.1	1	873	109	355935	0.236417	0.320695
DOPEY2	1	873	110	355934	0.238287	0.322486
NRROS	1	873	112	355932	0.242014	0.326024
ST3GAL6	1	873	112	355932	0.242014	0.326024
NF1	3	871	693	355351	0.243746	0.327021
CRAMP1L	1	873	113	355931	0.243871	0.327021
CCNY	1	873	115	355929	0.247571	0.33047
FLNB	1	873	115	355929	0.247571	0.33047
LINC00152	1	873	116	355928	0.249414	0.331421
MYO1D	1	873	116	355928	0.249414	0.331421
EXD3	1	873	117	355927	0.251252	0.331634
SBF2	1	873	117	355927	0.251252	0.331634
PDE4D	2	872	392	355652	0.251272	0.331634
ACTN4	1	873	120	355924	0.256741	0.336578
RAC2	1	873	120	355924	0.256741	0.336578
RP11-283G6.4	1	873	120	355924	0.256741	0.336578
FGD4	1	873	121	355923	0.258562	0.338208
ZNF512B	1	873	123	355921	0.26219	0.34219
FRY	2	872	406	355638	0.263904	0.343021
CHD3	1	873	124	355920	0.263997	0.343021
C14orf159	1	873	126	355918	0.267599	0.346931
LIPC	4	870	1068	354976	0.269234	0.347718
BZRAP1-AS1	1	873	127	355917	0.269393	0.347718
FAM129B	1	873	129	355915	0.272968	0.351559
NFYC	1	873	130	355914	0.274749	0.352283
PLXND1	1	873	130	355914	0.274749	0.352283
C14orf182	1	873	131	355913	0.276525	0.352283
Y_RNA	1	873	131	355913	0.276525	0.352283
RP11-321F6.1	2	872	420	355624	0.276536	0.352283
FAR2	1	873	133	355911	0.280066	0.356005
FADS2	1	873	134	355910	0.281829	0.3567
PEX14	1	873	134	355910	0.281829	0.3567
CHD9	1	873	135	355909	0.283588	0.358153
PRSS57	1	873	136	355908	0.285343	0.359594
ATF7IP	1	873	139	355905	0.290583	0.365411
LRRC27	1	873	140	355904	0.29232	0.366025
RP11-318M2.2	1	873	140	355904	0.29232	0.366025
GCNT2	1	873	141	355903	0.294054	0.366629
HIVEP3	1	873	141	355903	0.294054	0.366629
TRIP4	1	873	145	355899	0.300946	0.374426
BNIP3L	1	873	148	355896	0.306071	0.379995
MED12L	1	873	149	355895	0.307771	0.380493
RP11-43F13.3	1	873	149	355895	0.307771	0.380493
RP6-109B7.3	1	873	150	355894	0.309467	0.380982
SPTBN1	1	873	150	355894	0.309467	0.380982
WBP1L	1	873	151	355893	0.311159	0.382262
FNBP1	2	872	463	355581	0.315195	0.38641
ANKRD44	1	873	156	355888	0.319555	0.390938
VAV3	1	873	158	355886	0.322885	0.394189
ANKRD55	1	873	161	355883	0.327849	0.398588
EGFL7	1	873	161	355883	0.327849	0.398588
CPT1A	1	873	166	355878	0.336042	0.407703
SIK3	1	873	167	355877	0.337669	0.407988
ZDHHC14	1	873	167	355877	0.337669	0.407988
WT1	1	873	168	355876	0.339292	0.409105
APBB1IP	1	873	171	355873	0.344136	0.414093
ANKS1A	2	872	498	355546	0.346318	0.415865
ABCA10	1	873	177	355867	0.353718	0.422156
DUSP3	1	873	177	355867	0.353718	0.422156
FAM49A	1	873	177	355867	0.353718	0.422156
PNPLA7	1	873	178	355866	0.355301	0.422325
RP11-528G1.2	1	873	178	355866	0.355301	0.422325
NBR1	1	873	181	355863	0.360028	0.427078
DYM	1	873	182	355862	0.361596	0.428071
COMT	1	873	184	355860	0.36472	0.430899
DOCK8	1	873	185	355859	0.366277	0.431868
STON2	1	873	186	355858	0.367829	0.432827
ZNF445	1	873	187	355857	0.369378	0.433779
C8orf44-SGK3	1	873	189	355855	0.372465	0.436528
RP11-58E21.5	1	873	190	355854	0.374002	0.437455
RP3-455J7.4	1	873	192	355852	0.377066	0.44016
NCK2	1	873	193	355851	0.378592	0.441063
ARHGAP15	1	873	194	355850	0.380114	0.441958
PRR5L	1	873	196	355848	0.383148	0.443725
UTRN	1	873	196	355848	0.383148	0.443725
KCNN4	1	873	198	355846	0.386167	0.445442
PLA2G6	1	873	199	355845	0.387671	0.445442
RREB1	1	873	199	355845	0.387671	0.445442
SELPLG	1	873	199	355845	0.387671	0.445442
PIK3CD	1	873	201	355843	0.390668	0.448007
ZNF516	1	873	202	355842	0.392161	0.448841
FYB	1	873	203	355841	0.39365	0.449667
MEF2C	1	873	206	355838	0.398096	0.453861
ZNF521	2	872	560	355484	0.400183	0.455354
ST3GAL3	1	873	211	355833	0.405434	0.460435
AKAP13	1	873	212	355832	0.406891	0.461196
RCBTB2	1	873	215	355829	0.41124	0.465225
RUNX1	1	873	218	355826	0.415557	0.469013
MAD1L1	1	873	219	355825	0.416989	0.469013
THSD7A	1	873	219	355825	0.416989	0.469013
FAM45A	1	873	229	355815	0.431118	0.48305
TCEANC2	1	873	229	355815	0.431118	0.48305
NBAS	1	873	230	355814	0.432512	0.483687
INPP5D	1	873	233	355811	0.436673	0.487411
ST3GAL1	1	873	234	355810	0.438054	0.488022
LY86-AS1	1	873	235	355809	0.439431	0.488627
CLEC16A	1	873	238	355806	0.443542	0.492264
ARHGAP22	1	873	241	355803	0.447622	0.495854
TOX	1	873	243	355801	0.450326	0.497908
LCP1	1	873	246	355798	0.454357	0.500476
SLC12A6	1	873	246	355798	0.454357	0.500476
EVL	1	873	249	355795	0.458358	0.502567
CMSS1	1	873	250	355794	0.459685	0.502567
JMJD1C	1	873	250	355794	0.459685	0.502567
RGS18	1	873	250	355794	0.459685	0.502567
SDCCAG8	1	873	259	355785	0.471486	0.514508
RP11-347I19.3	1	873	262	355782	0.475362	0.517773
ARHGEF3	1	873	263	355781	0.476647	0.51821
UNC79	1	873	269	355775	0.484295	0.52555
AC006129.2	1	873	271	355773	0.48682	0.527313
ZNF710	1	873	272	355772	0.488077	0.5277
CELF2	1	873	280	355764	0.498028	0.536479
CHST11	1	873	280	355764	0.498028	0.536479
RP11-454C18.2	1	873	286	355758	0.505364	0.543382
RP11-68I3.2	1	873	291	355753	0.511395	0.54886
MORN3	1	873	295	355749	0.516168	0.552969
LAT2	1	873	306	355738	0.529053	0.565739
AC069368.3	1	873	308	355736	0.531358	0.567169
RP11-405F3.4	1	873	317	355727	0.541595	0.575997
SH3KBP1	1	873	317	355727	0.541595	0.575997
GPR97	1	873	320	355724	0.544957	0.578523
CCDC170	1	873	322	355722	0.547185	0.579838
SMG6	1	873	324	355720	0.549402	0.581136
ADK	1	873	332	355712	0.558162	0.589338
SPTLC2	1	873	337	355707	0.56355	0.593957
AC005808.3	1	873	346	355698	0.573084	0.600765
CSK	1	873	346	355698	0.573084	0.600765
DOCK11	1	873	346	355698	0.573084	0.600765
RAB21	1	873	348	355696	0.575175	0.601879
C5orf56	1	873	350	355694	0.577255	0.602979
FMNL1	1	873	352	355692	0.579324	0.604064
PDE4B	1	873	356	355688	0.583434	0.607269
CDKAL1	1	873	378	355666	0.60533	0.628942
C10orf54	1	873	385	355659	0.612052	0.634801
PLCH1	1	873	399	355645	0.625157	0.646105
XYLT1	1	873	399	355645	0.625157	0.646105
RP11-251M1.1	1	873	408	355636	0.633346	0.653417
MAML3	1	873	420	355624	0.643989	0.662963
GNAQ	1	873	421	355623	0.644862	0.662963
RP11-876N24.2	1	873	423	355621	0.646601	0.663587
RP11-355N15.1	1	873	435	355609	0.656859	0.672936
RP11-968A15.8	1	873	457	355587	0.674899	0.690211
TEC	1	873	488	355556	0.698723	0.71333
TBC1D2B	1	873	495	355549	0.703856	0.717321
MBP	1	873	497	355547	0.705307	0.717552
RPTOR	1	873	601	355443	0.771723	0.783538
ATP8B4	1	873	603	355441	0.772842	0.783538
VMP1	1	873	608	355436	0.775614	0.784991
ANGPT1	1	873	625	355419	0.78479	0.792908
AHI1	1	873	655	355389	0.800077	0.806963
SSH2	1	873	769	355275	0.84891	0.854745
SMYD3	1	873	804	355240	0.861361	0.865794
AE000661.37	1	873	869	355175	0.881829	0.884849
ETV6	1	873	931	355113	0.898532	0.900068
CCDC26	1	873	1310	354734	0.960051	0.960051
