# Supplementary material for: Systematic genetic mapping of necroptosis identifies SLC39A7 as modulator of death receptor trafficking
Source: Cell Death Differ. 2018 Sep 20;26(6):1138–55. doi: 10.1038/s41418-018-0192-6 (PMC6748104; doi:10.1038/s41418-018-0192-6)
Supplement: Supplementary file 7 — Supplementary Table 2 [file 41418_2018_192_MOESM7_ESM.xlsx]

## Sheet: Proteomics results
UniProtID	UniProt Entry Name	UniProt entry derived gene name	Mean peptide counts		Mean spectral counts		Mean sequence coverage		Ratio mean spectral counts ((sgRen+1)/SLC39A7 KO+1))	Log2Ratio mean spectral counts
			sgRen control	SLC39A7 KO	sgRen control	SLC39A7 KO	sgRen control	SLC39A7 KO
Q9Y4L1-1	HYOU1_HUMAN	Hypoxia up-regulated protein 1	0	8	0	8.75	0	0.14	0.102564	-3.2854
Q13501-1	SQSTM_HUMAN	Sequestosome-1	0	7.25	0	8.75	0	0.27	0.102564	-3.2854
P13667	PDIA4_HUMAN	Protein disulfide-isomerase A4	0	5.5	0	6	0	0.1	0.142857	-2.80735
Q13740-1	CD166_HUMAN	CD166 antigen	0	4.75	0	5.5	0	0.11	0.153846	-2.70044
Q9ULG6-1	CCPG1_HUMAN	Cell cycle progression protein 1	0	4.75	0	4.75	0	0.06	0.173913	-2.52356
P51159-1	RB27A_HUMAN	Ras-related protein Rab-27A	0	4.75	0	4.75	0	0.23	0.173913	-2.52356
P49327	FAS_HUMAN	Fatty acid synthase	0.5	7	0.5	7.25	0	0.04	0.181818	-2.45943
Q15084-1	PDIA6_HUMAN	Protein disulfide-isomerase A6	0.5	6.75	0.5	7	0.01	0.21	0.1875	-2.41504
P20036	DPA1_HUMAN	HLA class II histocompatibility antigen, DP alpha 1 chain	0	3	0	4	0	0.14	0.2	-2.32193
Q9HBR0-1	S38AA_HUMAN	Putative sodium-coupled neutral amino acid transporter 10	0	3.75	0	3.75	0	0.05	0.210526	-2.24793
Q9NZM1-1	MYOF_HUMAN	Myoferlin	0	3.25	0	3.75	0	0.02	0.210526	-2.24793
P50990-1	TCPQ_HUMAN	T-complex protein 1 subunit theta	0	3.75	0	3.75	0	0.08	0.210526	-2.24793
Q8WZA9	IRGQ_HUMAN	Immunity-related GTPase family Q protein	0	3.5	0	3.75	0	0.07	0.210526	-2.24793
P08240-1	SRPR_HUMAN	Signal recognition particle receptor subunit alpha	0	3.5	0	3.5	0	0.08	0.222222	-2.16993
Q15154-1	PCM1_HUMAN	Pericentriolar material 1 protein	0	3.25	0	3.5	0	0.02	0.222222	-2.16993
P60520	GBRL2_HUMAN	Gamma-aminobutyric acid receptor-associated protein-like 2	0	3.5	0	3.5	0	0.3	0.222222	-2.16993
O95772-1	MENTO_HUMAN	MLN64 N-terminal domain homolog	0	3.25	0	3.5	0	0.14	0.222222	-2.16993
P02792	FRIL_HUMAN	Ferritin light chain	0	2.75	0	3.5	0	0.23	0.222222	-2.16993
P22314-1	UBA1_HUMAN	Ubiquitin-like modifier-activating enzyme 1	0.5	5.5	0.5	5.5	0.01	0.07	0.230769	-2.11548
P08473	NEP_HUMAN	Neprilysin	0	3	0	3.25	0	0.05	0.235294	-2.08746
Q96M27-1	PRRC1_HUMAN	Protein PRRC1	0.25	3.75	0.25	4	0.01	0.1	0.25	-2
Q9P2B2	FPRP_HUMAN	Prostaglandin F2 receptor negative regulator	0	2.75	0	3	0	0.03	0.25	-2
P05067-1	A4_HUMAN	Amyloid beta A4 protein	0	3	0	3	0	0.06	0.25	-2
P62851	RS25_HUMAN	40S ribosomal protein S25	0	3	0	3	0	0.23	0.25	-2
O15498-1	YKT6_HUMAN	Synaptobrevin homolog YKT6	0	2.75	0	3	0	0.19	0.25	-2
P07237	PDIA1_HUMAN	Protein disulfide-isomerase	3	12	3.25	15.25	0.09	0.31	0.261538	-1.9349
Q14534	ERG1_HUMAN	Squalene monooxygenase	2.5	10.75	2.5	12.25	0.04	0.22	0.264151	-1.92057
Q86XS8-1	GOLI_HUMAN	E3 ubiquitin-protein ligase RNF130	0	2.25	0	2.75	0	0.09	0.266667	-1.90689
P43007-1	SATT_HUMAN	Neutral amino acid transporter A	0.5	4.75	0.75	5.25	0.02	0.14	0.28	-1.8365
Q96TC7-1	RMD3_HUMAN	Regulator of microtubule dynamics protein 3	0	2.25	0	2.5	0	0.07	0.285714	-1.80735
Q14596-1	NBR1_HUMAN	Next to BRCA1 gene 1 protein	0	2.25	0	2.25	0	0.03	0.307692	-1.70044
O43852-1	CALU_HUMAN	Calumenin	0	2	0	2.25	0	0.08	0.307692	-1.70044
O00461	GOLI4_HUMAN	Golgi integral membrane protein 4	0	2.25	0	2.25	0	0.04	0.307692	-1.70044
Q9P1Z2-1	CACO1_HUMAN	Calcium-binding and coiled-coil domain-containing protein 1	0	2.25	0	2.25	0	0.04	0.307692	-1.70044
Q96GQ5-1	RUS1_HUMAN	RUS1 family protein C16orf58	1.25	5	1.25	6	0.03	0.13	0.321429	-1.63743
P04035-1	HMDH_HUMAN	3-hydroxy-3-methylglutaryl-coenzyme A reductase	0	2	0	2	0	0.03	0.333333	-1.58496
P63173	RL38_HUMAN	60S ribosomal protein L38	0	1.5	0	2	0	0.19	0.333333	-1.58496
P12318-1	FCG2A_HUMAN	Low affinity immunoglobulin gamma Fc region receptor II-a	0	2	0	2	0	0.13	0.333333	-1.58496
Q86VP1-1	TAXB1_HUMAN	Tax1-binding protein 1	0	1.75	0	2	0	0.02	0.333333	-1.58496
Q6UWY2	PRS57_HUMAN	Serine protease 57	0	2	0	2	0	0.1	0.333333	-1.58496
Q8TF62	AT8B4_HUMAN	Probable phospholipid-transporting ATPase IM	1.5	5.25	1.5	6.25	0.02	0.06	0.344828	-1.53605
Q13277-1	STX3_HUMAN	Syntaxin-3	0	1.5	0	1.75	0	0.05	0.363636	-1.45943
P02794	FRIH_HUMAN	Ferritin heavy chain	0	1.75	0	1.75	0	0.14	0.363636	-1.45943
P07814	SYEP_HUMAN	Bifunctional glutamate/proline--tRNA ligase	0	1.75	0	1.75	0	0.01	0.363636	-1.45943
P10644-1	KAP0_HUMAN	cAMP-dependent protein kinase type I-alpha regulatory subunit	0	1.5	0	1.75	0	0.04	0.363636	-1.45943
P59768	GBG2_HUMAN	Guanine nucleotide-binding protein G(I)/G(S)/G(O) subunit gamma-2	0	1.75	0	1.75	0	0.37	0.363636	-1.45943
Q7KZF4	SND1_HUMAN	Staphylococcal nuclease domain-containing protein 1	1.75	6.5	1.75	6.5	0.02	0.08	0.366667	-1.44746
O00400	ACATN_HUMAN	Acetyl-coenzyme A transporter 1	2	6.75	2	7	0.05	0.14	0.375	-1.41504
P35610-1	SOAT1_HUMAN	Sterol O-acyltransferase 1	0.5	3	0.5	3	0.01	0.06	0.375	-1.41504
P17987	TCPA_HUMAN	T-complex protein 1 subunit alpha	1	3.5	1	4.25	0.02	0.07	0.380952	-1.39232
Q8NCG7-1	DGLB_HUMAN	Sn1-specific diacylglycerol lipase beta	2	5.5	2	6.75	0.03	0.1	0.387097	-1.36923
P40227-1	TCPZ_HUMAN	T-complex protein 1 subunit zeta	0.75	3.25	0.75	3.5	0.03	0.12	0.388889	-1.36257
Q7Z3B1-1	NEGR1_HUMAN	Neuronal growth regulator 1	1.75	5.75	1.75	6	0.1	0.24	0.392857	-1.34792
P52569-1	CTR2_HUMAN	Cationic amino acid transporter 2	1.5	4	1.75	6	0.04	0.08	0.392857	-1.34792
P11021	GRP78_HUMAN	78 kDa glucose-regulated protein	12	26.5	13	34	0.24	0.48	0.4	-1.32193
Q6NUM9-1	RETST_HUMAN	All-trans-retinol 13,14-reductase	0.5	2.75	0.5	2.75	0.01	0.05	0.4	-1.32193
Q8WVX9	FACR1_HUMAN	Fatty acyl-CoA reductase 1	0	1.5	0	1.5	0	0.04	0.4	-1.32193
P46940	IQGA1_HUMAN	Ras GTPase-activating-like protein IQGAP1	0	1	0	1.5	0	0.01	0.4	-1.32193
P19256-1	LFA3_HUMAN	Lymphocyte function-associated antigen 3	0	1.25	0	1.5	0	0.05	0.4	-1.32193
Q2PZI1-1	D19L1_HUMAN	Probable C-mannosyltransferase DPY19L1	0	1.5	0	1.5	0	0.03	0.4	-1.32193
O14763-1	TR10B_HUMAN	Tumor necrosis factor receptor superfamily member 10B	0	1.5	0	1.5	0	0.05	0.4	-1.32193
Q9BS26	ERP44_HUMAN	Endoplasmic reticulum resident protein 44	0	1.5	0	1.5	0	0.05	0.4	-1.32193
Q9NUM4	T106B_HUMAN	Transmembrane protein 106B	0.75	3.25	0.75	3.25	0.04	0.14	0.411765	-1.28011
O75955-1	FLOT1_HUMAN	Flotillin-1	3.5	8	3.75	10.5	0.11	0.28	0.413043	-1.27563
O95297-1	MPZL1_HUMAN	Myelin protein zero-like protein 1	0.25	2	0.25	2	0.01	0.08	0.416667	-1.26303
O76094-1	SRP72_HUMAN	Signal recognition particle subunit SRP72	0.5	2.5	0.5	2.5	0.01	0.04	0.428571	-1.22239
P13639	EF2_HUMAN	Elongation factor 2	7.75	17.75	8	19.75	0.11	0.24	0.433735	-1.20511
Q9BT22-1	ALG1_HUMAN	Chitobiosyldiphosphodolichol beta-mannosyltransferase	4	8.25	4	10.5	0.11	0.23	0.434783	-1.20163
O14653-1	GOSR2_HUMAN	Golgi SNAP receptor complex member 2	0.75	2.25	0.75	3	0.07	0.16	0.4375	-1.19265
P30101	PDIA3_HUMAN	Protein disulfide-isomerase A3	6.5	16	7.25	17.75	0.17	0.39	0.44	-1.18442
P48960-1	CD97_HUMAN	CD97 antigen	0.75	2.5	1	3.5	0.01	0.05	0.444444	-1.16993
Q9BU23-1	LMF2_HUMAN	Lipase maturation factor 2	0	1.25	0	1.25	0	0.02	0.444444	-1.16993
Q07065	CKAP4_HUMAN	Cytoskeleton-associated protein 4	0	1	0	1.25	0	0.02	0.444444	-1.16993
O00560-1	SDCB1_HUMAN	Syntenin-1	0	1.25	0	1.25	0	0.06	0.444444	-1.16993
O43920	NDUS5_HUMAN	NADH dehydrogenase [ubiquinone] iron-sulfur protein 5	0	1.25	0	1.25	0	0.12	0.444444	-1.16993
P35606-1	COPB2_HUMAN	Coatomer subunit beta'	0	1.25	0	1.25	0	0.03	0.444444	-1.16993
Q03405-1	UPAR_HUMAN	Urokinase plasminogen activator surface receptor	0	1.25	0	1.25	0	0.05	0.444444	-1.16993
Q9Y678	COPG1_HUMAN	Coatomer subunit gamma-1	0	1.25	0	1.25	0	0.02	0.444444	-1.16993
O14579-1	COPE_HUMAN	Coatomer subunit epsilon	0	1.25	0	1.25	0	0.05	0.444444	-1.16993
Q7Z4F1-1	LRP10_HUMAN	Low-density lipoprotein receptor-related protein 10	0	1.25	0	1.25	0	0.03	0.444444	-1.16993
P58335-1	ANTR2_HUMAN	Anthrax toxin receptor 2	0	1.25	0	1.25	0	0.03	0.444444	-1.16993
Q99956	DUS9_HUMAN	Dual specificity protein phosphatase 9	0	1	0	1.25	0	0.04	0.444444	-1.16993
O14981-1	BTAF1_HUMAN	TATA-binding protein-associated factor 172	0	0.75	0	1.25	0	0.01	0.444444	-1.16993
O95166	GBRAP_HUMAN	Gamma-aminobutyric acid receptor-associated protein	0	1	0	1.25	0	0.08	0.444444	-1.16993
Q9Y6M5	ZNT1_HUMAN	Zinc transporter 1	0	1.25	0	1.25	0	0.06	0.444444	-1.16993
Q13772-1	NCOA4_HUMAN	Nuclear receptor coactivator 4	0	1.25	0	1.25	0	0.03	0.444444	-1.16993
Q9P0S3	ORML1_HUMAN	ORM1-like protein 1	0	1.25	0	1.25	0	0.12	0.444444	-1.16993
P53618	COPB_HUMAN	Coatomer subunit beta	0.25	1.75	0.25	1.75	0	0.03	0.454545	-1.1375
Q587I9	SFT2C_HUMAN	Vesicle transport protein SFT2C	0.25	1.25	0.25	1.75	0.02	0.09	0.454545	-1.1375
P78381-1	S35A2_HUMAN	UDP-galactose translocator	0.25	1	0.25	1.75	0.02	0.07	0.454545	-1.1375
Q9BY50	SC11C_HUMAN	Signal peptidase complex catalytic subunit SEC11C	0.25	1.75	0.25	1.75	0.01	0.13	0.454545	-1.1375
P49755	TMEDA_HUMAN	Transmembrane emp24 domain-containing protein 10	6	8	21.25	47.5	0.35	0.44	0.458763	-1.12418
Q9Y385	UB2J1_HUMAN	Ubiquitin-conjugating enzyme E2 J1	0.75	2.75	0.75	2.75	0.03	0.13	0.466667	-1.09954
Q96AP7-1	ESAM_HUMAN	Endothelial cell-selective adhesion molecule	2.5	5	2.75	7	0.13	0.19	0.46875	-1.09311
P14625	ENPL_HUMAN	Endoplasmin	13.25	24.25	15.25	33	0.19	0.32	0.477941	-1.0651
Q9Y3Q3-1	TMED3_HUMAN	Transmembrane emp24 domain-containing protein 3	2.25	4.5	3	7	0.13	0.27	0.5	-1
O14976-1	GAK_HUMAN	Cyclin-G-associated kinase	0.5	2	0.5	2	0	0.01	0.5	-1
Q9UHA4-1	LTOR3_HUMAN	Ragulator complex protein LAMTOR3	0.5	1.5	0.5	2	0.11	0.27	0.5	-1
Q9UI14	PRAF1_HUMAN	Prenylated Rab acceptor protein 1	0.25	1.5	0.25	1.5	0.02	0.09	0.5	-1
Q9P0S9	TM14C_HUMAN	Transmembrane protein 14C	0.25	1	0.25	1.5	0.06	0.16	0.5	-1
Q5T160	SYRM_HUMAN	Probable arginine--tRNA ligase, mitochondrial	0.25	1.5	0.25	1.5	0.01	0.03	0.5	-1
A6NCE7	MP3B2_HUMAN	Microtubule-associated proteins 1A/1B light chain 3 beta 2	0	1	0	1	0	0.07	0.5	-1
Q01813-1	PFKAP_HUMAN	ATP-dependent 6-phosphofructokinase, platelet type {ECO:0000255|HAMAP-Rule:MF_03184}	0	1	0	1	0	0.01	0.5	-1
O14548	COX7R_HUMAN	Cytochrome c oxidase subunit 7A-related protein, mitochondrial	0	1	0	1	0	0.24	0.5	-1
Q00610-1	CLH1_HUMAN	Clathrin heavy chain 1	0	1	0	1	0	0.01	0.5	-1
P10586-1	PTPRF_HUMAN	Receptor-type tyrosine-protein phosphatase F	0	1	0	1	0	0.01	0.5	-1
O43390-1	HNRPR_HUMAN	Heterogeneous nuclear ribonucleoprotein R	0	0.75	0	1	0	0.02	0.5	-1
Q14162-1	SREC_HUMAN	Scavenger receptor class F member 1	0	1	0	1	0	0.02	0.5	-1
P08575-1	PTPRC_HUMAN	Receptor-type tyrosine-protein phosphatase C	0	0.75	0	1	0	0.01	0.5	-1
Q8WUM4-1	PDC6I_HUMAN	Programmed cell death 6-interacting protein	0	1	0	1	0	0.01	0.5	-1
Q99595	TI17A_HUMAN	Mitochondrial import inner membrane translocase subunit Tim17-A	0	1	0	1	0	0.05	0.5	-1
O95070	YIF1A_HUMAN	Protein YIF1A	0	0.75	0	1	0	0.04	0.5	-1
Q9H305-1	CDIP1_HUMAN	Cell death-inducing p53-target protein 1	0	1	0	1	0	0.05	0.5	-1
P04156-1	PRIO_HUMAN	Major prion protein	0	1	0	1	0	0.05	0.5	-1
Q8IV36-1	HID1_HUMAN	Protein HID1	0	1	0	1	0	0.02	0.5	-1
Q86W74-1	ANR46_HUMAN	Ankyrin repeat domain-containing protein 46	0	0.75	0	1	0	0.04	0.5	-1
Q86Y56-1	DAAF5_HUMAN	Dynein assembly factor 5, axonemal {ECO:0000303|PubMed:25232951, ECO:0000312|HGNC:HGNC:26013}	4.75	9	5	10.75	0.07	0.14	0.510638	-0.969626
Q9HCU5	PREB_HUMAN	Prolactin regulatory element-binding protein	2.25	5.5	3.25	7.25	0.07	0.21	0.515152	-0.956931
Q96A33-1	CCD47_HUMAN	Coiled-coil domain-containing protein 47	2.25	4.5	2.25	5.25	0.05	0.12	0.52	-0.943416
Q9Y287-1	ITM2B_HUMAN	Integral membrane protein 2B	1.25	3	1.25	3.25	0.07	0.14	0.529412	-0.917538
Q9H553-1	ALG2_HUMAN	Alpha-1,3/1,6-mannosyltransferase ALG2	1	3.25	1.25	3.25	0.03	0.1	0.529412	-0.917538
Q96QD8-1	S38A2_HUMAN	Sodium-coupled neutral amino acid transporter 2	2.75	4.25	3	6.5	0.09	0.13	0.533333	-0.906891
Q04917	1433F_HUMAN	14-3-3 protein eta	1	2.75	1	2.75	0.04	0.11	0.533333	-0.906891
Q9Y6E2-1	BZW2_HUMAN	Basic leucine zipper and W2 domain-containing protein 2	4	8	4.25	8.75	0.11	0.2	0.538462	-0.893085
P48643-1	TCPE_HUMAN	T-complex protein 1 subunit epsilon	0.75	2	0.75	2.25	0.04	0.09	0.538462	-0.893085
P61160-1	ARP2_HUMAN	Actin-related protein 2	0.5	1.75	0.5	1.75	0.02	0.06	0.545455	-0.874469
Q9NRZ9-1	HELLS_HUMAN	Lymphoid-specific helicase	0.5	1.75	0.5	1.75	0.01	0.02	0.545455	-0.874469
Q8NBN3-1	TM87A_HUMAN	Transmembrane protein 87A	0.5	1.75	0.5	1.75	0.01	0.05	0.545455	-0.874469
Q02790	FKBP4_HUMAN	Peptidyl-prolyl cis-trans isomerase FKBP4	0.5	1.5	0.5	1.75	0.02	0.05	0.545455	-0.874469
Q99832-1	TCPH_HUMAN	T-complex protein 1 subunit eta	2.5	4.75	2.75	5.75	0.07	0.1	0.555556	-0.847997
O95857	TSN13_HUMAN	Tetraspanin-13	0.25	1	0.25	1.25	0.03	0.09	0.555556	-0.847997
Q13190-1	STX5_HUMAN	Syntaxin-5	0.25	1.25	0.25	1.25	0.02	0.07	0.555556	-0.847997
Q96AG4	LRC59_HUMAN	Leucine-rich repeat-containing protein 59	2.5	4	2.5	5.25	0.11	0.17	0.56	-0.836501
Q7Z7H5-1	TMED4_HUMAN	Transmembrane emp24 domain-containing protein 4	1.75	4.75	3.5	7	0.11	0.26	0.5625	-0.830075
Q8NBS9-1	TXND5_HUMAN	Thioredoxin domain-containing protein 5	1	2	1.25	3	0.03	0.06	0.5625	-0.830075
Q6NUQ4-1	TM214_HUMAN	Transmembrane protein 214	3	6.25	3.25	6.5	0.05	0.11	0.566667	-0.819428
P27797	CALR_HUMAN	Calreticulin	7.25	14.25	9.25	17	0.26	0.48	0.569444	-0.812373
P62910	RL32_HUMAN	60S ribosomal protein L32	2	4.25	2	4.25	0.15	0.31	0.571429	-0.807355
Q96D96-1	HVCN1_HUMAN	Voltage-gated hydrogen channel 1	2	4.25	2	4.25	0.09	0.22	0.571429	-0.807355
Q9BXS4	TMM59_HUMAN	Transmembrane protein 59	1	2.5	1	2.5	0.05	0.07	0.571429	-0.807355
Q02487-1	DSC2_HUMAN	Desmocollin-2	1	2.25	1	2.5	0.01	0.03	0.571429	-0.807355
Q9UBQ5-1	EIF3K_HUMAN	Eukaryotic translation initiation factor 3 subunit K {ECO:0000255|HAMAP-Rule:MF_03010}	0	0.75	0	0.75	0	0.05	0.571429	-0.807355
Q9BSR8	YIPF4_HUMAN	Protein YIPF4	0	0.75	0	0.75	0	0.04	0.571429	-0.807355
Q15102	PA1B3_HUMAN	Platelet-activating factor acetylhydrolase IB subunit gamma	0	0.75	0	0.75	0	0.03	0.571429	-0.807355
P16150	LEUK_HUMAN	Leukosialin	0	0.5	0	0.75	0	0.01	0.571429	-0.807355
O95562	SFT2B_HUMAN	Vesicle transport protein SFT2B	0	0.75	0	0.75	0	0.03	0.571429	-0.807355
P42081-1	CD86_HUMAN	T-lymphocyte activation antigen CD86	0	0.5	0	0.75	0	0.01	0.571429	-0.807355
P50336	PPOX_HUMAN	Protoporphyrinogen oxidase	0	0.5	0	0.75	0	0.01	0.571429	-0.807355
Q9UBS4	DJB11_HUMAN	DnaJ homolog subfamily B member 11	0	0.75	0	0.75	0	0.03	0.571429	-0.807355
P78310-1	CXAR_HUMAN	Coxsackievirus and adenovirus receptor	0	0.75	0	0.75	0	0.03	0.571429	-0.807355
Q9HDC5	JPH1_HUMAN	Junctophilin-1	0	0.75	0	0.75	0	0.01	0.571429	-0.807355
B0I1T2-1	MYO1G_HUMAN	Unconventional myosin-Ig	0	0.75	0	0.75	0	0.01	0.571429	-0.807355
Q13155	AIMP2_HUMAN	Aminoacyl tRNA synthase complex-interacting multifunctional protein 2	0	0.75	0	0.75	0	0.03	0.571429	-0.807355
Q8IVD9	NUDC3_HUMAN	NudC domain-containing protein 3	0	0.75	0	0.75	0	0.05	0.571429	-0.807355
Q9NUN5-1	LMBD1_HUMAN	Probable lysosomal cobalamin transporter	0	0.5	0	0.75	0	0.02	0.571429	-0.807355
Q13200-1	PSMD2_HUMAN	26S proteasome non-ATPase regulatory subunit 2	0	0.75	0	0.75	0	0.02	0.571429	-0.807355
Q99735-1	MGST2_HUMAN	Microsomal glutathione S-transferase 2	0	0.25	0	0.75	0	0.02	0.571429	-0.807355
P43307-1	SSRA_HUMAN	Translocon-associated protein subunit alpha	2.5	3	2.5	5	0.09	0.12	0.583333	-0.777608
P54577	SYYC_HUMAN	Tyrosine--tRNA ligase, cytoplasmic	0.75	1.25	0.75	2	0.01	0.02	0.583333	-0.777608
Q86UE4	LYRIC_HUMAN	Protein LYRIC	3.75	6.5	4.25	7.75	0.08	0.14	0.6	-0.736966
Q15012	LAP4A_HUMAN	Lysosomal-associated transmembrane protein 4A	0.25	1.25	0.5	1.5	0.01	0.1	0.6	-0.736966
Q99942	RNF5_HUMAN	E3 ubiquitin-protein ligase RNF5	0.5	1.5	0.5	1.5	0.02	0.07	0.6	-0.736966
P83731	RL24_HUMAN	60S ribosomal protein L24	2.75	4.75	3.25	6	0.17	0.29	0.607143	-0.719892
Q15363	TMED2_HUMAN	Transmembrane emp24 domain-containing protein 2	6.5	8	14.25	24	0.3	0.34	0.61	-0.713119
P40429	RL13A_HUMAN	60S ribosomal protein L13a	3	4.5	3	5.5	0.12	0.17	0.615385	-0.70044
Q9Y282-1	ERGI3_HUMAN	Endoplasmic reticulum-Golgi intermediate compartment protein 3	1	2	1	2.25	0.03	0.05	0.615385	-0.70044
Q9BQE4	SELS_HUMAN	Selenoprotein S	1	2.25	1	2.25	0.06	0.17	0.615385	-0.70044
P61619-1	S61A1_HUMAN	Protein transport protein Sec61 subunit alpha isoform 1	6.25	11	7.5	12.75	0.12	0.3	0.618182	-0.693897
P24390-1	ERD21_HUMAN	ER lumen protein-retaining receptor 1	1.75	2.25	2.25	4.25	0.12	0.16	0.619048	-0.691878
Q969Z0-1	TBRG4_HUMAN	Protein TBRG4	1.5	3	1.5	3	0.05	0.08	0.625	-0.678072
Q9BRK5-1	CAB45_HUMAN	45 kDa calcium-binding protein	1.5	3	1.5	3	0.05	0.11	0.625	-0.678072
P04440	DPB1_HUMAN	HLA class II histocompatibility antigen, DP beta 1 chain	1	2.25	1.5	3	0.03	0.07	0.625	-0.678072
P15260-1	INGR1_HUMAN	Interferon gamma receptor 1	0.25	1	0.25	1	0.01	0.03	0.625	-0.678072
P12268	IMDH2_HUMAN	Inosine-5'-monophosphate dehydrogenase 2 {ECO:0000255|HAMAP-Rule:MF_03156}	0.25	0.75	0.25	1	0.01	0.02	0.625	-0.678072
Q96JB2-1	COG3_HUMAN	Conserved oligomeric Golgi complex subunit 3	0.25	0.75	0.25	1	0	0.01	0.625	-0.678072
P84157-2	MXRA7_HUMAN	Matrix-remodeling-associated protein 7	0.25	1	0.25	1	0.02	0.06	0.625	-0.678072
Q96K37-1	S35E1_HUMAN	Solute carrier family 35 member E1	0.25	1	0.25	1	0.01	0.03	0.625	-0.678072
Q92692-1	PVRL2_HUMAN	Nectin-2	3.25	5.5	3.25	5.75	0.08	0.15	0.62963	-0.667425
P17612-1	KAPCA_HUMAN	cAMP-dependent protein kinase catalytic subunit alpha	2.25	3.75	2.5	4.5	0.06	0.1	0.636364	-0.652077
O00299	CLIC1_HUMAN	Chloride intracellular channel protein 1	0.75	1.75	0.75	1.75	0.06	0.11	0.636364	-0.652077
O15155-1	BET1_HUMAN	BET1 homolog	0.5	1	0.75	1.75	0.05	0.09	0.636364	-0.652077
P53621-1	COPA_HUMAN	Coatomer subunit alpha	3	5.25	3	5.25	0.03	0.05	0.64	-0.643856
P14618-1	KPYM_HUMAN	Pyruvate kinase PKM	8.5	13	9.25	15	0.21	0.32	0.640625	-0.642448
P31146	COR1A_HUMAN	Coronin-1A	1.25	2.5	1.25	2.5	0.04	0.08	0.642857	-0.63743
P23284	PPIB_HUMAN	Peptidyl-prolyl cis-trans isomerase B	5.5	8	6.25	10.25	0.27	0.38	0.644444	-0.633872
Q9H2H9	S38A1_HUMAN	Sodium-coupled neutral amino acid transporter 1	1.75	2.5	1.75	3.25	0.04	0.05	0.647059	-0.628031
P27824-1	CALX_HUMAN	Calnexin	29.25	30.5	55	85.5	0.47	0.49	0.647399	-0.627273
P07339	CATD_HUMAN	Cathepsin D	2.75	4.25	2.75	4.75	0.1	0.14	0.652174	-0.616671
Q96KA5-1	CLP1L_HUMAN	Cleft lip and palate transmembrane protein 1-like protein	2.75	3.75	2.75	4.75	0.06	0.09	0.652174	-0.616671
P78371-1	TCPB_HUMAN	T-complex protein 1 subunit beta	3.25	5.5	3.25	5.5	0.05	0.09	0.653846	-0.612977
Q8WUY1	THEM6_HUMAN	Protein THEM6	4.75	7	5.25	8.5	0.26	0.37	0.657895	-0.604071
P50148	GNAQ_HUMAN	Guanine nucleotide-binding protein G(q) subunit alpha	6	8.75	6	9.5	0.22	0.29	0.666667	-0.584963
P34931	HS71L_HUMAN	Heat shock 70 kDa protein 1-like	5.25	6	6	9.5	0.09	0.13	0.666667	-0.584963
Q9H3U5-1	MFSD1_HUMAN	Major facilitator superfamily domain-containing protein 1	2.5	4	2.5	4.25	0.07	0.1	0.666667	-0.584963
Q96S97	MYADM_HUMAN	Myeloid-associated differentiation marker	1.25	2.75	1.5	2.75	0.03	0.1	0.666667	-0.584963
P61513	RL37A_HUMAN	60S ribosomal protein L37a	1	2	1	2	0.11	0.22	0.666667	-0.584963
P07910-1	HNRPC_HUMAN	Heterogeneous nuclear ribonucleoproteins C1/C2	1	2	1	2	0.05	0.08	0.666667	-0.584963
Q8NFQ8-1	TOIP2_HUMAN	Torsin-1A-interacting protein 2	0.5	1.25	0.5	1.25	0.01	0.03	0.666667	-0.584963
Q9NVT9-1	ARMC1_HUMAN	Armadillo repeat-containing protein 1	0.5	1.25	0.5	1.25	0.02	0.07	0.666667	-0.584963
Q9BV68-1	RN126_HUMAN	E3 ubiquitin-protein ligase RNF126 {ECO:0000305}	0.5	1.25	0.5	1.25	0.03	0.08	0.666667	-0.584963
Q9GZM5	YIPF3_HUMAN	Protein YIPF3	0.5	1.25	0.5	1.25	0.02	0.04	0.666667	-0.584963
O60499-1	STX10_HUMAN	Syntaxin-10	0.5	1.25	0.5	1.25	0.03	0.09	0.666667	-0.584963
Q8NFH5-1	NUP53_HUMAN	Nucleoporin NUP53	0.5	1.25	0.5	1.25	0.02	0.06	0.666667	-0.584963
Q99807-1	COQ7_HUMAN	5-demethoxyubiquinone hydroxylase, mitochondrial {ECO:0000255|HAMAP-Rule:MF_03194}	0.5	1.25	0.5	1.25	0.03	0.06	0.666667	-0.584963
Q06190-1	P2R3A_HUMAN	Serine/threonine-protein phosphatase 2A regulatory subunit B'' subunit alpha	0	0.5	0	0.5	0	0	0.666667	-0.584963
P33981-1	TTK_HUMAN	Dual specificity protein kinase TTK	0	0.5	0	0.5	0	0.01	0.666667	-0.584963
Q5T8D3-1	ACBD5_HUMAN	Acyl-CoA-binding domain-containing protein 5	0	0.5	0	0.5	0	0.01	0.666667	-0.584963
P36406-1	TRI23_HUMAN	E3 ubiquitin-protein ligase TRIM23	0	0.5	0	0.5	0	0.01	0.666667	-0.584963
Q8WXF7-2	ATLA1_HUMAN	Atlastin-1	0	0.5	0	0.5	0	0.01	0.666667	-0.584963
Q14571-1	ITPR2_HUMAN	Inositol 1,4,5-trisphosphate receptor type 2	0	0.5	0	0.5	0	0	0.666667	-0.584963
Q6ZU80-1	CE128_HUMAN	Centrosomal protein of 128 kDa	0	0.5	0	0.5	0	0.01	0.666667	-0.584963
Q8NF91-1	SYNE1_HUMAN	Nesprin-1	0	0.5	0	0.5	0	0	0.666667	-0.584963
P35520-1	CBS_HUMAN	Cystathionine beta-synthase	0	0.5	0	0.5	0	0.01	0.666667	-0.584963
Q9H9E3-1	COG4_HUMAN	Conserved oligomeric Golgi complex subunit 4	0	0.5	0	0.5	0	0.01	0.666667	-0.584963
P25100	ADA1D_HUMAN	Alpha-1D adrenergic receptor	0	0.5	0	0.5	0	0.01	0.666667	-0.584963
Q68CQ7-1	GL8D1_HUMAN	Glycosyltransferase 8 domain-containing protein 1	0	0.5	0	0.5	0	0.02	0.666667	-0.584963
P06756-1	ITAV_HUMAN	Integrin alpha-V	0	0.5	0	0.5	0	0.01	0.666667	-0.584963
P13533	MYH6_HUMAN	Myosin-6	0	0.5	0	0.5	0	0	0.666667	-0.584963
Q8WZ42-1	TITIN_HUMAN	Titin	0	0.5	0	0.5	0	0	0.666667	-0.584963
Q86UA1-1	PRP39_HUMAN	Pre-mRNA-processing factor 39	0	0.5	0	0.5	0	0.01	0.666667	-0.584963
Q9Y6M4-1	KC1G3_HUMAN	Casein kinase I isoform gamma-3	0	0.5	0	0.5	0	0.01	0.666667	-0.584963
Q8IYM0-1	F186B_HUMAN	Protein FAM186B	0	0.5	0	0.5	0	0	0.666667	-0.584963
Q8WTW3	COG1_HUMAN	Conserved oligomeric Golgi complex subunit 1	0	0.5	0	0.5	0	0.01	0.666667	-0.584963
Q9NYM9	BET1L_HUMAN	BET1-like protein	0	0.5	0	0.5	0	0.05	0.666667	-0.584963
Q86TE4-1	LUZP2_HUMAN	Leucine zipper protein 2	0	0.5	0	0.5	0	0.01	0.666667	-0.584963
Q13045-1	FLII_HUMAN	Protein flightless-1 homolog	0	0.5	0	0.5	0	0	0.666667	-0.584963
Q9Y617-1	SERC_HUMAN	Phosphoserine aminotransferase	0	0.5	0	0.5	0	0.01	0.666667	-0.584963
Q9NX76	CKLF6_HUMAN	CKLF-like MARVEL transmembrane domain-containing protein 6	0	0.5	0	0.5	0	0.02	0.666667	-0.584963
Q8N1H7	S6OS1_HUMAN	Protein SIX6OS1	0	0.5	0	0.5	0	0.02	0.666667	-0.584963
P35580-1	MYH10_HUMAN	Myosin-10	0	0.5	0	0.5	0	0	0.666667	-0.584963
O00220	TR10A_HUMAN	Tumor necrosis factor receptor superfamily member 10A	0	0.5	0	0.5	0	0.01	0.666667	-0.584963
Q9UPN3-1	MACF1_HUMAN	Microtubule-actin cross-linking factor 1, isoforms 1/2/3/5	0	0.5	0	0.5	0	0	0.666667	-0.584963
Q15386-1	UBE3C_HUMAN	Ubiquitin-protein ligase E3C	0	0.5	0	0.5	0	0.01	0.666667	-0.584963
P01033	TIMP1_HUMAN	Metalloproteinase inhibitor 1	0	0.5	0	0.5	0	0.03	0.666667	-0.584963
Q96PN6-1	ADCYA_HUMAN	Adenylate cyclase type 10	0	0.5	0	0.5	0	0.01	0.666667	-0.584963
Q06481-1	APLP2_HUMAN	Amyloid-like protein 2	0	0.5	0	0.5	0	0.01	0.666667	-0.584963
O00571-1	DDX3X_HUMAN	ATP-dependent RNA helicase DDX3X	0	0.5	0	0.5	0	0.01	0.666667	-0.584963
P52565-1	GDIR1_HUMAN	Rho GDP-dissociation inhibitor 1	0	0.5	0	0.5	0	0.04	0.666667	-0.584963
162648	162648	albumin [Bos taurus]	0	0.5	0	0.5	0	0.01	0.666667	-0.584963
Q9NQX5	NPDC1_HUMAN	Neural proliferation differentiation and control protein 1	0	0.5	0	0.5	0	0.02	0.666667	-0.584963
P55884-1	EIF3B_HUMAN	Eukaryotic translation initiation factor 3 subunit B {ECO:0000255|HAMAP-Rule:MF_03001}	0	0.5	0	0.5	0	0.01	0.666667	-0.584963
Q86VI3	IQGA3_HUMAN	Ras GTPase-activating-like protein IQGAP3	0	0.5	0	0.5	0	0.01	0.666667	-0.584963
P08247-1	SYPH_HUMAN	Synaptophysin	0	0.25	0	0.5	0	0.01	0.666667	-0.584963
Q96NT0-1	CC115_HUMAN	Coiled-coil domain-containing protein 115	0	0.5	0	0.5	0	0.06	0.666667	-0.584963
P35658-1	NU214_HUMAN	Nuclear pore complex protein Nup214	0	0.5	0	0.5	0	0	0.666667	-0.584963
Q92478	CLC2B_HUMAN	C-type lectin domain family 2 member B	0	0.5	0	0.5	0	0.04	0.666667	-0.584963
P33241-1	LSP1_HUMAN	Lymphocyte-specific protein 1	0	0.5	0	0.5	0	0.04	0.666667	-0.584963
Q6ZNJ1-1	NBEL2_HUMAN	Neurobeachin-like protein 2	0	0.5	0	0.5	0	0	0.666667	-0.584963
Q8WVQ1-1	CANT1_HUMAN	Soluble calcium-activated nucleotidase 1	0	0.5	0	0.5	0	0.02	0.666667	-0.584963
Q9NQ84-1	GPC5C_HUMAN	G-protein coupled receptor family C group 5 member C	0	0.25	0	0.5	0	0.01	0.666667	-0.584963
Q9Y3B3-1	TMED7_HUMAN	Transmembrane emp24 domain-containing protein 7	5.75	8.25	6.75	10.5	0.28	0.4	0.673913	-0.569366
O15260-1	SURF4_HUMAN	Surfeit locus protein 4	5.75	6	9.5	14.5	0.27	0.28	0.677419	-0.561879
Q9NYL4-1	FKB11_HUMAN	Peptidyl-prolyl cis-trans isomerase FKBP11	2.75	4.75	4.25	6.75	0.18	0.33	0.677419	-0.561879
Q8N357	S35F6_HUMAN	Solute carrier family 35 member F6	3	4	3.25	5.25	0.09	0.11	0.68	-0.556393
Q12846-1	STX4_HUMAN	Syntaxin-4	1.75	2.5	2.25	3.75	0.1	0.12	0.684211	-0.547488
P20020-1	AT2B1_HUMAN	Plasma membrane calcium-transporting ATPase 1	4.25	6.5	4.5	7	0.05	0.07	0.6875	-0.540568
P51571	SSRD_HUMAN	Translocon-associated protein subunit delta	5	5.75	9	13.5	0.36	0.39	0.689655	-0.536053
P49368-1	TCPG_HUMAN	T-complex protein 1 subunit gamma	10.25	13.75	10.25	15.25	0.22	0.31	0.692308	-0.530515
Q9NRX5	SERC1_HUMAN	Serine incorporator 1	1.25	2	1.25	2.25	0.03	0.06	0.692308	-0.530515
Q14574-1	DSC3_HUMAN	Desmocollin-3	1.25	2	1.25	2.25	0.02	0.02	0.692308	-0.530515
Q9BVK6	TMED9_HUMAN	Transmembrane emp24 domain-containing protein 9	8	11	11.5	17	0.37	0.44	0.694444	-0.526069
Q15392-1	DHC24_HUMAN	Delta(24)-sterol reductase	11	14	13.25	19.5	0.25	0.33	0.695122	-0.524662
P46779-1	RL28_HUMAN	60S ribosomal protein L28	2.5	4.5	3	4.75	0.15	0.26	0.695652	-0.523562
Q92520	FAM3C_HUMAN	Protein FAM3C	2.5	3.75	2.5	4	0.12	0.17	0.7	-0.514573
Q8NHP6-1	MSPD2_HUMAN	Motile sperm domain-containing protein 2	0.75	1.5	0.75	1.5	0.02	0.03	0.7	-0.514573
P05198	IF2A_HUMAN	Eukaryotic translation initiation factor 2 subunit 1	0.75	1.25	0.75	1.5	0.03	0.04	0.7	-0.514573
P62841	RS15_HUMAN	40S ribosomal protein S15	0.5	1	0.75	1.5	0.06	0.12	0.7	-0.514573
Q12769-1	NU160_HUMAN	Nuclear pore complex protein Nup160	0.75	1.5	0.75	1.5	0.01	0.02	0.7	-0.514573
P07900-1	HS90A_HUMAN	Heat shock protein HSP 90-alpha	12.5	19.25	16	23.25	0.18	0.26	0.701031	-0.51245
P08238	HS90B_HUMAN	Heat shock protein HSP 90-beta	23.25	28.25	29.75	42.75	0.39	0.48	0.702857	-0.508697
P67812-1	SC11A_HUMAN	Signal peptidase complex catalytic subunit SEC11A	5	5.25	5	7.5	0.2	0.23	0.705882	-0.5025
Q68D91-1	MBLC2_HUMAN	Metallo-beta-lactamase domain-containing protein 2	2	3.25	2	3.25	0.09	0.15	0.705882	-0.5025
O60637-1	TSN3_HUMAN	Tetraspanin-3	2	2.75	2	3.25	0.09	0.12	0.705882	-0.5025
P62424	RL7A_HUMAN	60S ribosomal protein L7a	5.5	6.75	6.25	9.25	0.22	0.25	0.707317	-0.499571
O15173-1	PGRC2_HUMAN	Membrane-associated progesterone receptor component 2	5.75	8	7.5	11	0.29	0.39	0.708333	-0.4975
P62081	RS7_HUMAN	40S ribosomal protein S7	3	3.75	3.25	5	0.21	0.25	0.708333	-0.4975
P10415-1	BCL2_HUMAN	Apoptosis regulator Bcl-2	2.75	3.75	2.75	4.25	0.19	0.28	0.714286	-0.485427
O14929-1	HAT1_HUMAN	Histone acetyltransferase type B catalytic subunit	1.5	2.5	1.5	2.5	0.04	0.07	0.714286	-0.485427
P11586	C1TC_HUMAN	C-1-tetrahydrofolate synthase, cytoplasmic	1.5	2.5	1.5	2.5	0.02	0.03	0.714286	-0.485427
P42766	RL35_HUMAN	60S ribosomal protein L35	1.5	2.5	1.5	2.5	0.12	0.19	0.714286	-0.485427
Q9NXW2-1	DJB12_HUMAN	DnaJ homolog subfamily B member 12	0.25	0.75	0.25	0.75	0.02	0.04	0.714286	-0.485427
Q9P253	VPS18_HUMAN	Vacuolar protein sorting-associated protein 18 homolog	0.25	0.75	0.25	0.75	0	0.01	0.714286	-0.485427
O43291-1	SPIT2_HUMAN	Kunitz-type protease inhibitor 2	0.25	0.75	0.25	0.75	0.01	0.04	0.714286	-0.485427
O60779-1	S19A2_HUMAN	Thiamine transporter 1	0.25	0.75	0.25	0.75	0.01	0.03	0.714286	-0.485427
Q9Y4P3	TBL2_HUMAN	Transducin beta-like protein 2	2.25	3.25	2.25	3.5	0.07	0.08	0.722222	-0.469485
P61353	RL27_HUMAN	60S ribosomal protein L27	2	3.25	2.25	3.5	0.14	0.29	0.722222	-0.469485
Q9HD45	TM9S3_HUMAN	Transmembrane 9 superfamily member 3	7.25	8.25	9.5	13.5	0.16	0.17	0.724138	-0.465664
Q6PI78	TMM65_HUMAN	Transmembrane protein 65	5.5	5.75	6.25	9	0.24	0.26	0.725	-0.463947
P68104-1	EF1A1_HUMAN	Elongation factor 1-alpha 1	14.5	14.5	24.75	34.5	0.46	0.49	0.725352	-0.463247
P30825	CTR1_HUMAN	High affinity cationic amino acid transporter 1	2.75	4.25	3	4.5	0.04	0.07	0.727273	-0.459432
Q8IY95-1	TM192_HUMAN	Transmembrane protein 192	1	1.75	1	1.75	0.06	0.09	0.727273	-0.459432
P0DMV8-1	HS71A_HUMAN	Heat shock 70 kDa protein 1A {ECO:0000312|HGNC:HGNC:5232}	6.75	8.5	7.25	10.25	0.12	0.19	0.733333	-0.447459
Q8WUM9	S20A1_HUMAN	Sodium-dependent phosphate transporter 1	1.75	1.75	1.75	2.75	0.03	0.03	0.733333	-0.447459
P30153	2AAA_HUMAN	Serine/threonine-protein phosphatase 2A 65 kDa regulatory subunit A alpha isoform	2.5	3.75	2.5	3.75	0.08	0.1	0.736842	-0.440573
P46778	RL21_HUMAN	60S ribosomal protein L21	2.5	3.25	2.5	3.75	0.18	0.22	0.736842	-0.440573
P61421	VA0D1_HUMAN	V-type proton ATPase subunit d 1	3.75	4.75	4	5.75	0.12	0.14	0.740741	-0.432959
P02786	TFR1_HUMAN	Transferrin receptor protein 1	22.5	27.5	27	36.75	0.37	0.44	0.741722	-0.43105
O43292-1	GPAA1_HUMAN	Glycosylphosphatidylinositol anchor attachment 1 protein	5.25	6.75	5.5	7.75	0.08	0.1	0.742857	-0.428843
P17066	HSP76_HUMAN	Heat shock 70 kDa protein 6	4	5	4.25	6	0.07	0.09	0.75	-0.415037
P17693	HLAG_HUMAN	HLA class I histocompatibility antigen, alpha chain G	1.25	2	2	3	0.04	0.07	0.75	-0.415037
Q9BVL4	SELO_HUMAN	Selenoprotein O	0.5	1	0.5	1	0.01	0.02	0.75	-0.415037
O43684-1	BUB3_HUMAN	Mitotic checkpoint protein BUB3	0.5	1	0.5	1	0.02	0.04	0.75	-0.415037
O15031	PLXB2_HUMAN	Plexin-B2	0.5	1	0.5	1	0	0.01	0.75	-0.415037
Q12905	ILF2_HUMAN	Interleukin enhancer-binding factor 2	0.5	1	0.5	1	0.01	0.03	0.75	-0.415037
P0DJ93	SIM13_HUMAN	Small integral membrane protein 13	0.5	1	0.5	1	0.07	0.18	0.75	-0.415037
P16989-1	YBOX3_HUMAN	Y-box-binding protein 3	0.5	1	0.5	1	0.02	0.04	0.75	-0.415037
O95167	NDUA3_HUMAN	NADH dehydrogenase [ubiquinone] 1 alpha subcomplex subunit 3	0.5	1	0.5	1	0.1	0.21	0.75	-0.415037
Q3ZAQ7-1	VMA21_HUMAN	Vacuolar ATPase assembly integral membrane protein VMA21 {ECO:0000255|HAMAP-Rule:MF_03058}	0.5	1	0.5	1	0.05	0.11	0.75	-0.415037
P26599-1	PTBP1_HUMAN	Polypyrimidine tract-binding protein 1	0.5	1	0.5	1	0.01	0.03	0.75	-0.415037
O00303	EIF3F_HUMAN	Eukaryotic translation initiation factor 3 subunit F {ECO:0000255|HAMAP-Rule:MF_03005}	0.5	1	0.5	1	0.03	0.05	0.75	-0.415037
Q5M7Z0-1	RNFT1_HUMAN	RING finger and transmembrane domain-containing protein 1	0.5	0.75	0.5	1	0.02	0.02	0.75	-0.415037
Q5T1J5	CHCH9_HUMAN	Putative coiled-coil-helix-coiled-coil-helix domain-containing protein CHCHD2P9, mitochondrial	0.5	1	0.5	1	0.04	0.09	0.75	-0.415037
P04843	RPN1_HUMAN	Dolichyl-diphosphooligosaccharide--protein glycosyltransferase subunit 1	31.75	33.25	58.5	78.25	0.65	0.66	0.750789	-0.413521
Q12974-1	TP4A2_HUMAN	Protein tyrosine phosphatase type IVA 2	4.25	5.75	5.25	7.25	0.28	0.47	0.757576	-0.400538
P62249	RS16_HUMAN	40S ribosomal protein S16	3.25	4.75	3.75	5.25	0.19	0.29	0.76	-0.395929
Q9UM00-1	TMCO1_HUMAN	Transmembrane and coiled-coil domain-containing protein 1	3	3	3	4.25	0.2	0.2	0.761905	-0.392317
Q58FF8	H90B2_HUMAN	Putative heat shock protein HSP 90-beta 2	5.25	6.5	5.5	7.5	0.14	0.18	0.764706	-0.387023
Q9NPR9	GP108_HUMAN	Protein GPR108	1.75	2.5	2.25	3.25	0.04	0.05	0.764706	-0.387023
O43175	SERA_HUMAN	D-3-phosphoglycerate dehydrogenase	16.75	18.75	20.25	26.75	0.38	0.43	0.765766	-0.385025
Q9Y320-1	TMX2_HUMAN	Thioredoxin-related transmembrane protein 2	3.75	4.75	4.75	6.5	0.15	0.17	0.766667	-0.383329
P11940-1	PABP1_HUMAN	Polyadenylate-binding protein 1	1.25	2	1.5	2.25	0.03	0.04	0.769231	-0.378512
P29992	GNA11_HUMAN	Guanine nucleotide-binding protein subunit alpha-11	1.5	2	1.5	2.25	0.05	0.07	0.769231	-0.378512
P48060-1	GLIP1_HUMAN	Glioma pathogenesis-related protein 1	1.5	2.25	1.5	2.25	0.06	0.1	0.769231	-0.378512
Q6UX53	MET7B_HUMAN	Methyltransferase-like protein 7B	1.5	2.25	1.5	2.25	0.07	0.1	0.769231	-0.378512
P79483	DRB3_HUMAN	HLA class II histocompatibility antigen, DR beta 3 chain	1.25	2.25	1.5	2.25	0.1	0.14	0.769231	-0.378512
Q14254	FLOT2_HUMAN	Flotillin-2	5.25	7	6	8	0.14	0.2	0.777778	-0.36257
P62269	RS18_HUMAN	40S ribosomal protein S18	5.25	6.25	6	8	0.33	0.35	0.777778	-0.36257
O15321-1	TM9S1_HUMAN	Transmembrane 9 superfamily member 1	3	4.5	4.25	5.75	0.08	0.11	0.777778	-0.36257
P84098	RL19_HUMAN	60S ribosomal protein L19	2.5	3.5	2.5	3.5	0.12	0.17	0.777778	-0.36257
Q7L2H7-1	EIF3M_HUMAN	Eukaryotic translation initiation factor 3 subunit M {ECO:0000255|HAMAP-Rule:MF_03012}	2.5	3	2.5	3.5	0.11	0.13	0.777778	-0.36257
O60518	RNBP6_HUMAN	Ran-binding protein 6	2.25	3.25	2.5	3.5	0.03	0.04	0.777778	-0.36257
P30536-1	TSPOA_HUMAN	Translocator protein	2.25	2.5	2.5	3.5	0.2	0.21	0.777778	-0.36257
Q9BTE7	DCNL5_HUMAN	DCN1-like protein 5	0.75	1.25	0.75	1.25	0.05	0.09	0.777778	-0.36257
Q9NR50-1	EI2BG_HUMAN	Translation initiation factor eIF-2B subunit gamma	0.75	1.25	0.75	1.25	0.02	0.04	0.777778	-0.36257
Q92609-1	TBCD5_HUMAN	TBC1 domain family member 5	0.75	1.25	0.75	1.25	0.02	0.03	0.777778	-0.36257
Q13571	LAPM5_HUMAN	Lysosomal-associated transmembrane protein 5	0.75	1.25	0.75	1.25	0.04	0.06	0.777778	-0.36257
Q9UHD9	UBQL2_HUMAN	Ubiquilin-2	0.75	1.25	0.75	1.25	0.02	0.03	0.777778	-0.36257
Q15043-1	S39AE_HUMAN	Zinc transporter ZIP14	4.5	5.25	5.25	7	0.1	0.11	0.78125	-0.356144
Q8N766-1	EMC1_HUMAN	ER membrane protein complex subunit 1	13.75	16	15.25	19.75	0.19	0.22	0.783133	-0.352672
Q9UGP8	SEC63_HUMAN	Translocation protein SEC63 homolog	8.5	9.75	10	13	0.15	0.17	0.785714	-0.347923
P31943	HNRH1_HUMAN	Heterogeneous nuclear ribonucleoprotein H	1.5	2.5	1.75	2.5	0.05	0.08	0.785714	-0.347923
O95210	STBD1_HUMAN	Starch-binding domain-containing protein 1	1.5	2.5	1.75	2.5	0.07	0.12	0.785714	-0.347923
P46776	RL27A_HUMAN	60S ribosomal protein L27a	1.5	2.5	1.75	2.5	0.12	0.19	0.785714	-0.347923
P56181-2	NDUV3_HUMAN	NADH dehydrogenase [ubiquinone] flavoprotein 3, mitochondrial	4.75	5.5	5.5	7.25	0.17	0.19	0.787879	-0.343954
P31946-1	1433B_HUMAN	14-3-3 protein beta/alpha	5.25	7	5.5	7.25	0.3	0.31	0.787879	-0.343954
Q9BTU6	P4K2A_HUMAN	Phosphatidylinositol 4-kinase type 2-alpha	3.75	4.75	3.75	5	0.11	0.14	0.791667	-0.337035
Q9HC07-1	TM165_HUMAN	Transmembrane protein 165	3.5	4	4.75	6.25	0.19	0.19	0.793103	-0.334419
P10620-1	MGST1_HUMAN	Microsomal glutathione S-transferase 1	4	5	5.75	7.5	0.36	0.41	0.794118	-0.332575
A0FGR8-2	ESYT2_HUMAN	Extended synaptotagmin-2	2	2.5	2	2.75	0.03	0.03	0.8	-0.321928
Q7Z2W4-1	ZCCHV_HUMAN	Zinc finger CCCH-type antiviral protein 1	1	1.5	1	1.5	0.02	0.02	0.8	-0.321928
O60725	ICMT_HUMAN	Protein-S-isoprenylcysteine O-methyltransferase	1	1.25	1	1.5	0.05	0.06	0.8	-0.321928
Q8N6T3-1	ARFG1_HUMAN	ADP-ribosylation factor GTPase-activating protein 1	1	1	1	1.5	0.03	0.03	0.8	-0.321928
Q9H082	RB33B_HUMAN	Ras-related protein Rab-33B	0.5	0.75	1	1.5	0.02	0.04	0.8	-0.321928
Q8NBJ7-1	SUMF2_HUMAN	Sulfatase-modifying factor 2	0	0.25	0	0.25	0	0.01	0.8	-0.321928
P32322-1	P5CR1_HUMAN	Pyrroline-5-carboxylate reductase 1, mitochondrial	0	0.25	0	0.25	0	0.01	0.8	-0.321928
Q7L7V1-1	DHX32_HUMAN	Putative pre-mRNA-splicing factor ATP-dependent RNA helicase DHX32	0	0.25	0	0.25	0	0	0.8	-0.321928
Q9NRY6	PLS3_HUMAN	Phospholipid scramblase 3	0	0.25	0	0.25	0	0.02	0.8	-0.321928
Q9BSF4	CS052_HUMAN	Uncharacterized protein C19orf52	0	0.25	0	0.25	0	0.02	0.8	-0.321928
Q9UHJ6	SHPK_HUMAN	Sedoheptulokinase	0	0.25	0	0.25	0	0.01	0.8	-0.321928
Q96E16	SMI19_HUMAN	Small integral membrane protein 19	0	0.25	0	0.25	0	0.05	0.8	-0.321928
Q99460-1	PSMD1_HUMAN	26S proteasome non-ATPase regulatory subunit 1	0	0.25	0	0.25	0	0	0.8	-0.321928
P52306-1	GDS1_HUMAN	Rap1 GTPase-GDP dissociation stimulator 1	0	0.25	0	0.25	0	0.01	0.8	-0.321928
P13611-1	CSPG2_HUMAN	Versican core protein	0	0.25	0	0.25	0	0	0.8	-0.321928
P54753	EPHB3_HUMAN	Ephrin type-B receptor 3	0	0.25	0	0.25	0	0	0.8	-0.321928
P61158	ARP3_HUMAN	Actin-related protein 3	0	0.25	0	0.25	0	0.01	0.8	-0.321928
P13612-1	ITA4_HUMAN	Integrin alpha-4	0	0.25	0	0.25	0	0	0.8	-0.321928
Q92947-1	GCDH_HUMAN	Glutaryl-CoA dehydrogenase, mitochondrial	0	0.25	0	0.25	0	0.01	0.8	-0.321928
P01130-1	LDLR_HUMAN	Low-density lipoprotein receptor	0	0.25	0	0.25	0	0	0.8	-0.321928
Q9UEU0-1	VTI1B_HUMAN	Vesicle transport through interaction with t-SNAREs homolog 1B	0	0.25	0	0.25	0	0.02	0.8	-0.321928
Q15526-1	SURF1_HUMAN	Surfeit locus protein 1	0	0.25	0	0.25	0	0.01	0.8	-0.321928
P25789-1	PSA4_HUMAN	Proteasome subunit alpha type-4	0	0.25	0	0.25	0	0.02	0.8	-0.321928
Q9C0B5-1	ZDHC5_HUMAN	Palmitoyltransferase ZDHHC5	0	0.25	0	0.25	0	0	0.8	-0.321928
Q8IX12-1	CCAR1_HUMAN	Cell division cycle and apoptosis regulator protein 1	0	0.25	0	0.25	0	0	0.8	-0.321928
Q6ZMD2-1	SPNS3_HUMAN	Protein spinster homolog 3	0	0.25	0	0.25	0	0.01	0.8	-0.321928
Q9C0H2-1	TTYH3_HUMAN	Protein tweety homolog 3	0	0.25	0	0.25	0	0.01	0.8	-0.321928
P50995-1	ANX11_HUMAN	Annexin A11	0	0.25	0	0.25	0	0.01	0.8	-0.321928
O43747-1	AP1G1_HUMAN	AP-1 complex subunit gamma-1	0	0.25	0	0.25	0	0	0.8	-0.321928
Q8NG11-1	TSN14_HUMAN	Tetraspanin-14	0	0.25	0	0.25	0	0.01	0.8	-0.321928
P22732-1	GTR5_HUMAN	Solute carrier family 2, facilitated glucose transporter member 5	0	0.25	0	0.25	0	0.01	0.8	-0.321928
P09917-1	LOX5_HUMAN	Arachidonate 5-lipoxygenase	0	0.25	0	0.25	0	0	0.8	-0.321928
Q969M3-1	YIPF5_HUMAN	Protein YIPF5	0	0.25	0	0.25	0	0.01	0.8	-0.321928
Q86XL3-1	ANKL2_HUMAN	Ankyrin repeat and LEM domain-containing protein 2	0	0.25	0	0.25	0	0	0.8	-0.321928
Q9NRV9	HEBP1_HUMAN	Heme-binding protein 1	0	0.25	0	0.25	0	0.02	0.8	-0.321928
Q86VI4-1	LAP4B_HUMAN	Lysosomal-associated transmembrane protein 4B	0	0.25	0	0.25	0	0.01	0.8	-0.321928
Q53FV1	ORML2_HUMAN	ORM1-like protein 2	0	0.25	0	0.25	0	0.03	0.8	-0.321928
P56937-1	DHB7_HUMAN	3-keto-steroid reductase	0	0.25	0	0.25	0	0.01	0.8	-0.321928
Q13433-1	S39A6_HUMAN	Zinc transporter ZIP6	0	0.25	0	0.25	0	0	0.8	-0.321928
Q96AG3-1	S2546_HUMAN	Solute carrier family 25 member 46	0	0.25	0	0.25	0	0.02	0.8	-0.321928
Q9UNE7-1	CHIP_HUMAN	E3 ubiquitin-protein ligase CHIP {ECO:0000305}	0	0.25	0	0.25	0	0.01	0.8	-0.321928
Q14974-1	IMB1_HUMAN	Importin subunit beta-1	12	15.75	16.25	20.5	0.2	0.27	0.802326	-0.31774
Q9GIY3	2B1E_HUMAN	HLA class II histocompatibility antigen, DRB1-14 beta chain	4	5	5.25	6.75	0.18	0.21	0.806452	-0.31034
P63104-1	1433Z_HUMAN	14-3-3 protein zeta/delta	8.25	10.25	9.5	12	0.43	0.48	0.807692	-0.308122
P50914	RL14_HUMAN	60S ribosomal protein L14	3.5	4.5	4.25	5.5	0.16	0.21	0.807692	-0.308122
O95373	IPO7_HUMAN	Importin-7	22.25	24	27.75	34.5	0.29	0.33	0.809859	-0.304257
Q9UH62	ARMX3_HUMAN	Armadillo repeat-containing X-linked protein 3	6.25	7.75	6.5	8.25	0.23	0.27	0.810811	-0.302563
Q8NEW0	ZNT7_HUMAN	Zinc transporter 7	2.25	2.5	2.25	3	0.07	0.07	0.8125	-0.29956
Q9NQX7-1	ITM2C_HUMAN	Integral membrane protein 2C	2.25	3	2.25	3	0.12	0.15	0.8125	-0.29956
P27348	1433T_HUMAN	14-3-3 protein theta	6.5	8.25	7.75	9.75	0.33	0.35	0.813953	-0.296982
Q7RTS9-1	DYM_HUMAN	Dymeclin	1.25	1.75	1.25	1.75	0.02	0.04	0.818182	-0.289507
Q9Y5U9	IR3IP_HUMAN	Immediate early response 3-interacting protein 1	1.25	1.5	1.25	1.75	0.23	0.29	0.818182	-0.289507
Q9HB40-1	RISC_HUMAN	Retinoid-inducible serine carboxypeptidase	1	1	1.25	1.75	0.02	0.03	0.818182	-0.289507
Q6IQ22	RAB12_HUMAN	Ras-related protein Rab-12	0.75	1	1.25	1.75	0.03	0.04	0.818182	-0.289507
Q12907	LMAN2_HUMAN	Vesicular integral-membrane protein VIP36	11.5	11.5	16.25	20	0.45	0.45	0.821429	-0.283793
O00264-1	PGRC1_HUMAN	Membrane-associated progesterone receptor component 1	9.5	10.25	16.25	20	0.59	0.63	0.821429	-0.283793
P61981	1433G_HUMAN	14-3-3 protein gamma	4.75	5.75	4.75	6	0.26	0.3	0.821429	-0.283793
P62829	RL23_HUMAN	60S ribosomal protein L23	4	4	4.75	6	0.38	0.38	0.821429	-0.283793
P62258-1	1433E_HUMAN	14-3-3 protein epsilon	6.75	8.25	8.25	10.25	0.31	0.37	0.822222	-0.2824
Q53GQ0-1	DHB12_HUMAN	Very-long-chain 3-oxoacyl-CoA reductase {ECO:0000305}	9	10.75	11.75	14.5	0.38	0.39	0.822581	-0.281771
O43736-1	ITM2A_HUMAN	Integral membrane protein 2A	6.75	6.75	9.5	11.75	0.24	0.25	0.823529	-0.280108
P39019	RS19_HUMAN	40S ribosomal protein S19	2.5	2.75	2.5	3.25	0.18	0.19	0.823529	-0.280108
Q8N5K1	CISD2_HUMAN	CDGSH iron-sulfur domain-containing protein 2	6	6.5	8.5	10.5	0.46	0.48	0.826087	-0.275634
P69849	NOMO3_HUMAN	Nodal modulator 3	3.5	4.75	3.75	4.75	0.03	0.04	0.826087	-0.275634
Q9P289-1	STK26_HUMAN	Serine/threonine-protein kinase 26 {ECO:0000305}	3.75	4.25	3.75	4.75	0.16	0.17	0.826087	-0.275634
P57088	TMM33_HUMAN	Transmembrane protein 33	3.75	4.25	3.75	4.75	0.13	0.15	0.826087	-0.275634
P12074	CX6A1_HUMAN	Cytochrome c oxidase subunit 6A1, mitochondrial	1.75	2	3.75	4.75	0.36	0.43	0.826087	-0.275634
Q8NF37	PCAT1_HUMAN	Lysophosphatidylcholine acyltransferase 1	8.25	9	10.25	12.5	0.16	0.17	0.833333	-0.263034
Q9Y6A9	SPCS1_HUMAN	Signal peptidase complex subunit 1	3	3	7.75	9.5	0.31	0.31	0.833333	-0.263034
O15427	MOT4_HUMAN	Monocarboxylate transporter 4	4.5	5.5	5.25	6.5	0.1	0.12	0.833333	-0.263034
Q9GZY6-1	NTAL_HUMAN	Linker for activation of T-cells family member 2	2.75	3	2.75	3.5	0.18	0.17	0.833333	-0.263034
Q6PJG6-1	BRAT1_HUMAN	BRCA1-associated ATM activator 1	1.5	2	1.5	2	0.02	0.04	0.833333	-0.263034
Q58FG1	HS904_HUMAN	Putative heat shock protein HSP 90-alpha A4	1.5	1.5	1.5	2	0.03	0.03	0.833333	-0.263034
Q8NHG7	SVIP_HUMAN	Small VCP/p97-interacting protein	1.25	1.5	1.5	2	0.19	0.24	0.833333	-0.263034
O60506-1	HNRPQ_HUMAN	Heterogeneous nuclear ribonucleoprotein Q	1.5	1.75	1.5	2	0.03	0.04	0.833333	-0.263034
Q96RQ1	ERGI2_HUMAN	Endoplasmic reticulum-Golgi intermediate compartment protein 2	0.25	0.5	0.25	0.5	0.01	0.02	0.833333	-0.263034
Q96HS1-1	PGAM5_HUMAN	Serine/threonine-protein phosphatase PGAM5, mitochondrial	0.25	0.5	0.25	0.5	0.01	0.02	0.833333	-0.263034
Q9Y3R5-1	DOP2_HUMAN	Protein dopey-2	0.25	0.5	0.25	0.5	0	0	0.833333	-0.263034
O14641	DVL2_HUMAN	Segment polarity protein dishevelled homolog DVL-2	0.25	0.5	0.25	0.5	0	0.01	0.833333	-0.263034
Q01518-1	CAP1_HUMAN	Adenylyl cyclase-associated protein 1	0.25	0.5	0.25	0.5	0.01	0.02	0.833333	-0.263034
Q14728	MFS10_HUMAN	Major facilitator superfamily domain-containing protein 10	0.25	0.5	0.25	0.5	0.01	0.01	0.833333	-0.263034
P61769	B2MG_HUMAN	Beta-2-microglobulin	0.25	0.5	0.25	0.5	0.02	0.04	0.833333	-0.263034
P06493-1	CDK1_HUMAN	Cyclin-dependent kinase 1	8.5	9.5	10.5	12.75	0.35	0.38	0.836364	-0.257798
P62917	RL8_HUMAN	60S ribosomal protein L8	4	4.25	4.25	5.25	0.16	0.17	0.84	-0.251539
Q9C0E8-1	LNP_HUMAN	Protein lunapark	6.5	8	8.25	10	0.22	0.25	0.840909	-0.249978
P36578	RL4_HUMAN	60S ribosomal protein L4	6.25	8.5	7	8.5	0.18	0.23	0.842105	-0.247928
Q15125	EBP_HUMAN	3-beta-hydroxysteroid-Delta(8),Delta(7)-isomerase	2	2	3	3.75	0.1	0.1	0.842105	-0.247928
Q9UBM7	DHCR7_HUMAN	7-dehydrocholesterol reductase	4.5	6	5.75	7	0.11	0.14	0.84375	-0.245112
Q15005	SPCS2_HUMAN	Signal peptidase complex subunit 2	7.5	9	8.5	10.25	0.35	0.44	0.844444	-0.243926
P26196	DDX6_HUMAN	Probable ATP-dependent RNA helicase DDX6	1.75	2.25	1.75	2.25	0.07	0.09	0.846154	-0.241008
Q9UL26	RB22A_HUMAN	Ras-related protein Rab-22A	1.75	2	1.75	2.25	0.11	0.12	0.846154	-0.241008
Q9Y2R0	COA3_HUMAN	Cytochrome c oxidase assembly factor 3 homolog, mitochondrial	1.75	2.25	1.75	2.25	0.16	0.21	0.846154	-0.241008
P14209-1	CD99_HUMAN	CD99 antigen	1.75	2	1.75	2.25	0.11	0.13	0.846154	-0.241008
Q9H3N1	TMX1_HUMAN	Thioredoxin-related transmembrane protein 1	11.25	12	13	15.5	0.36	0.38	0.848485	-0.237039
P61313-1	RL15_HUMAN	60S ribosomal protein L15	4.75	6	6	7.25	0.25	0.31	0.848485	-0.237039
Q5BJH7-1	YIF1B_HUMAN	Protein YIF1B	2	2.25	3.25	4	0.12	0.12	0.85	-0.234465
P35268	RL22_HUMAN	60S ribosomal protein L22	2.75	3	3.25	4	0.34	0.39	0.85	-0.234465
P60468	SC61B_HUMAN	Protein transport protein Sec61 subunit beta	2	2	3.25	4	0.22	0.22	0.85	-0.234465
P18124	RL7_HUMAN	60S ribosomal protein L7	7.75	8.25	9	10.75	0.33	0.32	0.851064	-0.232661
P62987	RL40_HUMAN	Ubiquitin-60S ribosomal protein L40	6.75	7	9	10.75	0.48	0.49	0.851064	-0.232661
Q99623-1	PHB2_HUMAN	Prohibitin-2	15.25	17	21.5	25.25	0.56	0.62	0.857143	-0.222392
Q9UBB4-1	ATX10_HUMAN	Ataxin-10	13.25	15.25	15.5	18.25	0.36	0.4	0.857143	-0.222392
P49257	LMAN1_HUMAN	Protein ERGIC-53	11.25	12.25	14	16.5	0.31	0.28	0.857143	-0.222392
P62701	RS4X_HUMAN	40S ribosomal protein S4, X isoform	7.5	8.75	8	9.5	0.31	0.35	0.857143	-0.222392
P60953-2	CDC42_HUMAN	Cell division control protein 42 homolog	6	6.5	8	9.5	0.36	0.4	0.857143	-0.222392
Q9NP72-1	RAB18_HUMAN	Ras-related protein Rab-18	6.5	7.75	6.5	7.75	0.41	0.49	0.857143	-0.222392
Q14139-1	UBE4A_HUMAN	Ubiquitin conjugation factor E4 A {ECO:0000305}	5	5.75	5	6	0.06	0.07	0.857143	-0.222392
Q6ZWK4	CA186_HUMAN	Uncharacterized protein C1orf186	2.75	3	3.5	4.25	0.19	0.19	0.857143	-0.222392
Q9UKR5	ERG28_HUMAN	Probable ergosterol biosynthetic protein 28	3	3	3.5	4.25	0.18	0.18	0.857143	-0.222392
Q9Y5Y5-1	PEX16_HUMAN	Peroxisomal membrane protein PEX16	2	2.5	2	2.5	0.1	0.12	0.857143	-0.222392
O95197-1	RTN3_HUMAN	Reticulon-3	1.5	1.75	2	2.5	0.01	0.02	0.857143	-0.222392
Q9H583	HEAT1_HUMAN	HEAT repeat-containing protein 1	0.5	0.75	0.5	0.75	0	0.01	0.857143	-0.222392
Q71RG4-1	TMUB2_HUMAN	Transmembrane and ubiquitin-like domain-containing protein 2	0.5	0.75	0.5	0.75	0.03	0.04	0.857143	-0.222392
Q8TBQ9	KISHA_HUMAN	Protein kish-A	0.5	0.75	0.5	0.75	0.06	0.09	0.857143	-0.222392
P62273-1	RS29_HUMAN	40S ribosomal protein S29	0.5	0.75	0.5	0.75	0.1	0.15	0.857143	-0.222392
P49790-1	NU153_HUMAN	Nuclear pore complex protein Nup153	0.5	0.5	0.5	0.75	0	0	0.857143	-0.222392
Q03113-1	GNA12_HUMAN	Guanine nucleotide-binding protein subunit alpha-12	0.25	0.75	0.5	0.75	0.01	0.02	0.857143	-0.222392
P39656-1	OST48_HUMAN	Dolichyl-diphosphooligosaccharide--protein glycosyltransferase 48 kDa subunit	14.25	14.25	20.25	23.75	0.45	0.43	0.858586	-0.219966
Q6P996-1	PDXD1_HUMAN	Pyridoxal-dependent decarboxylase domain-containing protein 1	7.25	9.75	8.25	9.75	0.13	0.17	0.860465	-0.216811
O75694-1	NU155_HUMAN	Nuclear pore complex protein Nup155	15	17	19.5	22.75	0.16	0.18	0.863158	-0.212304
P27487	DPP4_HUMAN	Dipeptidyl peptidase 4	2.75	4.25	3.75	4.5	0.04	0.06	0.863636	-0.211504
P13987	CD59_HUMAN	CD59 glycoprotein	3.25	2.75	3.75	4.5	0.25	0.23	0.863636	-0.211504
P68431	H31_HUMAN	Histone H3.1	3.5	4	3.75	4.5	0.29	0.4	0.863636	-0.211504
Q9UNL2-1	SSRG_HUMAN	Translocon-associated protein subunit gamma	1.75	2	3.75	4.5	0.11	0.12	0.863636	-0.211504
Q16850-1	CP51A_HUMAN	Lanosterol 14-alpha demethylase	13	15.5	15.25	17.75	0.36	0.41	0.866667	-0.206451
P69905	HBA_HUMAN	Hemoglobin subunit alpha	1.75	2.5	2.25	2.75	0.15	0.25	0.866667	-0.206451
P05387	RLA2_HUMAN	60S acidic ribosomal protein P2	1.5	2	2.25	2.75	0.34	0.39	0.866667	-0.206451
Q99643-1	C560_HUMAN	Succinate dehydrogenase cytochrome b560 subunit, mitochondrial	2	2	2.25	2.75	0.12	0.12	0.866667	-0.206451
O96005-1	CLPT1_HUMAN	Cleft lip and palate transmembrane protein 1	9	10	10.5	12.25	0.19	0.19	0.867925	-0.204358
P22626-1	ROA2_HUMAN	Heterogeneous nuclear ribonucleoproteins A2/B1	3.75	4.25	4	4.75	0.12	0.12	0.869565	-0.201634
Q9BVC6	TM109_HUMAN	Transmembrane protein 109	4	4.75	4	4.75	0.13	0.15	0.869565	-0.201634
Q16777	H2A2C_HUMAN	Histone H2A type 2-C	3	3.5	4	4.75	0.27	0.38	0.869565	-0.201634
Q8NBQ5	DHB11_HUMAN	Estradiol 17-beta-dehydrogenase 11	9.75	10.5	14.25	16.5	0.4	0.42	0.871429	-0.198546
Q8NHH9-1	ATLA2_HUMAN	Atlastin-2	6	7.25	7.5	8.75	0.14	0.17	0.871795	-0.197939
P29966	MARCS_HUMAN	Myristoylated alanine-rich C-kinase substrate	7	7	7.5	8.75	0.43	0.43	0.871795	-0.197939
P63000-1	RAC1_HUMAN	Ras-related C3 botulinum toxin substrate 1	3.5	3.75	7.5	8.75	0.17	0.19	0.871795	-0.197939
P11142-1	HSP7C_HUMAN	Heat shock cognate 71 kDa protein	21.75	22.75	31.5	36.25	0.39	0.44	0.872483	-0.196801
P37268-1	FDFT_HUMAN	Squalene synthase	13.25	14.75	16.25	18.75	0.39	0.41	0.873418	-0.195256
O15269-1	SPTC1_HUMAN	Serine palmitoyltransferase 1	7.5	8.75	9.5	11	0.16	0.2	0.875	-0.192645
Q7L1Q6-1	BZW1_HUMAN	Basic leucine zipper and W2 domain-containing protein 1	4	4.75	4.25	5	0.13	0.14	0.875	-0.192645
P62750	RL23A_HUMAN	60S ribosomal protein L23a	3.25	3.75	4.25	5	0.21	0.24	0.875	-0.192645
P62745	RHOB_HUMAN	Rho-related GTP-binding protein RhoB	3	3.5	4.25	5	0.26	0.33	0.875	-0.192645
P60033	CD81_HUMAN	CD81 antigen	3	3	4.25	5	0.25	0.25	0.875	-0.192645
B7ZAQ6-1	GPHRA_HUMAN	Golgi pH regulator A	2.5	2.75	2.5	3	0.1	0.11	0.875	-0.192645
P61009	SPCS3_HUMAN	Signal peptidase complex subunit 3	2.5	3	2.5	3	0.16	0.19	0.875	-0.192645
P32969	RL9_HUMAN	60S ribosomal protein L9	2.5	2.5	2.5	3	0.19	0.19	0.875	-0.192645
P49207	RL34_HUMAN	60S ribosomal protein L34	0.75	1	0.75	1	0.05	0.07	0.875	-0.192645
P62070-1	RRAS2_HUMAN	Ras-related protein R-Ras2	0.75	1	0.75	1	0.04	0.06	0.875	-0.192645
P55072	TERA_HUMAN	Transitional endoplasmic reticulum ATPase	0.75	0.75	0.75	1	0.01	0.01	0.875	-0.192645
Q9BZD4	NUF2_HUMAN	Kinetochore protein Nuf2	0.5	1	0.75	1	0.01	0.02	0.875	-0.192645
P82921	RT21_HUMAN	28S ribosomal protein S21, mitochondrial	0.75	1	0.75	1	0.12	0.16	0.875	-0.192645
P30041	PRDX6_HUMAN	Peroxiredoxin-6	0.75	1	0.75	1	0.04	0.06	0.875	-0.192645
Q8IZV5	RDH10_HUMAN	Retinol dehydrogenase 10	0.75	1	0.75	1	0.03	0.04	0.875	-0.192645
P61221	ABCE1_HUMAN	ATP-binding cassette sub-family E member 1	0.75	1	0.75	1	0.02	0.02	0.875	-0.192645
Q5VW38-1	GP107_HUMAN	Protein GPR107	0.75	1	0.75	1	0.01	0.02	0.875	-0.192645
Q969E2-1	SCAM4_HUMAN	Secretory carrier-associated membrane protein 4	0.75	1	0.75	1	0.04	0.05	0.875	-0.192645
O15243	OBRG_HUMAN	Leptin receptor gene-related protein	0.75	1	0.75	1	0.07	0.1	0.875	-0.192645
Q15011-1	HERP1_HUMAN	Homocysteine-responsive endoplasmic reticulum-resident ubiquitin-like domain member 1 protein	0.75	1	0.75	1	0.02	0.03	0.875	-0.192645
Q9BV40	VAMP8_HUMAN	Vesicle-associated membrane protein 8 {ECO:0000303|PubMed:12130530}	4.5	5	8	9.25	0.38	0.41	0.878049	-0.187627
P23634-1	AT2B4_HUMAN	Plasma membrane calcium-transporting ATPase 4	6	6.75	6.25	7.25	0.07	0.07	0.878788	-0.186413
P30050-1	RL12_HUMAN	60S ribosomal protein L12	5.5	5.75	6.25	7.25	0.48	0.5	0.878788	-0.186413
P04844-1	RPN2_HUMAN	Dolichyl-diphosphooligosaccharide--protein glycosyltransferase subunit 2	22	23.75	44.75	51	0.59	0.62	0.879808	-0.18474
Q07020-1	RL18_HUMAN	60S ribosomal protein L18	4.5	4.75	4.5	5.25	0.25	0.27	0.88	-0.184425
P27635	RL10_HUMAN	60S ribosomal protein L10	4.5	4.75	4.5	5.25	0.25	0.28	0.88	-0.184425
A6NHL2-1	TBAL3_HUMAN	Tubulin alpha chain-like 3	3	3	4.5	5.25	0.07	0.07	0.88	-0.184425
Q9Y5M8	SRPRB_HUMAN	Signal recognition particle receptor subunit beta	11	11.75	13.75	15.75	0.54	0.56	0.880597	-0.183446
P11233	RALA_HUMAN	Ras-related protein Ral-A	6.25	7.5	8.25	9.5	0.42	0.49	0.880952	-0.182864
Q86Y39-1	NDUAB_HUMAN	NADH dehydrogenase [ubiquinone] 1 alpha subcomplex subunit 11	1.75	2.25	2.75	3.25	0.21	0.26	0.882353	-0.180572
Q14165	MLEC_HUMAN	Malectin	8	8.75	10.5	12	0.36	0.4	0.884615	-0.176878
Q9BXW9-1	FACD2_HUMAN	Fanconi anemia group D2 protein	7.5	8.75	8.75	10	0.06	0.08	0.886364	-0.174029
P18077	RL35A_HUMAN	60S ribosomal protein L35a	2.75	3.5	3	3.5	0.22	0.28	0.888889	-0.169925
P01116-1	RASK_HUMAN	GTPase KRas	3	3.5	3	3.5	0.33	0.36	0.888889	-0.169925
O94919	ENDD1_HUMAN	Endonuclease domain-containing 1 protein	1	1.25	1	1.25	0.03	0.04	0.888889	-0.169925
Q9NUM3-1	S39A9_HUMAN	Zinc transporter ZIP9	1	1	1	1.25	0.05	0.05	0.888889	-0.169925
P06733-1	ENOA_HUMAN	Alpha-enolase	6.25	7.5	7.25	8.25	0.18	0.22	0.891892	-0.165059
P08962-1	CD63_HUMAN	CD63 antigen	4.5	3.75	5.25	6	0.15	0.12	0.892857	-0.163499
Q96CS3	FAF2_HUMAN	FAS-associated factor 2	3.25	3.75	3.25	3.75	0.1	0.12	0.894737	-0.160465
P26641-1	EF1G_HUMAN	Elongation factor 1-gamma	3	3.75	3.25	3.75	0.07	0.08	0.894737	-0.160465
P18085	ARF4_HUMAN	ADP-ribosylation factor 4	10.25	10.25	14	15.75	0.72	0.71	0.895522	-0.159199
P35579-1	MYH9_HUMAN	Myosin-9	3.5	3.75	3.5	4	0.02	0.02	0.9	-0.152003
Q9H3U1-1	UN45A_HUMAN	Protein unc-45 homolog A	2.5	3.5	3.5	4	0.03	0.05	0.9	-0.152003
Q99536-1	VAT1_HUMAN	Synaptic vesicle membrane protein VAT-1 homolog	3.5	3.25	3.5	4	0.17	0.16	0.9	-0.152003
P60866-1	RS20_HUMAN	40S ribosomal protein S20	2.5	2.25	3.5	4	0.22	0.2	0.9	-0.152003
Q8N4V1-1	MMGT1_HUMAN	Membrane magnesium transporter 1	2.75	2.75	3.5	4	0.3	0.3	0.9	-0.152003
Q15388	TOM20_HUMAN	Mitochondrial import receptor subunit TOM20 homolog	2.75	3	3.5	4	0.26	0.28	0.9	-0.152003
Q14145	KEAP1_HUMAN	Kelch-like ECH-associated protein 1	1.25	1.5	1.25	1.5	0.02	0.03	0.9	-0.152003
Q8IZF4	GP114_HUMAN	Probable G-protein coupled receptor 114	1.25	1	1.25	1.5	0.02	0.02	0.9	-0.152003
P47914	RL29_HUMAN	60S ribosomal protein L29	1.25	1.25	1.25	1.5	0.1	0.1	0.9	-0.152003
O95864-1	FADS2_HUMAN	Fatty acid desaturase 2	12.25	11.75	17.25	19.25	0.32	0.31	0.901235	-0.150025
P61224-1	RAP1B_HUMAN	Ras-related protein Rap-1b	12.75	12	28.75	32	0.68	0.68	0.901515	-0.149576
P21964-1	COMT_HUMAN	Catechol O-methyltransferase	10.25	10.75	19.75	22	0.52	0.55	0.902174	-0.148523
Q9Y673-1	ALG5_HUMAN	Dolichyl-phosphate beta-glucosyltransferase	7.5	8	8.5	9.5	0.24	0.23	0.904762	-0.14439
Q93096	TP4A1_HUMAN	Protein tyrosine phosphatase type IVA 1	3	3	3.75	4.25	0.18	0.18	0.904762	-0.14439
Q99805	TM9S2_HUMAN	Transmembrane 9 superfamily member 2	9.25	10	13.75	15.25	0.17	0.18	0.907692	-0.139725
P62263	RS14_HUMAN	40S ribosomal protein S14	3.5	4	4	4.5	0.29	0.33	0.909091	-0.137504
P62854	RS26_HUMAN	40S ribosomal protein S26	1.5	1.75	1.5	1.75	0.1	0.13	0.909091	-0.137504
Q96AJ9-1	VTI1A_HUMAN	Vesicle transport through interaction with t-SNAREs homolog 1A	1.5	1.75	1.5	1.75	0.1	0.13	0.909091	-0.137504
P62834	RAP1A_HUMAN	Ras-related protein Rap-1A	9.5	9	24.25	26.75	0.57	0.57	0.90991	-0.136204
P20339-1	RAB5A_HUMAN	Ras-related protein Rab-5A	7.25	7.75	9.25	10.25	0.42	0.48	0.911111	-0.134301
P35232-1	PHB_HUMAN	Prohibitin	11.5	13.5	14.5	16	0.59	0.67	0.911765	-0.133267
Q9HDC9-1	APMAP_HUMAN	Adipocyte plasma membrane-associated protein	11.5	13.25	14.75	16.25	0.4	0.44	0.913043	-0.131245
P42166-1	LAP2A_HUMAN	Lamina-associated polypeptide 2, isoform alpha	6.5	7.25	9.5	10.5	0.15	0.17	0.913043	-0.131245
Q6UW02-1	CP20A_HUMAN	Cytochrome P450 20A1	4	4.75	4.25	4.75	0.11	0.13	0.913043	-0.131245
Q96HY6-1	DDRGK_HUMAN	DDRGK domain-containing protein 1 {ECO:0000305}	3	3.5	4.25	4.75	0.13	0.16	0.913043	-0.131245
P09651-1	ROA1_HUMAN	Heterogeneous nuclear ribonucleoprotein A1	4.5	5	4.5	5	0.15	0.15	0.916667	-0.125531
P60604-1	UB2G2_HUMAN	Ubiquitin-conjugating enzyme E2 G2	1.75	2	1.75	2	0.15	0.19	0.916667	-0.125531
P61254	RL26_HUMAN	60S ribosomal protein L26	1.75	1.75	1.75	2	0.1	0.11	0.916667	-0.125531
Q6GTX8-1	LAIR1_HUMAN	Leukocyte-associated immunoglobulin-like receptor 1	1.5	2	1.75	2	0.08	0.12	0.916667	-0.125531
Q9BQA9-1	CQ062_HUMAN	Uncharacterized protein C17orf62	1.25	1	1.75	2	0.09	0.07	0.916667	-0.125531
P61020-1	RAB5B_HUMAN	Ras-related protein Rab-5B	6	6.25	7.5	8.25	0.31	0.33	0.918919	-0.121991
O14980	XPO1_HUMAN	Exportin-1	43	45	79	86	0.56	0.58	0.91954	-0.121015
Q9NVH1-1	DJC11_HUMAN	DnaJ homolog subfamily C member 11	4.75	5.25	4.75	5.25	0.13	0.13	0.92	-0.120294
P62241	RS8_HUMAN	40S ribosomal protein S8	4.25	4.75	4.75	5.25	0.24	0.25	0.92	-0.120294
Q6IAA8	LTOR1_HUMAN	Ragulator complex protein LAMTOR1	3.5	4.25	4.75	5.25	0.32	0.37	0.92	-0.120294
P07099	HYEP_HUMAN	Epoxide hydrolase 1	9.5	11.25	13.5	14.75	0.27	0.3	0.920635	-0.119299
P15153	RAC2_HUMAN	Ras-related C3 botulinum toxin substrate 2	6.75	7.5	13.75	15	0.37	0.38	0.921875	-0.117357
P08195-1	4F2_HUMAN	4F2 cell-surface antigen heavy chain	23	24.5	31.5	34.25	0.4	0.42	0.921986	-0.117184
P08134	RHOC_HUMAN	Rho-related GTP-binding protein RhoC	7.5	8.25	11	12	0.44	0.49	0.923077	-0.115477
A1L0T0	ILVBL_HUMAN	Acetolactate synthase-like protein	5.75	6.75	8	8.75	0.14	0.18	0.923077	-0.115477
P46783	RS10_HUMAN	40S ribosomal protein S10	2	2	2	2.25	0.14	0.14	0.923077	-0.115477
O15258	RER1_HUMAN	Protein RER1	2	2.25	2	2.25	0.15	0.16	0.923077	-0.115477
O43493-1	TGON2_HUMAN	Trans-Golgi network integral membrane protein 2	1.5	1.75	2	2.25	0.04	0.05	0.923077	-0.115477
P50502	F10A1_HUMAN	Hsc70-interacting protein	1.25	1.5	2	2.25	0.05	0.05	0.923077	-0.115477
Q92685-1	ALG3_HUMAN	Dol-P-Man:Man(5)GlcNAc(2)-PP-Dol alpha-1,3-mannosyltransferase	2	2	2	2.25	0.05	0.05	0.923077	-0.115477
Q9H330-1	TM245_HUMAN	Transmembrane protein 245	2	2	2	2.25	0.03	0.03	0.923077	-0.115477
Q15382	RHEB_HUMAN	GTP-binding protein Rheb	5	5.25	5.25	5.75	0.27	0.26	0.925926	-0.111031
P62879-1	GBB2_HUMAN	Guanine nucleotide-binding protein G(I)/G(S)/G(T) subunit beta-2	10.25	11.25	18.25	19.75	0.39	0.41	0.927711	-0.108253
Q9H3K2	GHITM_HUMAN	Growth hormone-inducible transmembrane protein	4.25	4	5.5	6	0.13	0.14	0.928571	-0.106915
Q969V3-1	NCLN_HUMAN	Nicalin	2.25	2.5	2.25	2.5	0.05	0.06	0.928571	-0.106915
Q02543	RL18A_HUMAN	60S ribosomal protein L18a	2	2.25	2.25	2.5	0.12	0.13	0.928571	-0.106915
O15126-1	SCAM1_HUMAN	Secretory carrier-associated membrane protein 1	6	6.5	9	9.75	0.28	0.3	0.930233	-0.104337
P84085	ARF5_HUMAN	ADP-ribosylation factor 5	7	6	12.5	13.5	0.5	0.44	0.931034	-0.103093
P26373-1	RL13_HUMAN	60S ribosomal protein L13	5.5	6	5.75	6.25	0.24	0.26	0.931034	-0.103093
Q9Y6C9	MTCH2_HUMAN	Mitochondrial carrier homolog 2	11	11.5	16	17.25	0.48	0.48	0.931507	-0.102362
P62913-1	RL11_HUMAN	60S ribosomal protein L11	2.5	2.75	2.5	2.75	0.14	0.15	0.933333	-0.0995357
Q04941-1	PLP2_HUMAN	Proteolipid protein 2	2	2	2.5	2.75	0.18	0.18	0.933333	-0.0995357
Q5BJD5-1	TM41B_HUMAN	Transmembrane protein 41B	1.5	1.5	2.5	2.75	0.08	0.08	0.933333	-0.0995357
Q13445	TMED1_HUMAN	Transmembrane emp24 domain-containing protein 1	1.5	1.5	2.5	2.75	0.07	0.07	0.933333	-0.0995357
Q15738	NSDHL_HUMAN	Sterol-4-alpha-carboxylate 3-dehydrogenase, decarboxylating	11.5	11.5	14	15	0.44	0.44	0.9375	-0.0931094
P56385	ATP5I_HUMAN	ATP synthase subunit e, mitochondrial	2.75	3	2.75	3	0.37	0.41	0.9375	-0.0931094
Q08722-1	CD47_HUMAN	Leukocyte surface antigen CD47	2.75	3	2.75	3	0.08	0.09	0.9375	-0.0931094
Q9GZT3-1	SLIRP_HUMAN	SRA stem-loop-interacting RNA-binding protein, mitochondrial	2	2.25	2.75	3	0.23	0.25	0.9375	-0.0931094
Q5RI15-1	COX20_HUMAN	Cytochrome c oxidase protein 20 homolog	2	2	2.75	3	0.22	0.22	0.9375	-0.0931094
P48449-1	ERG7_HUMAN	Lanosterol synthase	9.75	10.5	10.5	11.25	0.14	0.16	0.938776	-0.0911479
Q9NR31-1	SAR1A_HUMAN	GTP-binding protein SAR1a	7.25	7	10.5	11.25	0.55	0.47	0.938776	-0.0911479
P30447	1A23_HUMAN	HLA class I histocompatibility antigen, A-23 alpha chain	9.5	10	19	20.25	0.33	0.34	0.941176	-0.0874628
Q92575	UBXN4_HUMAN	UBX domain-containing protein 4	5.75	5.75	7	7.5	0.19	0.19	0.941176	-0.0874628
Q16563-1	SYPL1_HUMAN	Synaptophysin-like protein 1	3.5	3.25	7	7.5	0.21	0.2	0.941176	-0.0874628
P50454	SERPH_HUMAN	Serpin H1	3	3.25	3	3.25	0.09	0.1	0.941176	-0.0874628
Q06830	PRDX1_HUMAN	Peroxiredoxin-1	5.5	6.5	7.25	7.75	0.36	0.4	0.942857	-0.0848889
Q96N66-1	MBOA7_HUMAN	Lysophospholipid acyltransferase 7	6	6	7.25	7.75	0.15	0.15	0.942857	-0.0848889
Q15006	EMC2_HUMAN	ER membrane protein complex subunit 2	4.75	6	7.5	8	0.21	0.26	0.944444	-0.0824622
Q9H2V7-1	SPNS1_HUMAN	Protein spinster homolog 1	3	3.5	3.25	3.5	0.09	0.1	0.944444	-0.0824622
Q8TCT9-1	HM13_HUMAN	Minor histocompatibility antigen H13	7.5	7.25	12	12.75	0.22	0.21	0.945455	-0.08092
Q5T2N8	ATD3C_HUMAN	ATPase family AAA domain-containing protein 3C	7	7	7.75	8.25	0.17	0.18	0.945946	-0.0801703
Q8WVC6-1	DCAKD_HUMAN	Dephospho-CoA kinase domain-containing protein	3.5	3.75	3.5	3.75	0.18	0.19	0.947368	-0.0780025
Q7Z5G4-1	GOGA7_HUMAN	Golgin subfamily A member 7	2.75	3	3.5	3.75	0.24	0.27	0.947368	-0.0780025
Q9NTJ5-1	SAC1_HUMAN	Phosphatidylinositide phosphatase SAC1	7.75	7	8.25	8.75	0.15	0.13	0.948718	-0.0759489
P53985-1	MOT1_HUMAN	Monocarboxylate transporter 1	4.5	5	8.25	8.75	0.1	0.12	0.948718	-0.0759489
P51149	RAB7A_HUMAN	Ras-related protein Rab-7a	16.25	16.75	41.25	43.5	0.75	0.78	0.949438	-0.074854
P51148-1	RAB5C_HUMAN	Ras-related protein Rab-5C	9.75	9.25	28	29.5	0.69	0.62	0.95082	-0.0727563
P30501	1C02_HUMAN	HLA class I histocompatibility antigen, Cw-2 alpha chain	8.5	8.5	13.5	14.25	0.35	0.34	0.95082	-0.0727563
P56134-1	ATPK_HUMAN	ATP synthase subunit f, mitochondrial	2	2	4	4.25	0.26	0.26	0.952381	-0.0703893
P12235	ADT1_HUMAN	ADP/ATP translocase 1	13	12.25	44.25	46.5	0.45	0.42	0.952632	-0.0700097
P61586	RHOA_HUMAN	Transforming protein RhoA	11.25	12	19.75	20.75	0.66	0.71	0.954023	-0.0679041
Q9Y2Q3-1	GSTK1_HUMAN	Glutathione S-transferase kappa 1	3.75	4	4.25	4.5	0.21	0.22	0.954545	-0.0671142
Q15366-1	PCBP2_HUMAN	Poly(rC)-binding protein 2	4.25	4.5	4.25	4.5	0.15	0.16	0.954545	-0.0671142
P63092-1	GNAS2_HUMAN	Guanine nucleotide-binding protein G(s) subunit alpha isoforms short	3.25	3.75	4.25	4.5	0.11	0.15	0.954545	-0.0671142
P01903	DRA_HUMAN	HLA class II histocompatibility antigen, DR alpha chain	8.25	8.25	15.25	16	0.37	0.32	0.955882	-0.065095
P16188	1A30_HUMAN	HLA class I histocompatibility antigen, A-30 alpha chain	7	7.5	15.5	16.25	0.28	0.3	0.956522	-0.0641303
Q14761	PTCA_HUMAN	Protein tyrosine phosphatase receptor type C-associated protein	3.75	3.75	4.5	4.75	0.18	0.17	0.956522	-0.0641303
Q8IZ81	ELMD2_HUMAN	ELMO domain-containing protein 2	5	5	5	5.25	0.18	0.19	0.96	-0.0588937
Q15070-1	OXA1L_HUMAN	Mitochondrial inner membrane protein OXA1L	5	4.5	5	5.25	0.12	0.1	0.96	-0.0588937
P13747	HLAE_HUMAN	HLA class I histocompatibility antigen, alpha chain E	3	3.25	5.25	5.5	0.11	0.12	0.961538	-0.0565835
Q8TC12-1	RDH11_HUMAN	Retinol dehydrogenase 11	5.5	5.5	5.5	5.75	0.22	0.24	0.962963	-0.0544478
Q9Y639-1	NPTN_HUMAN	Neuroplastin	4	3.75	5.5	5.75	0.2	0.18	0.962963	-0.0544478
P48739-1	PIPNB_HUMAN	Phosphatidylinositol transfer protein beta isoform	10	10.5	12.25	12.75	0.44	0.46	0.963636	-0.0534393
Q5Y7A7	2B1D_HUMAN	HLA class II histocompatibility antigen, DRB1-13 beta chain	8	8	12.25	12.75	0.4	0.4	0.963636	-0.0534393
P11279-1	LAMP1_HUMAN	Lysosome-associated membrane glycoprotein 1	5.5	6	5.75	6	0.12	0.13	0.964286	-0.0524674
Q9NX62	IMPA3_HUMAN	Inositol monophosphatase 3	9.5	10	13	13.5	0.35	0.37	0.965517	-0.0506261
P16615-1	AT2A2_HUMAN	Sarcoplasmic/endoplasmic reticulum calcium ATPase 2	39.75	37.5	60.5	62.5	0.43	0.43	0.968504	-0.0461702
O14975-1	S27A2_HUMAN	Very long-chain acyl-CoA synthetase	6	6	6.75	7	0.13	0.13	0.96875	-0.0458037
P46977-1	STT3A_HUMAN	Dolichyl-diphosphooligosaccharide--protein glycosyltransferase subunit STT3A	16.5	18.25	22.5	23.25	0.23	0.26	0.969072	-0.045324
P03989	1B27_HUMAN	HLA class I histocompatibility antigen, B-27 alpha chain	9.5	10	15.5	16	0.38	0.4	0.970588	-0.0430687
P05388-1	RLA0_HUMAN	60S acidic ribosomal protein P0	5	5.25	7.25	7.5	0.27	0.28	0.970588	-0.0430687
P04229	2B11_HUMAN	HLA class II histocompatibility antigen, DRB1-1 beta chain	5.5	6	8.25	8.5	0.32	0.33	0.973684	-0.0384741
Q9BTY7	HGH1_HUMAN	Protein HGH1 homolog	7.5	7.5	8.5	8.75	0.29	0.3	0.974359	-0.0374747
P20645	MPRD_HUMAN	Cation-dependent mannose-6-phosphate receptor	6	5.75	9.25	9.5	0.36	0.34	0.97619	-0.0347654
P25705-1	ATPA_HUMAN	ATP synthase subunit alpha, mitochondrial	25.75	26.75	74.25	76	0.55	0.56	0.977273	-0.0331669
P22695	QCR2_HUMAN	Cytochrome b-c1 complex subunit 2, mitochondrial	16	16.25	20.5	21	0.48	0.47	0.977273	-0.0331669
P35613-1	BASI_HUMAN	Basigin	7.5	7	11.75	12	0.25	0.22	0.980769	-0.0280144
O43592	XPOT_HUMAN	Exportin-T	21.25	21.75	27.5	28	0.31	0.3	0.982759	-0.025091
Q3ZCQ8-1	TIM50_HUMAN	Mitochondrial import inner membrane translocase subunit TIM50	10	10.75	14.5	14.75	0.31	0.34	0.984127	-0.0230836
Q8TCJ2	STT3B_HUMAN	Dolichyl-diphosphooligosaccharide--protein glycosyltransferase subunit STT3B	14.25	15.5	19	19.25	0.18	0.19	0.987654	-0.0179219
P84077	ARF1_HUMAN	ADP-ribosylation factor 1	9.25	9	19.25	19.5	0.63	0.6	0.987805	-0.017702
P61019-1	RAB2A_HUMAN	Ras-related protein Rab-2A	12.75	12.75	24	24.25	0.7	0.7	0.990099	-0.0143553
P42345	MTOR_HUMAN	Serine/threonine-protein kinase mTOR	7	7.25	7.25	7.25	0.03	0.04	1	0
Q9BTV4	TMM43_HUMAN	Transmembrane protein 43	12	11.25	12.5	12.5	0.41	0.39	1	0
Q04826	1B40_HUMAN	HLA class I histocompatibility antigen, B-40 alpha chain	12.5	13	20	20	0.47	0.49	1	0
Q8IXI1-1	MIRO2_HUMAN	Mitochondrial Rho GTPase 2	9	9.5	12.75	12.75	0.21	0.24	1	0
P26038	MOES_HUMAN	Moesin	5	5.75	5.75	5.75	0.1	0.13	1	0
P61006-1	RAB8A_HUMAN	Ras-related protein Rab-8A	9.25	9	14	14	0.4	0.39	1	0
P52272-1	HNRPM_HUMAN	Heterogeneous nuclear ribonucleoprotein M	4.5	5	7.25	7.25	0.08	0.08	1	0
Q8NBX0	SCPDL_HUMAN	Saccharopine dehydrogenase-like oxidoreductase	6.25	6.25	8	8	0.25	0.26	1	0
P49748-1	ACADV_HUMAN	Very long-chain specific acyl-CoA dehydrogenase, mitochondrial	6.25	6.25	6.5	6.5	0.13	0.13	1	0
P11234-1	RALB_HUMAN	Ras-related protein Ral-B	7.5	8.25	10.25	10.25	0.45	0.5	1	0
P16189	1A31_HUMAN	HLA class I histocompatibility antigen, A-31 alpha chain	8	8.5	19.75	19.75	0.3	0.32	1	0
P04406-1	G3P_HUMAN	Glyceraldehyde-3-phosphate dehydrogenase	6.75	6.5	7.75	7.75	0.3	0.28	1	0
Q29960-1	1C16_HUMAN	HLA class I histocompatibility antigen, Cw-16 alpha chain	7.75	7.5	16	16	0.34	0.33	1	0
Q31612	1B73_HUMAN	HLA class I histocompatibility antigen, B-73 alpha chain	8.5	9	12.5	12.5	0.31	0.33	1	0
P48047	ATPO_HUMAN	ATP synthase subunit O, mitochondrial	9	8.75	14.75	14.75	0.53	0.5	1	0
Q29940	1B59_HUMAN	HLA class I histocompatibility antigen, B-59 alpha chain	8.75	9	18.5	18.5	0.33	0.33	1	0
Q9NRG9-1	AAAS_HUMAN	Aladin	4.5	4.5	4.5	4.5	0.11	0.12	1	0
Q9BPX3	CND3_HUMAN	Condensin complex subunit 3	4	4	4.25	4.25	0.05	0.05	1	0
P53007	TXTP_HUMAN	Tricarboxylate transport protein, mitochondrial	6.5	6.25	7.5	7.5	0.2	0.2	1	0
Q99442	SEC62_HUMAN	Translocation protein SEC62	4.75	5.25	5.5	5.5	0.13	0.15	1	0
O96000-1	NDUBA_HUMAN	NADH dehydrogenase [ubiquinone] 1 beta subcomplex subunit 10	6	5.75	6.25	6.25	0.4	0.39	1	0
Q15286-1	RAB35_HUMAN	Ras-related protein Rab-35	6.5	6.75	9.25	9.25	0.35	0.35	1	0
Q6P4A7-1	SFXN4_HUMAN	Sideroflexin-4	3.25	3.25	3.25	3.25	0.14	0.16	1	0
P26583	HMGB2_HUMAN	High mobility group protein B2	5.25	4.5	5.5	5.5	0.25	0.24	1	0
P10114	RAP2A_HUMAN	Ras-related protein Rap-2a	3.5	4.5	4.5	4.5	0.26	0.34	1	0
Q86WV6	STING_HUMAN	Stimulator of interferon genes protein	3	3	3	3	0.11	0.11	1	0
Q9P0I2-1	EMC3_HUMAN	ER membrane protein complex subunit 3	4.75	4.75	6	6	0.27	0.27	1	0
O60762	DPM1_HUMAN	Dolichol-phosphate mannosyltransferase subunit 1	3.5	3.5	3.5	3.5	0.15	0.13	1	0
Q6P1A2-1	MBOA5_HUMAN	Lysophospholipid acyltransferase 5	6	5.75	6.5	6.5	0.13	0.13	1	0
P98194-1	AT2C1_HUMAN	Calcium-transporting ATPase type 2C member 1	3.75	2.5	3.75	3.75	0.06	0.05	1	0
Q92538-1	GBF1_HUMAN	Golgi-specific brefeldin A-resistance guanine nucleotide exchange factor 1	4.5	4.5	4.75	4.75	0.03	0.03	1	0
Q9Y6I9	TX264_HUMAN	Testis-expressed sequence 264 protein	2.75	2.75	3	3	0.15	0.14	1	0
P55209-1	NP1L1_HUMAN	Nucleosome assembly protein 1-like 1	3.75	3.75	4.75	4.75	0.14	0.13	1	0
Q9NX14-1	NDUBB_HUMAN	NADH dehydrogenase [ubiquinone] 1 beta subcomplex subunit 11, mitochondrial	4.5	4.5	5.5	5.5	0.42	0.42	1	0
Q16576-1	RBBP7_HUMAN	Histone-binding protein RBBP7	3	2.75	3.75	3.75	0.08	0.07	1	0
P17661	DESM_HUMAN	Desmin	3.25	3.5	3.5	3.5	0.05	0.06	1	0
P09471-2	GNAO_HUMAN	Guanine nucleotide-binding protein G(o) subunit alpha	4.75	3.75	8	8	0.11	0.09	1	0
P62888	RL30_HUMAN	60S ribosomal protein L30	4	4	5	5	0.5	0.51	1	0
Q6Y1H2	HACD2_HUMAN	Very-long-chain (3R)-3-hydroxyacyl-CoA dehydratase 2 {ECO:0000305}	4	4	5.75	5.75	0.14	0.14	1	0
P13473-2	LAMP2_HUMAN	Lysosome-associated membrane glycoprotein 2	4.25	4	5	5	0.09	0.09	1	0
Q9Y5K5-1	UCHL5_HUMAN	Ubiquitin carboxyl-terminal hydrolase isozyme L5	3.5	3.25	3.5	3.5	0.14	0.13	1	0
Q9H1C4	UN93B_HUMAN	Protein unc-93 homolog B1	3.25	3.25	3.25	3.25	0.08	0.08	1	0
Q86UL3	GPAT4_HUMAN	Glycerol-3-phosphate acyltransferase 4	2.75	2.5	3.25	3.25	0.07	0.05	1	0
Q8NC51-1	PAIRB_HUMAN	Plasminogen activator inhibitor 1 RNA-binding protein	4	4	4	4	0.13	0.13	1	0
P62937-1	PPIA_HUMAN	Peptidyl-prolyl cis-trans isomerase A	2.75	2.75	2.75	2.75	0.21	0.21	1	0
Q12912-1	LRMP_HUMAN	Lymphoid-restricted membrane protein	3.25	3.25	3.25	3.25	0.08	0.08	1	0
Q13310-1	PABP4_HUMAN	Polyadenylate-binding protein 4	0.5	0.5	0.5	0.5	0.01	0.01	1	0
Q9Y6N5	SQRD_HUMAN	Sulfide:quinone oxidoreductase, mitochondrial	1	1.5	1.5	1.5	0.03	0.05	1	0
Q53FT3	HIKES_HUMAN	Protein Hikeshi	2.75	2.5	2.75	2.75	0.18	0.17	1	0
Q9H3Z4-1	DNJC5_HUMAN	DnaJ homolog subfamily C member 5	3.25	3.5	5.25	5.25	0.24	0.26	1	0
Q9P0T7	TMEM9_HUMAN	Transmembrane protein 9	1.75	1.25	3	3	0.18	0.11	1	0
O75915	PRAF3_HUMAN	PRA1 family protein 3	3.5	3.25	4.5	4.5	0.17	0.16	1	0
Q9UIQ6-1	LCAP_HUMAN	Leucyl-cystinyl aminopeptidase	1.25	1.25	1.25	1.25	0.01	0.01	1	0
Q8N0U8-1	VKORL_HUMAN	Vitamin K epoxide reductase complex subunit 1-like protein 1	3.25	3	3.25	3.25	0.18	0.17	1	0
P56378-1	68MP_HUMAN	6.8 kDa mitochondrial proteolipid	3	3	3.5	3.5	0.48	0.48	1	0
P36269-1	GGT5_HUMAN	Gamma-glutamyltransferase 5	1.5	1.5	1.5	1.5	0.02	0.03	1	0
P30613-1	KPYR_HUMAN	Pyruvate kinase PKLR	0.5	0.5	0.5	0.5	0.01	0.01	1	0
Q96MX0-1	CKLF3_HUMAN	CKLF-like MARVEL transmembrane domain-containing protein 3	1.5	1.5	2	2	0.09	0.08	1	0
P62899-1	RL31_HUMAN	60S ribosomal protein L31	0.5	0.5	0.5	0.5	0.05	0.04	1	0
P53801	PTTG_HUMAN	Pituitary tumor-transforming gene 1 protein-interacting protein	1.25	1.25	1.25	1.25	0.11	0.11	1	0
Q9Y3D6	FIS1_HUMAN	Mitochondrial fission 1 protein	2.5	2.75	2.75	2.75	0.2	0.22	1	0
Q9Y5S1	TRPV2_HUMAN	Transient receptor potential cation channel subfamily V member 2	1	1	1	1	0.02	0.02	1	0
O43676	NDUB3_HUMAN	NADH dehydrogenase [ubiquinone] 1 beta subcomplex subunit 3	3	3	3	3	0.29	0.29	1	0
P57764	GSDMD_HUMAN	Gasdermin-D	2	2.25	2.75	2.75	0.06	0.08	1	0
Q4G0P3-1	HYDIN_HUMAN	Hydrocephalus-inducing protein homolog	0.5	0.5	0.5	0.5	0	0	1	0
Q9BUB7-1	TMM70_HUMAN	Transmembrane protein 70, mitochondrial	1.75	1.75	2	2	0.08	0.1	1	0
Q9NP90	RAB9B_HUMAN	Ras-related protein Rab-9B	1.5	1.75	1.75	1.75	0.07	0.09	1	0
P31785-1	IL2RG_HUMAN	Cytokine receptor common subunit gamma	1	1.25	1.5	1.5	0.04	0.06	1	0
Q02878	RL6_HUMAN	60S ribosomal protein L6	2.75	2.75	3.25	3.25	0.11	0.11	1	0
P36873-1	PP1G_HUMAN	Serine/threonine-protein phosphatase PP1-gamma catalytic subunit	1.25	1.25	1.25	1.25	0.04	0.04	1	0
Q5BJH2-1	TM128_HUMAN	Transmembrane protein 128	2	2	2	2	0.16	0.16	1	0
Q9Y3U8	RL36_HUMAN	60S ribosomal protein L36	0.5	0.5	0.5	0.5	0.05	0.05	1	0
Q9H8Y8-1	GORS2_HUMAN	Golgi reassembly-stacking protein 2	2	2	2	2	0.04	0.04	1	0
P03915	NU5M_HUMAN	NADH-ubiquinone oxidoreductase chain 5	1.75	2	2.25	2.25	0.05	0.06	1	0
P31949	S10AB_HUMAN	Protein S100-A11	0.5	0.5	0.5	0.5	0.04	0.04	1	0
P08708	RS17_HUMAN	40S ribosomal protein S17	0.5	0.5	0.5	0.5	0.04	0.04	1	0
Q86VR2-1	F134C_HUMAN	Protein FAM134C	2	2	2	2	0.07	0.07	1	0
Q6DKK2	TTC19_HUMAN	Tetratricopeptide repeat protein 19, mitochondrial	0.5	0.25	0.5	0.5	0.01	0.01	1	0
P63167	DYL1_HUMAN	Dynein light chain 1, cytoplasmic	1.25	1.25	2.25	2.25	0.27	0.27	1	0
O43678-1	NDUA2_HUMAN	NADH dehydrogenase [ubiquinone] 1 alpha subcomplex subunit 2	1	1	1	1	0.18	0.18	1	0
P62826	RAN_HUMAN	GTP-binding nuclear protein Ran	2	2	2	2	0.1	0.1	1	0
Q9BVT8	TMUB1_HUMAN	Transmembrane and ubiquitin-like domain-containing protein 1	0.75	0.75	0.75	0.75	0.03	0.03	1	0
Q9UKV5	AMFR_HUMAN	E3 ubiquitin-protein ligase AMFR	0.75	0.75	0.75	0.75	0.01	0.02	1	0
P51798-1	CLCN7_HUMAN	H(+)/Cl(-) exchange transporter 7	1.5	1.5	1.5	1.5	0.02	0.02	1	0
Q96EX1	SIM12_HUMAN	Small integral membrane protein 12	0.5	0.5	0.5	0.5	0.05	0.05	1	0
Q15911-1	ZFHX3_HUMAN	Zinc finger homeobox protein 3	0.5	0.5	0.5	0.5	0	0	1	0
P34897-1	GLYM_HUMAN	Serine hydroxymethyltransferase, mitochondrial	1.75	1.75	1.75	1.75	0.04	0.04	1	0
Q6N075-1	MFSD5_HUMAN	Molybdate-anion transporter	0.5	0.5	0.5	0.5	0.02	0.02	1	0
O00148-1	DX39A_HUMAN	ATP-dependent RNA helicase DDX39A	0.5	0.5	0.5	0.5	0.01	0.01	1	0
Q9H4A6	GOLP3_HUMAN	Golgi phosphoprotein 3	2	2	2	2	0.1	0.1	1	0
P27701-1	CD82_HUMAN	CD82 antigen	1	1	1	1	0.06	0.06	1	0
P24311	COX7B_HUMAN	Cytochrome c oxidase subunit 7B, mitochondrial	2	2	2	2	0.1	0.1	1	0
Q9BZM6	N2DL1_HUMAN	NKG2D ligand 1	1	1.25	2.25	2.25	0.05	0.07	1	0
Q9BV81	EMC6_HUMAN	ER membrane protein complex subunit 6	0.75	0.5	0.75	0.75	0.07	0.05	1	0
P13164	IFM1_HUMAN	Interferon-induced transmembrane protein 1	1.25	1.5	6.25	6.25	0.17	0.21	1	0
P03891	NU2M_HUMAN	NADH-ubiquinone oxidoreductase chain 2	0.5	1	1	1	0.01	0.03	1	0
Q7Z4Q2-1	HEAT3_HUMAN	HEAT repeat-containing protein 3	1	1	1	1	0.03	0.03	1	0
P06454-1	PTMA_HUMAN	Prothymosin alpha	0.25	0.25	0.25	0.25	0.03	0.03	1	0
Q9NYP7-1	ELOV5_HUMAN	Elongation of very long chain fatty acids protein 5 {ECO:0000305}	1	1	1	1	0.03	0.03	1	0
P00414	COX3_HUMAN	Cytochrome c oxidase subunit 3	1	1	2	2	0.05	0.05	1	0
Q8NBP5	MFSD9_HUMAN	Major facilitator superfamily domain-containing protein 9	0.5	0.5	0.5	0.5	0.01	0.01	1	0
Q9Y3E0	GOT1B_HUMAN	Vesicle transport protein GOT1B	1	1	1	1	0.1	0.1	1	0
P31641-1	SC6A6_HUMAN	Sodium- and chloride-dependent taurine transporter	1	1	1	1	0.03	0.03	1	0
Q8TB36-1	GDAP1_HUMAN	Ganglioside-induced differentiation-associated protein 1	0.25	0.25	0.25	0.25	0.01	0.01	1	0
O43242-1	PSMD3_HUMAN	26S proteasome non-ATPase regulatory subunit 3	1	1	1.25	1.25	0.02	0.02	1	0
Q13286-1	CLN3_HUMAN	Battenin	0.75	0.75	0.75	0.75	0.04	0.04	1	0
Q96A57-1	TM230_HUMAN	Transmembrane protein 230	0.25	0.25	0.25	0.25	0.02	0.02	1	0
P78382-1	S35A1_HUMAN	CMP-sialic acid transporter	0.5	0.25	0.5	0.5	0.02	0.01	1	0
Q99523-1	SORT_HUMAN	Sortilin	0.5	0.5	0.5	0.5	0.01	0.01	1	0
Q86V85	GP180_HUMAN	Integral membrane protein GPR180	1	1	1	1	0.03	0.03	1	0
Q12797-1	ASPH_HUMAN	Aspartyl/asparaginyl beta-hydroxylase	1	1	1	1	0.03	0.03	1	0
Q6NXE6-1	ARMC6_HUMAN	Armadillo repeat-containing protein 6	1	1	1	1	0.02	0.02	1	0
P82932	RT06_HUMAN	28S ribosomal protein S6, mitochondrial	0.75	0.75	0.75	0.75	0.06	0.06	1	0
P14406	CX7A2_HUMAN	Cytochrome c oxidase subunit 7A2, mitochondrial	1	1	1	1	0.16	0.16	1	0
Q969X1	LFG3_HUMAN	Protein lifeguard 3	1	1	1	1	0.05	0.05	1	0
Q8N163-1	CCAR2_HUMAN	Cell cycle and apoptosis regulator protein 2	0.25	0.25	0.25	0.25	0	0	1	0
Q9UBM1-1	PEMT_HUMAN	Phosphatidylethanolamine N-methyltransferase	1	1	1	1	0.07	0.07	1	0
P52815	RM12_HUMAN	39S ribosomal protein L12, mitochondrial	0.25	0.25	0.25	0.25	0.03	0.03	1	0
O75907	DGAT1_HUMAN	Diacylglycerol O-acyltransferase 1	1	1	1	1	0.04	0.04	1	0
Q8IXU6-1	S35F2_HUMAN	Solute carrier family 35 member F2	1	1	1	1	0.06	0.06	1	0
Q9BW27-1	NUP85_HUMAN	Nuclear pore complex protein Nup85	0.5	0.5	0.5	0.5	0.02	0.02	1	0
O75387-1	LAT3_HUMAN	Large neutral amino acids transporter small subunit 3	0.25	0.25	0.25	0.25	0.01	0.01	1	0
Q16637-1	SMN_HUMAN	Survival motor neuron protein	1	0.75	1	1	0.04	0.03	1	0
P10809-1	CH60_HUMAN	60 kDa heat shock protein, mitochondrial	21.75	21.25	33	32.75	0.51	0.5	1.00741	0.0106472
P10316	1A69_HUMAN	HLA class I histocompatibility antigen, A-69 alpha chain	14.5	15	28.75	28.5	0.53	0.53	1.00847	0.0121747
Q9HD20-1	AT131_HUMAN	Manganese-transporting ATPase 13A1	21.5	19.25	26.5	26.25	0.26	0.23	1.00917	0.0131754
Q9NVI7-2	ATD3A_HUMAN	ATPase family AAA domain-containing protein 3A	19.5	19.25	23.5	23.25	0.37	0.36	1.01031	0.014797
P16190	1A33_HUMAN	HLA class I histocompatibility antigen, A-33 alpha chain	8.75	9	20.5	20.25	0.33	0.33	1.01176	0.0168738
P30453	1A34_HUMAN	HLA class I histocompatibility antigen, A-34 alpha chain	8.5	9	20.25	20	0.33	0.35	1.0119	0.0170735
P30479	1B41_HUMAN	HLA class I histocompatibility antigen, B-41 alpha chain	12.25	13	19.75	19.5	0.48	0.5	1.0122	0.0174874
P30491	1B53_HUMAN	HLA class I histocompatibility antigen, B-53 alpha chain	8.75	8.25	18.75	18.5	0.33	0.31	1.01282	0.0183785
P30492	1B54_HUMAN	HLA class I histocompatibility antigen, B-54 alpha chain	8.75	8.75	18.5	18.25	0.33	0.32	1.01299	0.0186157
Q9NZ01-1	TECR_HUMAN	Very-long-chain enoyl-CoA reductase {ECO:0000305}	11.75	10.75	16.5	16.25	0.33	0.31	1.01449	0.0207586
P12236	ADT3_HUMAN	ADP/ATP translocase 3	16.25	15.5	79.25	78	0.55	0.53	1.01582	0.0226487
Q6DD88	ATLA3_HUMAN	Atlastin-3	11.5	11.5	14.75	14.5	0.33	0.33	1.01613	0.0230836
Q07812-1	BAX_HUMAN	Apoptosis regulator BAX	8.5	7.5	14.5	14.25	0.53	0.47	1.01639	0.023459
P01892	1A02_HUMAN	HLA class I histocompatibility antigen, A-2 alpha chain	14.5	15	29	28.5	0.53	0.54	1.01695	0.0242475
P30466	1B18_HUMAN	HLA class I histocompatibility antigen, B-18 alpha chain	8.5	9	13.25	13	0.31	0.33	1.01786	0.0255351
P53701	CCHL_HUMAN	Cytochrome c-type heme lyase	9.75	8.75	12	11.75	0.45	0.4	1.01961	0.0280144
P60228	EIF3E_HUMAN	Eukaryotic translation initiation factor 3 subunit E {ECO:0000255|HAMAP-Rule:MF_03004}	10	10.25	11.25	11	0.24	0.25	1.02083	0.0297473
P30508	1C12_HUMAN	HLA class I histocompatibility antigen, Cw-12 alpha chain	10.5	10.25	21.25	20.75	0.44	0.42	1.02299	0.0327899
Q14697-1	GANAB_HUMAN	Neutral alpha-glucosidase AB	16.5	16	21	20.5	0.2	0.21	1.02326	0.0331669
Q92544	TM9S4_HUMAN	Transmembrane 9 superfamily member 4	7.5	8	9.75	9.5	0.13	0.13	1.02381	0.0339473
P18464	1B51_HUMAN	HLA class I histocompatibility antigen, B-51 alpha chain	8.75	8.25	19.75	19.25	0.34	0.32	1.02469	0.0351894
O75431-1	MTX2_HUMAN	Metaxin-2	5.5	6	9	8.75	0.31	0.35	1.02564	0.0365259
P00387-1	NB5R3_HUMAN	NADH-cytochrome b5 reductase 3	12.75	11.75	19	18.5	0.51	0.5	1.02564	0.0365259
P10319	1B58_HUMAN	HLA class I histocompatibility antigen, B-58 alpha chain	8.75	8.25	19	18.5	0.34	0.32	1.02564	0.0365259
P61247	RS3A_HUMAN	40S ribosomal protein S3a {ECO:0000255|HAMAP-Rule:MF_03122}	7	7	7.75	7.5	0.26	0.25	1.02941	0.0418202
P60842-1	IF4A1_HUMAN	Eukaryotic initiation factor 4A-I	7.5	7	7.75	7.5	0.21	0.2	1.02941	0.0418202
O95716	RAB3D_HUMAN	Ras-related protein Rab-3D	5.75	6.25	7.75	7.5	0.25	0.3	1.02941	0.0418202
Q07000	1C15_HUMAN	HLA class I histocompatibility antigen, Cw-15 alpha chain	10.5	10.25	16.5	16	0.45	0.43	1.02941	0.0418202
P39023	RL3_HUMAN	60S ribosomal protein L3	6.75	7	7.5	7.25	0.14	0.16	1.0303	0.0430687
P15880	RS2_HUMAN	40S ribosomal protein S2	5.5	5.25	7.5	7.25	0.2	0.2	1.0303	0.0430687
Q9NS69	TOM22_HUMAN	Mitochondrial import receptor subunit TOM22 homolog	4	4	7	6.75	0.51	0.51	1.03226	0.0458037
Q9Y6B6	SAR1B_HUMAN	GTP-binding protein SAR1b	4.5	4.5	6.75	6.5	0.3	0.25	1.03333	0.0473057
P61803	DAD1_HUMAN	Dolichyl-diphosphooligosaccharide--protein glycosyltransferase subunit DAD1	3.75	4	6.75	6.5	0.34	0.35	1.03333	0.0473057
O15127	SCAM2_HUMAN	Secretory carrier-associated membrane protein 2	4.5	5	6.5	6.25	0.15	0.17	1.03448	0.0489096
Q96A26	F162A_HUMAN	Protein FAM162A	5	5	6.5	6.25	0.35	0.34	1.03448	0.0489096
Q95604	1C17_HUMAN	HLA class I histocompatibility antigen, Cw-17 alpha chain	9.5	9.75	21.5	20.75	0.39	0.39	1.03448	0.0489096
Q8TC07-2	TBC15_HUMAN	TBC1 domain family member 15	11.5	11.25	13.75	13.25	0.22	0.21	1.03509	0.049753
136429	136429	trypsin [Sus scrofa]	3.75	3.5	6.25	6	0.24	0.23	1.03571	0.0506261
Q86TM6-1	SYVN1_HUMAN	E3 ubiquitin-protein ligase synoviolin	4	4.25	5.75	5.5	0.07	0.06	1.03846	0.0544478
P46782	RS5_HUMAN	40S ribosomal protein S5	4.75	4.25	5.75	5.5	0.25	0.23	1.03846	0.0544478
Q9Y624-1	JAM1_HUMAN	Junctional adhesion molecule A	5	4.75	5.5	5.25	0.21	0.21	1.04	0.0565835
O75964	ATP5L_HUMAN	ATP synthase subunit g, mitochondrial	3.75	4	5.5	5.25	0.38	0.44	1.04	0.0565835
P30495	1B56_HUMAN	HLA class I histocompatibility antigen, B-56 alpha chain	8.75	8.25	18.5	17.75	0.33	0.31	1.04	0.0565835
P52292	IMA1_HUMAN	Importin subunit alpha-1	16.25	15.75	24.75	23.75	0.47	0.47	1.0404	0.0571439
P30464	1B15_HUMAN	HLA class I histocompatibility antigen, B-15 alpha chain	8.5	8.25	18.25	17.5	0.33	0.32	1.04054	0.0573332
P04233-2	HG2A_HUMAN	HLA class II histocompatibility antigen gamma chain	8	8	11.75	11.25	0.41	0.41	1.04082	0.0577155
Q9NV96-1	CC50A_HUMAN	Cell cycle control protein 50A	5	4.5	5.25	5	0.16	0.16	1.04167	0.0588937
Q9HAV0	GBB4_HUMAN	Guanine nucleotide-binding protein subunit beta-4	9	8.75	11.5	11	0.31	0.28	1.04167	0.0588937
P63244	GBLP_HUMAN	Guanine nucleotide-binding protein subunit beta-2-like 1	4.25	4.25	5	4.75	0.2	0.19	1.04348	0.0614005
Q96I24-1	FUBP3_HUMAN	Far upstream element-binding protein 3	3.75	4	4.75	4.5	0.09	0.08	1.04545	0.0641303
Q02083-1	NAAA_HUMAN	N-acylethanolamine-hydrolyzing acid amidase	4.5	4.5	4.75	4.5	0.15	0.16	1.04545	0.0641303
P48735-1	IDHP_HUMAN	Isocitrate dehydrogenase [NADP], mitochondrial	4.25	3.75	4.5	4.25	0.11	0.09	1.04762	0.0671142
Q9NUQ2	PLCE_HUMAN	1-acyl-sn-glycerol-3-phosphate acyltransferase epsilon	4	4	4.5	4.25	0.1	0.11	1.04762	0.0671142
P62906	RL10A_HUMAN	60S ribosomal protein L10a	3.5	3.5	4.5	4.25	0.2	0.19	1.04762	0.0671142
Q92616	GCN1L_HUMAN	Translational activator GCN1	89.75	84	111.75	106.5	0.41	0.39	1.04884	0.0687908
P01889	1B07_HUMAN	HLA class I histocompatibility antigen, B-7 alpha chain	9.5	10	15	14.25	0.39	0.41	1.04918	0.0692627
P42704	LPPRC_HUMAN	Leucine-rich PPR motif-containing protein, mitochondrial	37.25	36.75	46.5	44.25	0.33	0.33	1.04972	0.0700097
P13861-1	KAP2_HUMAN	cAMP-dependent protein kinase type II-alpha regulatory subunit	3.75	3.5	4.25	4	0.13	0.11	1.05	0.0703893
Q06136-1	KDSR_HUMAN	3-ketodihydrosphingosine reductase	3.5	3.25	4.25	4	0.13	0.13	1.05	0.0703893
Q99614	TTC1_HUMAN	Tetratricopeptide repeat protein 1	7	6.25	9.5	9	0.28	0.27	1.05	0.0703893
P51572-1	BAP31_HUMAN	B-cell receptor-associated protein 31	8.75	9	14.75	14	0.31	0.32	1.05	0.0703893
P18465	1B57_HUMAN	HLA class I histocompatibility antigen, B-57 alpha chain	9.75	9.25	20	19	0.4	0.38	1.05	0.0703893
P08754	GNAI3_HUMAN	Guanine nucleotide-binding protein G(k) subunit alpha	15.75	14	35	33.25	0.53	0.47	1.05109	0.0718929
P06576	ATPB_HUMAN	ATP synthase subunit beta, mitochondrial	24.75	24.25	114.5	108.75	0.69	0.71	1.05239	0.0736719
Q8N2G8-1	GHDC_HUMAN	GH3 domain-containing protein	3.25	2.5	4	3.75	0.07	0.04	1.05263	0.0740006
Q9H8H3	MET7A_HUMAN	Methyltransferase-like protein 7A	3.5	3	4	3.75	0.16	0.14	1.05263	0.0740006
Q96IX5	USMG5_HUMAN	Up-regulated during skeletal muscle growth protein 5	1.75	1.25	4	3.75	0.39	0.3	1.05263	0.0740006
Q9UL25	RAB21_HUMAN	Ras-related protein Rab-21	6.5	6.5	8.75	8.25	0.35	0.34	1.05405	0.0759489
Q9Y3E5	PTH2_HUMAN	Peptidyl-tRNA hydrolase 2, mitochondrial	5.75	5.25	8.75	8.25	0.47	0.44	1.05405	0.0759489
P36542-1	ATPG_HUMAN	ATP synthase subunit gamma, mitochondrial	10.75	9.25	13.5	12.75	0.44	0.39	1.05455	0.0766213
O95870-1	ABHGA_HUMAN	Abhydrolase domain-containing protein 16A	3.75	3.5	3.75	3.5	0.1	0.1	1.05556	0.0780025
O75787-1	RENR_HUMAN	Renin receptor	3.75	3.25	3.75	3.5	0.1	0.09	1.05556	0.0780025
P51153	RAB13_HUMAN	Ras-related protein Rab-13	3	2.5	3.75	3.5	0.13	0.1	1.05556	0.0780025
Q9NZD8-1	SPG21_HUMAN	Maspardin	8	7.25	8.5	8	0.35	0.32	1.05556	0.0780025
O15270	SPTC2_HUMAN	Serine palmitoyltransferase 2	12.5	11.75	12.75	12	0.29	0.3	1.05769	0.08092
Q96FZ7	CHMP6_HUMAN	Charged multivesicular body protein 6	2.75	2.5	3.5	3.25	0.18	0.16	1.05882	0.0824622
O00767	ACOD_HUMAN	Acyl-CoA desaturase	2.5	2	3.5	3.25	0.07	0.07	1.05882	0.0824622
Q09160	1A80_HUMAN	HLA class I histocompatibility antigen, A-80 alpha chain	4.75	4.5	8	7.5	0.2	0.18	1.05882	0.0824622
P30460	1B08_HUMAN	HLA class I histocompatibility antigen, B-8 alpha chain	10.5	11	17	16	0.42	0.43	1.05882	0.0824622
Q8WUD1-1	RAB2B_HUMAN	Ras-related protein Rab-2B	7.75	7	16.75	15.75	0.48	0.43	1.0597	0.0836579
O14828-1	SCAM3_HUMAN	Secretory carrier-associated membrane protein 3	9	8.75	12.25	11.5	0.38	0.38	1.06	0.0840643
Q96JB5-1	CK5P3_HUMAN	CDK5 regulatory subunit-associated protein 3	3	2.75	3.25	3	0.07	0.07	1.0625	0.0874628
Q10589-1	BST2_HUMAN	Bone marrow stromal antigen 2	2.25	2.25	3.25	3	0.15	0.14	1.0625	0.0874628
P10321	1C07_HUMAN	HLA class I histocompatibility antigen, Cw-7 alpha chain	7.5	7.75	11.5	10.75	0.29	0.3	1.06383	0.0892673
Q15041-1	AR6P1_HUMAN	ADP-ribosylation factor-like protein 6-interacting protein 1	3	3	7.25	6.75	0.23	0.23	1.06452	0.0901978
Q9NX63	MIC19_HUMAN	MICOS complex subunit MIC19	14.75	14	19.5	18.25	0.54	0.51	1.06494	0.0907655
Q9Y5L0-2	TNPO3_HUMAN	Transportin-3	24.75	24.5	31.75	29.75	0.39	0.39	1.06504	0.0909085
P62491-1	RB11A_HUMAN	Ras-related protein Rab-11A	12.75	12.25	44	41.25	0.71	0.69	1.06509	0.0909737
Q02978-1	M2OM_HUMAN	Mitochondrial 2-oxoglutarate/malate carrier protein	9.5	9	11.25	10.5	0.31	0.29	1.06522	0.0911479
Q00325-2	MPCP_HUMAN	Phosphate carrier protein, mitochondrial	14.25	13.75	35.75	33.5	0.45	0.44	1.06522	0.0911479
Q9UQ80-1	PA2G4_HUMAN	Proliferation-associated protein 2G4	2.75	2.75	3	2.75	0.09	0.09	1.06667	0.0931094
Q9BZF1-1	OSBL8_HUMAN	Oxysterol-binding protein-related protein 8	3	2.5	3	2.75	0.05	0.03	1.06667	0.0931094
Q9P2X0-1	DPM3_HUMAN	Dolichol-phosphate mannosyltransferase subunit 3	2	2	3	2.75	0.24	0.24	1.06667	0.0931094
Q9UDW1-1	QCR9_HUMAN	Cytochrome b-c1 complex subunit 9	2	2	3	2.75	0.38	0.38	1.06667	0.0931094
P04222	1C03_HUMAN	HLA class I histocompatibility antigen, Cw-3 alpha chain	10.5	9.5	14.75	13.75	0.42	0.37	1.0678	0.0946369
P50402	EMD_HUMAN	Emerin	9.75	9	10.75	10	0.46	0.42	1.06818	0.0951572
Q01650	LAT1_HUMAN	Large neutral amino acids transporter small subunit 1	5	5.5	6.75	6.25	0.12	0.12	1.06897	0.0962153
P07737	PROF1_HUMAN	Profilin-1	5.75	5.25	6.75	6.25	0.48	0.43	1.06897	0.0962153
P31689-1	DNJA1_HUMAN	DnaJ homolog subfamily A member 1	12	10.75	14.5	13.5	0.48	0.42	1.06897	0.0962153
Q14697-2	GANAB_HUMAN	Neutral alpha-glucosidase AB	16.5	16	22	20.5	0.19	0.2	1.06977	0.0972972
Q9NR28-1	DBLOH_HUMAN	Diablo homolog, mitochondrial	2.25	2.5	2.75	2.5	0.11	0.11	1.07143	0.0995357
Q9H6U8-1	ALG9_HUMAN	Alpha-1,2-mannosyltransferase ALG9	2.5	2.25	2.75	2.5	0.06	0.06	1.07143	0.0995357
Q6UW68	TM205_HUMAN	Transmembrane protein 205	2	2	2.75	2.5	0.16	0.16	1.07143	0.0995357
Q9Y6D5	BIG2_HUMAN	Brefeldin A-inhibited guanine nucleotide-exchange protein 2	6.5	5.75	6.5	6	0.05	0.05	1.07143	0.0995357
Q6UWP7-1	LCLT1_HUMAN	Lysocardiolipin acyltransferase 1	5.5	5.25	6.5	6	0.16	0.15	1.07143	0.0995357
Q56VL3-1	OCAD2_HUMAN	OCIA domain-containing protein 2	5.25	4.25	6.5	6	0.37	0.3	1.07143	0.0995357
P30487	1B49_HUMAN	HLA class I histocompatibility antigen, B-49 alpha chain	7.75	7.25	13.5	12.5	0.31	0.29	1.07407	0.103093
Q92973-1	TNPO1_HUMAN	Transportin-1	21	20.75	28	26	0.3	0.32	1.07407	0.103093
O75844	FACE1_HUMAN	CAAX prenyl protease 1 homolog	9.5	9	13.25	12.25	0.25	0.23	1.07547	0.10497
P50895	BCAM_HUMAN	Basal cell adhesion molecule	2.5	2.25	2.5	2.25	0.05	0.05	1.07692	0.106915
P32942	ICAM3_HUMAN	Intercellular adhesion molecule 3	2.5	2.25	2.5	2.25	0.05	0.04	1.07692	0.106915
Q15904	VAS1_HUMAN	V-type proton ATPase subunit S1	2.5	2	2.5	2.25	0.07	0.05	1.07692	0.106915
Q5ZPR3-1	CD276_HUMAN	CD276 antigen	2	2.25	2.5	2.25	0.05	0.06	1.07692	0.106915
P39210	MPV17_HUMAN	Protein Mpv17	2.25	2	2.5	2.25	0.19	0.17	1.07692	0.106915
P40616-1	ARL1_HUMAN	ADP-ribosylation factor-like protein 1	3.75	3.75	6	5.5	0.3	0.3	1.07692	0.106915
Q9BUN8-1	DERL1_HUMAN	Derlin-1	4	3.75	6	5.5	0.16	0.16	1.07692	0.106915
Q99808-1	S29A1_HUMAN	Equilibrative nucleoside transporter 1	7	6.75	9.5	8.75	0.17	0.17	1.07692	0.106915
Q15907-1	RB11B_HUMAN	Ras-related protein Rab-11B	12.25	10.75	40.5	37.5	0.65	0.55	1.07792	0.108253
P30499	1C01_HUMAN	HLA class I histocompatibility antigen, Cw-1 alpha chain	6.75	6.25	9.25	8.5	0.25	0.22	1.07895	0.109624
Q15555-1	MARE2_HUMAN	Microtubule-associated protein RP/EB family member 2	6.25	5.5	9.25	8.5	0.21	0.18	1.07895	0.109624
O60814	H2B1K_HUMAN	Histone H2B type 1-K	4.75	5.25	5.75	5.25	0.37	0.41	1.08	0.111031
P63218	GBG5_HUMAN	Guanine nucleotide-binding protein G(I)/G(S)/G(O) subunit gamma-5	4	4	5.75	5.25	0.72	0.7	1.08	0.111031
Q9BSJ8-1	ESYT1_HUMAN	Extended synaptotagmin-1	11	9.75	12.5	11.5	0.14	0.11	1.08	0.111031
P62873-1	GBB1_HUMAN	Guanine nucleotide-binding protein G(I)/G(S)/G(T) subunit beta-1	12.25	11.5	26	24	0.47	0.45	1.08	0.111031
P04899-1	GNAI2_HUMAN	Guanine nucleotide-binding protein G(i) subunit alpha-2	20	17.75	41.75	38.5	0.66	0.6	1.08228	0.114072
P13929-1	ENOB_HUMAN	Beta-enolase	2	1.5	2.25	2	0.07	0.05	1.08333	0.115477
Q16720-7	AT2B3_HUMAN	Plasma membrane calcium-transporting ATPase 3	2	2	2.25	2	0.02	0.03	1.08333	0.115477
Q15293-1	RCN1_HUMAN	Reticulocalbin-1	2	2	2.25	2	0.09	0.08	1.08333	0.115477
P19338	NUCL_HUMAN	Nucleolin	5.25	5	5.5	5	0.1	0.09	1.08333	0.115477
Q9NZJ7-1	MTCH1_HUMAN	Mitochondrial carrier homolog 1	4.5	3.25	5.5	5	0.11	0.09	1.08333	0.115477
Q96E17	RAB3C_HUMAN	Ras-related protein Rab-3C	3.75	3.75	5.5	5	0.18	0.18	1.08333	0.115477
P30486	1B48_HUMAN	HLA class I histocompatibility antigen, B-48 alpha chain	10.5	11	18.25	16.75	0.4	0.41	1.08451	0.117039
Q8N183	MIMIT_HUMAN	Mimitin, mitochondrial	9.75	9	11.75	10.75	0.62	0.56	1.08511	0.117836
Q9H0U3-1	MAGT1_HUMAN	Magnesium transporter protein 1	7.25	6.75	8.5	7.75	0.19	0.16	1.08571	0.118644
O75396	SC22B_HUMAN	Vesicle-trafficking protein SEC22b	6	6	8.5	7.75	0.32	0.33	1.08571	0.118644
Q14240-1	IF4A2_HUMAN	Eukaryotic initiation factor 4A-II	5	4.75	5.25	4.75	0.13	0.13	1.08696	0.120294
O75340-1	PDCD6_HUMAN	Programmed cell death protein 6	5.25	4.25	5.25	4.75	0.27	0.23	1.08696	0.120294
O00217	NDUS8_HUMAN	NADH dehydrogenase [ubiquinone] iron-sulfur protein 8, mitochondrial	5	4.25	5.25	4.75	0.22	0.2	1.08696	0.120294
O00483	NDUA4_HUMAN	Cytochrome c oxidase subunit NDUFA4	3.75	3.25	5.25	4.75	0.44	0.4	1.08696	0.120294
Q14739	LBR_HUMAN	Lamin-B receptor	14.5	11.75	20.75	19	0.24	0.21	1.0875	0.121015
P61106	RAB14_HUMAN	Ras-related protein Rab-14	13.75	12.5	20.75	19	0.79	0.68	1.0875	0.121015
Q9UIA9	XPO7_HUMAN	Exportin-7	37.75	34.75	51.5	47.25	0.44	0.42	1.08808	0.121788
P51809-1	VAMP7_HUMAN	Vesicle-associated membrane protein 7	7.25	7	8.25	7.5	0.37	0.36	1.08824	0.121991
Q9Y679-1	AUP1_HUMAN	Ancient ubiquitous protein 1	8.5	7.75	11.25	10.25	0.25	0.24	1.08889	0.122857
P05141	ADT2_HUMAN	ADP/ATP translocase 2	16	15.25	77.5	71	0.46	0.44	1.09028	0.124696
Q9UI26-1	IPO11_HUMAN	Importin-11	2	1.5	2	1.75	0.03	0.02	1.09091	0.125531
Q9NPA0	EMC7_HUMAN	ER membrane protein complex subunit 7	2	1.75	2	1.75	0.1	0.1	1.09091	0.125531
Q16698-1	DECR_HUMAN	2,4-dienoyl-CoA reductase, mitochondrial	2	1.75	2	1.75	0.07	0.06	1.09091	0.125531
P37235	HPCL1_HUMAN	Hippocalcin-like protein 1	2	1.75	2	1.75	0.1	0.09	1.09091	0.125531
Q9Y2D2-1	S35A3_HUMAN	UDP-N-acetylglucosamine transporter	1	1	2	1.75	0.05	0.05	1.09091	0.125531
P03897	NU3M_HUMAN	NADH-ubiquinone oxidoreductase chain 3	1	1	2	1.75	0.13	0.13	1.09091	0.125531
P06748-1	NPM_HUMAN	Nucleophosmin	4.5	3.75	5	4.5	0.19	0.17	1.09091	0.125531
Q01629	IFM2_HUMAN	Interferon-induced transmembrane protein 2	2	2	8	7.25	0.31	0.31	1.09091	0.125531
P42167-2	LAP2B_HUMAN	Lamina-associated polypeptide 2, isoforms beta/gamma	10.5	10.75	17	15.5	0.46	0.47	1.09091	0.125531
P61225	RAP2B_HUMAN	Ras-related protein Rap-2b	6.75	7	7.75	7	0.45	0.47	1.09375	0.129283
P59190-1	RAB15_HUMAN	Ras-related protein Rab-15	2	2	4.75	4.25	0.1	0.1	1.09524	0.131245
O75695	XRP2_HUMAN	Protein XRP2	9.25	7.75	10.5	9.5	0.22	0.17	1.09524	0.131245
O94874-1	UFL1_HUMAN	E3 UFM1-protein ligase 1 {ECO:0000305}	1.5	1.5	1.75	1.5	0.02	0.03	1.1	0.137504
Q96ER9-1	CCD51_HUMAN	Coiled-coil domain-containing protein 51	1.75	1.5	1.75	1.5	0.05	0.04	1.1	0.137504
P49006	MRP_HUMAN	MARCKS-related protein	1.75	1.5	1.75	1.5	0.12	0.11	1.1	0.137504
Q13257-1	MD2L1_HUMAN	Mitotic spindle assembly checkpoint protein MAD2A	1.5	1.5	1.75	1.5	0.06	0.06	1.1	0.137504
P46777	RL5_HUMAN	60S ribosomal protein L5	3.75	3.5	4.5	4	0.15	0.14	1.1	0.137504
P00846	ATP6_HUMAN	ATP synthase subunit a	3	3	4.5	4	0.11	0.11	1.1	0.137504
O00161-1	SNP23_HUMAN	Synaptosomal-associated protein 23	6.25	6	7.25	6.5	0.4	0.38	1.1	0.137504
Q8N1F7-1	NUP93_HUMAN	Nuclear pore complex protein Nup93	9.5	8.5	10	9	0.15	0.13	1.1	0.137504
Q6NUK1-1	SCMC1_HUMAN	Calcium-binding mitochondrial carrier protein SCaMC-1	10.5	10	12.75	11.5	0.25	0.25	1.1	0.137504
Q15758-1	AAAT_HUMAN	Neutral amino acid transporter B(0)	10.5	9.5	12.75	11.5	0.25	0.24	1.1	0.137504
P24539	AT5F1_HUMAN	ATP synthase F(0) complex subunit B1, mitochondrial	10.75	9.75	15.5	14	0.43	0.41	1.1	0.137504
Q9NZ45	CISD1_HUMAN	CDGSH iron-sulfur domain-containing protein 1	4.25	4.25	9.75	8.75	0.38	0.38	1.10256	0.140863
Q9NX40-1	OCAD1_HUMAN	OCIA domain-containing protein 1	5.5	4.75	7	6.25	0.24	0.22	1.10345	0.142019
Q6ZMG9-1	CERS6_HUMAN	Ceramide synthase 6	4	3.75	4.25	3.75	0.12	0.11	1.10526	0.14439
P07947	YES_HUMAN	Tyrosine-protein kinase Yes	3.25	2.75	4.25	3.75	0.07	0.06	1.10526	0.14439
Q5J8M3-1	EMC4_HUMAN	ER membrane protein complex subunit 4	4	3.75	4.25	3.75	0.33	0.3	1.10526	0.14439
P54707-1	AT12A_HUMAN	Potassium-transporting ATPase alpha chain 2	3.5	3.75	4.25	3.75	0.03	0.03	1.10526	0.14439
Q9H853	TBA4B_HUMAN	Putative tubulin-like protein alpha-4B	2	1.75	4.25	3.75	0.11	0.1	1.10526	0.14439
P51151	RAB9A_HUMAN	Ras-related protein Rab-9A	6.75	6.75	9.5	8.5	0.43	0.43	1.10526	0.14439
Q99714-1	HCD2_HUMAN	3-hydroxyacyl-CoA dehydrogenase type-2	1.5	1.25	1.5	1.25	0.09	0.09	1.11111	0.152003
P39748-1	FEN1_HUMAN	Flap endonuclease 1 {ECO:0000255|HAMAP-Rule:MF_03140}	1.5	1.25	1.5	1.25	0.06	0.04	1.11111	0.152003
P40938-1	RFC3_HUMAN	Replication factor C subunit 3	1.5	1.25	1.5	1.25	0.06	0.05	1.11111	0.152003
O15372	EIF3H_HUMAN	Eukaryotic translation initiation factor 3 subunit H {ECO:0000255|HAMAP-Rule:MF_03007}	1.5	1.25	1.5	1.25	0.07	0.06	1.11111	0.152003
Q9BQB6-1	VKOR1_HUMAN	Vitamin K epoxide reductase complex subunit 1	1.5	1.25	1.5	1.25	0.1	0.09	1.11111	0.152003
Q9P0U1	TOM7_HUMAN	Mitochondrial import receptor subunit TOM7 homolog	1.5	1	1.5	1.25	0.31	0.26	1.11111	0.152003
Q9H9B4	SFXN1_HUMAN	Sideroflexin-1	14	14	16.5	14.75	0.53	0.53	1.11111	0.152003
Q9UBX3-1	DIC_HUMAN	Mitochondrial dicarboxylate carrier	5.5	5	6.25	5.5	0.24	0.23	1.11538	0.157541
Q96G23	CERS2_HUMAN	Ceramide synthase 2	4.75	4.25	6.25	5.5	0.15	0.13	1.11538	0.157541
P63241-1	IF5A1_HUMAN	Eukaryotic translation initiation factor 5A-1	4.5	4.25	6.25	5.5	0.41	0.41	1.11538	0.157541
P03905	NU4M_HUMAN	NADH-ubiquinone oxidoreductase chain 4	3.25	3	3.75	3.25	0.07	0.06	1.11765	0.160465
P09669	COX6C_HUMAN	Cytochrome c oxidase subunit 6C	6	5.25	6	5.25	0.48	0.4	1.12	0.163499
P61026	RAB10_HUMAN	Ras-related protein Rab-10	14.75	13.25	22.25	19.75	0.65	0.63	1.12048	0.164119
Q9BUF5	TBB6_HUMAN	Tubulin beta-6 chain	7.25	7.25	15.25	13.5	0.23	0.2	1.12069	0.164387
O14983-1	AT2A1_HUMAN	Sarcoplasmic/endoplasmic reticulum calcium ATPase 1	15.5	12.75	24.5	21.75	0.16	0.15	1.12088	0.164631
P55060-1	XPO2_HUMAN	Exportin-2	40	38	60.5	53.75	0.49	0.5	1.12329	0.167727
Q92841-1	DDX17_HUMAN	Probable ATP-dependent RNA helicase DDX17	1.25	0.75	1.25	1	0.02	0.01	1.125	0.169925
O15121	DEGS1_HUMAN	Sphingolipid delta(4)-desaturase DES1	1.25	1	1.25	1	0.05	0.05	1.125	0.169925
Q8N2U9-1	PQLC1_HUMAN	PQ-loop repeat-containing protein 1	1.25	1	1.25	1	0.06	0.06	1.125	0.169925
Q8N5B7-1	CERS5_HUMAN	Ceramide synthase 5	1.25	1	1.25	1	0.03	0.04	1.125	0.169925
Q86VP6-1	CAND1_HUMAN	Cullin-associated NEDD8-dissociated protein 1	1.25	1	1.25	1	0.01	0.01	1.125	0.169925
Q9NZ43-1	USE1_HUMAN	Vesicle transport protein USE1	1.25	1	1.25	1	0.07	0.05	1.125	0.169925
Q9BQG0-1	MBB1A_HUMAN	Myb-binding protein 1A	1.25	1	1.25	1	0.01	0.01	1.125	0.169925
Q9H0R3-1	TM222_HUMAN	Transmembrane protein 222	1.25	1	1.25	1	0.14	0.12	1.125	0.169925
P48509	CD151_HUMAN	CD151 antigen	1.25	1	1.25	1	0.04	0.03	1.125	0.169925
Q9NRP0-1	OSTC_HUMAN	Oligosaccharyltransferase complex subunit OSTC	1	1	1.25	1	0.08	0.08	1.125	0.169925
Q8IZ07	AN13A_HUMAN	Ankyrin repeat domain-containing protein 13A	3.5	3	3.5	3	0.07	0.06	1.125	0.169925
O14656-1	TOR1A_HUMAN	Torsin-1A	3.25	2.75	3.5	3	0.12	0.1	1.125	0.169925
Q99720-1	SGMR1_HUMAN	Sigma non-opioid intracellular receptor 1	3	3	3.5	3	0.2	0.2	1.125	0.169925
O95563	MPC2_HUMAN	Mitochondrial pyruvate carrier 2	3	2.25	3.5	3	0.25	0.2	1.125	0.169925
Q9UI09-1	NDUAC_HUMAN	NADH dehydrogenase [ubiquinone] 1 alpha subcomplex subunit 12	5	4.25	5.75	5	0.47	0.39	1.125	0.169925
O95299-1	NDUAA_HUMAN	NADH dehydrogenase [ubiquinone] 1 alpha subcomplex subunit 10, mitochondrial	8	6.75	8	7	0.23	0.24	1.125	0.169925
O43169	CYB5B_HUMAN	Cytochrome b5 type B	5.75	5.25	12.5	11	0.61	0.57	1.125	0.169925
Q9BRR6-1	ADPGK_HUMAN	ADP-dependent glucokinase	10	8.25	14.75	13	0.32	0.28	1.125	0.169925
P62820-1	RAB1A_HUMAN	Ras-related protein Rab-1A	14.5	14.5	48.5	43	0.76	0.76	1.125	0.169925
P05023-1	AT1A1_HUMAN	Sodium/potassium-transporting ATPase subunit alpha-1	32.75	30.5	40.25	35.5	0.38	0.35	1.13014	0.176498
Q9Y3A6-1	TMED5_HUMAN	Transmembrane emp24 domain-containing protein 5	5	4.25	5.5	4.75	0.2	0.17	1.13043	0.176878
O95169-1	NDUB8_HUMAN	NADH dehydrogenase [ubiquinone] 1 beta subcomplex subunit 8, mitochondrial	4.25	3.25	5.5	4.75	0.28	0.23	1.13043	0.176878
Q14103-1	HNRPD_HUMAN	Heterogeneous nuclear ribonucleoprotein D0	2.5	2	3.25	2.75	0.08	0.08	1.13333	0.180572
P63096-1	GNAI1_HUMAN	Guanine nucleotide-binding protein G(i) subunit alpha-1	13.5	10	32.75	28.75	0.43	0.29	1.13445	0.181998
P49821-1	NDUV1_HUMAN	NADH dehydrogenase [ubiquinone] flavoprotein 1, mitochondrial	8	7	9.5	8.25	0.23	0.21	1.13514	0.182864
Q08211-1	DHX9_HUMAN	ATP-dependent RNA helicase A	0.75	0.75	1	0.75	0.01	0.01	1.14286	0.192645
Q96JI7-1	SPTCS_HUMAN	Spatacsin	1	0.5	1	0.75	0.01	0	1.14286	0.192645
Q12931-1	TRAP1_HUMAN	Heat shock protein 75 kDa, mitochondrial	1	0.75	1	0.75	0.02	0.01	1.14286	0.192645
O60906	NSMA_HUMAN	Sphingomyelin phosphodiesterase 2	1	0.75	1	0.75	0.04	0.03	1.14286	0.192645
Q10472-1	GALT1_HUMAN	Polypeptide N-acetylgalactosaminyltransferase 1	1	0.75	1	0.75	0.02	0.02	1.14286	0.192645
O14569	C56D2_HUMAN	Cytochrome b561 domain-containing protein 2	1	0.75	1	0.75	0.05	0.04	1.14286	0.192645
P51970	NDUA8_HUMAN	NADH dehydrogenase [ubiquinone] 1 alpha subcomplex subunit 8	1	0.75	1	0.75	0.09	0.07	1.14286	0.192645
Q8WWC4	CB047_HUMAN	Uncharacterized protein C2orf47, mitochondrial	3	2.5	3	2.5	0.1	0.08	1.14286	0.192645
O43808	PM34_HUMAN	Peroxisomal membrane protein PMP34	3	2.5	3	2.5	0.09	0.08	1.14286	0.192645
Q96P70	IPO9_HUMAN	Importin-9	3.75	3.25	5	4.25	0.06	0.05	1.14286	0.192645
O60427-1	FADS1_HUMAN	Fatty acid desaturase 1	6.5	5.25	7	6	0.14	0.13	1.14286	0.192645
O75477	ERLN1_HUMAN	Erlin-1	10	9	11	9.5	0.31	0.29	1.14286	0.192645
Q16891-2	MIC60_HUMAN	MICOS complex subunit MIC60	43.25	40.25	67	58.25	0.62	0.6	1.14768	0.19872
P07195	LDHB_HUMAN	L-lactate dehydrogenase B chain	5.5	5	6.75	5.75	0.19	0.18	1.14815	0.199309
P84095	RHOG_HUMAN	Rho-related GTP-binding protein RhoG	8.25	9	12.5	10.75	0.57	0.61	1.14894	0.200299
O43402-1	EMC8_HUMAN	ER membrane protein complex subunit 8	4.5	3.5	4.75	4	0.26	0.21	1.15	0.201634
P08865	RSSA_HUMAN	40S ribosomal protein SA {ECO:0000255|HAMAP-Rule:MF_03016}	4.5	3.75	4.75	4	0.23	0.18	1.15	0.201634
Q71DI3	H32_HUMAN	Histone H3.2	4	3.75	4.75	4	0.4	0.35	1.15	0.201634
O00116	ADAS_HUMAN	Alkyldihydroxyacetonephosphate synthase, peroxisomal	17	14.25	23.75	20.5	0.37	0.32	1.15116	0.203092
Q9Y672	ALG6_HUMAN	Dolichyl pyrophosphate Man9GlcNAc2 alpha-1,3-glucosyltransferase	2.25	1.75	2.75	2.25	0.04	0.03	1.15385	0.206451
O60884	DNJA2_HUMAN	DnaJ homolog subfamily A member 2	2.75	2.25	2.75	2.25	0.09	0.07	1.15385	0.206451
Q9BVG9	PTSS2_HUMAN	Phosphatidylserine synthase 2	1.5	1.25	2.75	2.25	0.05	0.05	1.15385	0.206451
Q15645-1	PCH2_HUMAN	Pachytene checkpoint protein 2 homolog	6.5	5	6.5	5.5	0.21	0.15	1.15385	0.206451
Q14108-1	SCRB2_HUMAN	Lysosome membrane protein 2	6.75	6.5	12	10.25	0.19	0.19	1.15556	0.208587
Q9P0J0-1	NDUAD_HUMAN	NADH dehydrogenase [ubiquinone] 1 alpha subcomplex subunit 13	8.5	7.75	12	10.25	0.6	0.56	1.15556	0.208587
P00403	COX2_HUMAN	Cytochrome c oxidase subunit 2	6	6	12	10.25	0.31	0.31	1.15556	0.208587
Q8WVM8-1	SCFD1_HUMAN	Sec1 family domain-containing protein 1	4.5	3.75	4.5	3.75	0.1	0.08	1.15789	0.211504
O95292-1	VAPB_HUMAN	Vesicle-associated membrane protein-associated protein B/C	7	6.5	10	8.5	0.37	0.35	1.15789	0.211504
P11166	GTR1_HUMAN	Solute carrier family 2, facilitated glucose transporter member 1	5.5	5.25	6.25	5.25	0.1	0.08	1.16	0.214125
Q9Y3L5	RAP2C_HUMAN	Ras-related protein Rap-2c	7	7	9.75	8.25	0.49	0.49	1.16216	0.216811
Q9P035-1	HACD3_HUMAN	Very-long-chain (3R)-3-hydroxyacyl-CoA dehydratase 3 {ECO:0000305}	6.5	6	9.75	8.25	0.25	0.23	1.16216	0.216811
Q16891-4	MIC60_HUMAN	MICOS complex subunit MIC60	41.25	38.25	63.5	54.5	0.57	0.55	1.16216	0.216811
Q15042-1	RB3GP_HUMAN	Rab3 GTPase-activating protein catalytic subunit	11.25	8.5	11.5	9.75	0.15	0.12	1.16279	0.217591
Q9P0L0-1	VAPA_HUMAN	Vesicle-associated membrane protein-associated protein A	12.25	10.75	18.5	15.75	0.45	0.44	1.16418	0.219313
Q9HAV4	XPO5_HUMAN	Exportin-5	27.5	23.5	32.5	27.75	0.34	0.29	1.16522	0.220599
Q9NRK6	ABCBA_HUMAN	ATP-binding cassette sub-family B member 10, mitochondrial	0.75	0.5	0.75	0.5	0.02	0.01	1.16667	0.222392
Q9UPZ3-1	HPS5_HUMAN	Hermansky-Pudlak syndrome 5 protein	0.75	0.5	0.75	0.5	0.01	0	1.16667	0.222392
Q9BY08-1	EBPL_HUMAN	Emopamil-binding protein-like	0.75	0.5	0.75	0.5	0.11	0.07	1.16667	0.222392
Q9Y3D8-1	KAD6_HUMAN	Adenylate kinase isoenzyme 6 {ECO:0000255|HAMAP-Rule:MF_03173}	2.25	2	2.5	2	0.12	0.11	1.16667	0.222392
P56556	NDUA6_HUMAN	NADH dehydrogenase [ubiquinone] 1 alpha subcomplex subunit 6	2.25	2	2.5	2	0.14	0.12	1.16667	0.222392
O43181	NDUS4_HUMAN	NADH dehydrogenase [ubiquinone] iron-sulfur protein 4, mitochondrial	3.25	3	4.25	3.5	0.2	0.18	1.16667	0.222392
Q9GZY8-1	MFF_HUMAN	Mitochondrial fission factor	3	2.75	6	5	0.16	0.15	1.16667	0.222392
P24557-1	THAS_HUMAN	Thromboxane-A synthase	11	10.25	14.75	12.5	0.3	0.29	1.16667	0.222392
O94905-1	ERLN2_HUMAN	Erlin-2	15.75	13.5	21.75	18.5	0.51	0.43	1.16667	0.222392
Q13423	NNTM_HUMAN	NAD(P) transhydrogenase, mitochondrial	36.75	32.5	49.5	42.25	0.4	0.36	1.16763	0.223583
P42167-1	LAP2B_HUMAN	Lamina-associated polypeptide 2, isoforms beta/gamma	14.5	13.5	21.5	18.25	0.48	0.44	1.16883	0.225067
Q86SF2	GALT7_HUMAN	N-acetylgalactosaminyltransferase 7	6.5	5.75	7.5	6.25	0.11	0.09	1.17241	0.229482
P23786	CPT2_HUMAN	Carnitine O-palmitoyltransferase 2, mitochondrial	13	12	16	13.5	0.25	0.24	1.17241	0.229482
O95573	ACSL3_HUMAN	Long-chain-fatty-acid--CoA ligase 3	12.25	11	14.25	12	0.2	0.19	1.17308	0.230298
Q07021	C1QBP_HUMAN	Complement component 1 Q subcomponent-binding protein, mitochondrial	7.25	6.25	10.75	9	0.51	0.46	1.175	0.232661
O00410-1	IPO5_HUMAN	Importin-5	27	23.25	34.25	29	0.35	0.29	1.175	0.232661
P52597	HNRPF_HUMAN	Heterogeneous nuclear ribonucleoprotein F	3.5	3	4	3.25	0.12	0.11	1.17647	0.234465
P20340-2	RAB6A_HUMAN	Ras-related protein Rab-6A	11	9	14	11.75	0.53	0.44	1.17647	0.234465
P20336	RAB3A_HUMAN	Ras-related protein Rab-3A	5.25	4.75	7.25	6	0.26	0.24	1.17857	0.237039
O75489-1	NDUS3_HUMAN	NADH dehydrogenase [ubiquinone] iron-sulfur protein 3, mitochondrial	9	7.5	10.5	8.75	0.44	0.38	1.17949	0.23816
P30049	ATPD_HUMAN	ATP synthase subunit delta, mitochondrial	2.25	1.75	2.25	1.75	0.13	0.11	1.18182	0.241008
Q9HBL7	PLRKT_HUMAN	Plasminogen receptor (KT)	5.25	4	5.5	4.5	0.3	0.24	1.18182	0.241008
P00558-1	PGK1_HUMAN	Phosphoglycerate kinase 1	10	8.5	12	10	0.33	0.28	1.18182	0.241008
P61978-1	HNRPK_HUMAN	Heterogeneous nuclear ribonucleoprotein K	6	5.5	7	5.75	0.16	0.15	1.18519	0.245112
P57737-3	CORO7_HUMAN	Coronin-7	3.25	3	3.75	3	0.04	0.03	1.1875	0.247928
P62277	RS13_HUMAN	40S ribosomal protein S13	3	2.25	3.75	3	0.21	0.18	1.1875	0.247928
Q9NVI1-3	FANCI_HUMAN	Fanconi anemia group I protein	35	30.25	41.75	35	0.35	0.29	1.1875	0.247928
Q9NY65-1	TBA8_HUMAN	Tubulin alpha-8 chain	10	10	43.25	36.25	0.32	0.32	1.18792	0.248437
Q9Y371-1	SHLB1_HUMAN	Endophilin-B1	6.25	5	6.75	5.5	0.18	0.16	1.19231	0.253757
Q86Y82	STX12_HUMAN	Syntaxin-12	0.5	0.25	0.5	0.25	0.02	0.01	1.2	0.263034
O43759-1	SNG1_HUMAN	Synaptogyrin-1	0.5	0.25	0.5	0.25	0.03	0.01	1.2	0.263034
Q9BVV7	TIM21_HUMAN	Mitochondrial import inner membrane translocase subunit Tim21	0.5	0.25	0.5	0.25	0.02	0.01	1.2	0.263034
Q08357	S20A2_HUMAN	Sodium-dependent phosphate transporter 2	0.5	0.25	0.5	0.25	0.01	0	1.2	0.263034
Q7Z7N9	T179B_HUMAN	Transmembrane protein 179B	0.5	0.25	0.5	0.25	0.04	0.02	1.2	0.263034
Q92499-1	DDX1_HUMAN	ATP-dependent RNA helicase DDX1	0.5	0.25	0.5	0.25	0.01	0	1.2	0.263034
Q7LGA3-1	HS2ST_HUMAN	Heparan sulfate 2-O-sulfotransferase 1	0.5	0.25	0.5	0.25	0.02	0.01	1.2	0.263034
Q8IU68-1	TMC8_HUMAN	Transmembrane channel-like protein 8	0.5	0.25	0.5	0.25	0.01	0	1.2	0.263034
A6NDU8	CE051_HUMAN	UPF0600 protein C5orf51	0.5	0.25	0.5	0.25	0.05	0.02	1.2	0.263034
O43914-1	TYOBP_HUMAN	TYRO protein tyrosine kinase-binding protein	0.5	0.25	0.5	0.25	0.07	0.03	1.2	0.263034
Q96GC9-1	VMP1_HUMAN	Vacuole membrane protein 1	2	1.25	2	1.5	0.11	0.07	1.2	0.263034
Q86YS6-1	RAB43_HUMAN	Ras-related protein Rab-43	1.25	0.75	2	1.5	0.06	0.04	1.2	0.263034
Q7Z4R8	CF120_HUMAN	UPF0669 protein C6orf120	2	1.5	2	1.5	0.25	0.19	1.2	0.263034
P54920	SNAA_HUMAN	Alpha-soluble NSF attachment protein	3.25	2	3.5	2.75	0.19	0.12	1.2	0.263034
P60174-1	TPIS_HUMAN	Triosephosphate isomerase	3	1.75	3.5	2.75	0.2	0.11	1.2	0.263034
Q8WUX1-1	S38A5_HUMAN	Sodium-coupled neutral amino acid transporter 5	2.5	2	3.5	2.75	0.07	0.06	1.2	0.263034
Q8N4H5-1	TOM5_HUMAN	Mitochondrial import receptor subunit TOM5 homolog	3	1.75	3.5	2.75	0.33	0.2	1.2	0.263034
Q96AA3	RFT1_HUMAN	Protein RFT1 homolog	4.25	4	5	4	0.08	0.07	1.2	0.263034
Q8TB61-1	S35B2_HUMAN	Adenosine 3'-phospho 5'-phosphosulfate transporter 1	3.75	4	5	4	0.11	0.11	1.2	0.263034
Q9NWW5-1	CLN6_HUMAN	Ceroid-lipofuscinosis neuronal protein 6	3.5	3	6.5	5.25	0.15	0.14	1.2	0.263034
O96008-1	TOM40_HUMAN	Mitochondrial import receptor subunit TOM40 homolog	9.75	8	19	15.5	0.44	0.36	1.21212	0.277534
Q5SWX8-1	ODR4_HUMAN	Protein odr-4 homolog	3.25	2.5	3.25	2.5	0.09	0.07	1.21429	0.280108
P43304-1	GPDM_HUMAN	Glycerol-3-phosphate dehydrogenase, mitochondrial	10.75	9	11.75	9.5	0.16	0.13	1.21429	0.280108
Q9H2M9-1	RBGPR_HUMAN	Rab3 GTPase-activating protein non-catalytic subunit	13.5	11.25	14.5	11.75	0.13	0.11	1.21569	0.281771
Q96T76-1	MMS19_HUMAN	MMS19 nucleotide excision repair protein homolog	13	10.25	14.5	11.75	0.17	0.14	1.21569	0.281771
Q13148-1	TADBP_HUMAN	TAR DNA-binding protein 43	9	7.5	10.25	8.25	0.27	0.22	1.21622	0.2824
Q13505-1	MTX1_HUMAN	Metaxin-1	7.5	7	8.75	7	0.2	0.19	1.21875	0.285402
Q53H12-1	AGK_HUMAN	Acylglycerol kinase, mitochondrial	9.5	7.75	11.5	9.25	0.29	0.24	1.21951	0.286304
P16435	NCPR_HUMAN	NADPH--cytochrome P450 reductase	15	13.5	19.75	16	0.29	0.26	1.22059	0.287577
Q9Y666-1	S12A7_HUMAN	Solute carrier family 12 member 7	1.75	1.25	1.75	1.25	0.02	0.01	1.22222	0.289507
Q04837	SSBP_HUMAN	Single-stranded DNA-binding protein, mitochondrial	1.75	1	1.75	1.25	0.14	0.1	1.22222	0.289507
E9PAV3-1	NACAM_HUMAN	Nascent polypeptide-associated complex subunit alpha, muscle-specific form	1.5	1.25	1.75	1.25	0.01	0.01	1.22222	0.289507
O95319-1	CELF2_HUMAN	CUGBP Elav-like family member 2	3.75	3	4.5	3.5	0.09	0.08	1.22222	0.289507
Q10471-1	GALT2_HUMAN	Polypeptide N-acetylgalactosaminyltransferase 2	16.5	14	18.25	14.75	0.35	0.29	1.22222	0.289507
P04350	TBB4A_HUMAN	Tubulin beta-4A chain	17.75	16.75	44	35.75	0.63	0.58	1.22449	0.292181
P50395-1	GDIB_HUMAN	Rab GDP dissociation inhibitor beta	7.25	6.25	8.5	6.75	0.26	0.22	1.22581	0.293731
Q9UHG3-1	PCYOX_HUMAN	Prenylcysteine oxidase 1	7.25	5.5	8.5	6.75	0.16	0.12	1.22581	0.293731
Q7L8L6	FAKD5_HUMAN	FAST kinase domain-containing protein 5	2.25	2.25	3	2.25	0.04	0.04	1.23077	0.29956
Q96K19-1	RN170_HUMAN	E3 ubiquitin-protein ligase RNF170	2.25	2	3	2.25	0.12	0.11	1.23077	0.29956
Q8NBI5-1	S43A3_HUMAN	Solute carrier family 43 member 3	2	1.5	3	2.25	0.04	0.03	1.23077	0.29956
P23396-1	RS3_HUMAN	40S ribosomal protein S3	9.5	8.5	12.25	9.75	0.44	0.4	1.23256	0.301656
Q92930	RAB8B_HUMAN	Ras-related protein Rab-8B	8.5	6.5	12.25	9.75	0.41	0.31	1.23256	0.301656
Q9UJZ1-1	STML2_HUMAN	Stomatin-like protein 2, mitochondrial	13	11.5	22.75	18.25	0.59	0.51	1.23377	0.303069
Q9Y277-1	VDAC3_HUMAN	Voltage-dependent anion-selective channel protein 3	11.75	11.5	46.25	37.25	0.56	0.56	1.23529	0.304855
P09429	HMGB1_HUMAN	High mobility group protein B1	4.25	3	5.5	4.25	0.18	0.15	1.2381	0.308122
P01111	RASN_HUMAN	GTPase NRas	6	5.25	6.75	5.25	0.52	0.47	1.24	0.31034
P07948-2	LYN_HUMAN	Tyrosine-protein kinase Lyn	14.5	11.5	17	13.5	0.39	0.31	1.24138	0.311944
Q9Y512	SAM50_HUMAN	Sorting and assembly machinery component 50 homolog	17.25	14	27.25	21.75	0.42	0.35	1.24176	0.312384
Q9UI12-1	VATH_HUMAN	V-type proton ATPase subunit H	11.25	9.5	13	10.25	0.3	0.28	1.24444	0.315502
Q8TD22	SFXN5_HUMAN	Sideroflexin-5	0.25	0	0.25	0	0.01	0	1.25	0.321928
P31942-1	HNRH3_HUMAN	Heterogeneous nuclear ribonucleoprotein H3	0.25	0	0.25	0	0.01	0	1.25	0.321928
O15431	COPT1_HUMAN	High affinity copper uptake protein 1	0.25	0	0.25	0	0.01	0	1.25	0.321928
P78344-1	IF4G2_HUMAN	Eukaryotic translation initiation factor 4 gamma 2	0.25	0	0.25	0	0.01	0	1.25	0.321928
Q92968	PEX13_HUMAN	Peroxisomal membrane protein PEX13	0.25	0	0.25	0	0.01	0	1.25	0.321928
P49069	CAMLG_HUMAN	Calcium signal-modulating cyclophilin ligand	0.25	0	0.25	0	0.02	0	1.25	0.321928
Q9ULV4-1	COR1C_HUMAN	Coronin-1C	0.25	0	0.25	0	0.01	0	1.25	0.321928
Q96AQ8-1	MCUR1_HUMAN	Mitochondrial calcium uniporter regulator 1	0.25	0	0.25	0	0.01	0	1.25	0.321928
Q99729-1	ROAA_HUMAN	Heterogeneous nuclear ribonucleoprotein A/B	0.25	0	0.25	0	0.01	0	1.25	0.321928
Q8IUX1-1	T126B_HUMAN	Complex I assembly factor TMEM126B, mitochondrial	0.25	0	0.25	0	0.02	0	1.25	0.321928
O95140-1	MFN2_HUMAN	Mitofusin-2	0.25	0	0.25	0	0.01	0	1.25	0.321928
P62847-1	RS24_HUMAN	40S ribosomal protein S24	0.25	0	0.25	0	0.03	0	1.25	0.321928
Q8TCD1	CR032_HUMAN	UPF0729 protein C18orf32	0.25	0	0.25	0	0.04	0	1.25	0.321928
Q13813-1	SPTN1_HUMAN	Spectrin alpha chain, non-erythrocytic 1	0.25	0	0.25	0	0	0	1.25	0.321928
Q6NUT3-1	MFS12_HUMAN	Major facilitator superfamily domain-containing protein 12	0.25	0	0.25	0	0.01	0	1.25	0.321928
Q96J42-1	TXD15_HUMAN	Thioredoxin domain-containing protein 15	0.25	0	0.25	0	0.01	0	1.25	0.321928
Q14157-1	UBP2L_HUMAN	Ubiquitin-associated protein 2-like	0.25	0	0.25	0	0	0	1.25	0.321928
Q9HA82	CERS4_HUMAN	Ceramide synthase 4	0.25	0	0.25	0	0.01	0	1.25	0.321928
Q7Z412-1	PEX26_HUMAN	Peroxisome assembly protein 26	0.25	0	0.25	0	0.02	0	1.25	0.321928
O95807	TM50A_HUMAN	Transmembrane protein 50A	0.25	0	0.25	0	0.02	0	1.25	0.321928
Q9NRR3	C42S2_HUMAN	CDC42 small effector protein 2	0.25	0	0.25	0	0.06	0	1.25	0.321928
Q8TAV4-1	STML3_HUMAN	Stomatin-like protein 3	0.25	0	0.25	0	0.01	0	1.25	0.321928
P42679-1	MATK_HUMAN	Megakaryocyte-associated tyrosine-protein kinase	0.25	0	0.25	0	0.01	0	1.25	0.321928
O14494-1	LPP1_HUMAN	Lipid phosphate phosphohydrolase 1	0.25	0	0.25	0	0.02	0	1.25	0.321928
Q13444-1	ADA15_HUMAN	Disintegrin and metalloproteinase domain-containing protein 15	0.25	0	0.25	0	0	0	1.25	0.321928
Q6ZT21-1	TMPPE_HUMAN	Transmembrane protein with metallophosphoesterase domain	0.25	0	0.25	0	0.01	0	1.25	0.321928
Q9Y2V7-1	COG6_HUMAN	Conserved oligomeric Golgi complex subunit 6	0.25	0	0.25	0	0.01	0	1.25	0.321928
O75531	BAF_HUMAN	Barrier-to-autointegration factor	0.25	0	0.25	0	0.07	0	1.25	0.321928
P17342-1	ANPRC_HUMAN	Atrial natriuretic peptide receptor 3	0.25	0	0.25	0	0	0	1.25	0.321928
P18075	BMP7_HUMAN	Bone morphogenetic protein 7	0.25	0	0.25	0	0	0	1.25	0.321928
P53597	SUCA_HUMAN	Succinyl-CoA ligase [ADP/GDP-forming] subunit alpha, mitochondrial	0.25	0	0.25	0	0.01	0	1.25	0.321928
O95671-1	ASML_HUMAN	N-acetylserotonin O-methyltransferase-like protein	0.25	0	0.25	0	0.01	0	1.25	0.321928
Q8TAD4-1	ZNT5_HUMAN	Zinc transporter 5	0.25	0	0.25	0	0.01	0	1.25	0.321928
Q9UIB8-1	SLAF5_HUMAN	SLAM family member 5	0.25	0	0.25	0	0.01	0	1.25	0.321928
Q07108	CD69_HUMAN	Early activation antigen CD69	0.25	0	0.25	0	0.01	0	1.25	0.321928
Q6IC98-1	GRAM4_HUMAN	GRAM domain-containing protein 4	0.25	0	0.25	0	0.01	0	1.25	0.321928
Q13586-1	STIM1_HUMAN	Stromal interaction molecule 1	0.25	0	0.25	0	0	0	1.25	0.321928
Q99439-1	CNN2_HUMAN	Calponin-2	0.25	0	0.25	0	0.01	0	1.25	0.321928
P00813	ADA_HUMAN	Adenosine deaminase	0.25	0	0.25	0	0.01	0	1.25	0.321928
Q8NI37	PPTC7_HUMAN	Protein phosphatase PTC7 homolog	0.25	0	0.25	0	0.01	0	1.25	0.321928
O75616-1	ERAL1_HUMAN	GTPase Era, mitochondrial	0.25	0	0.25	0	0.01	0	1.25	0.321928
P51617-1	IRAK1_HUMAN	Interleukin-1 receptor-associated kinase 1	0.25	0	0.25	0	0	0	1.25	0.321928
Q5TGY1-1	TMCO4_HUMAN	Transmembrane and coiled-coil domain-containing protein 4	0.25	0	0.25	0	0.01	0	1.25	0.321928
Q13422-1	IKZF1_HUMAN	DNA-binding protein Ikaros	0.25	0	0.25	0	0	0	1.25	0.321928
O14545-1	TRAD1_HUMAN	TRAF-type zinc finger domain-containing protein 1	0.25	0	0.25	0	0.01	0	1.25	0.321928
Q9UG22	GIMA2_HUMAN	GTPase IMAP family member 2	0.25	0	0.25	0	0.01	0	1.25	0.321928
O75144-1	ICOSL_HUMAN	ICOS ligand	0.25	0	0.25	0	0.01	0	1.25	0.321928
P82933	RT09_HUMAN	28S ribosomal protein S9, mitochondrial	0.25	0	0.25	0	0.01	0	1.25	0.321928
P15151-1	PVR_HUMAN	Poliovirus receptor	1.5	1	1.5	1	0.06	0.04	1.25	0.321928
P22392-1	NDKB_HUMAN	Nucleoside diphosphate kinase B	1.5	1	1.5	1	0.11	0.07	1.25	0.321928
Q9BW60-1	ELOV1_HUMAN	Elongation of very long chain fatty acids protein 1 {ECO:0000305}	1.5	1	1.5	1	0.06	0.05	1.25	0.321928
O60313-1	OPA1_HUMAN	Dynamin-like 120 kDa protein, mitochondrial	1	1	1.5	1	0.01	0.01	1.25	0.321928
P62280	RS11_HUMAN	40S ribosomal protein S11	2.5	2	2.75	2	0.15	0.13	1.25	0.321928
Q9Y619	ORNT1_HUMAN	Mitochondrial ornithine transporter 1	2.75	2	2.75	2	0.13	0.09	1.25	0.321928
P17813-1	EGLN_HUMAN	Endoglin	2	1.25	2.75	2	0.03	0.03	1.25	0.321928
Q9UDX5-1	MTFP1_HUMAN	Mitochondrial fission process protein 1	2	1.5	2.75	2	0.14	0.11	1.25	0.321928
Q99943	PLCA_HUMAN	1-acyl-sn-glycerol-3-phosphate acyltransferase alpha	3	2.75	4	3	0.18	0.16	1.25	0.321928
Q13510-1	ASAH1_HUMAN	Acid ceramidase	5.25	4	5.25	4	0.16	0.13	1.25	0.321928
Q5BJF2	TMM97_HUMAN	Transmembrane protein 97	3	3	5.25	4	0.19	0.19	1.25	0.321928
P16070-1	CD44_HUMAN	CD44 antigen	9	7.75	14	11	0.12	0.11	1.25	0.321928
Q9C0E2	XPO4_HUMAN	Exportin-4	16.5	13.25	20	15.75	0.2	0.17	1.25373	0.326228
P04792	HSPB1_HUMAN	Heat shock protein beta-1	12.5	11.5	18.75	14.75	0.65	0.61	1.25397	0.326501
O75306-1	NDUS2_HUMAN	NADH dehydrogenase [ubiquinone] iron-sulfur protein 2, mitochondrial	8.75	5.5	10	7.75	0.25	0.16	1.25714	0.330149
Q96AE4-1	FUBP1_HUMAN	Far upstream element-binding protein 1	20.75	18	27	21.25	0.45	0.38	1.25843	0.331621
O43264-1	ZW10_HUMAN	Centromere/kinetochore protein zw10 homolog	7	5.5	7.5	5.75	0.14	0.11	1.25926	0.332575
Q14318-1	FKBP8_HUMAN	Peptidyl-prolyl cis-trans isomerase FKBP8	5.25	4.25	6.25	4.75	0.17	0.13	1.26087	0.334419
P20338	RAB4A_HUMAN	Ras-related protein Rab-4A	4.5	3.25	6.25	4.75	0.28	0.18	1.26087	0.334419
Q9Y394-1	DHRS7_HUMAN	Dehydrogenase/reductase SDR family member 7	11.75	9.25	13.5	10.5	0.44	0.37	1.26087	0.334419
Q9UHQ9	NB5R1_HUMAN	NADH-cytochrome b5 reductase 1	4.5	3.75	5	3.75	0.19	0.15	1.26316	0.337035
P78324-1	SHPS1_HUMAN	Tyrosine-protein phosphatase non-receptor type substrate 1	3.5	2.75	3.75	2.75	0.09	0.07	1.26667	0.341037
O43674-1	NDUB5_HUMAN	NADH dehydrogenase [ubiquinone] 1 beta subcomplex subunit 5, mitochondrial	3.75	2.75	3.75	2.75	0.17	0.15	1.26667	0.341037
Q96AE4-2	FUBP1_HUMAN	Far upstream element-binding protein 1	20.25	17.25	26.25	20.5	0.42	0.35	1.26744	0.34192
P33897	ABCD1_HUMAN	ATP-binding cassette sub-family D member 1	2.5	1.75	2.5	1.75	0.05	0.04	1.27273	0.347923
Q92667-1	AKAP1_HUMAN	A-kinase anchor protein 1, mitochondrial	2.5	1.5	2.5	1.75	0.05	0.03	1.27273	0.347923
P62341	SELT_HUMAN	Selenoprotein T	2.25	1.5	2.5	1.75	0.13	0.08	1.27273	0.347923
Q9BWH2	FUND2_HUMAN	FUN14 domain-containing protein 2	4.75	4	6	4.5	0.22	0.22	1.27273	0.347923
O00182-1	LEG9_HUMAN	Galectin-9	4.5	3.5	6	4.5	0.15	0.13	1.27273	0.347923
Q9UJS0-1	CMC2_HUMAN	Calcium-binding mitochondrial carrier protein Aralar2	8.25	6.5	9.5	7.25	0.15	0.12	1.27273	0.347923
Q15021	CND1_HUMAN	Condensin complex subunit 1	14.25	11.5	15.25	11.75	0.15	0.12	1.27451	0.349942
Q9BQE3	TBA1C_HUMAN	Tubulin alpha-1C chain	19.75	19	76.75	60	0.62	0.58	1.27459	0.350033
Q9H0U4	RAB1B_HUMAN	Ras-related protein Rab-1B	13	12.75	53.5	41.75	0.78	0.76	1.27485	0.350332
O00165-1	HAX1_HUMAN	HCLS1-associated protein X-1	4.5	3.25	4.75	3.5	0.27	0.18	1.27778	0.353637
O95139-1	NDUB6_HUMAN	NADH dehydrogenase [ubiquinone] 1 beta subcomplex subunit 6	2.75	2.5	4.75	3.5	0.28	0.26	1.27778	0.353637
P07948-1	LYN_HUMAN	Tyrosine-protein kinase Lyn	13.75	10.5	16.25	12.5	0.35	0.27	1.27778	0.353637
P68371	TBB4B_HUMAN	Tubulin beta-4B chain	20.5	19.25	58.25	45.25	0.7	0.63	1.28108	0.357362
Q6NUQ1	RINT1_HUMAN	RAD50-interacting protein 1	1.25	0.75	1.25	0.75	0.03	0.02	1.28571	0.36257
P49721	PSB2_HUMAN	Proteasome subunit beta type-2	1.25	0.75	1.25	0.75	0.06	0.04	1.28571	0.36257
Q9UHF1	EGFL7_HUMAN	Epidermal growth factor-like protein 7	1.25	0.75	1.25	0.75	0.07	0.04	1.28571	0.36257
P62857	RS28_HUMAN	40S ribosomal protein S28	1.25	0.75	1.25	0.75	0.19	0.12	1.28571	0.36257
P68366-1	TBA4A_HUMAN	Tubulin alpha-4A chain	18	16.5	72	55.75	0.54	0.51	1.28634	0.363276
P14927-1	QCR7_HUMAN	Cytochrome b-c1 complex subunit 7	6.25	4.25	6.75	5	0.52	0.35	1.29167	0.369234
P23528	COF1_HUMAN	Cofilin-1	5.25	4.25	6.75	5	0.43	0.41	1.29167	0.369234
P62805	H4_HUMAN	Histone H4	4.75	4.5	6.75	5	0.48	0.45	1.29167	0.369234
O75352-1	MPU1_HUMAN	Mannose-P-dolichol utilization defect 1 protein	3.5	3	4.5	3.25	0.18	0.17	1.29412	0.371969
P09543-1	CN37_HUMAN	2',3'-cyclic-nucleotide 3'-phosphodiesterase	13	11.5	15.5	11.75	0.34	0.34	1.29412	0.371969
Q99733-1	NP1L4_HUMAN	Nucleosome assembly protein 1-like 4	2	1.25	2.25	1.5	0.05	0.04	1.3	0.378512
Q3B8N2-1	LEG9B_HUMAN	Galectin-9B	2	1.5	2.25	1.5	0.06	0.05	1.3	0.378512
Q15637-1	SF01_HUMAN	Splicing factor 1	2	1.5	2.25	1.5	0.03	0.03	1.3	0.378512
Q6YHU6-1	THADA_HUMAN	Thyroid adenoma-associated protein	4.75	4	5.5	4	0.03	0.03	1.3	0.378512
Q15365	PCBP1_HUMAN	Poly(rC)-binding protein 1	5	3.75	5.5	4	0.17	0.12	1.3	0.378512
O75746-1	CMC1_HUMAN	Calcium-binding mitochondrial carrier protein Aralar1	5.25	3.25	5.5	4	0.09	0.05	1.3	0.378512
P16403	H12_HUMAN	Histone H1.2	5.25	2.5	5.5	4	0.21	0.12	1.3	0.378512
P28331-1	NDUS1_HUMAN	NADH-ubiquinone oxidoreductase 75 kDa subunit, mitochondrial	16.25	12.5	20.5	15.5	0.3	0.24	1.30303	0.381871
P11169	GTR3_HUMAN	Solute carrier family 2, facilitated glucose transporter member 3	6.5	4.25	6.5	4.75	0.13	0.09	1.30435	0.383329
O95831-1	AIFM1_HUMAN	Apoptosis-inducing factor 1, mitochondrial	8.25	5.5	10.75	8	0.17	0.12	1.30556	0.384664
O14787-2	TNPO2_HUMAN	Transportin-2	11.75	9.5	15	11.25	0.14	0.11	1.30612	0.38529
P09326-1	CD48_HUMAN	CD48 antigen	2.75	2.25	3.25	2.25	0.13	0.1	1.30769	0.387023
Q15233-1	NONO_HUMAN	Non-POU domain-containing octamer-binding protein	2.75	2.25	3.25	2.25	0.1	0.08	1.30769	0.387023
Q71U36-1	TBA1A_HUMAN	Tubulin alpha-1A chain	19	18.75	94.5	72	0.6	0.59	1.30822	0.387604
Q9BTX1-1	NDC1_HUMAN	Nucleoporin NDC1	4	2.75	4.25	3	0.09	0.06	1.3125	0.392317
Q96ER3	SAAL1_HUMAN	Protein SAAL1	3.25	2.75	4.25	3	0.06	0.05	1.3125	0.392317
Q9NX47	MARH5_HUMAN	E3 ubiquitin-protein ligase MARCH5	3	2	4.25	3	0.14	0.09	1.3125	0.392317
O43760-1	SNG2_HUMAN	Synaptogyrin-2	3	2.25	4.25	3	0.12	0.09	1.3125	0.392317
Q7Z434-1	MAVS_HUMAN	Mitochondrial antiviral-signaling protein	8.75	7	9.5	7	0.29	0.24	1.3125	0.392317
A6NNZ2	TBB8L_HUMAN	Tubulin beta-8 chain-like protein LOC260334	8.25	7.5	26.25	19.75	0.25	0.23	1.31325	0.393145
O75027-1	ABCB7_HUMAN	ATP-binding cassette sub-family B member 7, mitochondrial	12.25	8.75	15.75	11.75	0.2	0.14	1.31373	0.393664
P46781	RS9_HUMAN	40S ribosomal protein S9	5.5	4.5	6.25	4.5	0.26	0.21	1.31818	0.398549
O95674-1	CDS2_HUMAN	Phosphatidate cytidylyltransferase 2	4.5	3.25	6.25	4.5	0.12	0.1	1.31818	0.398549
Q3ZCM7	TBB8_HUMAN	Tubulin beta-8 chain	9.25	8.5	27.75	20.75	0.28	0.26	1.32184	0.402547
P67809	YBOX1_HUMAN	Nuclease-sensitive element-binding protein 1	7.5	6	9.25	6.75	0.34	0.29	1.32258	0.403356
Q5VYK3	ECM29_HUMAN	Proteasome-associated protein ECM29 homolog	20.25	15	23.25	17.25	0.15	0.11	1.32877	0.410088
P07437	TBB5_HUMAN	Tubulin beta chain	21.75	20.5	69.25	51.75	0.75	0.69	1.33175	0.413327
Q8N2F6-1	ARM10_HUMAN	Armadillo repeat-containing protein 10	1	0.5	1	0.5	0.04	0.02	1.33333	0.415037
Q00839-1	HNRPU_HUMAN	Heterogeneous nuclear ribonucleoprotein U	1	0.5	1	0.5	0.02	0.01	1.33333	0.415037
Q9H8P0	PORED_HUMAN	Polyprenol reductase	1	0.5	1	0.5	0.04	0.02	1.33333	0.415037
Q8NC44	F134A_HUMAN	Protein FAM134A	1	0.5	1	0.5	0.02	0.01	1.33333	0.415037
Q8IUH4-1	ZDH13_HUMAN	Palmitoyltransferase ZDHHC13	1	0.25	1	0.5	0.02	0.01	1.33333	0.415037
Q9BQ49	SMIM7_HUMAN	Small integral membrane protein 7	1	0.5	1	0.5	0.13	0.06	1.33333	0.415037
P29590-1	PML_HUMAN	Protein PML	1	0.5	1	0.5	0.02	0.01	1.33333	0.415037
P23246-1	SFPQ_HUMAN	Splicing factor, proline- and glutamine-rich	1	0.5	1	0.5	0.02	0.01	1.33333	0.415037
Q9NR77	PXMP2_HUMAN	Peroxisomal membrane protein 2	1	0.5	1	0.5	0.05	0.03	1.33333	0.415037
O95721	SNP29_HUMAN	Synaptosomal-associated protein 29 {ECO:0000312|HGNC:HGNC:11133}	1	0.5	1	0.5	0.04	0.02	1.33333	0.415037
Q96BI3-1	APH1A_HUMAN	Gamma-secretase subunit APH-1A	0.75	0.5	1	0.5	0.04	0.03	1.33333	0.415037
P18621-1	RL17_HUMAN	60S ribosomal protein L17	2	1.25	2	1.25	0.13	0.09	1.33333	0.415037
Q9Y3D0	MIP18_HUMAN	Mitotic spindle-associated MMXD complex subunit MIP18	2	1.25	2	1.25	0.24	0.16	1.33333	0.415037
P16520-1	GBB3_HUMAN	Guanine nucleotide-binding protein G(I)/G(S)/G(T) subunit beta-3	2.5	2	3	2	0.08	0.05	1.33333	0.415037
Q9NQC3-1	RTN4_HUMAN	Reticulon-4	2.75	2	3	2	0.03	0.02	1.33333	0.415037
P40939-1	ECHA_HUMAN	Trifunctional enzyme subunit alpha, mitochondrial	3.75	2.75	4	2.75	0.07	0.05	1.33333	0.415037
O43765	SGTA_HUMAN	Small glutamine-rich tetratricopeptide repeat-containing protein alpha	4	2.75	4	2.75	0.16	0.11	1.33333	0.415037
Q96A49	SYAP1_HUMAN	Synapse-associated protein 1	3	2.25	4	2.75	0.11	0.07	1.33333	0.415037
O95298-1	NDUC2_HUMAN	NADH dehydrogenase [ubiquinone] 1 subunit C2	2.75	2	4	2.75	0.22	0.17	1.33333	0.415037
Q03518	TAP1_HUMAN	Antigen peptide transporter 1	4	2.5	4	2.75	0.08	0.04	1.33333	0.415037
O96011-1	PX11B_HUMAN	Peroxisomal membrane protein 11B	5	3.25	5	3.5	0.2	0.13	1.33333	0.415037
Q16795	NDUA9_HUMAN	NADH dehydrogenase [ubiquinone] 1 alpha subcomplex subunit 9, mitochondrial	7.25	5	8	5.75	0.25	0.17	1.33333	0.415037
Q99653	CHP1_HUMAN	Calcineurin B homologous protein 1	6.75	4.75	8	5.75	0.41	0.33	1.33333	0.415037
Q02338	BDH_HUMAN	D-beta-hydroxybutyrate dehydrogenase, mitochondrial	8.25	6	10	7.25	0.32	0.21	1.33333	0.415037
P68363-1	TBA1B_HUMAN	Tubulin alpha-1B chain	20	19.75	99	74	0.63	0.62	1.33333	0.415037
Q5JTV8-1	TOIP1_HUMAN	Torsin-1A-interacting protein 1	8.5	6.25	8.75	6.25	0.18	0.14	1.34483	0.427421
Q7KZN9-1	COX15_HUMAN	Cytochrome c oxidase assembly protein COX15 homolog	6.75	5.25	8.75	6.25	0.2	0.15	1.34483	0.427421
Q9ULC5-1	ACSL5_HUMAN	Long-chain-fatty-acid--CoA ligase 5	3.75	2.5	3.75	2.5	0.06	0.04	1.35714	0.440573
Q9UBB6-1	NCDN_HUMAN	Neurochondrin	3.75	2.25	3.75	2.5	0.07	0.04	1.35714	0.440573
P62753	RS6_HUMAN	40S ribosomal protein S6	3.25	2.25	3.75	2.5	0.15	0.11	1.35714	0.440573
Q9Y6M9	NDUB9_HUMAN	NADH dehydrogenase [ubiquinone] 1 beta subcomplex subunit 9	5.25	3.5	6.5	4.5	0.35	0.21	1.36364	0.447459
Q29RF7-1	PDS5A_HUMAN	Sister chromatid cohesion protein PDS5 homolog A	9.75	6.75	10.25	7.25	0.1	0.07	1.36364	0.447459
Q9BVA1	TBB2B_HUMAN	Tubulin beta-2B chain	14.75	14	51.75	37.5	0.5	0.44	1.37013	0.454313
P45880-1	VDAC2_HUMAN	Voltage-dependent anion-selective channel protein 2	11.25	11	51.75	37.5	0.51	0.5	1.37013	0.454313
O76071	CIAO1_HUMAN	Probable cytosolic iron-sulfur protein assembly protein CIAO1 {ECO:0000255|HAMAP-Rule:MF_03037}	8	5.75	8.25	5.75	0.35	0.25	1.37037	0.454566
Q9NVJ2-1	ARL8B_HUMAN	ADP-ribosylation factor-like protein 8B	6	4.5	8.25	5.75	0.35	0.31	1.37037	0.454566
O94925-1	GLSK_HUMAN	Glutaminase kidney isoform, mitochondrial	1.75	1	1.75	1	0.04	0.03	1.375	0.459432
Q8NB49-1	AT11C_HUMAN	Phospholipid-transporting ATPase IG	1.75	1	1.75	1	0.02	0.01	1.375	0.459432
Q86UB9-1	TM135_HUMAN	Transmembrane protein 135	1	0.75	1.75	1	0.01	0.02	1.375	0.459432
Q13724-1	MOGS_HUMAN	Mannosyl-oligosaccharide glucosidase	1.5	1	1.75	1	0.02	0.01	1.375	0.459432
Q9P2W9	STX18_HUMAN	Syntaxin-18	1.5	1	1.75	1	0.06	0.04	1.375	0.459432
Q9Y6D0	SELK_HUMAN	Selenoprotein K	1.25	1	1.75	1	0.1	0.08	1.375	0.459432
Q9UNS1-1	TIM_HUMAN	Protein timeless homolog	1.75	1	1.75	1	0.02	0.01	1.375	0.459432
Q93084-2	AT2A3_HUMAN	Sarcoplasmic/endoplasmic reticulum calcium ATPase 3	25	16	32.75	23.5	0.29	0.2	1.37755	0.462106
Q9NRW1-1	RAB6B_HUMAN	Ras-related protein Rab-6B	8.5	6	10.75	7.5	0.39	0.29	1.38235	0.467126
P28906-1	CD34_HUMAN	Hematopoietic progenitor cell antigen CD34	3.25	2	3.5	2.25	0.09	0.06	1.38462	0.469485
O15533-1	TPSN_HUMAN	Tapasin	4.25	3.5	5.25	3.5	0.14	0.12	1.38889	0.473931
Q13509-1	TBB3_HUMAN	Tubulin beta-3 chain	11.25	11	36.5	26	0.35	0.32	1.38889	0.473931
P50416-1	CPT1A_HUMAN	Carnitine O-palmitoyltransferase 1, liver isoform	13.5	9	15.75	11	0.2	0.14	1.39583	0.481127
O14672-1	ADA10_HUMAN	Disintegrin and metalloproteinase domain-containing protein 10	20.25	13.75	24.5	17.25	0.38	0.25	1.39726	0.482601
Q9Y5U8	MPC1_HUMAN	Mitochondrial pyruvate carrier 1	0.75	0.25	0.75	0.25	0.13	0.05	1.4	0.485427
Q8NBM4-1	UBAC2_HUMAN	Ubiquitin-associated domain-containing protein 2	0.75	0.25	0.75	0.25	0.03	0.01	1.4	0.485427
Q6P444-1	MTFR2_HUMAN	Mitochondrial fission regulator 2	0.75	0.25	0.75	0.25	0.02	0.01	1.4	0.485427
Q70J99-1	UN13D_HUMAN	Protein unc-13 homolog D	0.75	0.25	0.75	0.25	0.01	0	1.4	0.485427
Q8IY67-1	RAVR1_HUMAN	Ribonucleoprotein PTB-binding 1	2.5	1.5	2.5	1.5	0.05	0.03	1.4	0.485427
O75438-1	NDUB1_HUMAN	NADH dehydrogenase [ubiquinone] 1 beta subcomplex subunit 1	2.5	1.5	2.5	1.5	0.25	0.12	1.4	0.485427
P40763-1	STAT3_HUMAN	Signal transducer and activator of transcription 3	4	2.75	4.25	2.75	0.08	0.07	1.4	0.485427
Q96BM9	ARL8A_HUMAN	ADP-ribosylation factor-like protein 8A	5.5	4	7.75	5.25	0.38	0.3	1.4	0.485427
P50991-1	TCPD_HUMAN	T-complex protein 1 subunit delta	6.5	3.25	8.5	5.75	0.16	0.07	1.40741	0.49304
Q8NBU5-1	ATAD1_HUMAN	ATPase family AAA domain-containing protein 1	5.25	4.25	6.75	4.5	0.21	0.16	1.40909	0.494765
O15162-1	PLS1_HUMAN	Phospholipid scramblase 1	4.25	3.25	5	3.25	0.15	0.1	1.41176	0.4975
P14314-1	GLU2B_HUMAN	Glucosidase 2 subunit beta	7.25	6	9.25	6.25	0.16	0.14	1.41379	0.499571
Q8WUK0-1	PTPM1_HUMAN	Phosphatidylglycerophosphatase and protein-tyrosine phosphatase 1	3	2	3.25	2	0.15	0.1	1.41667	0.5025
P03886	NU1M_HUMAN	NADH-ubiquinone oxidoreductase chain 1	2.5	2	3.25	2	0.1	0.08	1.41667	0.5025
O15397-1	IPO8_HUMAN	Importin-8	6.5	4.75	7.5	5	0.09	0.07	1.41667	0.5025
P08670	VIME_HUMAN	Vimentin	24.25	16.75	28.75	20	0.5	0.37	1.41667	0.5025
P21796	VDAC1_HUMAN	Voltage-dependent anion-selective channel protein 1	15.25	15.25	88.25	61.5	0.75	0.75	1.428	0.513996
Q9H061-1	T126A_HUMAN	Transmembrane protein 126A	1.25	0.75	1.5	0.75	0.06	0.05	1.42857	0.514573
Q9NS93	TM7S3_HUMAN	Transmembrane 7 superfamily member 3	1.25	0.75	1.5	0.75	0.03	0.02	1.42857	0.514573
O14735-1	CDIPT_HUMAN	CDP-diacylglycerol--inositol 3-phosphatidyltransferase	1.5	0.75	1.5	0.75	0.08	0.04	1.42857	0.514573
P00338-1	LDHA_HUMAN	L-lactate dehydrogenase A chain	3.75	2	4	2.5	0.11	0.06	1.42857	0.514573
Q96HV5	TM41A_HUMAN	Transmembrane protein 41A	3.25	2.25	4	2.5	0.13	0.1	1.42857	0.514573
P30519-1	HMOX2_HUMAN	Heme oxygenase 2	11	9.5	16.5	11.25	0.5	0.44	1.42857	0.514573
Q969N2-1	PIGT_HUMAN	GPI transamidase component PIG-T	7	4.75	7.25	4.75	0.13	0.1	1.43478	0.520832
Q7Z3U7-1	MON2_HUMAN	Protein MON2 homolog	13.25	9	13.75	9.25	0.08	0.05	1.43902	0.525091
Q9BX67-1	JAM3_HUMAN	Junctional adhesion molecule C	7	4.75	8	5.25	0.26	0.2	1.44	0.526069
P27105-1	STOM_HUMAN	Erythrocyte band 7 integral membrane protein	12.25	9.5	22.5	15.25	0.57	0.48	1.44615	0.532221
P48651-1	PTSS1_HUMAN	Phosphatidylserine synthase 1	5.25	3.75	6.25	4	0.15	0.11	1.45	0.536053
Q9Y4R8	TELO2_HUMAN	Telomere length regulation protein TEL2 homolog	6.75	4.5	7	4.5	0.11	0.09	1.45455	0.540568
Q93084-4	AT2A3_HUMAN	Sarcoplasmic/endoplasmic reticulum calcium ATPase 3	24.75	15	31.75	21.5	0.29	0.19	1.45556	0.54157
P18031	PTN1_HUMAN	Tyrosine-protein phosphatase non-receptor type 1	13.5	9.5	16.5	11	0.38	0.3	1.45833	0.544321
Q9UGN4-1	CLM8_HUMAN	CMRF35-like molecule 8	3.75	2	3.75	2.25	0.16	0.1	1.46154	0.547488
P57105	SYJ2B_HUMAN	Synaptojanin-2-binding protein	2.5	2	3.75	2.25	0.19	0.16	1.46154	0.547488
P20700	LMNB1_HUMAN	Lamin-B1	15.25	9.75	18	12	0.33	0.23	1.46154	0.547488
Q96JJ7-1	TMX3_HUMAN	Protein disulfide-isomerase TMX3	4.25	2.5	4.5	2.75	0.15	0.1	1.46667	0.552541
Q9UNK0	STX8_HUMAN	Syntaxin-8	3.5	2.25	4.5	2.75	0.23	0.13	1.46667	0.552541
P50897-1	PPT1_HUMAN	Palmitoyl-protein thioesterase 1	7.5	5.75	10	6.5	0.41	0.31	1.46667	0.552541
P13073	COX41_HUMAN	Cytochrome c oxidase subunit 4 isoform 1, mitochondrial	8.75	6.25	13.75	9	0.46	0.38	1.475	0.560715
O75251-1	NDUS7_HUMAN	NADH dehydrogenase [ubiquinone] iron-sulfur protein 7, mitochondrial	0.5	0	0.5	0	0.01	0	1.5	0.584963
O60749-1	SNX2_HUMAN	Sorting nexin-2	0.5	0	0.5	0	0.01	0	1.5	0.584963
Q6P1N0-1	C2D1A_HUMAN	Coiled-coil and C2 domain-containing protein 1A	0.5	0	0.5	0	0.01	0	1.5	0.584963
Q86W25	NAL13_HUMAN	NACHT, LRR and PYD domains-containing protein 13	0.5	0	0.5	0	0	0	1.5	0.584963
Q9C037-1	TRIM4_HUMAN	E3 ubiquitin-protein ligase TRIM4	0.5	0	0.5	0	0.01	0	1.5	0.584963
Q5KSL6	DGKK_HUMAN	Diacylglycerol kinase kappa	0.5	0	0.5	0	0	0	1.5	0.584963
Q9BZX2-1	UCK2_HUMAN	Uridine-cytidine kinase 2	0.5	0	0.5	0	0.02	0	1.5	0.584963
P31948-1	STIP1_HUMAN	Stress-induced-phosphoprotein 1	0.5	0	0.5	0	0.01	0	1.5	0.584963
P57678	GEMI4_HUMAN	Gem-associated protein 4	0.5	0	0.5	0	0.01	0	1.5	0.584963
Q3SXM5-1	HSDL1_HUMAN	Inactive hydroxysteroid dehydrogenase-like protein 1	0.5	0	0.5	0	0.02	0	1.5	0.584963
P13796-1	PLSL_HUMAN	Plastin-2	0.5	0	0.5	0	0.01	0	1.5	0.584963
O15120-1	PLCB_HUMAN	1-acyl-sn-glycerol-3-phosphate acyltransferase beta	0.5	0	0.5	0	0.02	0	1.5	0.584963
Q01085-1	TIAR_HUMAN	Nucleolysin TIAR	0.5	0	0.5	0	0.01	0	1.5	0.584963
Q9NUU7-1	DD19A_HUMAN	ATP-dependent RNA helicase DDX19A	0.5	0	0.5	0	0.01	0	1.5	0.584963
Q8N2K0-1	ABD12_HUMAN	Monoacylglycerol lipase ABHD12 {ECO:0000305}	0.5	0	0.5	0	0.02	0	1.5	0.584963
P28290-1	SSFA2_HUMAN	Sperm-specific antigen 2	0.5	0	0.5	0	0	0	1.5	0.584963
P58107	EPIPL_HUMAN	Epiplakin	0.5	0	0.5	0	0	0	1.5	0.584963
Q15811-1	ITSN1_HUMAN	Intersectin-1	0.5	0	0.5	0	0.01	0	1.5	0.584963
P19367-1	HXK1_HUMAN	Hexokinase-1	0.5	0	0.5	0	0.01	0	1.5	0.584963
P49810-1	PSN2_HUMAN	Presenilin-2	0.5	0	0.5	0	0.01	0	1.5	0.584963
Q9HBH5	RDH14_HUMAN	Retinol dehydrogenase 14	0.5	0	0.5	0	0.01	0	1.5	0.584963
Q16186	ADRM1_HUMAN	Proteasomal ubiquitin receptor ADRM1	0.5	0	0.5	0	0.02	0	1.5	0.584963
Q8NFH4	NUP37_HUMAN	Nucleoporin Nup37	0.5	0	0.5	0	0.02	0	1.5	0.584963
Q8TAG9-1	EXOC6_HUMAN	Exocyst complex component 6	0.5	0	0.5	0	0.01	0	1.5	0.584963
Q12981-1	SEC20_HUMAN	Vesicle transport protein SEC20	0.5	0	0.5	0	0.02	0	1.5	0.584963
Q8N3U4-1	STAG2_HUMAN	Cohesin subunit SA-2	0.5	0	0.5	0	0	0	1.5	0.584963
Q5JVF3-1	PCID2_HUMAN	PCI domain-containing protein 2	0.5	0	0.5	0	0.02	0	1.5	0.584963
P42677	RS27_HUMAN	40S ribosomal protein S27	0.5	0	0.5	0	0.07	0	1.5	0.584963
Q6ZNB6-1	NFXL1_HUMAN	NF-X1-type zinc finger protein NFXL1	0.5	0	0.5	0	0.01	0	1.5	0.584963
Q9H4G4	GAPR1_HUMAN	Golgi-associated plant pathogenesis-related protein 1	0.5	0	0.5	0	0.05	0	1.5	0.584963
O60522-1	TDRD6_HUMAN	Tudor domain-containing protein 6	0.5	0	0.5	0	0	0	1.5	0.584963
Q8IUH5-1	ZDH17_HUMAN	Palmitoyltransferase ZDHHC17	0.5	0	0.5	0	0.01	0	1.5	0.584963
Q6AI08	HEAT6_HUMAN	HEAT repeat-containing protein 6	0.5	0	0.5	0	0.01	0	1.5	0.584963
Q969Q5	RAB24_HUMAN	Ras-related protein Rab-24	0.5	0	0.5	0	0.04	0	1.5	0.584963
O95372	LYPA2_HUMAN	Acyl-protein thioesterase 2	0.5	0	0.5	0	0.04	0	1.5	0.584963
P11177-1	ODPB_HUMAN	Pyruvate dehydrogenase E1 component subunit beta, mitochondrial	0.5	0	0.5	0	0.02	0	1.5	0.584963
Q7Z3V5	ZN571_HUMAN	Zinc finger protein 571	0.5	0	0.5	0	0.01	0	1.5	0.584963
P37108	SRP14_HUMAN	Signal recognition particle 14 kDa protein	0.5	0	0.5	0	0.05	0	1.5	0.584963
P05026-1	AT1B1_HUMAN	Sodium/potassium-transporting ATPase subunit beta-1	0.5	0	0.5	0	0.02	0	1.5	0.584963
Q8N490-2	PNKD_HUMAN	Probable hydrolase PNKD	0.5	0	0.5	0	0.05	0	1.5	0.584963
P52907	CAZA1_HUMAN	F-actin-capping protein subunit alpha-1	0.5	0	0.5	0	0.02	0	1.5	0.584963
O60337-4	MARH6_HUMAN	E3 ubiquitin-protein ligase MARCH6	0.5	0	0.5	0	0.01	0	1.5	0.584963
P26447	S10A4_HUMAN	Protein S100-A4	0.5	0	0.5	0	0.04	0	1.5	0.584963
O75369-1	FLNB_HUMAN	Filamin-B	0.5	0	0.5	0	0	0	1.5	0.584963
P07196	NFL_HUMAN	Neurofilament light polypeptide	0.5	0	0.5	0	0.01	0	1.5	0.584963
O43314-1	VIP2_HUMAN	Inositol hexakisphosphate and diphosphoinositol-pentakisphosphate kinase 2	0.5	0	0.5	0	0	0	1.5	0.584963
P62266	RS23_HUMAN	40S ribosomal protein S23	0.5	0	0.5	0	0.07	0	1.5	0.584963
Q9NR46-1	SHLB2_HUMAN	Endophilin-B2	0.5	0	0.5	0	0.02	0	1.5	0.584963
P21359-1	NF1_HUMAN	Neurofibromin	0.5	0	0.5	0	0	0	1.5	0.584963
P35813-1	PPM1A_HUMAN	Protein phosphatase 1A	0.5	0	0.5	0	0.02	0	1.5	0.584963
Q9UPI3-1	FLVC2_HUMAN	Feline leukemia virus subgroup C receptor-related protein 2	0.5	0	0.5	0	0.01	0	1.5	0.584963
Q96PP8-1	GBP5_HUMAN	Guanylate-binding protein 5	0.5	0	0.5	0	0.02	0	1.5	0.584963
P08648	ITA5_HUMAN	Integrin alpha-5	0.5	0	0.5	0	0.01	0	1.5	0.584963
Q969S0-1	S35B4_HUMAN	UDP-xylose and UDP-N-acetylglucosamine transporter	0.5	0	0.5	0	0.02	0	1.5	0.584963
Q68CP4-1	HGNAT_HUMAN	Heparan-alpha-glucosaminide N-acetyltransferase	0.5	0	0.5	0	0.01	0	1.5	0.584963
Q12983	BNIP3_HUMAN	BCL2/adenovirus E1B 19 kDa protein-interacting protein 3	0.5	0	0.5	0	0.03	0	1.5	0.584963
Q8IVP5	FUND1_HUMAN	FUN14 domain-containing protein 1	0.5	0	0.5	0	0.05	0	1.5	0.584963
Q9NQG6-1	MID51_HUMAN	Mitochondrial dynamics protein MID51	0.5	0	0.5	0	0.01	0	1.5	0.584963
Q92504	S39A7_HUMAN	Zinc transporter SLC39A7	0.25	0	0.5	0	0.01	0	1.5	0.584963
P18669	PGAM1_HUMAN	Phosphoglycerate mutase 1	0.5	0	0.5	0	0.03	0	1.5	0.584963
Q96AQ6-1	PBIP1_HUMAN	Pre-B-cell leukemia transcription factor-interacting protein 1	0.5	0	0.5	0	0.01	0	1.5	0.584963
Q7Z739	YTHD3_HUMAN	YTH domain-containing family protein 3	0.5	0	0.5	0	0.01	0	1.5	0.584963
Q14671-1	PUM1_HUMAN	Pumilio homolog 1 {ECO:0000305}	1.25	0.5	1.25	0.5	0.01	0	1.5	0.584963
Q14315-1	FLNC_HUMAN	Filamin-C	1.25	0.5	1.25	0.5	0.01	0	1.5	0.584963
P62330	ARF6_HUMAN	ADP-ribosylation factor 6	1	0.5	1.25	0.5	0.07	0.03	1.5	0.584963
Q9NX61-1	T161A_HUMAN	Transmembrane protein 161A	1	0.5	1.25	0.5	0.03	0.02	1.5	0.584963
Q96E52-1	OMA1_HUMAN	Metalloendopeptidase OMA1, mitochondrial	1.25	0.5	1.25	0.5	0.03	0.01	1.5	0.584963
Q8WXX5	DNJC9_HUMAN	DnaJ homolog subfamily C member 9	1.25	0.5	1.25	0.5	0.06	0.02	1.5	0.584963
P38606-1	VATA_HUMAN	V-type proton ATPase catalytic subunit A	1.25	0.5	1.25	0.5	0.03	0.01	1.5	0.584963
O43826-1	G6PT1_HUMAN	Glucose-6-phosphate translocase	1.25	0.75	2	1	0.04	0.04	1.5	0.584963
P00367-1	DHE3_HUMAN	Glutamate dehydrogenase 1, mitochondrial	1.75	1	2	1	0.04	0.03	1.5	0.584963
Q5HYI8	RABL3_HUMAN	Rab-like protein 3	1.5	0.75	2	1	0.09	0.05	1.5	0.584963
Q96BW9-1	TAM41_HUMAN	Phosphatidate cytidylyltransferase, mitochondrial	2	1	2	1	0.07	0.03	1.5	0.584963
P55957-1	BID_HUMAN	BH3-interacting domain death agonist	1	1	2	1	0.08	0.08	1.5	0.584963
Q5VV42-1	CDKAL_HUMAN	Threonylcarbamoyladenosine tRNA methylthiotransferase	2.5	1.25	2.75	1.5	0.05	0.03	1.5	0.584963
P61018-1	RAB4B_HUMAN	Ras-related protein Rab-4B	1.5	0.75	2.75	1.5	0.1	0.04	1.5	0.584963
Q5U3C3-1	TM164_HUMAN	Transmembrane protein 164	2	1.25	2.75	1.5	0.08	0.07	1.5	0.584963
Q8N5M9	JAGN1_HUMAN	Protein jagunal homolog 1 {ECO:0000305}	2.5	1.75	3.5	2	0.14	0.1	1.5	0.584963
P28288-1	ABCD3_HUMAN	ATP-binding cassette sub-family D member 3	5.75	4	6.5	4	0.07	0.05	1.5	0.584963
P17568	NDUB7_HUMAN	NADH dehydrogenase [ubiquinone] 1 beta subcomplex subunit 7	4.75	3	6.5	4	0.36	0.24	1.5	0.584963
Q96QU8-1	XPO6_HUMAN	Exportin-6	8.75	6.25	10.25	6.5	0.09	0.07	1.5	0.584963
O75947-1	ATP5H_HUMAN	ATP synthase subunit d, mitochondrial	12.5	8	14.5	9.25	0.77	0.5	1.5122	0.596644
P54709-1	AT1B3_HUMAN	Sodium/potassium-transporting ATPase subunit beta-3	5.75	3.5	6.25	3.75	0.26	0.17	1.52632	0.610053
O95168-1	NDUB4_HUMAN	NADH dehydrogenase [ubiquinone] 1 beta subcomplex subunit 4	3.75	3	5.5	3.25	0.33	0.28	1.52941	0.612977
Q8NBN7-1	RDH13_HUMAN	Retinol dehydrogenase 13	4.5	2.75	4.75	2.75	0.18	0.13	1.53333	0.616671
O00186	STXB3_HUMAN	Syntaxin-binding protein 3	3.75	2.25	4	2.25	0.08	0.05	1.53846	0.621488
Q9Y4W6	AFG32_HUMAN	AFG3-like protein 2	10.25	6	10.25	6.25	0.13	0.08	1.55172	0.633872
P49411	EFTU_HUMAN	Elongation factor Tu, mitochondrial	5.75	3.5	6	3.5	0.16	0.12	1.55556	0.63743
Q92945	FUBP2_HUMAN	Far upstream element-binding protein 2	11.25	7.75	13	8	0.22	0.16	1.55556	0.63743
P04075-1	ALDOA_HUMAN	Fructose-bisphosphate aldolase A	1.75	0.5	1.75	0.75	0.08	0.02	1.57143	0.652077
Q92621	NU205_HUMAN	Nuclear pore complex protein Nup205	4.25	2.5	4.5	2.5	0.03	0.02	1.57143	0.652077
Q04637-1	IF4G1_HUMAN	Eukaryotic translation initiation factor 4 gamma 1	1	0.25	1	0.25	0.01	0	1.6	0.678072
Q92608-1	DOCK2_HUMAN	Dedicator of cytokinesis protein 2	0.75	0.25	1	0.25	0	0	1.6	0.678072
O75379-1	VAMP4_HUMAN	Vesicle-associated membrane protein 4	1	0.25	1	0.25	0.1	0.02	1.6	0.678072
O76031	CLPX_HUMAN	ATP-dependent Clp protease ATP-binding subunit clpX-like, mitochondrial	3	1.5	3	1.5	0.05	0.03	1.6	0.678072
Q16539-2	MK14_HUMAN	Mitogen-activated protein kinase 14	2.75	1.5	3	1.5	0.08	0.04	1.6	0.678072
Q9H490-1	PIGU_HUMAN	Phosphatidylinositol glycan anchor biosynthesis class U protein	3	1.5	3	1.5	0.06	0.03	1.6	0.678072
Q9H5X1-1	FA96A_HUMAN	MIP18 family protein FAM96A	3	1.5	3	1.5	0.21	0.12	1.6	0.678072
Q8TEX9-1	IPO4_HUMAN	Importin-4	7	4.75	9	5.25	0.09	0.06	1.6	0.678072
P33121-1	ACSL1_HUMAN	Long-chain-fatty-acid--CoA ligase 1	14	8.75	16.25	9.75	0.24	0.15	1.60465	0.68226
Q9UH99-1	SUN2_HUMAN	SUN domain-containing protein 2	11	6.25	11.5	6.75	0.2	0.11	1.6129	0.68966
Q9BUR5-1	APOO_HUMAN	Apolipoprotein O	2.75	1.5	4.25	2.25	0.2	0.13	1.61538	0.691878
P19404	NDUV2_HUMAN	NADH dehydrogenase [ubiquinone] flavoprotein 2, mitochondrial	2.25	1	2.25	1	0.11	0.05	1.625	0.70044
Q9BX95	SGPP1_HUMAN	Sphingosine-1-phosphate phosphatase 1	2.25	1	2.25	1	0.07	0.03	1.625	0.70044
Q96MH6-1	TMM68_HUMAN	Transmembrane protein 68	3.5	1.75	3.5	1.75	0.14	0.07	1.63636	0.710493
Q6ZS81-1	WDFY4_HUMAN	WD repeat- and FYVE domain-containing protein 4	4.25	2.75	6	3.25	0.01	0.01	1.64706	0.719892
Q6IAN0	DRS7B_HUMAN	Dehydrogenase/reductase SDR family member 7B	1.5	0.5	1.5	0.5	0.05	0.02	1.66667	0.736966
Q9H0Q0	FA49A_HUMAN	Protein FAM49A	1.5	0.5	1.5	0.5	0.09	0.02	1.66667	0.736966
P35249-1	RFC4_HUMAN	Replication factor C subunit 4	1.5	0.5	1.5	0.5	0.06	0.02	1.66667	0.736966
Q00169	PIPNA_HUMAN	Phosphatidylinositol transfer protein alpha isoform	1.5	0.5	1.5	0.5	0.04	0.01	1.66667	0.736966
Q15149-1	PLEC_HUMAN	Plectin	2.75	1.25	2.75	1.25	0.01	0	1.66667	0.736966
Q9NPL8	TIDC1_HUMAN	Complex I assembly factor TIMMDC1, mitochondrial	2.5	1.25	2.75	1.25	0.11	0.06	1.66667	0.736966
Q9H6V9-1	CB043_HUMAN	UPF0554 protein C2orf43	2.25	1.25	2.75	1.25	0.08	0.05	1.66667	0.736966
P17844-1	DDX5_HUMAN	Probable ATP-dependent RNA helicase DDX5	3.25	1.75	4	2	0.05	0.03	1.66667	0.736966
Q9Y6D6	BIG1_HUMAN	Brefeldin A-inhibited guanine nucleotide-exchange protein 1	25.25	14.25	27.75	16.25	0.2	0.12	1.66667	0.736966
Q9BRQ6	MIC25_HUMAN	MICOS complex subunit MIC25	7.5	4.5	8.25	4.5	0.42	0.27	1.68182	0.750022
Q96DA6-1	TIM14_HUMAN	Mitochondrial import inner membrane translocase subunit TIM14	2.25	1.5	3.25	1.5	0.2	0.12	1.7	0.765535
Q96S52-1	PIGS_HUMAN	GPI transamidase component PIG-S	5.75	3.5	8	4.25	0.14	0.09	1.71429	0.777608
P37802-1	TAGL2_HUMAN	Transgelin-2	3.5	1.75	3.75	1.75	0.22	0.14	1.72727	0.788496
O43156	TTI1_HUMAN	TELO2-interacting protein 1 homolog	3.75	1.75	3.75	1.75	0.05	0.02	1.72727	0.788496
O75208-1	COQ9_HUMAN	Ubiquinone biosynthesis protein COQ9, mitochondrial	3	1.75	3.75	1.75	0.21	0.12	1.72727	0.788496
O15400-1	STX7_HUMAN	Syntaxin-7	7	4.5	8.5	4.5	0.4	0.31	1.72727	0.788496
P08574	CY1_HUMAN	Cytochrome c1, heme protein, mitochondrial	7.25	4	9	4.75	0.29	0.16	1.73913	0.798366
Q8NE62	CHDH_HUMAN	Choline dehydrogenase, mitochondrial	0.75	0	0.75	0	0.02	0	1.75	0.807355
Q92581-2	SL9A6_HUMAN	Sodium/hydrogen exchanger 6	0.75	0	0.75	0	0.01	0	1.75	0.807355
O15118-1	NPC1_HUMAN	Niemann-Pick C1 protein	0.75	0	0.75	0	0.01	0	1.75	0.807355
Q68DH5	LMBD2_HUMAN	LMBR1 domain-containing protein 2	0.75	0	0.75	0	0.01	0	1.75	0.807355
Q92879-1	CELF1_HUMAN	CUGBP Elav-like family member 1	0.75	0	0.75	0	0.02	0	1.75	0.807355
Q32P44-2	EMAL3_HUMAN	Echinoderm microtubule-associated protein-like 3	0.5	0	0.75	0	0	0	1.75	0.807355
P19525-1	E2AK2_HUMAN	Interferon-induced, double-stranded RNA-activated protein kinase	0.75	0	0.75	0	0.02	0	1.75	0.807355
P04004	VTNC_HUMAN	Vitronectin	0.75	0	0.75	0	0.02	0	1.75	0.807355
P35237	SPB6_HUMAN	Serpin B6	0.5	0	0.75	0	0.02	0	1.75	0.807355
Q96LW7-2	BINCA_HUMAN	Bcl10-interacting CARD protein	0.75	0	0.75	0	0.08	0	1.75	0.807355
Q9NXU5	ARL15_HUMAN	ADP-ribosylation factor-like protein 15	0.75	0	0.75	0	0.05	0	1.75	0.807355
Q03135-1	CAV1_HUMAN	Caveolin-1	0.5	0	0.75	0	0.04	0	1.75	0.807355
Q9NRY5	F1142_HUMAN	Protein FAM114A2	0.75	0	0.75	0	0.02	0	1.75	0.807355
P49795	RGS19_HUMAN	Regulator of G-protein signaling 19	0.75	0	0.75	0	0.04	0	1.75	0.807355
Q5VST6-1	AB17B_HUMAN	Alpha/beta hydrolase domain-containing protein 17B	0.5	0	0.75	0	0.02	0	1.75	0.807355
Q10588-1	BST1_HUMAN	ADP-ribosyl cyclase/cyclic ADP-ribose hydrolase 2	0.75	0	0.75	0	0.03	0	1.75	0.807355
O14949	QCR8_HUMAN	Cytochrome b-c1 complex subunit 8	0.75	0	0.75	0	0.08	0	1.75	0.807355
Q96T83	SL9A7_HUMAN	Sodium/hydrogen exchanger 7	0.5	0	0.75	0	0.01	0	1.75	0.807355
O14773-1	TPP1_HUMAN	Tripeptidyl-peptidase 1	0.75	0	0.75	0	0.02	0	1.75	0.807355
P25205-1	MCM3_HUMAN	DNA replication licensing factor MCM3	0.75	0	0.75	0	0.01	0	1.75	0.807355
Q92522	H1X_HUMAN	Histone H1x	0.75	0	0.75	0	0.05	0	1.75	0.807355
O14879	IFIT3_HUMAN	Interferon-induced protein with tetratricopeptide repeats 3	0.75	0	0.75	0	0.02	0	1.75	0.807355
Q99504-1	EYA3_HUMAN	Eyes absent homolog 3	0.75	0	0.75	0	0.02	0	1.75	0.807355
Q9BXK5-1	B2L13_HUMAN	Bcl-2-like protein 13	2.5	1	2.5	1	0.07	0.03	1.75	0.807355
Q9BXK5-4	B2L13_HUMAN	Bcl-2-like protein 13	2.5	1	2.5	1	0.11	0.05	1.75	0.807355
P30679	GNA15_HUMAN	Guanine nucleotide-binding protein subunit alpha-15	3.5	2	4.25	2	0.13	0.07	1.75	0.807355
P63027	VAMP2_HUMAN	Vesicle-associated membrane protein 2	2.75	2	4.25	2	0.33	0.28	1.75	0.807355
Q9H993	ARMT1_HUMAN	Protein-glutamate O-methyltransferase {ECO:0000305}	6.25	3	7.75	4	0.16	0.06	1.75	0.807355
P15144	AMPN_HUMAN	Aminopeptidase N	13.5	7.75	14.5	7.75	0.16	0.09	1.77143	0.824913
Q13576-1	IQGA2_HUMAN	Ras GTPase-activating-like protein IQGAP2	16.5	9	18.5	10	0.15	0.08	1.77273	0.825971
Q9H0V9-1	LMA2L_HUMAN	VIP36-like protein	2	1	3	1.25	0.07	0.04	1.77778	0.830075
P50579-1	MAP2_HUMAN	Methionine aminopeptidase 2 {ECO:0000255|HAMAP-Rule:MF_03175}	1	1	7.5	3.75	0.02	0.02	1.78947	0.839535
P52566	GDIR2_HUMAN	Rho GDP-dissociation inhibitor 2	1.25	0.25	1.25	0.25	0.09	0.02	1.8	0.847997
P13804-1	ETFA_HUMAN	Electron transfer flavoprotein subunit alpha, mitochondrial	6	3	6.25	3	0.24	0.12	1.8125	0.857981
Q96SQ9-1	CP2S1_HUMAN	Cytochrome P450 2S1	6	2.75	6.25	3	0.15	0.07	1.8125	0.857981
Q8IYS2-1	K2013_HUMAN	Uncharacterized protein KIAA2013	1.5	0.5	1.75	0.5	0.02	0.01	1.83333	0.874469
Q5SRE5-1	NU188_HUMAN	Nucleoporin NUP188 homolog	1.75	0.5	1.75	0.5	0.02	0	1.83333	0.874469
Q6P3X3	TTC27_HUMAN	Tetratricopeptide repeat protein 27	3.75	2	4.5	2	0.07	0.04	1.83333	0.874469
Q9Y263	PLAP_HUMAN	Phospholipase A-2-activating protein	4.25	2	4.5	2	0.07	0.03	1.83333	0.874469
P17152	TMM11_HUMAN	Transmembrane protein 11, mitochondrial	4.5	2	4.5	2	0.25	0.13	1.83333	0.874469
Q15836	VAMP3_HUMAN	Vesicle-associated membrane protein 3	2.75	2	4.5	2	0.38	0.33	1.83333	0.874469
P32189-1	GLPK_HUMAN	Glycerol kinase	10.5	5.5	12.75	6.5	0.23	0.12	1.83333	0.874469
Q6Y7W6-1	PERQ2_HUMAN	PERQ amino acid-rich with GYF domain-containing protein 2	2.25	0.75	2.25	0.75	0.02	0.01	1.85714	0.893085
P50750-1	CDK9_HUMAN	Cyclin-dependent kinase 9	1.5	0.5	2.25	0.75	0.03	0.01	1.85714	0.893085
P10301	RRAS_HUMAN	Ras-related protein R-Ras	2.75	1	2.75	1	0.2	0.07	1.875	0.906891
Q9NY26-1	S39A1_HUMAN	Zinc transporter ZIP1	1.75	0.75	2.75	1	0.06	0.03	1.875	0.906891
Q93008-1	USP9X_HUMAN	Probable ubiquitin carboxyl-terminal hydrolase FAF-X	17.75	9.25	19.75	10	0.08	0.05	1.88636	0.915608
Q9NWS8-1	RMND1_HUMAN	Required for meiotic nuclear division protein 1 homolog	3	1.25	3.25	1.25	0.07	0.03	1.88889	0.917538
Q02127	PYRD_HUMAN	Dihydroorotate dehydrogenase (quinone), mitochondrial	4.75	2.25	5.25	2.25	0.18	0.08	1.92308	0.943416
Q16718-1	NDUA5_HUMAN	NADH dehydrogenase [ubiquinone] 1 alpha subcomplex subunit 5	4	2	5.25	2.25	0.51	0.32	1.92308	0.943416
P98172	EFNB1_HUMAN	Ephrin-B1	1	0	1	0	0.04	0	2	1
P09874	PARP1_HUMAN	Poly [ADP-ribose] polymerase 1	1	0	1	0	0.02	0	2	1
P15954	COX7C_HUMAN	Cytochrome c oxidase subunit 7C, mitochondrial	1	0	1	0	0.13	0	2	1
Q8N122-1	RPTOR_HUMAN	Regulatory-associated protein of mTOR	1	0	1	0	0.01	0	2	1
P02545-1	LMNA_HUMAN	Prelamin-A/C	1	0	1	0	0.02	0	2	1
Q9H845	ACAD9_HUMAN	Acyl-CoA dehydrogenase family member 9, mitochondrial	1	0	1	0	0.03	0	2	1
Q6NXR4	TTI2_HUMAN	TELO2-interacting protein 2	1	0	1	0	0.03	0	2	1
P06753-2	TPM3_HUMAN	Tropomyosin alpha-3 chain	1	0	1	0	0.04	0	2	1
Q7L576-1	CYFP1_HUMAN	Cytoplasmic FMR1-interacting protein 1	1	0	1	0	0.01	0	2	1
Q13144	EI2BE_HUMAN	Translation initiation factor eIF-2B subunit epsilon	1	0	1	0	0.01	0	2	1
Q9BYC5-1	FUT8_HUMAN	Alpha-(1,6)-fucosyltransferase	1	0	1	0	0.02	0	2	1
Q8TBR7-1	FA57A_HUMAN	Protein FAM57A	1	0	1	0	0.04	0	2	1
O14521-1	DHSD_HUMAN	Succinate dehydrogenase [ubiquinone] cytochrome b small subunit, mitochondrial	1	0	1	0	0.05	0	2	1
O14561	ACPM_HUMAN	Acyl carrier protein, mitochondrial	1	0	1	0	0.06	0	2	1
O75608-1	LYPA1_HUMAN	Acyl-protein thioesterase 1	1	0	1	0	0.09	0	2	1
P05161	ISG15_HUMAN	Ubiquitin-like protein ISG15	1	0	1	0	0.12	0	2	1
Q96EY7-1	PTCD3_HUMAN	Pentatricopeptide repeat domain-containing protein 3, mitochondrial	0.5	0	1	0	0.01	0	2	1
Q8TCT8	SPP2A_HUMAN	Signal peptide peptidase-like 2A	1	0	1	0	0.02	0	2	1
Q9Y289	SC5A6_HUMAN	Sodium-dependent multivitamin transporter	1	0	1	0	0.02	0	2	1
P27449	VATL_HUMAN	V-type proton ATPase 16 kDa proteolipid subunit	1	0	1	0	0.12	0	2	1
Q92542-1	NICA_HUMAN	Nicastrin	2	0.5	2	0.5	0.04	0.01	2	1
Q9Y6K0	CEPT1_HUMAN	Choline/ethanolaminephosphotransferase 1	2	0.5	2	0.5	0.08	0.02	2	1
P00156	CYB_HUMAN	Cytochrome b	1.75	0.5	2	0.5	0.04	0.01	2	1
Q2TAL8	QRIC1_HUMAN	Glutamine-rich protein 1	2.5	0.75	2.5	0.75	0.05	0.02	2	1
P20701-1	ITAL_HUMAN	Integrin alpha-L	4.25	1.5	4.5	1.75	0.04	0.01	2	1
Q92643-1	GPI8_HUMAN	GPI-anchor transamidase	5	2	5	2	0.17	0.07	2	1
O60830-1	TI17B_HUMAN	Mitochondrial import inner membrane translocase subunit Tim17-B	3.5	1.75	5	2	0.28	0.14	2	1
Q4KMQ2-1	ANO6_HUMAN	Anoctamin-6	5	2.75	6.5	2.75	0.06	0.03	2	1
O94826	TOM70_HUMAN	Mitochondrial import receptor subunit TOM70	6.25	3	7	3	0.14	0.07	2	1
O95466-2	FMNL_HUMAN	Formin-like protein 1	14.75	6.75	15	7	0.17	0.09	2	1
P52789	HXK2_HUMAN	Hexokinase-2	14	7	16.75	7.75	0.2	0.11	2.02857	1.02046
Q562R1	ACTBL_HUMAN	Beta-actin-like protein 2	7.25	6.75	50.75	24.25	0.25	0.25	2.0495	1.03528
P31930	QCR1_HUMAN	Cytochrome b-c1 complex subunit 1, mitochondrial	7.5	2.75	9.5	4	0.23	0.08	2.1	1.07039
P68032	ACTC_HUMAN	Actin, alpha cardiac muscle 1	11.75	10.5	94.75	44.5	0.41	0.36	2.1044	1.07341
P60709	ACTB_HUMAN	Actin, cytoplasmic 1	17.25	16.75	173.5	81	0.64	0.62	2.12805	1.08953
Q9BWM7	SFXN3_HUMAN	Sideroflexin-3	2.75	0.75	2.75	0.75	0.11	0.03	2.14286	1.09954
Q6ZWT7	MBOA2_HUMAN	Lysophospholipid acyltransferase 2	2.25	0.5	2.25	0.5	0.05	0.01	2.16667	1.11548
Q9BVK2-1	ALG8_HUMAN	Probable dolichyl pyrophosphate Glc1Man9GlcNAc2 alpha-1,3-glucosyltransferase	2.25	0.5	2.25	0.5	0.07	0.02	2.16667	1.11548
Q14257-1	RCN2_HUMAN	Reticulocalbin-2	7	3.5	8.75	3.5	0.32	0.15	2.16667	1.11548
P0CG38	POTEI_HUMAN	POTE ankyrin domain family member I	3.25	3	24.75	10.75	0.04	0.03	2.19149	1.13191
O43933-1	PEX1_HUMAN	Peroxisome biogenesis factor 1	1.75	0.25	1.75	0.25	0.02	0	2.2	1.1375
P47985	UCRI_HUMAN	Cytochrome b-c1 complex subunit Rieske, mitochondrial	1.5	0.25	1.75	0.25	0.07	0.01	2.2	1.1375
Q96K12-1	FACR2_HUMAN	Fatty acyl-CoA reductase 2	3.75	1.25	4	1.25	0.09	0.03	2.22222	1.152
Q92990-1	GLMN_HUMAN	Glomulin	3	1.25	4	1.25	0.06	0.02	2.22222	1.152
Q13449	LSAMP_HUMAN	Limbic system-associated membrane protein	5.5	2	6.25	2.25	0.23	0.08	2.23077	1.15754
Q9H7Z7	PGES2_HUMAN	Prostaglandin E synthase 2	1.25	0	1.25	0	0.06	0	2.25	1.16993
Q9NZQ3-1	SPN90_HUMAN	NCK-interacting protein with SH3 domain	1.25	0	1.25	0	0.02	0	2.25	1.16993
Q9Y5V3-1	MAGD1_HUMAN	Melanoma-associated antigen D1	1.25	0	1.25	0	0.03	0	2.25	1.16993
Q92896-1	GSLG1_HUMAN	Golgi apparatus protein 1	1	0	1.25	0	0.01	0	2.25	1.16993
Q13530-1	SERC3_HUMAN	Serine incorporator 3	1	0	1.25	0	0.03	0	2.25	1.16993
O43819	SCO2_HUMAN	Protein SCO2 homolog, mitochondrial	1.25	0	1.25	0	0.05	0	2.25	1.16993
Q9NZ08-1	ERAP1_HUMAN	Endoplasmic reticulum aminopeptidase 1	1.25	0	1.25	0	0.02	0	2.25	1.16993
Q96MC6	HIAT1_HUMAN	Hippocampus abundant transcript 1 protein	1.25	0	1.25	0	0.03	0	2.25	1.16993
P27544-1	CERS1_HUMAN	Ceramide synthase 1	1.25	0	1.25	0	0.05	0	2.25	1.16993
Q8WTV0-2	SCRB1_HUMAN	Scavenger receptor class B member 1	4.5	1.5	5.75	2	0.09	0.03	2.25	1.16993
P30154-1	2AAB_HUMAN	Serine/threonine-protein phosphatase 2A 65 kDa regulatory subunit A beta isoform	5.25	1.75	5.25	1.75	0.12	0.05	2.27273	1.18442
Q16134-1	ETFD_HUMAN	Electron transfer flavoprotein-ubiquinone oxidoreductase, mitochondrial	6.25	2.5	7	2.5	0.14	0.05	2.28571	1.19265
P78527-1	PRKDC_HUMAN	DNA-dependent protein kinase catalytic subunit	72	33.75	87.75	37.5	0.22	0.1	2.30519	1.20489
O14925	TIM23_HUMAN	Mitochondrial import inner membrane translocase subunit Tim23	1.5	0.5	2.5	0.5	0.11	0.04	2.33333	1.22239
Q7L5N7-1	PCAT2_HUMAN	Lysophosphatidylcholine acyltransferase 2	2	0.5	2.5	0.5	0.04	0.01	2.33333	1.22239
Q03252	LMNB2_HUMAN	Lamin-B2	3.75	1	3.75	1	0.06	0.02	2.375	1.24793
O60488-1	ACSL4_HUMAN	Long-chain-fatty-acid--CoA ligase 4	16.5	7	18	7	0.33	0.12	2.375	1.24793
P38646	GRP75_HUMAN	Stress-70 protein, mitochondrial	7.75	2.75	8	2.75	0.13	0.05	2.4	1.26303
P05107	ITB2_HUMAN	Integrin beta-2	5.25	2	6.25	2	0.08	0.03	2.41667	1.27302
Q92604	LGAT1_HUMAN	Acyl-CoA:lysophosphatidylglycerol acyltransferase 1	1.5	0	1.5	0	0.04	0	2.5	1.32193
P21912	SDHB_HUMAN	Succinate dehydrogenase [ubiquinone] iron-sulfur subunit, mitochondrial	1.5	0	1.5	0	0.07	0	2.5	1.32193
O14683	P5I11_HUMAN	Tumor protein p53-inducible protein 11	1.5	0	1.5	0	0.09	0	2.5	1.32193
A5PLL7-1	TM189_HUMAN	Transmembrane protein 189	1.5	0	1.5	0	0.06	0	2.5	1.32193
P07858	CATB_HUMAN	Cathepsin B	1.5	0	1.5	0	0.04	0	2.5	1.32193
Q0VD83-1	APOBR_HUMAN	Apolipoprotein B receptor	1.5	0	1.5	0	0.02	0	2.5	1.32193
O75326-1	SEM7A_HUMAN	Semaphorin-7A	1.25	0	1.5	0	0.02	0	2.5	1.32193
Q9NUQ9-1	FA49B_HUMAN	Protein FAM49B	1	0	1.5	0	0.03	0	2.5	1.32193
Q53EU6	GPAT3_HUMAN	Glycerol-3-phosphate acyltransferase 3	1	0	1.5	0	0.03	0	2.5	1.32193
Q03519-2	TAP2_HUMAN	Antigen peptide transporter 2	2.5	0.5	2.75	0.5	0.04	0.01	2.5	1.32193
Q969X5-1	ERGI1_HUMAN	Endoplasmic reticulum-Golgi intermediate compartment protein 1	2.75	0.5	2.75	0.5	0.15	0.03	2.5	1.32193
Q9Y230-1	RUVB2_HUMAN	RuvB-like 2	2.25	0.5	2.75	0.5	0.06	0.01	2.5	1.32193
P05556-1	ITB1_HUMAN	Integrin beta-1	4	1	4	1	0.06	0.02	2.5	1.32193
Q9BTW9-1	TBCD_HUMAN	Tubulin-specific chaperone D	3.5	0.75	3.5	0.75	0.05	0.01	2.57143	1.36257
Q9H5K3	SG196_HUMAN	Protein O-mannose kinase	4.75	1.5	5.5	1.5	0.16	0.06	2.6	1.37851
Q9NRZ7-1	PLCC_HUMAN	1-acyl-sn-glycerol-3-phosphate acyltransferase gamma	3	0.5	3	0.5	0.08	0.01	2.66667	1.41504
P20231	TRYB2_HUMAN	Tryptase beta-2	3.5	0.75	3.75	0.75	0.16	0.03	2.71429	1.44057
P62244	RS15A_HUMAN	40S ribosomal protein S15a	1.75	0	1.75	0	0.14	0	2.75	1.45943
Q16611-1	BAK_HUMAN	Bcl-2 homologous antagonist/killer	1.75	0	1.75	0	0.14	0	2.75	1.45943
Q13362-1	2A5G_HUMAN	Serine/threonine-protein phosphatase 2A 56 kDa regulatory subunit gamma isoform	1.5	0	1.75	0	0.05	0	2.75	1.45943
Q9Y285-1	SYFA_HUMAN	Phenylalanine--tRNA ligase alpha subunit	1.75	0	1.75	0	0.04	0	2.75	1.45943
A9QM74	IMA8_HUMAN	Importin subunit alpha-8	1.25	0	1.75	0	0.03	0	2.75	1.45943
Q8IXI2-1	MIRO1_HUMAN	Mitochondrial Rho GTPase 1	4.25	1	4.5	1	0.08	0.02	2.75	1.45943
P21333-1	FLNA_HUMAN	Filamin-A	7	2	7.25	2	0.03	0.01	2.75	1.45943
O94822-1	LTN1_HUMAN	E3 ubiquitin-protein ligase listerin	2.5	0.25	2.5	0.25	0.02	0	2.8	1.48543
Q8NE86-1	MCU_HUMAN	Calcium uniporter protein, mitochondrial	3.5	0.5	4	0.75	0.13	0.02	2.85714	1.51457
P13010	XRCC5_HUMAN	X-ray repair cross-complementing protein 5	4.75	1	4.75	1	0.1	0.04	2.875	1.52356
Q9H9P8-1	L2HDH_HUMAN	L-2-hydroxyglutarate dehydrogenase, mitochondrial	5	1.25	5.5	1.25	0.14	0.03	2.88889	1.53051
A2RRP1-1	NBAS_HUMAN	Neuroblastoma-amplified sequence	2	0	2	0	0.01	0	3	1.58496
P49768-1	PSN1_HUMAN	Presenilin-1	2	0	2	0	0.06	0	3	1.58496
P30837	AL1B1_HUMAN	Aldehyde dehydrogenase X, mitochondrial	2	0	2	0	0.06	0	3	1.58496
Q9BWF3-1	RBM4_HUMAN	RNA-binding protein 4	1.75	0	2	0	0.06	0	3	1.58496
Q9NZC3	GDE1_HUMAN	Glycerophosphodiester phosphodiesterase 1	2	0	2	0	0.07	0	3	1.58496
O43772	MCAT_HUMAN	Mitochondrial carnitine/acylcarnitine carrier protein	3.25	0.5	3.5	0.5	0.12	0.02	3	1.58496
Q15629-1	TRAM1_HUMAN	Translocating chain-associated membrane protein 1	3	0.5	3.5	0.5	0.07	0.01	3	1.58496
Q9H497-1	TOR3A_HUMAN	Torsin-3A	2.25	0	2.25	0	0.05	0	3.25	1.70044
Q8IXH7-1	NELFD_HUMAN	Negative elongation factor C/D	2	0	2.25	0	0.04	0	3.25	1.70044
Q16602	CALRL_HUMAN	Calcitonin gene-related peptide type 1 receptor	2	0	2.25	0	0.05	0	3.25	1.70044
P27338-1	AOFB_HUMAN	Amine oxidase [flavin-containing] B	1.75	0	2.25	0	0.03	0	3.25	1.70044
O75781-1	PALM_HUMAN	Paralemmin-1	2	0	2.25	0	0.1	0	3.25	1.70044
O14681-1	EI24_HUMAN	Etoposide-induced protein 2.4 homolog	3.75	0.5	4	0.5	0.11	0.01	3.33333	1.73697
Q13451-1	FKBP5_HUMAN	Peptidyl-prolyl cis-trans isomerase FKBP5	2.5	0	2.5	0	0.08	0	3.5	1.80735
P09382	LEG1_HUMAN	Galectin-1	2.25	0	2.5	0	0.19	0	3.5	1.80735
Q92508	PIEZ1_HUMAN	Piezo-type mechanosensitive ion channel component 1	2.25	0	2.5	0	0.01	0	3.5	1.80735
Q9NZJ6	COQ3_HUMAN	Ubiquinone biosynthesis O-methyltransferase, mitochondrial {ECO:0000255|HAMAP-Rule:MF_03190}	2.5	0	2.5	0	0.11	0	3.5	1.80735
Q9NWR8	MCUB_HUMAN	Calcium uniporter regulatory subunit MCUb, mitochondrial	2	0	2.5	0	0.07	0	3.5	1.80735
P12931-1	SRC_HUMAN	Proto-oncogene tyrosine-protein kinase Src	2.75	0	2.75	0	0.05	0	3.75	1.90689
Q5HYK3-1	COQ5_HUMAN	2-methoxy-6-polyprenyl-1,4-benzoquinol methylase, mitochondrial {ECO:0000255|HAMAP-Rule:MF_03191}	3	0	3	0	0.13	0	4	2
Q96LJ7	DHRS1_HUMAN	Dehydrogenase/reductase SDR family member 1	2.5	0	3	0	0.14	0	4	2
Q8N8J7	CD032_HUMAN	Uncharacterized protein C4orf32	3	0	3	0	0.38	0	4	2
Q16643-1	DREB_HUMAN	Drebrin	8	1.5	9.25	1.5	0.19	0.04	4.1	2.03562
Q7Z2K6-1	ERMP1_HUMAN	Endoplasmic reticulum metallopeptidase 1 {ECO:0000250|UniProtKB:Q6UPR8, ECO:0000312|HGNC:HGNC:23703}	5.75	0.75	6.25	0.75	0.08	0.01	4.14286	2.05063
P42224-1	STAT1_HUMAN	Signal transducer and activator of transcription 1-alpha/beta	2.75	0	3.25	0	0.04	0	4.25	2.08746
O95858	TSN15_HUMAN	Tetraspanin-15	3.25	0	3.25	0	0.14	0	4.25	2.08746
Q5BKT4	AG10A_HUMAN	Dol-P-Glc:Glc(2)Man(9)GlcNAc(2)-PP-Dol alpha-1,2-glucosyltransferase	2.5	0	3.25	0	0.06	0	4.25	2.08746
P33527-1	MRP1_HUMAN	Multidrug resistance-associated protein 1	5.25	0.75	6.75	0.75	0.05	0.01	4.42857	2.14684
Q9Y2Z9-1	COQ6_HUMAN	Ubiquinone biosynthesis monooxygenase COQ6, mitochondrial {ECO:0000255|HAMAP-Rule:MF_03193}	3	0	3.5	0	0.08	0	4.5	2.16993
P21397-1	AOFA_HUMAN	Amine oxidase [flavin-containing] A	8.75	1.5	10.25	1.5	0.21	0.03	4.5	2.16993
P12956-1	XRCC6_HUMAN	X-ray repair cross-complementing protein 6	4	0	4.25	0	0.08	0	5.25	2.39232
O95497	VNN1_HUMAN	Pantetheinase	3.25	0	4.25	0	0.09	0	5.25	2.39232
Q8IXM6-1	NRM_HUMAN	Nurim	2.75	0	4.25	0	0.1	0	5.25	2.39232
Q08431-1	MFGM_HUMAN	Lactadherin	6.5	0.5	7.75	0.5	0.2	0.02	5.83333	2.54432
Q96S66-1	CLCC1_HUMAN	Chloride channel CLIC-like protein 1	5	0	5.25	0	0.14	0	6.25	2.64386
P31040-1	SDHA_HUMAN	Succinate dehydrogenase [ubiquinone] flavoprotein subunit, mitochondrial	5.5	0	5.5	0	0.11	0	6.5	2.70044
P23219-1	PGH1_HUMAN	Prostaglandin G/H synthase 1	5.75	0	6.25	0	0.16	0	7.25	2.85798
Q16666-1	IF16_HUMAN	Gamma-interferon-inducible protein 16	6	0	6.5	0	0.1	0	7.5	2.90689

## Sheet: GO analysis results
GO_id	Term	PopulationSet	StudySet	Expected	Pvalue	Adj.Pvalue	Genes	Genes_symbols
GO:0034976	response to endoplasmic reticulum stress	263	13	0.96	3.2e-09	4.2e-07	P14625,P07237,P11021,Q15084,Q9Y4L1,P30101,P13639,O14653,O75955,P08240,Q9BS26,Q9Y385,P13667	HSP90B1,EEF2,ERP44,FLOT1,GOSR2,HSPA5,HYOU1,P4HB,PDIA4,PDIA3,PDIA6,SRPRA,UBE2J1
GO:1904871	positive regulation of protein localization to Cajal body	8	3	0.03	2.5e-06	0.00016	P17987,P50990,P40227	CCT8,CCT6A,TCP1
GO:1904851	positive regulation of establishment of protein localization to telomere	9	3	0.03	3.8e-06	0.00017	P17987,P50990,P40227	CCT8,CCT6A,TCP1
GO:0045454	cell redox homeostasis	76	5	0.28	8.1e-06	0.00027	P07237,Q15084,P30101,Q9BS26,P13667	ERP44,P4HB,PDIA4,PDIA3,PDIA6
GO:0006457	protein folding	225	10	0.82	1.8e-05	0.00044	P14625,P11021,Q15084,P30101,P59768,P17987,P50990,Q9BS26,P40227,P13667	GNG2,HSP90B1,ERP44,HSPA5,PDIA4,PDIA3,PDIA6,CCT8,CCT6A,TCP1
GO:1904874	positive regulation of telomerase RNA localization to Cajal body	15	3	0.05	2e-05	0.00044	P17987,P50990,P40227	CCT8,CCT6A,TCP1
GO:0036498	IRE1-mediated unfolded protein response	66	5	0.24	4.1e-05	0.00077	P11021,Q15084,Q9Y4L1,O14653,P08240	GOSR2,HSPA5,HYOU1,PDIA6,SRPRA
GO:0098609	cell-cell adhesion	1146	14	4.16	0.0002	0.00306	P11021,P49327,Q7Z3B1,P13639,P51159,P20036,Q96AP7,O15498,Q13740,O75955,P50990,P19256,P10644,Q7KZF4	ALCAM,HLA-DPA1,CD58,PRKAR1A,EEF2,ESAM,FASN,FLOT1,HSPA5,NEGR1,RAB27A,SND1,CCT8,YKT6
GO:0032212	positive regulation of telomere maintenance via telomerase	32	3	0.12	0.00021	0.00306	P17987,P50990,P40227	CCT8,CCT6A,TCP1
GO:1901998	toxin transport	36	3	0.13	0.0003	0.00393	P11021,P17987,P50990	HSPA5,CCT8,TCP1
GO:0034975	protein folding in endoplasmic reticulum	13	3	0.05	0.00081	0.00965	P14625,P11021,P30101	HSP90B1,HSPA5,PDIA3
GO:0030433	ER-associated ubiquitin-dependent protein catabolic process	73	3	0.27	0.00237	0.02264	P14625,P11021,Q9Y385	HSP90B1,HSPA5,UBE2J1
GO:0035437	maintenance of protein localization in endoplasmic reticulum	10	2	0.04	0.00358	0.02264	P11021,P30101	HSPA5,PDIA3
GO:0097640	L-ornithine import across plasma membrane	1	1	0	0.00363	0.02264	P52569	SLC7A2
GO:0097638	L-arginine import across plasma membrane	1	1	0	0.00363	0.02264	P52569	SLC7A2
GO:0097639	L-lysine import across plasma membrane	1	1	0	0.00363	0.02264	P52569	SLC7A2
GO:0015826	threonine transport	1	1	0	0.00363	0.02264	P43007	SLC1A4
GO:1903435	positive regulation of constitutive secretory pathway	1	1	0	0.00363	0.02264	P51159	RAB27A
GO:0034589	hydroxyproline transport	1	1	0	0.00363	0.02264	P43007	SLC1A4
GO:0060904	regulation of protein folding in endoplasmic reticulum	1	1	0	0.00363	0.02264	P11021	HSPA5
GO:0044053	translocation of peptides or proteins into host cell cytoplasm	1	1	0	0.00363	0.02264	P17987	TCP1
GO:0006614	SRP-dependent cotranslational protein targeting to membrane	93	3	0.34	0.0047	0.02570	P08240,P62851,O76094	RPS25,SRP72,SRPRA
GO:0071353	cellular response to interleukin-4	29	2	0.11	0.00495	0.02570	P11021,P49327	FASN,HSPA5
GO:0002931	response to ischemia	31	2	0.11	0.00565	0.02570	Q9Y4L1,P13639	EEF2,HYOU1
GO:0007339	binding of sperm to zona pellucida	33	2	0.12	0.00638	0.02570	P17987,P50990	CCT8,TCP1
GO:2001106	regulation of Rho guanyl-nucleotide exchange factor activity	2	1	0.01	0.00726	0.02570	Q9ULG6	CCPG1
GO:0015876	acetyl-CoA transport	2	1	0.01	0.00726	0.02570	O00400	SLC33A1
GO:0042986	positive regulation of amyloid precursor protein biosynthetic process	2	1	0.01	0.00726	0.02570	P35610	SOAT1
GO:0021589	cerebellum structural organization	2	1	0.01	0.00726	0.02570	P11021	HSPA5
GO:0043316	cytotoxic T cell degranulation	2	1	0.01	0.00726	0.02570	P51159	RAB27A
GO:0051563	smooth endoplasmic reticulum calcium ion homeostasis	2	1	0.01	0.00726	0.02570	P05067	APP
GO:0031247	actin rod assembly	2	1	0.01	0.00726	0.02570	P14625	HSP90B1
GO:0002537	nitric oxide production involved in inflammatory response	2	1	0.01	0.00726	0.02570	P52569	SLC7A2
GO:0071874	cellular response to norepinephrine stimulus	2	1	0.01	0.00726	0.02570	P05067	APP
GO:0009103	lipopolysaccharide biosynthetic process	2	1	0.01	0.00726	0.02570	Q9BT22	ALG1
GO:1903891	regulation of ATF6-mediated unfolded protein response	2	1	0.01	0.00726	0.02570	P11021	HSPA5
GO:1903382	negative regulation of endoplasmic reticulum stress-induced neuron intrinsic apoptotic signaling pat...	2	1	0.01	0.00726	0.02570	Q9Y4L1	HYOU1
GO:0006888	ER to Golgi vesicle-mediated transport	179	5	0.65	0.00779	0.02686	Q9Y4L1,O14653,O15498,P49755,Q9Y3Q3	GOSR2,HYOU1,TMED10,TMED3,YKT6
GO:0071377	cellular response to glucagon stimulus	39	2	0.14	0.00883	0.02966	P59768,P10644	GNG2,PRKAR1A
GO:0006420	arginyl-tRNA aminoacylation	3	1	0.01	0.01086	0.03387	Q5T160	RARS2
GO:1903298	negative regulation of hypoxia-induced intrinsic apoptotic signaling pathway	3	1	0.01	0.01086	0.03387	Q9Y4L1	HYOU1
GO:0071492	cellular response to UV-A	3	1	0.01	0.01086	0.03387	P08473	MME
GO:0050821	protein stabilization	130	3	0.47	0.01178	0.03508	P17987,P50990,P40227	CCT8,CCT6A,TCP1
GO:0006891	intra-Golgi vesicle-mediated transport	46	2	0.17	0.01213	0.03508	O14653,P60520	GABARAPL2,GOSR2
GO:0035336	long-chain fatty-acyl-CoA metabolic process	46	2	0.17	0.01426	0.03508	P49327,Q8WVX9	FAR1,FASN
GO:0008611	ether lipid biosynthetic process	4	1	0.01	0.01446	0.03508	Q8WVX9	FAR1
GO:0090666	scaRNA localization to Cajal body	4	1	0.01	0.01446	0.03508	P17987	TCP1
GO:0015811	L-cystine transport	4	1	0.01	0.01446	0.03508	P43007	SLC1A4
GO:0016199	axon midline choice point recognition	4	1	0.01	0.01446	0.03508	P05067	APP
GO:0048205	COPI coating of Golgi vesicle	4	1	0.01	0.01446	0.03508	P49755	TMED10
GO:0046449	creatinine metabolic process	4	1	0.01	0.01446	0.03508	P08473	MME
GO:0010025	wax biosynthetic process	4	1	0.01	0.01446	0.03508	Q8WVX9	FAR1
GO:0060355	positive regulation of cell adhesion molecule production	4	1	0.01	0.01446	0.03508	O75955	FLOT1
GO:1990416	cellular response to brain-derived neurotrophic factor stimulus	4	1	0.01	0.01446	0.03508	P13639	EEF2
GO:0033227	dsRNA transport	5	1	0.02	0.01804	0.03874	O75955	FLOT1
GO:0048669	collateral sprouting in absence of injury	5	1	0.02	0.01804	0.03874	P05067	APP
GO:0090074	negative regulation of protein homodimerization activity	5	1	0.02	0.01804	0.03874	P11021	HSPA5
GO:0022027	interkinetic nuclear migration	5	1	0.02	0.01804	0.03874	Q15154	PCM1
GO:0019732	antifungal humoral response	5	1	0.02	0.01804	0.03874	P05067	APP
GO:2000767	positive regulation of cytoplasmic translation	5	1	0.02	0.01804	0.03874	P13639	EEF2
GO:0018401	peptidyl-proline hydroxylation to 4-hydroxy-L-proline	5	1	0.02	0.01804	0.03874	P07237	P4HB
GO:0048208	COPII vesicle coating	60	2	0.22	0.02009	0.04044	O14653,P49755	GOSR2,TMED10
GO:0006868	glutamine transport	6	1	0.02	0.02161	0.04044	P43007	SLC1A4
GO:0006880	intracellular sequestering of iron ion	6	1	0.02	0.02161	0.04044	P02792	FTL
GO:1990000	amyloid fibril formation	6	1	0.02	0.02161	0.04044	P05067	APP
GO:0061635	regulation of protein complex stability	6	1	0.02	0.02161	0.04044	Q13501	SQSTM1
GO:0034454	microtubule anchoring at centrosome	6	1	0.02	0.02161	0.04044	Q15154	PCM1
GO:1990822	basic amino acid transmembrane transport	6	1	0.02	0.02161	0.04044	P52569	SLC7A2
GO:0044854	plasma membrane raft assembly	6	1	0.02	0.02161	0.04044	O75955	FLOT1
GO:0018406	protein C-linked glycosylation via 2'-alpha-mannosyl-L-tryptophan	6	1	0.02	0.02161	0.04044	Q2PZI1	DPY19L1
GO:0015808	L-alanine transport	7	1	0.03	0.02517	0.04044	P43007	SLC1A4
GO:0046598	positive regulation of viral entry into host cell	7	1	0.03	0.02517	0.04044	P07237	P4HB
GO:0032226	positive regulation of synaptic transmission, dopaminergic	7	1	0.03	0.02517	0.04044	O75955	FLOT1
GO:0097278	complement-dependent cytotoxicity	7	1	0.03	0.02517	0.04044	P51159	RAB27A
GO:0035735	intraciliary transport involved in cilium morphogenesis	7	1	0.03	0.02517	0.04044	Q15154	PCM1
GO:0007021	tubulin complex assembly	7	1	0.03	0.02517	0.04044	P17987	TCP1
GO:0051124	synaptic growth at neuromuscular junction	7	1	0.03	0.02517	0.04044	P05067	APP
GO:0034141	positive regulation of toll-like receptor 3 signaling pathway	7	1	0.03	0.02517	0.04044	O75955	FLOT1
GO:2000049	positive regulation of cell-cell adhesion mediated by cadherin	7	1	0.03	0.02517	0.04044	O75955	FLOT1
GO:0035524	proline transmembrane transport	7	1	0.03	0.02517	0.04044	P43007	SLC1A4
GO:0008203	cholesterol metabolic process	121	3	0.44	0.02681	0.04044	Q14534,P05067,P35610	APP,SQLE,SOAT1
GO:0015031	protein transport	1816	18	6.6	0.02699	0.04044	P14625,P30101,P51159,O14653,O15498,P49755,P60520,P17987,Q9Y3Q3,P08240,P62851,P19256,Q13772,Q9Y385,P13667,Q15154,O76094,Q587I9	GABARAPL2,CD58,HSP90B1,GOSR2,NCOA4,PDIA4,PCM1,PDIA3,RAB27A,RPS25,SFT2D3,SRP72,SRPRA,TCP1,TMED10,TMED3,UBE2J1,YKT6
GO:0019941	modification-dependent protein catabolic process	599	5	2.18	0.02782	0.04044	P14625,Q13501,P11021,P22314,Q9Y385	HSP90B1,HSPA5,SQSTM1,UBA1,UBE2J1
GO:0036500	ATF6-mediated unfolded protein response	10	2	0.04	0.02825	0.04044	P14625,P11021	HSP90B1,HSPA5
GO:0015939	pantothenate metabolic process	8	1	0.03	0.02871	0.04044	P49327	FASN
GO:0017183	peptidyl-diphthamide biosynthetic process from peptidyl-histidine	8	1	0.03	0.02871	0.04044	P13639	EEF2
GO:0043320	natural killer cell degranulation	8	1	0.03	0.02871	0.04044	P51159	RAB27A
GO:0034379	very-low-density lipoprotein particle assembly	8	1	0.03	0.02871	0.04044	P35610	SOAT1
GO:2000480	negative regulation of cAMP-dependent protein kinase activity	8	1	0.03	0.02871	0.04044	P10644	PRKAR1A
GO:0001878	response to yeast	8	1	0.03	0.02871	0.04044	P05067	APP
GO:2000109	regulation of macrophage apoptotic process	8	1	0.03	0.02871	0.04044	P17987	TCP1
GO:0071493	cellular response to UV-B	8	1	0.03	0.02871	0.04044	P08473	MME
GO:0006987	activation of signaling protein activity involved in unfolded protein response	8	1	0.03	0.02871	0.04044	P11021	HSPA5
GO:1904153	negative regulation of retrograde protein transport, ER to cytosol	9	1	0.03	0.03224	0.04182	Q9Y385	UBE2J1
GO:0015825	L-serine transport	9	1	0.03	0.03224	0.04182	P43007	SLC1A4
GO:0051593	response to folic acid	9	1	0.03	0.03224	0.04182	P13639	EEF2
GO:0071287	cellular response to manganese ion	9	1	0.03	0.03224	0.04182	P11021	HSPA5
GO:0001778	plasma membrane repair	9	1	0.03	0.03224	0.04182	Q9NZM1	MYOF
GO:0006621	protein retention in ER lumen	9	1	0.03	0.03224	0.04182	P30101	PDIA3
GO:1903044	protein localization to membrane raft	9	1	0.03	0.03224	0.04182	O75955	FLOT1
GO:0046007	negative regulation of activated T cell proliferation	9	1	0.03	0.03224	0.04182	P10644	PRKAR1A
GO:0006890	retrograde vesicle-mediated transport, Golgi to ER	80	2	0.29	0.03425	0.04220	P49755,Q9Y3Q3	TMED10,TMED3
GO:0042147	retrograde transport, endosome to Golgi	80	2	0.29	0.03425	0.04220	O14653,O15498	GOSR2,YKT6
GO:0006896	Golgi to vacuole transport	10	1	0.04	0.03576	0.04220	O14653	GOSR2
GO:0016322	neuron remodeling	10	1	0.04	0.03576	0.04220	P05067	APP
GO:0071236	cellular response to antibiotic	10	1	0.04	0.03576	0.04220	P11021	HSPA5
GO:0048280	vesicle fusion with Golgi apparatus	10	1	0.04	0.03576	0.04220	O14653	GOSR2
GO:1902003	regulation of beta-amyloid formation	10	1	0.04	0.03576	0.04220	P49755	TMED10
GO:1903897	regulation of PERK-mediated unfolded protein response	10	1	0.04	0.03576	0.04220	P11021	HSPA5
GO:0035459	cargo loading into vesicle	10	1	0.04	0.03576	0.04220	P49755	TMED10
GO:0002003	angiotensin maturation	10	1	0.04	0.03576	0.04220	P08473	MME
GO:0045835	negative regulation of meiotic nuclear division	11	1	0.04	0.03927	0.04435	P10644	PRKAR1A
GO:0071985	multivesicular body sorting pathway	11	1	0.04	0.03927	0.04435	P51159	RAB27A
GO:0034116	positive regulation of heterotypic cell-cell adhesion	11	1	0.04	0.03927	0.04435	O75955	FLOT1
GO:1990440	positive regulation of transcription from RNA polymerase II promoter in response to endoplasmic reti...	11	1	0.04	0.03927	0.04435	P11021	HSPA5
GO:0006983	ER overload response	11	1	0.04	0.03927	0.04435	P11021	HSPA5
GO:0006903	vesicle targeting	77	3	0.28	0.04155	0.04554	O14653,O15498,P49755	GOSR2,TMED10,YKT6
GO:0097502	mannosylation	34	2	0.12	0.04213	0.04554	Q9BT22,Q2PZI1	ALG1,DPY19L1
GO:0007191	adenylate cyclase-activating dopamine receptor signaling pathway	12	1	0.04	0.04276	0.04554	P59768	GNG2
GO:2000484	positive regulation of interleukin-8 secretion	12	1	0.04	0.04276	0.04554	P19256	CD58
GO:0071360	cellular response to exogenous dsRNA	12	1	0.04	0.04276	0.04554	O75955	FLOT1
GO:1903894	regulation of IRE1-mediated unfolded protein response	12	1	0.04	0.04276	0.04554	P11021	HSPA5
GO:0090399	replicative senescence	12	1	0.04	0.04276	0.04554	P08473	MME
GO:0050435	beta-amyloid metabolic process	24	2	0.09	0.04553	0.04732	P49755,P08473	MME,TMED10
GO:0006878	cellular copper ion homeostasis	13	1	0.05	0.04624	0.04732	P05067	APP
GO:0001967	suckling behavior	13	1	0.05	0.04624	0.04732	P05067	APP
GO:0071318	cellular response to ATP	13	1	0.05	0.04624	0.04732	P14625	HSP90B1
GO:0006995	cellular response to nitrogen starvation	13	1	0.05	0.04624	0.04732	P60520	GABARAPL2
GO:0044130	negative regulation of growth of symbiont in host	14	1	0.05	0.04971	0.04971	Q13501	SQSTM1
GO:0034435	cholesterol esterification	14	1	0.05	0.04971	0.04971	P35610	SOAT1
GO:0010288	response to lead ion	14	1	0.05	0.04971	0.04971	P05067	APP

## Sheet: GSEA results
GS<br> follow link to MSigDB	GS DETAILS	SIZE	ES	NES	NOM p-val	FDR q-val	FWER p-val	RANK AT MAX	LEADING EDGE
HALLMARK_UNFOLDED_PROTEIN_RESPONSE	Details ...	16	0.59435403	18486158	0.005964215	0.008083935	0.009	82	tags=63%, list=23%, signal=78%
HALLMARK_MTORC1_SIGNALING	Details ...	23	0.41547832	14838024	0.060669456	0.05663912	0.137	82	tags=39%, list=23%, signal=48%
