# Supplementary material for: Systematic genetic mapping of necroptosis identifies SLC39A7 as modulator of death receptor trafficking
Source: Cell Death Differ. 2018 Sep 20;26(6):1138–55. doi: 10.1038/s41418-018-0192-6 (PMC6748104; doi:10.1038/s41418-018-0192-6)
Supplement: Supplementary file 8 — Supplementary Table 3 [file 41418_2018_192_MOESM8_ESM.xlsx]

## Sheet: KO sgRNA sequences
Target Gene	Guide	Guide Sequence	GeneID	NCBI Ref Seq mRNA	Guide position in mRNA sequence
FADD	sg.529	CGCGTCGACGACTTCGAGG	8772	NM_003824.3	529
SLC39A7	sg.522	CCTCTTGCAGATCGTCGTGC	7922	NM_006979.2	522
	sg.618	GCCAGATGCTCTCGTGAGTG			618
	sg.650	ATGTCCATGGTCGTGATCGT			650
	sg.910	TGAAGTAGAGAGCGATGCCG			910
	sg.1018	ACTCTGGAGCAACCCGGACA			1018
	sg.1505	GGCAAAGTCTCCGACCTCGT			1505
RIPK1	sg.1206	GTGTGGCAGTACCTTCAAGC	8737	NM_003804.4	1206
	sg.1035	GGGAAGCGAATCCGGAAGCT			1035
RIPK3	sg.286	CTCGTCGGCAAAGGCGGGTT	11035	NM_006871.3	286
MLKL	sg.734	CACACCGTTTGTGGATGACC	197259	NM_152649.3	734
TNFR1	sg.696	CACTCCAATAATGCCGGTAC	7132	NM_001065.3	696
TNFR2	sg.125	CGGACTGGAGCTCTGGGCTG	7133	NM_001066.2	125
	sg.149	GCACGCCTTGCCCGCCCAGG			149
SPI1	sg.505	GCACGTCCTCGATACCCCCA	6688	NM_001080547.1	505
	sg.572	GGGTACTGGAGGCACATCCG			572
SP1	sg.154	AGGAGTTGGTGGCAATAATG	6667	NM_138473.2	154
	sg.276	TGCTGCCAGCAGAGCCAAAG			276
SP3	sg.540	AGCTGCAGGCACAGCGCGGG	6670	NM_003111.4	540
	sg.543	CGAAAAGCCCGTGAAACAAG			543
PCBP2	sg.351	ATGGACACCGGTGTGATTGA	5094	NM_005016.5	351
	sg.379	TAAATGTCACTCTCACCATC			379
LAMTOR1	sg.207	TGACCACTTCTAGGACCGAG	55004	NM_017907.2	207 (intron-exon junction)
	sg.159	GTAGCAGCACCCCATGGCCG			159

## Sheet: SAM sgRNA sequences
Target Gene	Guide	Guide Sequence	NCBI Ref Seq mRNA	sgRNA ID accordingly to Konermann et al
TNIP1	sg.1	CAGCACGGGACAGCCAGTCT	NM_001252391	NM_001252391_21792
	sg.2	AGGTGGAGGCTGACAAATAA		NM_001252391_21791
	sg.3	GAATTCCAGGGAGTTGGGGT		NM_001252391_21793
BIRC3	sg.1	GGTCATGGAAATCCCCGAGT	NM_001165	NM_001165_15250
	sg.2	GTGTGTGTGGTTATTACCGC		NM_001165_15251
	sg.3	AAAAGCATGACTCTTAACCG		NM_001165_15249
Renilla		GGTATAATACACCGCGCTAC
