# Supplementary material for: Systematic genetic mapping of necroptosis identifies SLC39A7 as modulator of death receptor trafficking
Source: Cell Death Differ. 2018 Sep 20;26(6):1138–55. doi: 10.1038/s41418-018-0192-6 (PMC6748104; doi:10.1038/s41418-018-0192-6)
Supplement: Supplementary file 9 — Supplementary Table 4 [file 41418_2018_192_MOESM9_ESM.xlsx]

## Sheet: Description
DESeq2 results:
sgRNA	Internal sgRNA name
GeneName	Official gene symbol
baseMean	Average of normalized count values divided by size factors
log2FoldChange	Effect size of treatment vs. control
lfcSE	Standard error estimate for the log2 fold change
stat	Wald statistic
pvalue	Wald test p-value
padj	BH-corrected p-value (FDR)
Gene Set Enrichment Analysis (fgsea) results:
GeneName	Official gene symbol
aLFC	Average log2FoldChange of significantly enriched sgRNAs
pval	Enrichment p-value (permutation test)
padj	BH-corrected p-value (FDR)
ES	Enrichment Score
NES	Normalized Enrichment Score (normalized to mean enrichment of random samples of same size)
nMoreExtreme	Numer of times a random gene had a more extreme ES in the permutation test
LeadingEdge	Leading edge genes that drive the enrichment
size	Number of significantly enriched sgRNAs for the gene
totalSize	Total number of used sgRNAs for the gene

## Sheet: KBM7fadd-_TNF50_deseq2
sgRNA	GeneName	baseMean	log2FoldChange	lfcSE	stat	pvalue	padj
SLC39A7_5	SLC39A7	2475.6	3.73748	0.332131	11.253	1.11886e-29	9.73032e-27
SLC27A3_2	SLC27A3	5492.92	3.53232	0.291755	12.1071	4.84102e-34	6.31511e-31
SLC2A2_5	SLC2A2	7711.57	3.43914	0.280184	12.2746	6.20162e-35	1.618e-31
SLC16A12_3	SLC16A12	7249.5	3.11866	0.292896	10.6477	8.93992e-27	3.88737e-24
SLC25A24_5	SLC25A24	632.203	3.0433	0.308518	9.86424	2.97402e-23	9.69903e-21
SLC36A1_1	SLC36A1	1555	3.0137	0.369513	8.15586	1.73358e-16	3.01527e-14
SLC16A5_5	SLC16A5	1034.63	2.91399	0.259947	11.21	1.82189e-29	1.18833e-26
SLC46A2_1	SLC46A2	2425.18	2.90307	0.292209	9.93488	1.4676e-23	5.46994e-21
SLC35B3_6	SLC35B3	3004.55	2.7824	0.250402	11.1117	5.49993e-29	2.86986e-26
SLC39A7_2	SLC39A7	1361.01	2.717	0.297356	9.1372	3.2044e-20	9.28919e-18
SLC22A1_4	SLC22A1	1763.57	2.57149	0.29593	8.68953	1.81967e-18	4.74751e-16
SLC16A3_4	SLC16A3	2226.74	2.55932	0.313374	8.16699	1.58093e-16	2.94618e-14
SLC52A2_2	SLC52A2	196.421	2.45893	0.414924	5.92621	1.54998e-09	8.79111e-08
SLC25A51_4	SLC25A51	2013.55	2.40854	0.282433	8.52782	7.45681e-18	1.76862e-15
SLC46A2_4	SLC46A2	1186.16	2.33786	0.325719	7.17752	3.54927e-13	3.85835e-11
SLC20A1_6	SLC20A1	2669.67	2.32416	0.337565	6.88507	2.88792e-12	2.51153e-10
DYRK1A_3	DYRK1A	1471.6	2.26376	0.300573	7.53147	2.5086e-14	3.27247e-12
SLC25A18_2	SLC25A18	1218.95	2.2346	0.320772	6.9663	1.62689e-12	1.51592e-10
SLC27A4_3	SLC27A4	3166.11	2.20738	0.277877	7.94375	9.80833e-16	1.50529e-13
SLC22A31_1	SLC22A31	953.617	2.20597	0.369472	5.97061	1.18185e-09	7.00786e-08
SLC35C2_4	SLC35C2	691.641	2.16809	0.317575	6.82702	4.33486e-12	3.64828e-10
SLC1A1_2	SLC1A1	858.709	2.16778	0.309316	7.00831	1.20609e-12	1.16544e-10
SLC22A20_1	SLC22A20	983.72	2.16542	0.314139	6.89319	2.72769e-12	2.45398e-10
SLC31A2_3	SLC31A2	3241.37	2.13033	0.258826	8.23075	9.30243e-17	2.0225e-14
SLC30A1_4	SLC30A1	2178.1	2.11621	0.277902	7.61496	1.31887e-14	1.91163e-12
SLC7A3_1	SLC7A3	2114.42	2.10015	0.277211	7.57602	1.7816e-14	2.44641e-12
SLC7A10_6	SLC7A10	1200.44	2.0711	0.399467	5.18466	1.08204e-07	4.62795e-06
CTNNBL1_4	CTNNBL1	543.771	2.05463	0.391665	5.24588	7.77702e-08	3.38171e-06
SLC24A5_2	SLC24A5	1206.77	2.05114	0.274026	7.48519	3.57223e-14	4.43807e-12
SLC37A4_2	SLC37A4	1609.93	2.04803	0.252622	8.10711	2.592e-16	4.22658e-14
SLC25A34_4	SLC25A34	1755.64	2.04742	0.300118	6.82206	4.4872e-12	3.65847e-10
KANSL1_5	KANSL1	2897.27	2.02539	0.247483	8.18396	1.37329e-16	2.75609e-14
SLC43A1_3	SLC43A1	3020.7	2.02411	0.274211	7.3816	7.8202e-14	9.27404e-12
SLCO5A1_4	SLCO5A1	275.867	2.01478	0.573315	3.51426	0.000220493	0.00368761
SLC35A3_2	SLC35A3	560.133	1.99221	0.508241	3.91981	4.43086e-05	0.000939846
SLC19A3_4	SLC19A3	681.914	1.97208	1.2403	1.59	0.0559173	0.274704
SLCO4A1_3	SLCO4A1	618.074	1.93329	0.367885	5.25515	7.39521e-08	3.27019e-06
SLC6A17_4	SLC6A17	1352.16	1.93056	0.381401	5.06176	2.07701e-07	8.33679e-06
RCC1_1	RCC1	488.33	1.89726	0.323184	5.87053	2.17208e-09	1.20574e-07
SLC7A2_6	SLC7A2	1655.57	1.87288	0.285436	6.56148	2.66374e-11	2.04403e-09
SLC38A5_2	SLC38A5	327.639	1.86688	0.3877	4.81526	7.35048e-07	2.66353e-05
SLC22A15_4	SLC22A15	697.971	1.83657	0.346788	5.29594	5.92039e-08	2.75827e-06
SLC30A10_3	SLC30A10	1315.04	1.83095	0.334664	5.47102	2.2373e-08	1.08095e-06
SLC26A8_2	SLC26A8	1355.15	1.81797	0.292152	6.22266	2.44393e-10	1.59405e-08
SLC24A4_3	SLC24A4	1377.89	1.81017	0.289457	6.25369	2.00437e-10	1.41335e-08
SLC22A14_3	SLC22A14	1783.06	1.78841	0.245662	7.27996	1.66965e-13	1.89396e-11
SLC36A1_5	SLC36A1	860.984	1.77861	0.310509	5.72807	5.07895e-09	2.59823e-07
SLCO1B1_6	SLCO1B1	756.104	1.7703	0.286262	6.18417	3.12142e-10	1.939e-08
SLC25A45_6	SLC25A45	712.887	1.76363	0.326568	5.40051	3.32266e-08	1.57615e-06
SLC4A4_5	SLC4A4	503.025	1.73643	0.303689	5.71778	5.39609e-09	2.70739e-07
SLC5A2_2	SLC5A2	1219.08	1.73508	0.27794	6.24265	2.15105e-10	1.44186e-08
SLC25A14_5	SLC25A14	1119.81	1.73079	0.282125	6.13482	4.26268e-10	2.58635e-08
SLC35E1P1_6	SLC35E1P1	1521.02	1.72991	0.27293	6.3383	1.16155e-10	8.418e-09
SLC39A7_4	SLC39A7	1381.73	1.72928	0.256746	6.73539	8.17458e-12	6.46287e-10
neg_control_11	neg	1835.91	1.71819	0.275248	6.24234	2.15533e-10	1.44186e-08
SLC25A1P5_3	SLC25A1P5	1544.78	1.71569	0.288444	5.94807	1.35661e-09	7.8653e-08
SLC25A2_1	SLC25A2	1529.4	1.6976	0.241569	7.0274	1.05207e-12	1.05571e-10
SLC22A20_4	SLC22A20	759.648	1.69451	0.294505	5.75375	4.36439e-09	2.27734e-07
SLC45A4_4	SLC45A4	368.713	1.6931	0.391254	4.32736	7.54526e-06	0.000200873
SLC22A18_4	SLC22A18	700.661	1.68777	0.29036	5.81268	3.07409e-09	1.67089e-07
SLC16A2_6	SLC16A2	1191.06	1.68711	0.359449	4.69361	1.3421e-06	4.54746e-05
SLC25A45_1	SLC25A45	1529.17	1.66933	0.256761	6.50148	3.97657e-11	2.96425e-09
FLVCR1_6	FLVCR1	681.168	1.65741	0.302583	5.47752	2.15663e-08	1.06163e-06
SLC5A11_2	SLC5A11	1160.63	1.65433	0.324003	5.10592	1.64593e-07	6.70972e-06
SLC1A7_4	SLC1A7	860.461	1.64258	0.365959	4.48843	3.58751e-06	0.000107584
SLC35G2_4	SLC35G2	2683.06	1.62357	0.227611	7.13308	4.9075e-13	5.12147e-11
SLC18A3_1	SLC18A3	563.182	1.61515	0.40276	4.01021	3.03322e-05	0.000688145
MED26_2	MED26	154.278	1.60767	0.5721	2.81012	0.00247615	0.0269178
SLC2A3P1_3	SLC2A3P1	651.62	1.60639	0.314181	5.11295	1.58581e-07	6.56727e-06
SLC22A18_5	SLC22A18	445.857	1.60555	0.417671	3.84406	6.05074e-05	0.00122375
SLC17A5_6	SLC17A5	656.395	1.59571	0.329862	4.83751	6.57378e-07	2.45014e-05
SLC25A5_3	SLC25A5	1245.76	1.59353	0.257259	6.19427	2.92771e-10	1.86302e-08
KANSL1_3	KANSL1	888.788	1.58804	0.330212	4.80915	7.57882e-07	2.70865e-05
SLC12A9_3	SLC12A9	514.82	1.56702	0.362024	4.3285	7.50632e-06	0.000200873
SLC35A2_4	SLC35A2	579.22	1.56159	0.511561	3.0526	0.00113435	0.0143666
SLC7A8_4	SLC7A8	884.294	1.54207	0.298737	5.16196	1.22191e-07	5.14186e-06
SLC5A2_3	SLC5A2	1353.98	1.53852	0.368674	4.17312	1.50232e-05	0.000356322
SLC25A14_2	SLC25A14	1361.04	1.5205	0.335166	4.53657	2.85889e-06	8.87957e-05
SLC35E3_5	SLC35E3	335.049	1.5181	0.415851	3.65059	0.00013082	0.0023853
SLC35F3_4	SLC35F3	621.67	1.5075	0.284852	5.29221	6.04223e-08	2.76564e-06
SLC35E1P1_2	SLC35E1P1	1945.2	1.50329	0.261195	5.75542	4.32142e-09	2.27734e-07
SLC9C2_4	SLC9C2	708.554	1.50079	0.35774	4.19519	1.36324e-05	0.000329322
SLC18A2_3	SLC18A2	460.896	1.48896	0.339117	4.39071	5.6491e-06	0.000156792
SLC36A4_4	SLC36A4	304.398	1.4865	0.411311	3.61406	0.00015072	0.00267503
SLC38A9_6	SLC38A9	493.304	1.48243	0.298473	4.9667	3.40505e-07	1.34602e-05
SLC48A1_5	SLC48A1	626.479	1.46874	0.316761	4.63672	1.76986e-06	5.77197e-05
SLC22A23_1	SLC22A23	928.453	1.46812	0.385809	3.80529	7.08182e-05	0.00136863
SLC12A4_6	SLC12A4	821.607	1.46704	0.300334	4.88468	5.17985e-07	2.01705e-05
SLC22A2_1	SLC22A2	412.967	1.46298	0.520403	2.81123	0.00246759	0.0269178
SLC17A4_4	SLC17A4	636.244	1.45251	0.364751	3.98219	3.4141e-05	0.00076761
SLC44A1_2	SLC44A1	930.033	1.44814	0.296942	4.87683	5.39019e-07	2.06809e-05
SLC38A5_1	SLC38A5	183.364	1.4432	0.414555	3.48131	0.000249483	0.00408399
SLC16A1_1	SLC16A1	722.302	1.4422	1.03965	1.38719	0.0826912	0.349612
SLC26A5_1	SLC26A5	990.083	1.4412	0.355986	4.04848	2.57753e-05	0.000589892
neg_control_93	neg	1300.24	1.43999	0.368966	3.90276	4.75506e-05	0.000976846
SLC19A1_1	SLC19A1	1017.69	1.43785	0.273284	5.26136	7.14952e-08	3.21605e-06
SLC35F1_3	SLC35F1	437.56	1.43581	0.315499	4.55092	2.67062e-06	8.39474e-05
SLC15A1_3	SLC15A1	764.11	1.42277	0.298075	4.7732	9.06613e-07	3.19642e-05
SLC9A6_2	SLC9A6	916.146	1.40587	0.38528	3.64896	0.000131653	0.0023853
SLC13A1_2	SLC13A1	852.228	1.39272	0.313963	4.43593	4.58381e-06	0.000134373
VPS13D_1	VPS13D	431.339	1.3809	0.322071	4.28757	9.03182e-06	0.00023102
SLC25A20_6	SLC25A20	315.702	1.38012	0.42749	3.22844	0.000622339	0.00824204
SLC17A7_3	SLC17A7	410.444	1.37556	0.302222	4.55148	2.66353e-06	8.39474e-05
SLC35F2_3	SLC35F2	567.231	1.3734	0.326746	4.20326	1.31549e-05	0.000320758
SLC35B4_6	SLC35B4	1393.48	1.35548	0.280423	4.8337	6.70105e-07	2.4624e-05
MFSD7_2	MFSD7	1348.7	1.34643	0.338279	3.98024	3.44233e-05	0.00076761
SLC4A7_2	SLC4A7	559.169	1.34145	0.300428	4.46511	4.00129e-06	0.000118629
SLC26A4_5	SLC26A4	1111.86	1.34128	0.316726	4.23482	1.14365e-05	0.000286903
SLC10A1_6	SLC10A1	979.864	1.3411	0.343816	3.90063	4.79722e-05	0.000977809
SLC6A11_2	SLC6A11	472.072	1.33599	0.336805	3.96664	3.64462e-05	0.000799061
SLC7A6_5	SLC7A6	255.779	1.33116	0.482015	2.76165	0.00287547	0.0296949
SLC13A1_5	SLC13A1	638.471	1.32172	0.382953	3.45139	0.000278854	0.00435647
SLC22A23_4	SLC22A23	1172.18	1.31581	0.277256	4.74585	1.03814e-06	3.61135e-05
SLC3A1_1	SLC3A1	668.371	1.31293	0.291014	4.51159	3.21722e-06	9.87498e-05
SLC9A6_1	SLC9A6	1088.88	1.31241	0.308204	4.25824	1.03021e-05	0.000260954
SLC39A14_1	SLC39A14	666.968	1.3105	0.364272	3.59757	0.0001606	0.00279337
SLC2A4_6	SLC2A4	948.467	1.31025	0.388036	3.37661	0.000366929	0.0054393
SLC25A53_1	SLC25A53	940.41	1.30805	0.296233	4.4156	5.03656e-06	0.000146004
SLC17A7_5	SLC17A7	223.093	1.30047	0.582074	2.23419	0.0127351	0.0933314
SLC52A3_3	SLC52A3	1561.79	1.30023	0.40054	3.24618	0.00058483	0.00790581
SLC5A6_2	SLC5A6	213.296	1.29378	0.395635	3.27013	0.000537493	0.00733229
SLC22A20_3	SLC22A20	839.411	1.2895	0.308859	4.17505	1.48963e-05	0.000356322
SLC37A3_1	SLC37A3	557.624	1.28702	0.324891	3.96139	3.72571e-05	0.000810032
SLC44A5_2	SLC44A5	807.99	1.28544	0.29152	4.40943	5.18217e-06	0.000147514
SLC19A3_5	SLC19A3	677.422	1.28414	0.336147	3.82018	6.66773e-05	0.00131789
SLC35A2_2	SLC35A2	450.239	1.28393	0.5284	2.42985	0.00755253	0.0643939
SLC25A34_1	SLC25A34	707.235	1.27922	0.326122	3.92252	4.38143e-05	0.00093698
SLC26A11_5	SLC26A11	762.798	1.27851	0.27558	4.63934	1.74764e-06	5.77165e-05
SLC11A1_4	SLC11A1	891.872	1.27179	0.261284	4.86748	5.65158e-07	2.13695e-05
SLC6A8_4	SLC6A8	738.545	1.26914	0.289695	4.38095	5.90808e-06	0.000160564
SLC39A6_6	SLC39A6	1047.72	1.26821	0.282049	4.49641	3.45552e-06	0.000104831
SLC52A3_5	SLC52A3	1029.32	1.26712	0.268497	4.71933	1.18312e-06	4.06152e-05
U2AF2_5	U2AF2	246.881	1.26447	0.384429	3.28922	0.000502324	0.00700836
SLC35E1_5	SLC35E1	1049.94	1.26321	0.272702	4.63222	1.80885e-06	5.82627e-05
SLC36A2_3	SLC36A2	1052.55	1.26303	0.287362	4.39524	5.53262e-06	0.000155211
SLC16A12_6	SLC16A12	603.152	1.25965	0.367046	3.43186	0.000299725	0.00462711
SLC25A45_5	SLC25A45	786.137	1.25528	0.339998	3.69203	0.000111234	0.00205823
SLC24A3_5	SLC24A3	587.276	1.25399	0.329244	3.8087	6.98509e-05	0.00136001
SLC25A44_1	SLC25A44	475.361	1.25222	0.536416	2.33441	0.00978703	0.0783263
SLC35F6_1	SLC35F6	1044.89	1.24802	0.301752	4.13592	1.7677e-05	0.000415489
SLC5A9_1	SLC5A9	1159.41	1.24586	0.284105	4.3852	5.79387e-06	0.000159118
SLC26A1_6	SLC26A1	226.754	1.24099	0.379279	3.27198	0.000533992	0.00733229
SLC5A1_6	SLC5A1	628.015	1.23879	0.349238	3.54713	0.000194729	0.00327773
SLC22A15_5	SLC22A15	764.611	1.23708	0.316289	3.91122	4.59154e-05	0.000958347
SLC26A10_1	SLC26A10	242.359	1.2359	0.586863	2.10594	0.0176049	0.118379
SLC16A9_6	SLC16A9	275.978	1.23469	0.479051	2.57737	0.0049777	0.0458898
SLC7A9_4	SLC7A9	521.818	1.23157	0.314729	3.91313	4.55544e-05	0.000958347
neg_control_12	neg	1362.09	1.22958	0.284952	4.31506	7.97802e-06	0.000208147
SLC17A4_5	SLC17A4	835.278	1.22896	0.264616	4.64433	1.70593e-06	5.70611e-05
SLC35B3_1	SLC35B3	241.563	1.22856	0.366273	3.35422	0.000397943	0.00583278
SLC39A11_2	SLC39A11	896.573	1.22856	0.28577	4.29912	8.57398e-06	0.00022148
SLC2A8_10	SLC2A8	654.242	1.22564	0.29044	4.21995	1.22181e-05	0.000300726
SLC6A11_5	SLC6A11	918.728	1.22026	0.308729	3.95252	3.86662e-05	0.00083372
MFSD7_5	MFSD7	587.724	1.21929	0.318381	3.82966	6.41593e-05	0.0012778
SLC35F3_2	SLC35F3	1175.97	1.21263	0.351063	3.45417	0.000275995	0.00435647
SLC17A4_6	SLC17A4	411.112	1.18881	0.326487	3.64121	0.00013568	0.0024413
SLC30A7_3	SLC30A7	194.017	1.18805	0.403694	2.94294	0.00162554	0.0194104
SLC10A4_1	SLC10A4	627.473	1.18543	0.328598	3.60755	0.000154552	0.0027245
SLC52A2_5	SLC52A2	768.342	1.17442	0.345621	3.398	0.000339405	0.0051483
SLC6A19_6	SLC6A19	840.097	1.17266	0.307703	3.81102	6.91961e-05	0.00135739
SLC2A14_1	SLC2A14	900.539	1.1724	0.344183	3.40632	0.000329229	0.00502315
SLC7A11_5	SLC7A11	721.623	1.17224	0.312882	3.7466	8.96246e-05	0.00169443
SLC37A1_5	SLC37A1	423.684	1.16725	0.298619	3.90883	4.63715e-05	0.000960185
SLC48A1_2	SLC48A1	1334.19	1.1668	0.340595	3.42577	0.000306525	0.00470425
SLC26A2_4	SLC26A2	283.63	1.16385	0.395569	2.94223	0.00162931	0.0194104
SLC1A4_5	SLC1A4	799.322	1.16234	0.285668	4.06887	2.36212e-05	0.000545378
SLC47A1_2	SLC47A1	461.935	1.16086	0.3305	3.51245	0.000222001	0.00368917
SLCO6A1_4	SLCO6A1	829.167	1.15954	0.335838	3.45269	0.000277513	0.00435647
SLC16A2_5	SLC16A2	593.278	1.15601	0.273779	4.22242	1.20849e-05	0.00030028
SLC25A31_2	SLC25A31	929.683	1.15525	0.323647	3.56946	0.00017886	0.00307003
SLC2A1_6	SLC2A1	325.84	1.1472	0.463002	2.47774	0.00661095	0.0573022
SLC7A7_6	SLC7A7	764.201	1.14606	0.280354	4.08791	2.17641e-05	0.000506987
SLC35E1_6	SLC35E1	792.609	1.14543	0.311302	3.67947	0.000116858	0.00214706
SLC13A4_5	SLC13A4	732.269	1.14058	0.303164	3.76227	8.41898e-05	0.00160329
SLC39A7_3	SLC39A7	788.735	1.14035	0.320853	3.55413	0.000189613	0.00321235
FLVCR2_4	FLVCR2	2328.9	1.13852	0.383526	2.96857	0.00149596	0.0182381
SLC30A3_4	SLC30A3	433.207	1.13593	0.39122	2.90355	0.0018448	0.0214931
neg_control_50	neg	1385.42	1.13578	0.329588	3.44605	0.000284422	0.00441701
SLC24A2_2	SLC24A2	338.984	1.1257	0.383879	2.93244	0.00168154	0.0198513
RHBG_1	RHBG	861.358	1.12332	0.304158	3.6932	0.000110724	0.00205823
SLC7A5_1	SLC7A5	1211.14	1.12143	0.254372	4.40861	5.20171e-06	0.000147514
SLC17A8_2	SLC17A8	574.474	1.11883	0.337967	3.31046	0.000465715	0.00660354
SLC44A2_3	SLC44A2	603.622	1.11093	0.428702	2.59139	0.00477951	0.0446944
SLCO1A2_4	SLCO1A2	351.037	1.10961	0.393156	2.82233	0.00238384	0.0262023
SLC10A3_5	SLC10A3	403.85	1.10628	0.319253	3.46522	0.000264901	0.00421418
neg_control_34	neg	841.773	1.10333	0.329215	3.35141	0.000402006	0.00585941
SLC34A3_3	SLC34A3	665.359	1.10151	0.29503	3.73355	9.4398e-05	0.00177183
SLC18A1_3	SLC18A1	162.844	1.09831	0.615945	1.78312	0.037283	0.207402
SLC4A5_5	SLC4A5	297.037	1.09667	0.365368	3.00156	0.00134301	0.0166062
SLC35D1_1	SLC35D1	711.981	1.09117	0.355349	3.0707	0.00106781	0.0135898
SLC35A1_6	SLC35A1	552.413	1.08803	0.455701	2.3876	0.0084793	0.0706789
SLC32A1_4	SLC32A1	426.811	1.08681	0.376863	2.88382	0.00196441	0.0224787
SLC35A5_2	SLC35A5	531.009	1.08514	0.501955	2.16182	0.0153159	0.106843
SLC9A8_3	SLC9A8	1167.2	1.08455	0.304787	3.55839	0.00018657	0.00318144
SLC35F6_3	SLC35F6	744.514	1.08336	0.298767	3.62609	0.000143875	0.00257103
SLC16A6_6	SLC16A6	1116.53	1.08182	0.334787	3.23137	0.000615986	0.00824099
SLC25A32_6	SLC25A32	588.211	1.07793	0.384889	2.80061	0.00255029	0.0274946
SLC22A6_1	SLC22A6	413.328	1.07568	0.318335	3.37908	0.000363645	0.00542142
SLC9A8_4	SLC9A8	1051.18	1.07521	0.249117	4.31609	7.94073e-06	0.000208147
SLC9A1_4	SLC9A1	803.554	1.07437	0.299262	3.59006	0.000165302	0.0028561
SLC39A6_3	SLC39A6	699.527	1.0697	0.407298	2.62634	0.0043154	0.0415456
SLC25A39_2	SLC25A39	632.485	1.0684	0.321986	3.31816	0.000453059	0.00645918
SLC12A2_3	SLC12A2	741.321	1.06623	0.268398	3.97258	3.55493e-05	0.000786001
SLC38A3_6	SLC38A3	1272.92	1.0662	0.452546	2.35601	0.00923631	0.0757784
SLC6A2_5	SLC6A2	432.284	1.05695	0.468587	2.2556	0.0120479	0.0901264
NUP153_5	NUP153	847.97	1.05606	0.313689	3.36658	0.000380526	0.00560899
SLC17A5_3	SLC17A5	846.429	1.05375	0.347422	3.03306	0.00121042	0.0152559
SLC23A3_5	SLC23A3	207.512	1.05364	0.436101	2.41604	0.00784517	0.0661709
SLC39A7_6	SLC39A7	660.632	1.05035	0.291504	3.60322	0.000157151	0.00275173
SLCO5A1_2	SLCO5A1	171.149	1.04937	0.472294	2.22185	0.0131467	0.0958091
SLC41A2_2	SLC41A2	438.63	1.04498	0.370367	2.82146	0.00239025	0.0262023
SLC39A9_5	SLC39A9	378.925	1.04104	0.387247	2.68832	0.00359068	0.036371
SLC6A18_2	SLC6A18	891.243	1.04048	0.321992	3.23138	0.000615973	0.00824099
SLC22A10_3	SLC22A10	2132.72	1.03838	0.29684	3.49813	0.00023427	0.00386842
SLC34A3_2	SLC34A3	684.745	1.03693	0.31654	3.27582	0.000526774	0.00731038
SLC25A41_3	SLC25A41	56.5562	1.03186	0.724779	1.42369	0.0772687	0.340401
SLC45A4_6	SLC45A4	977.139	1.03107	0.304115	3.39039	0.00034897	0.00523255
SLC30A1_1	SLC30A1	298.832	1.02446	0.390789	2.62151	0.00437708	0.0419846
SLC17A9_6	SLC17A9	984.95	1.02412	0.309565	3.30826	0.000469396	0.00661975
SLC4A8_1	SLC4A8	1424.36	1.0241	0.347303	2.94872	0.00159548	0.0192714
SLC17A4_3	SLC17A4	1020.57	1.02315	0.294813	3.4705	0.000259749	0.00418324
KANSL1_2	KANSL1	205.907	1.02211	0.43598	2.34439	0.00952914	0.0768171
SLC19A2_1	SLC19A2	512.718	1.02035	0.359441	2.83872	0.00226472	0.0254467
SLC25A17_12	SLC25A17	306.484	1.01725	0.413865	2.45793	0.00698703	0.0601622
SLC16A7_5	SLC16A7	757.331	1.0161	0.35808	2.83762	0.00227255	0.0254467
SLC5A12_4	SLC5A12	597.717	1.01585	0.386127	2.63088	0.00425815	0.0411463
SLC27A1_4	SLC27A1	84.6178	1.005	0.58254	1.72519	0.0422462	0.225862
SLC6A5_3	SLC6A5	780.805	1.00479	0.444651	2.25974	0.0119188	0.0896146
SLC38A9_3	SLC38A9	369.075	1.00268	0.44868	2.23473	0.0127177	0.0933314
RHCG_5	RHCG	23.9441	1.00134	0.876728	1.14214	0.126698	0.456569
MFSD7_4	MFSD7	1445.75	0.996946	0.331785	3.00479	0.0013288	0.0165088
SLC35A3_4	SLC35A3	482.927	0.99623	0.428646	2.32413	0.0100592	0.0797705
UCP3_2	UCP3	332.035	0.992634	0.367406	2.70174	0.00344888	0.035149
SLC17A8_5	SLC17A8	845.061	0.991955	0.285654	3.47257	0.000257748	0.0041768
SLC17A1_4	SLC17A1	1001.61	0.990154	0.322142	3.07366	0.00105726	0.0135215
SLC10A3_1	SLC10A3	489.25	0.987889	0.426329	2.3172	0.0102465	0.0810092
SLC35G1_4	SLC35G1	354.786	0.986773	0.479037	2.05991	0.0197037	0.127561
SLC1A3_1	SLC1A3	694.62	0.984844	0.395367	2.49096	0.0063699	0.0559565
SLC25A41_4	SLC25A41	925.033	0.984266	0.338838	2.90483	0.00183726	0.0214931
RPL13A_1	RPL13A	366.844	0.981464	0.338033	2.90346	0.00184533	0.0214931
SLC14A1_4	SLC14A1	466.752	0.979673	0.389753	2.51358	0.00597572	0.0536837
SLC24A1_3	SLC24A1	183.129	0.976582	0.416494	2.34477	0.00951946	0.0768171
SLC10A2_1	SLC10A2	1153.23	0.974893	0.287059	3.39614	0.00034172	0.00515345
SLC43A2_5	SLC43A2	1253.64	0.970326	0.252993	3.83539	6.2683e-05	0.001258
SLC25A31_4	SLC25A31	820.573	0.969261	0.289445	3.34869	0.00040598	0.00588445
SLC39A14_6	SLC39A14	136.298	0.96822	0.625185	1.54869	0.0607277	0.287819
SLC35F2_6	SLC35F2	573.869	0.96712	0.364189	2.65555	0.00395899	0.0389773
SLC22A3_5	SLC22A3	1442.54	0.963946	0.254366	3.7896	7.54441e-05	0.00144731
SLC7A7_2	SLC7A7	252.933	0.962475	0.396559	2.42707	0.00761066	0.0646782
SLC52A1_3	SLC52A1	1208.15	0.962366	0.276521	3.48027	0.000250455	0.00408399
RCC1_4	RCC1	485.747	0.961634	0.345273	2.78514	0.00267523	0.0282577
SLC12A3_4	SLC12A3	716.869	0.958753	0.288009	3.3289	0.000435955	0.00628402
SLC7A3_2	SLC7A3	928.849	0.951762	0.31583	3.01352	0.00129116	0.0161954
SLC8A3_3	SLC8A3	689.87	0.951412	0.316111	3.00974	0.00130736	0.0163201
SLC35A5_5	SLC35A5	532.626	0.950823	0.383187	2.48136	0.00654418	0.0569125
SLC10A5_5	SLC10A5	1004.48	0.949427	0.341615	2.77924	0.00272435	0.0286606
SLC16A13_2	SLC16A13	925.151	0.948686	0.290205	3.26903	0.000539594	0.00733229
SLC35F4_4	SLC35F4	238.983	0.94635	0.369479	2.56131	0.00521394	0.0477304
SLC2A1_3	SLC2A1	153.385	0.945485	0.41558	2.2751	0.01145	0.0873481
SLC25A51_3	SLC25A51	898.755	0.945054	0.358488	2.63622	0.00419178	0.0406556
SLC22A13_2	SLC22A13	386.742	0.941163	0.436332	2.15699	0.0155033	0.107289
SLC2A11_4	SLC2A11	237.547	0.937967	0.431082	2.17584	0.0147835	0.104113
SLC5A10_1	SLC5A10	827.401	0.937804	0.325062	2.885	0.00195708	0.0224787
SLC6A9_5	SLC6A9	1372.12	0.935616	0.327779	2.85441	0.00215586	0.024349
SLC25A6_2	SLC25A6	455.484	0.932479	0.3162	2.94901	0.00159396	0.0192714
SLC17A1_2	SLC17A1	368.053	0.930489	0.46629	1.99552	0.0229932	0.143515
SAE1_2	SAE1	185.546	0.926674	0.460542	2.01214	0.0221027	0.139627
SLC25A16_6	SLC25A16	922.007	0.924611	0.326756	2.82966	0.00232985	0.0259768
SLC35B2_4	SLC35B2	677.676	0.920451	0.31911	2.88443	0.00196058	0.0224787
SLC39A3_1	SLC39A3	662.911	0.914184	0.279603	3.26958	0.00053854	0.00733229
SLC22A31_4	SLC22A31	1392.25	0.911894	0.288168	3.16445	0.000776876	0.0101853
UCP2_6	UCP2	85.0872	0.91178	0.532044	1.71373	0.043289	0.229089
SLC16A11_2	SLC16A11	1509.06	0.91171	0.339208	2.68776	0.00359667	0.036371
SLC17A2_6	SLC17A2	592.5	0.909269	0.342277	2.65653	0.00394744	0.0389773
SLC44A1_1	SLC44A1	829.788	0.908757	0.27618	3.29045	0.000500129	0.00700836
SLC2A10_2	SLC2A10	873.463	0.90746	0.315566	2.87566	0.00201593	0.0229675
SLC16A4_3	SLC16A4	431.997	0.903922	0.326979	2.76446	0.00285082	0.0296949
SLCO4C1_6	SLCO4C1	1242.31	0.900662	0.278849	3.22993	0.000619101	0.00824099
NIPBL_2	NIPBL	702.903	0.900521	0.319029	2.82269	0.00238112	0.0262023
SLC25A40_5	SLC25A40	758.893	0.89854	0.361263	2.48722	0.00643732	0.056359
SLC2A9_6	SLC2A9	1142.63	0.898078	0.270186	3.32393	0.000443798	0.00636192
neg_control_115	neg	1100.9	0.897044	0.282546	3.17486	0.000749534	0.00987644
SLC6A17_1	SLC6A17	262.209	0.896716	0.415058	2.16046	0.0153686	0.106925
NBAS_1	NBAS	610.168	0.895543	0.334064	2.68075	0.00367287	0.0367146
SLC5A8_1	SLC5A8	726.793	0.893777	0.286292	3.12191	0.000898399	0.0115464
neg_control_42	neg	633.319	0.893354	0.300863	2.9693	0.00149239	0.0182381
SLC10A7_5	SLC10A7	841.562	0.890764	0.283554	3.14143	0.000840633	0.0109115
SLC40A1_3	SLC40A1	469.418	0.888474	0.307783	2.88669	0.00194658	0.0224787
SLC7A5P2_3	SLC7A5P2	535.29	0.887329	0.30998	2.86254	0.00210133	0.0238364
SLC36A4_3	SLC36A4	756.99	0.886988	0.480065	1.84764	0.0323273	0.187426
SLC5A7_6	SLC5A7	1001.27	0.886563	0.316104	2.80465	0.00251853	0.0272649
SLC33A1_6	SLC33A1	200.767	0.886211	0.40579	2.18392	0.0144842	0.10325
SLC35G5_1	SLC35G5	629.96	0.885867	0.338689	2.61558	0.00445382	0.0425337
SLC46A2_2	SLC46A2	634.452	0.885312	0.340957	2.59655	0.00470826	0.0441865
SLC44A4_3	SLC44A4	568.44	0.883887	0.342273	2.5824	0.00490573	0.0453867
SLC7A4_1	SLC7A4	453.401	0.875479	0.354235	2.47147	0.006728	0.0581237
SLC22A15_6	SLC22A15	413.765	0.872487	0.325257	2.68246	0.00365419	0.0366683
SLC35D1_2	SLC35D1	286.961	0.872242	0.400981	2.17527	0.0148049	0.104113
SLC4A8_5	SLC4A8	569.914	0.871382	0.399814	2.17947	0.0146484	0.103852
SLC22A1_5	SLC22A1	1481.05	0.868829	0.250718	3.46536	0.00026476	0.00421418
SLC25A46_1	SLC25A46	153.947	0.865875	0.413494	2.09405	0.0181279	0.120653
UCP1_3	UCP1	402.308	0.863377	0.333631	2.58782	0.00482922	0.044998
DIRC2_3	DIRC2	225.959	0.858014	0.376904	2.27648	0.0114087	0.0873481
SLC7A7_1	SLC7A7	596.332	0.855045	0.340289	2.5127	0.00599055	0.0536837
SLC25A27_5	SLC25A27	1286.28	0.853461	0.290662	2.93626	0.00166097	0.0196976
SLC9A2_5	SLC9A2	824.87	0.853451	0.353789	2.41232	0.00792578	0.0664899
SLC23A2_3	SLC23A2	943.53	0.85246	0.319397	2.66897	0.00380422	0.0378825
SLC22A11_2	SLC22A11	863.892	0.84924	0.340097	2.49705	0.00626157	0.0551907
SLC25A47_2	SLC25A47	907.811	0.849169	0.32658	2.60019	0.00465863	0.0438785
SLC37A1_3	SLC37A1	811.002	0.848307	0.31879	2.66103	0.00389515	0.0386405
RPL13A_3	RPL13A	290.634	0.847547	0.346441	2.44644	0.00721374	0.0619101
SLC12A4_4	SLC12A4	156.801	0.847094	0.540386	1.56757	0.0584904	0.282344
SLC22A8_3	SLC22A8	767.833	0.846697	0.369288	2.29278	0.0109302	0.0853799
neg_control_84	neg	604.921	0.84278	0.336436	2.50503	0.00612213	0.0545141
SLC25A2_5	SLC25A2	514.577	0.842325	0.318528	2.64443	0.00409147	0.0401303
SLC30A4_5	SLC30A4	352.043	0.841045	0.402373	2.09022	0.0182992	0.121411
SLC25A20_1	SLC25A20	1334.08	0.840381	0.266597	3.15225	0.000810095	0.0105677
SLC19A1_4	SLC19A1	910.548	0.84012	0.285162	2.94611	0.00160897	0.0193447
RPTOR_3	RPTOR	149.438	0.839965	0.53388	1.57332	0.0578223	0.279885
PAFAH1B1_3	PAFAH1B1	457.084	0.839488	0.322059	2.60663	0.00457193	0.043218
VMP1_6	VMP1	69.2788	0.836931	0.796822	1.05034	0.146782	0.497989
SLC24A3_1	SLC24A3	1099.33	0.836909	0.306249	2.73277	0.00314018	0.0322548
SLC26A7_5	SLC26A7	609.074	0.835372	0.393368	2.12364	0.0168502	0.113639
SLC41A3_6	SLC41A3	599.097	0.830578	0.297489	2.79196	0.00261946	0.0278946
SLC11A1_3	SLC11A1	1106.5	0.828574	0.300079	2.76119	0.00287958	0.0296949
SLC3A2_1	SLC3A2	801.955	0.828259	0.329766	2.51166	0.0060083	0.0536837
SLC35G1_3	SLC35G1	741.631	0.827665	0.303935	2.72317	0.00323294	0.0330774
SLC2A12_2	SLC2A12	500.449	0.826091	0.355214	2.32562	0.0100195	0.079698
SLC12A3_5	SLC12A3	1055.12	0.824468	0.368431	2.23778	0.0126177	0.0932568
SLC2A12_6	SLC2A12	920.302	0.82277	0.295385	2.78541	0.00267299	0.0282577
SLC25A26_5	SLC25A26	322.425	0.821541	0.453023	1.81346	0.0348801	0.198695
SLC2A1_1	SLC2A1	295.943	0.820398	0.40634	2.01899	0.021744	0.138366
RHCG_4	RHCG	453.808	0.81991	0.379008	2.16331	0.0152587	0.106843
SLC35B3_2	SLC35B3	929.036	0.815758	0.291975	2.79394	0.00260354	0.0278946
SLC41A2_4	SLC41A2	2037.68	0.811366	0.258523	3.13847	0.000849149	0.0109675
SLC5A6_5	SLC5A6	300.394	0.808476	0.3642	2.21987	0.0132138	0.09603
SLC4A8_3	SLC4A8	368.146	0.804355	0.357638	2.24908	0.0122538	0.0908242
SLC5A1_3	SLC5A1	358.494	0.803608	0.312792	2.56914	0.0050975	0.0468288
SLC38A10_5	SLC38A10	616.775	0.798913	0.28304	2.82262	0.00238168	0.0262023
SLC32A1_1	SLC32A1	68.8306	0.798763	0.649298	1.2302	0.109312	0.411421
SLC26A9_6	SLC26A9	655.721	0.798732	0.330052	2.42002	0.00775986	0.065732
SLC39A13_6	SLC39A13	266.719	0.797999	0.379161	2.10465	0.0176611	0.118452
SLCO6A1_5	SLCO6A1	417.512	0.797515	0.336222	2.37199	0.00884624	0.0728071
SLC29A3_1	SLC29A3	420.53	0.796377	0.37872	2.10281	0.0177412	0.118684
SLC6A17_3	SLC6A17	1090.49	0.795076	0.340862	2.33255	0.00983599	0.0784774
CTCF_4	CTCF	143.13	0.794994	0.517547	1.53608	0.0622592	0.291101
SLC51A_5	SLC51A	298.085	0.794725	0.457673	1.73645	0.0412423	0.223239
SLC12A2_2	SLC12A2	373.551	0.79252	0.352072	2.25102	0.0121921	0.0906245
SLC22A5_4	SLC22A5	632.502	0.79061	0.385865	2.04893	0.0202346	0.130351
SLC22A8_2	SLC22A8	410.897	0.790136	0.363075	2.17623	0.0147689	0.104113
SLC35B1_4	SLC35B1	319.845	0.787918	0.358149	2.19998	0.0139043	0.0998386
SLC38A6_1	SLC38A6	378.013	0.785662	0.492286	1.59595	0.0552504	0.272236
SLC48A1_6	SLC48A1	589.386	0.784834	0.377627	2.07833	0.0188395	0.123189
URI1_6	URI1	733.696	0.781657	0.279856	2.79306	0.00261056	0.0278946
SLC6A14_4	SLC6A14	626.871	0.780903	0.420516	1.85701	0.0316547	0.185589
SLC1A1_5	SLC1A1	1749.7	0.780399	0.374385	2.08448	0.0185582	0.122016
SLC39A2_2	SLC39A2	645.407	0.777427	0.310756	2.50172	0.00617953	0.0547104
SLC35F5_4	SLC35F5	626.398	0.775042	0.338664	2.28853	0.0110534	0.0857568
SLC27A2_6	SLC27A2	879.224	0.772289	0.257867	2.99491	0.00137264	0.0168925
SLC2A5_1	SLC2A5	1066.46	0.771052	0.376846	2.04607	0.0203748	0.130931
SLC36A3_4	SLC36A3	696.324	0.770816	0.395371	1.9496	0.0256117	0.157226
SLC25A53_2	SLC25A53	934.99	0.769695	0.307712	2.50135	0.00618611	0.0547104
NFYC_6	NFYC	563.251	0.769152	0.278447	2.76229	0.00286989	0.0296949
neg_control_4	neg	1067.23	0.768282	0.327021	2.34934	0.00940346	0.0768171
SLC25A24_1	SLC25A24	653.882	0.764109	0.289236	2.64182	0.00412309	0.0401386
SLC6A9_1	SLC6A9	615.3	0.763505	0.365596	2.08838	0.0183816	0.121411
SLC39A4_4	SLC39A4	895.436	0.762953	0.288772	2.64206	0.00412012	0.0401386
SLC26A1_5	SLC26A1	1114.71	0.761424	0.342291	2.22449	0.0130577	0.0954276
SLC16A9_3	SLC16A9	426.961	0.759409	0.356849	2.1281	0.0166644	0.113223
SLC25A39_3	SLC25A39	427.176	0.759284	0.37296	2.03583	0.0208835	0.133216
FLVCR1_2	FLVCR1	1023.95	0.757427	0.322625	2.3477	0.00944479	0.0768171
SLC4A3_2	SLC4A3	178.885	0.757193	0.472286	1.60325	0.0544397	0.271645
SLC39A11_3	SLC39A11	879.468	0.756437	0.27382	2.76254	0.00286771	0.0296949
VPS13D_3	VPS13D	263.026	0.75561	0.366771	2.06017	0.0196913	0.127561
SLC2A8_11	SLC2A8	333.832	0.754695	0.344961	2.18777	0.0143433	0.102525
SLC41A3_3	SLC41A3	759.955	0.753863	0.28076	2.68508	0.00362558	0.0365217
SLC7A10_1	SLC7A10	395.847	0.751638	0.331223	2.26928	0.0116255	0.0881716
SLC35B1_1	SLC35B1	231.675	0.751444	0.515944	1.45644	0.0726349	0.327296
SLC39A9_1	SLC39A9	720.592	0.751078	0.333022	2.25534	0.012056	0.0901264
SLC45A1_5	SLC45A1	340.401	0.751023	0.353605	2.12391	0.016839	0.113639
SLC18A1_4	SLC18A1	311.977	0.750847	0.429667	1.74751	0.0402745	0.220893
SLC17A8_4	SLC17A8	328.703	0.746691	0.348757	2.14101	0.0161367	0.110211
SLC1A7_6	SLC1A7	943.09	0.742475	0.293443	2.53022	0.00569958	0.0516326
RPTOR_4	RPTOR	662.79	0.741537	0.303628	2.44226	0.00729789	0.0624269
SLC47A2_6	SLC47A2	412.296	0.741017	0.432399	1.71374	0.0432887	0.229089
SLC12A3_2	SLC12A3	1082.18	0.735798	0.284785	2.5837	0.00488732	0.0453772
SLC2A13_4	SLC2A13	331.298	0.735309	0.382578	1.92199	0.0273038	0.166051
KANSL1_4	KANSL1	571.546	0.734743	0.343832	2.13692	0.0163022	0.11105
SLC13A4_6	SLC13A4	745.785	0.734181	0.321219	2.28561	0.0111385	0.085977
SLC39A3_4	SLC39A3	677.675	0.731296	0.320722	2.28015	0.0112992	0.0869609
SLC35E1_3	SLC35E1	185.693	0.729617	0.493774	1.47763	0.0697533	0.318715
SLC22A4_2	SLC22A4	1071.55	0.726915	0.325091	2.23603	0.0126748	0.0933314
neg_control_16	neg	989.663	0.723977	0.329189	2.19928	0.0139292	0.0998386
SLC25A32_5	SLC25A32	1605.74	0.723965	0.326958	2.21425	0.0134058	0.0968859
SLC7A1_6	SLC7A1	925.54	0.723179	0.315945	2.28894	0.0110415	0.0857568
SLC43A3_3	SLC43A3	879.81	0.720782	0.317466	2.27042	0.0115909	0.0881652
SLC36A1_3	SLC36A1	743.452	0.720574	0.344891	2.08928	0.0183411	0.121411
NBAS_4	NBAS	517.831	0.719631	0.338891	2.12349	0.0168564	0.113639
SLC7A9_2	SLC7A9	632.942	0.716855	0.400452	1.79011	0.0367179	0.204774
SLC2A10_5	SLC2A10	761.661	0.716457	0.274155	2.61333	0.00448324	0.0425337
SLC11A2_4	SLC11A2	659.706	0.709663	0.361066	1.96547	0.0246802	0.152584
SLC45A2_3	SLC45A2	1109.78	0.707572	0.344051	2.05659	0.0198629	0.128273
SLC25A15_3	SLC25A15	553.706	0.706866	0.35345	1.9999	0.0227553	0.142641
SLC24A2_4	SLC24A2	564.224	0.706492	0.311934	2.26488	0.0117601	0.0889335
SLC7A14_5	SLC7A14	457.699	0.706253	0.327754	2.15483	0.0155876	0.107304
UCP1_2	UCP1	391.053	0.705055	0.426767	1.65208	0.0492588	0.251499
SLC6A4_3	SLC6A4	384.157	0.701138	0.415251	1.68847	0.045661	0.238259
SLC30A8_2	SLC30A8	1029.09	0.700865	0.326841	2.14436	0.0160021	0.109579
neg_control_107	neg	872.931	0.700639	0.306262	2.28772	0.0110771	0.0857568
SAE1_5	SAE1	664.539	0.697629	0.272592	2.55925	0.00524499	0.0478467
SLC22A13_1	SLC22A13	1205.27	0.697358	0.276932	2.51815	0.00589859	0.0532506
SLC2A5_4	SLC2A5	485.378	0.695163	0.47332	1.4687	0.0709574	0.321403
SLC26A5_4	SLC26A5	784.711	0.692205	0.291256	2.37662	0.00873607	0.0721278
SLC27A5_2	SLC27A5	719.222	0.691578	0.303861	2.27597	0.0114239	0.0873481
SLC24A4_2	SLC24A4	559.253	0.6913	0.278361	2.48347	0.00650553	0.0567656
SLC22A16_3	SLC22A16	844.777	0.688575	0.304637	2.26031	0.011901	0.0896146
SLC4A2_1	SLC4A2	451.299	0.687796	0.413172	1.66467	0.0479891	0.247438
SLC39A12_4	SLC39A12	416.592	0.687795	0.329989	2.08429	0.0185667	0.122016
SLC25A38_1	SLC25A38	452.497	0.686734	0.429471	1.59902	0.0549079	0.272236
DYRK1A_2	DYRK1A	697.119	0.68549	0.361894	1.89417	0.029101	0.174139
SLC25A22_3	SLC25A22	688.36	0.685356	0.373147	1.83669	0.0331276	0.190794
SLC16A3_5	SLC16A3	630.853	0.684219	0.291905	2.34398	0.00953957	0.0768171
SLC16A2_2	SLC16A2	448.566	0.682548	0.348623	1.95784	0.0251246	0.154599
SLC17A4_1	SLC17A4	651.639	0.680541	0.285573	2.38307	0.00858444	0.0713274
SLCO4A1_2	SLCO4A1	161.411	0.680367	0.497544	1.36745	0.0857421	0.35678
SLC47A2_5	SLC47A2	1009.8	0.678326	0.314371	2.15773	0.0154745	0.107289
SLC2A6_1	SLC2A6	897.107	0.678044	0.259443	2.61346	0.00448154	0.0425337
SLC4A5_3	SLC4A5	497.317	0.676801	0.351429	1.92585	0.0270612	0.16496
SLC27A1_1	SLC27A1	850.38	0.676378	0.312845	2.16202	0.0153082	0.106843
SLC15A4_3	SLC15A4	598.894	0.676253	0.418951	1.61416	0.0532464	0.267668
SLC8A2_4	SLC8A2	487.122	0.676015	0.387776	1.74331	0.0406395	0.220893
SLC35F1_5	SLC35F1	925.455	0.673373	0.305813	2.20191	0.0138357	0.0997165
SLC15A2_2	SLC15A2	707.896	0.671983	0.329495	2.03943	0.0207033	0.132715
SLC26A11_3	SLC26A11	536.542	0.671655	0.298029	2.25366	0.0121088	0.0902624
SLC19A3_2	SLC19A3	577.888	0.670637	0.369294	1.816	0.0346854	0.198018
SLC12A8_3	SLC12A8	316.126	0.669606	0.427292	1.56709	0.0585466	0.282344
SLC25A23_2	SLC25A23	171.543	0.669491	0.455818	1.46877	0.0709479	0.321403
SLC25A47_6	SLC25A47	595.754	0.669391	0.332226	2.01487	0.0219593	0.139305
SLC26A5_3	SLC26A5	535.023	0.667777	0.290203	2.30107	0.0106938	0.0842785
NBAS_3	NBAS	401.836	0.666696	0.388714	1.71513	0.0431606	0.229089
SLC25A37_1	SLC25A37	188.876	0.66549	0.397809	1.67289	0.0471748	0.24421
SLC25A6_3	SLC25A6	268.925	0.664822	0.519198	1.28048	0.100188	0.391665
SLC44A2_4	SLC44A2	1075.97	0.663967	0.326056	2.03636	0.0208573	0.133216
SLC22A9_5	SLC22A9	187.867	0.662727	0.498771	1.32872	0.0919703	0.371447
SLC35D3_2	SLC35D3	926.625	0.657377	0.272841	2.40938	0.00798982	0.0668123
SLC45A4_3	SLC45A4	1351.39	0.654123	0.337831	1.93624	0.0264189	0.161801
SLC17A2_4	SLC17A2	1035.83	0.6541	0.278925	2.34508	0.00951153	0.0768171
SLC39A13_5	SLC39A13	51.7494	0.6527	0.669902	0.974322	0.164948	0.531953
SLC9A3_5	SLC9A3	644.07	0.652367	0.310806	2.09895	0.0179106	0.119511
SLC12A9_1	SLC12A9	178.662	0.652081	0.486729	1.33972	0.0901681	0.369307
SLC30A5_2	SLC30A5	343.055	0.648893	0.428755	1.51344	0.0650844	0.301073
SLC25A36_1	SLC25A36	765.845	0.648754	0.268608	2.41524	0.00786239	0.0661709
SLC9A8_5	SLC9A8	685.611	0.648404	0.301732	2.14894	0.0158196	0.108614
SLC35G3_5	SLC35G3	347.093	0.648007	0.462803	1.40018	0.0807298	0.345399
SLC1A2_4	SLC1A2	436.455	0.647561	0.447328	1.44762	0.0738616	0.33225
SLC26A6_4	SLC26A6	432.021	0.64747	0.459401	1.40938	0.0793613	0.344352
SLC13A2_5	SLC13A2	207.667	0.64633	0.418196	1.54552	0.0611101	0.287819
SLC44A1_6	SLC44A1	237.391	0.64343	0.486633	1.32221	0.0930495	0.374639
SLC17A4_2	SLC17A4	661.722	0.642289	0.274458	2.34021	0.00963643	0.0773583
SLC25A2_4	SLC25A2	568.931	0.64152	0.414541	1.54754	0.0608662	0.287819
SLC44A5_4	SLC44A5	950.675	0.64123	0.422119	1.51907	0.0643723	0.299906
SLC43A2_6	SLC43A2	946.882	0.638523	0.251742	2.53642	0.00559962	0.0509039
FLVCR1_4	FLVCR1	269.877	0.635956	0.341946	1.85981	0.0314559	0.185589
SLC35D3_6	SLC35D3	630.941	0.634729	0.276088	2.299	0.0107524	0.0842785
SLC12A9_4	SLC12A9	287.962	0.634725	0.385302	1.64734	0.0497436	0.252984
SLC25A38_3	SLC25A38	1004.97	0.634424	0.344555	1.84129	0.0327897	0.189686
SLC22A12_2	SLC22A12	1698.34	0.633937	0.396344	1.59946	0.054859	0.272236
SLC26A9_4	SLC26A9	342.266	0.631484	0.349217	1.80829	0.035281	0.199805
SLC9A9_6	SLC9A9	713.04	0.630325	0.439392	1.43454	0.0757091	0.337074
SLC10A6_6	SLC10A6	552.334	0.628984	0.326568	1.92604	0.0270496	0.16496
SLC7A5P1_1	SLC7A5P1	313.328	0.628874	0.340334	1.84781	0.0323147	0.187426
SLC45A3_2	SLC45A3	432.584	0.625463	0.349433	1.78994	0.0367322	0.204774
SLC35A4_4	SLC35A4	385.294	0.625417	0.332408	1.88147	0.0299539	0.177613
SLC2A1_2	SLC2A1	383.668	0.624083	0.352595	1.76997	0.0383659	0.21252
SLC10A6_1	SLC10A6	1067.49	0.622514	0.356665	1.74537	0.04046	0.220893
SLC8A2_3	SLC8A2	531.506	0.619028	0.326335	1.89691	0.02892	0.173853
SLC25A12_6	SLC25A12	821.132	0.618492	0.269045	2.29884	0.0107569	0.0842785
SLC25A51_2	SLC25A51	573.059	0.615812	0.342148	1.79984	0.0359427	0.201666
SLC35E2B_1	SLC35E2B	828.436	0.615194	0.311811	1.97297	0.0242494	0.150277
SLC1A3_5	SLC1A3	222.223	0.614735	0.442629	1.38883	0.0824428	0.349612
SLC5A1_2	SLC5A1	554.72	0.613432	0.305403	2.00859	0.0222901	0.140471
SLC22A11_1	SLC22A11	574.709	0.613157	0.294995	2.07853	0.0188302	0.123189
SLC26A6_1	SLC26A6	234.462	0.612542	0.464605	1.31841	0.0936826	0.376607
SLC35G4_6	SLC35G4	626.723	0.612274	0.358397	1.70837	0.0437841	0.230308
SLC1A5_3	SLC1A5	438.083	0.611856	0.381671	1.6031	0.0544563	0.271645
SLC5A12_6	SLC5A12	157.678	0.611662	0.428084	1.42884	0.0765257	0.338974
SLC5A3_2	SLC5A3	760.949	0.610639	0.275229	2.21866	0.013255	0.0960617
SLC5A4_1	SLC5A4	812.635	0.610551	0.335228	1.8213	0.0342806	0.196567
SLC1A6_3	SLC1A6	184.617	0.609771	0.434648	1.40291	0.0803223	0.345399
SLC50A1_6	SLC50A1	457.19	0.609752	0.35	1.74215	0.0407412	0.220985
SLCO2B1_4	SLCO2B1	601.66	0.609436	0.294725	2.06781	0.0193289	0.125758
SLC35F6_6	SLC35F6	723.756	0.608749	0.282464	2.15514	0.0155756	0.107304
RHAG_1	RHAG	713.263	0.604216	0.344261	1.75511	0.0396201	0.218539
SLC35F2_5	SLC35F2	419.849	0.603973	0.42444	1.42299	0.0773699	0.340401
SLC5A3_3	SLC5A3	379.999	0.603113	0.318997	1.89065	0.0293353	0.175139
SLCO1B3_2	SLCO1B3	1025.06	0.602566	0.315808	1.90801	0.0281948	0.170278
SLC38A4_5	SLC38A4	387.859	0.599734	0.380315	1.57694	0.0574048	0.27942
SLC39A9_6	SLC39A9	1220.09	0.599539	0.297668	2.01412	0.0219983	0.139305
SLC9A5_5	SLC9A5	519.972	0.598126	0.289164	2.06846	0.0192982	0.125758
SLC6A6_2	SLC6A6	996.737	0.597603	0.298882	1.99946	0.0227791	0.142641
SLCO2A1_3	SLCO2A1	896.691	0.591303	0.328231	1.80149	0.0358132	0.201372
FLVCR2_6	FLVCR2	352.052	0.591148	0.322193	1.83476	0.0332705	0.191195
neg_control_70	neg	361.35	0.589628	0.378674	1.55709	0.0597249	0.285394
MED26_5	MED26	217.184	0.588803	0.413153	1.42514	0.0770578	0.340176
NIPBL_1	NIPBL	453.468	0.588365	0.380703	1.54547	0.061116	0.287819
SLC35B1_3	SLC35B1	364.299	0.586677	0.419054	1.4	0.0807563	0.345399
SLC9A9_5	SLC9A9	531.919	0.585681	0.367088	1.59548	0.0553029	0.272236
SLC13A1_1	SLC13A1	281.558	0.584842	0.42295	1.38277	0.0833678	0.350823
NBAS_6	NBAS	755.157	0.583412	0.317514	1.83744	0.0330727	0.190794
SLC13A4_1	SLC13A4	566.649	0.583215	0.322796	1.80676	0.0354001	0.199805
SLCO1B1_5	SLCO1B1	716.238	0.582353	0.37014	1.57333	0.057821	0.279885
SLC44A2_6	SLC44A2	883.886	0.581878	0.356561	1.63192	0.0513483	0.259627
SLC30A2_1	SLC30A2	463.172	0.581874	0.313339	1.85701	0.0316546	0.185589
SLC25A30_6	SLC25A30	505.518	0.581012	0.312363	1.86005	0.0314391	0.185589
SLC7A5_2	SLC7A5	1140.79	0.579738	0.243868	2.37726	0.00872098	0.0721278
SLC3A1_2	SLC3A1	663.476	0.579586	0.351553	1.64865	0.0496101	0.252799
SLC1A5_1	SLC1A5	159.226	0.579122	0.44743	1.29433	0.0977755	0.387096
SLC6A8_5	SLC6A8	1357.19	0.578513	0.327288	1.76759	0.0385644	0.213166
SLC29A1_1	SLC29A1	310.748	0.574457	0.472037	1.21698	0.111807	0.417712
SLC16A13_6	SLC16A13	271.265	0.570981	0.344939	1.65531	0.0489311	0.250316
SLC46A3_5	SLC46A3	715.321	0.570514	0.315896	1.80602	0.0354579	0.199805
SLC8B1_4	SLC8B1	626.606	0.569698	0.352557	1.61591	0.0530574	0.267233
SLC37A3_4	SLC37A3	805.323	0.569014	0.301796	1.88542	0.0296863	0.17683
SLC41A1_6	SLC41A1	326.909	0.568844	0.335471	1.69566	0.0449755	0.235625
SLC51B_2	SLC51B	583.787	0.566936	0.365604	1.55068	0.0604887	0.287819
SLC48A1_1	SLC48A1	390.559	0.56564	0.312098	1.81238	0.0349639	0.198738
SLC5A9_6	SLC5A9	751.51	0.565556	0.327446	1.72718	0.042068	0.225834
SLC35D2_4	SLC35D2	1193.95	0.56463	0.323795	1.74379	0.040598	0.220893
SLC38A10_6	SLC38A10	387.2	0.562174	0.365292	1.53897	0.0619055	0.289967
SLC5A5_2	SLC5A5	255.947	0.561877	0.399396	1.40682	0.0797406	0.344443
SLC7A14_3	SLC7A14	525.72	0.561522	0.407585	1.37768	0.0841509	0.352974
SLC43A3_4	SLC43A3	781.063	0.560838	0.363667	1.54218	0.0615153	0.288657
SLC6A19_2	SLC6A19	755.015	0.558241	0.284661	1.96107	0.0249352	0.153796
RHBG_6	RHBG	90.4938	0.557865	0.551228	1.01204	0.155759	0.51375
SLC37A2_2	SLC37A2	2021.98	0.556611	0.322247	1.72728	0.0420589	0.225834
SLC2A10_6	SLC2A10	273.475	0.555703	0.377466	1.47219	0.0704841	0.321403
VMP1_1	VMP1	91.3258	0.554418	0.675527	0.82072	0.205903	0.61115
SLC3A2_5	SLC3A2	303.543	0.552876	0.403999	1.36851	0.0855766	0.35666
SLC25A12_4	SLC25A12	667.473	0.55282	0.276534	1.99911	0.0227985	0.142641
SLC38A8_2	SLC38A8	759.666	0.552533	0.27904	1.98012	0.023845	0.148123
SLC28A2_2	SLC28A2	383.01	0.551195	0.348538	1.58145	0.0568878	0.277421
SLC35G5_2	SLC35G5	471.26	0.549873	0.331878	1.65685	0.0487744	0.250316
SLC27A4_1	SLC27A4	348.176	0.549772	0.396548	1.38639	0.0828134	0.349612
SLC6A15_6	SLC6A15	193.177	0.54977	0.390476	1.40795	0.0795732	0.344352
SLC16A10_2	SLC16A10	521.05	0.54919	0.351306	1.56328	0.0589935	0.283974
SLC5A4_4	SLC5A4	821.35	0.54879	0.389306	1.40966	0.0793194	0.344352
SLC13A1_3	SLC13A1	841.334	0.548612	0.291262	1.88357	0.0298116	0.177172
SLC29A3_5	SLC29A3	523.775	0.547727	0.330707	1.65623	0.0488375	0.250316
SLC26A4_6	SLC26A4	424.653	0.545473	0.333149	1.63733	0.0507811	0.257258
SLC6A7_5	SLC6A7	588.805	0.545025	0.398178	1.3688	0.0855315	0.35666
SLC15A3_4	SLC15A3	250.147	0.543817	0.393284	1.38276	0.0833691	0.350823
SLC6A7_3	SLC6A7	534.476	0.542145	0.330625	1.63976	0.0505277	0.256472
SLC7A11_4	SLC7A11	702.246	0.541719	0.301652	1.79584	0.0362599	0.203009
SLC38A11_4	SLC38A11	660.982	0.54139	0.348731	1.55246	0.0602765	0.287498
SLC5A3_5	SLC5A3	779.125	0.541348	0.388164	1.39464	0.0815625	0.347707
SLC25A27_4	SLC25A27	769.709	0.540518	0.292021	1.85095	0.0320882	0.186871
SLC43A3_6	SLC43A3	339.28	0.540387	0.406718	1.32865	0.0919817	0.371447
RPTOR_5	RPTOR	170.732	0.540167	0.455246	1.18654	0.117705	0.434359
VPS13D_5	VPS13D	511.896	0.539593	0.405913	1.32933	0.0918692	0.371447
SLC29A3_4	SLC29A3	379.176	0.539332	0.355948	1.5152	0.0648608	0.300572
neg_control_14	neg	557.741	0.539288	0.348862	1.54585	0.0610704	0.287819
SLC34A1_3	SLC34A1	655.556	0.539011	0.303333	1.77696	0.0377874	0.20976
SLC26A3_3	SLC26A3	694.284	0.537852	0.314341	1.71105	0.0435363	0.229932
SLCO2A1_5	SLCO2A1	589.741	0.537832	0.295932	1.81741	0.0345769	0.197831
SLC38A11_2	SLC38A11	642.639	0.537552	0.281693	1.90829	0.028177	0.170278
SLC4A10_2	SLC4A10	825.597	0.535899	0.334481	1.60218	0.0545581	0.271645
SLC25A10_5	SLC25A10	634.795	0.535396	0.319368	1.67642	0.0468278	0.243374
SLC25A35_5	SLC25A35	446.125	0.534783	0.443469	1.20591	0.113927	0.423411
SLC8A2_2	SLC8A2	505.073	0.534551	0.288356	1.85378	0.031885	0.186103
SLCO3A1_2	SLCO3A1	990.055	0.53353	0.281633	1.89442	0.0290848	0.174139
RCC1_5	RCC1	323.044	0.532286	0.37751	1.40999	0.079271	0.344352
SLC38A2_1	SLC38A2	247.236	0.532063	0.377759	1.40847	0.0794955	0.344352
SLC25A15_1	SLC25A15	381.917	0.531993	0.357224	1.48924	0.0682116	0.312766
SLC7A13_3	SLC7A13	544.319	0.531945	0.304558	1.74661	0.0403522	0.220893
SLC22A12_3	SLC22A12	386.213	0.531296	0.487627	1.08955	0.137955	0.478623
SLC24A1_5	SLC24A1	547.741	0.530304	0.378707	1.4003	0.0807112	0.345399
SLC18B1_1	SLC18B1	761.116	0.526274	0.406285	1.29533	0.0976028	0.387096
SLC31A1_3	SLC31A1	350.275	0.525018	0.428118	1.22634	0.110035	0.413068
SLC7A13_4	SLC7A13	514.076	0.525003	0.489628	1.07225	0.141804	0.487076
SLC25A40_2	SLC25A40	923.371	0.523293	0.264218	1.98054	0.0238215	0.148123
SLC39A13_4	SLC39A13	321.009	0.523031	0.45486	1.14987	0.125098	0.452678
SLC6A7_6	SLC6A7	486.506	0.523023	0.392991	1.33088	0.0916146	0.371447
SLC8A3_6	SLC8A3	1800.43	0.522871	0.239822	2.18025	0.0146195	0.103852
SLC17A7_4	SLC17A7	301.061	0.521303	0.337016	1.54682	0.0609536	0.287819
SLC6A9_3	SLC6A9	659.58	0.521063	0.288441	1.80648	0.0354216	0.199805
SLC29A4_2	SLC29A4	947.694	0.519643	0.33294	1.56077	0.0592889	0.284871
SLC5A7_2	SLC5A7	502.846	0.519458	0.368973	1.40785	0.0795877	0.344352
neg_control_39	neg	973.93	0.515877	0.271486	1.9002	0.0287037	0.172951
SLC38A1_6	SLC38A1	430.732	0.514552	0.405447	1.2691	0.102203	0.396347
SLCO5A1_1	SLCO5A1	278.687	0.514382	0.428797	1.19959	0.115149	0.426799
SLC22A17_1	SLC22A17	282.323	0.513958	0.387061	1.32785	0.0921143	0.371447
SLC25A40_1	SLC25A40	238.525	0.512137	0.441061	1.16115	0.122791	0.446808
SLC2A13_3	SLC2A13	157.961	0.51111	0.40969	1.24755	0.106097	0.402923
SLC6A15_5	SLC6A15	411.347	0.509547	0.546729	0.931992	0.17567	0.556219
SLC45A3_5	SLC45A3	496.265	0.508521	0.32279	1.5754	0.0575825	0.279763
SLC23A1_5	SLC23A1	562.136	0.506622	0.325117	1.55828	0.0595838	0.285394
SLC38A4_2	SLC38A4	673.651	0.5065	0.263718	1.92061	0.0273904	0.16619
SLC25A5_1	SLC25A5	388.748	0.505993	0.34417	1.47018	0.0707561	0.321403
SLC25A31_1	SLC25A31	1104.55	0.504788	0.298595	1.69055	0.0454619	0.237695
SLC5A12_2	SLC5A12	1631.08	0.503796	0.271477	1.85576	0.0317437	0.185693
SLC46A1_6	SLC46A1	315.23	0.502713	0.481347	1.04439	0.148153	0.500689
neg_control_77	neg	305.682	0.502411	0.385143	1.30448	0.096035	0.383112
SLC37A1_6	SLC37A1	622.805	0.501656	0.270134	1.85706	0.0316512	0.185589
SLC7A1_2	SLC7A1	999.314	0.500007	0.321119	1.55708	0.0597259	0.285394
SLC51B_4	SLC51B	480.74	0.500004	0.435683	1.14763	0.12556	0.453704
SLC2A3_6	SLC2A3	222.813	0.499989	0.49574	1.00857	0.15659	0.514539
SLC23A3_2	SLC23A3	502.926	0.496854	0.403301	1.23197	0.108981	0.410882
SLC22A6_4	SLC22A6	357.007	0.49521	0.344768	1.43636	0.0754503	0.337072
SLC2A3P1_5	SLC2A3P1	380.789	0.494363	0.36384	1.35874	0.0871153	0.361917
SLC38A6_4	SLC38A6	4.68967	0.494299	1.93803	0.255052	0.399341	0.895774
SLC2A4_5	SLC2A4	520.52	0.493769	0.295162	1.67288	0.0471758	0.24421
neg_control_46	neg	873.479	0.493366	0.30897	1.59681	0.0551542	0.272236
SLC8A2_6	SLC8A2	781.026	0.49259	0.285487	1.72544	0.0422242	0.225862
SLC18A3_3	SLC18A3	841.016	0.489685	0.28037	1.74657	0.0403559	0.220893
SLC35F6_2	SLC35F6	619.309	0.489125	0.367991	1.32918	0.0918947	0.371447
neg_control_28	neg	1024.3	0.488946	0.34173	1.4308	0.0762442	0.338301
CTNNBL1_6	CTNNBL1	601.78	0.48889	0.385596	1.26788	0.10242	0.39646
SLC25A52_1	SLC25A52	696.124	0.488048	0.322061	1.51539	0.0648367	0.300572
SLCO1B1_1	SLCO1B1	736.839	0.487435	0.290352	1.67878	0.0465979	0.242663
SLCO3A1_1	SLCO3A1	638.566	0.487386	0.376477	1.2946	0.0977299	0.387096
CEP85_3	CEP85	411.685	0.485686	0.473657	1.0254	0.152588	0.511044
SLC22A17_4	SLC22A17	122.351	0.484665	0.624458	0.776138	0.218834	0.635788
SAE1_1	SAE1	155.351	0.483943	0.587428	0.823834	0.205017	0.610899
SLC6A16_5	SLC6A16	203.346	0.482744	0.467058	1.03359	0.150665	0.506552
SLC35E1P1_3	SLC35E1P1	752.181	0.481027	0.303962	1.58252	0.0567651	0.277341
SLC37A3_2	SLC37A3	1045.22	0.480854	0.289262	1.66235	0.0482218	0.248147
neg_control_82	neg	389.732	0.480798	0.344516	1.39557	0.0814213	0.347673
SLC25A6_1	SLC25A6	646.375	0.479836	0.287411	1.66951	0.0475079	0.245442
SLC30A2_3	SLC30A2	443.24	0.479474	0.30172	1.58914	0.0560148	0.274704
SLC48A1_3	SLC48A1	894.457	0.476509	0.331327	1.43819	0.0751907	0.337066
SLC22A6_2	SLC22A6	1001.64	0.476141	0.275565	1.72787	0.0420057	0.225834
SLC1A2_5	SLC1A2	751.217	0.475534	0.276921	1.71721	0.04297	0.228793
SLC20A1_3	SLC20A1	118.879	0.475159	0.530453	0.895762	0.18519	0.580537
SLC8A2_1	SLC8A2	384.902	0.473878	0.368306	1.28664	0.0991097	0.390011
SLC22A13_5	SLC22A13	384.841	0.473477	0.355074	1.33346	0.0911906	0.371447
SLC1A4_1	SLC1A4	698.026	0.473376	0.333032	1.42141	0.0775987	0.340833
SLC6A19_4	SLC6A19	739.89	0.472794	0.278257	1.69912	0.044648	0.234379
SLC25A31_6	SLC25A31	903.144	0.472393	0.3063	1.54226	0.0615058	0.288657
SLC7A11_6	SLC7A11	418.275	0.467627	0.410836	1.13823	0.127512	0.458163
SLC37A2_6	SLC37A2	852.95	0.467516	0.27219	1.71761	0.0429343	0.228793
SLC22A25_1	SLC22A25	247.947	0.466429	0.457657	1.01917	0.154062	0.511771
SLC25A32_3	SLC25A32	469.037	0.465766	0.30416	1.53132	0.0628454	0.293316
SLC26A4_2	SLC26A4	718.303	0.465751	0.349444	1.33284	0.0912928	0.371447
SLC39A1_2	SLC39A1	382.648	0.465103	0.400857	1.16027	0.122969	0.446833
SLC9B2_1	SLC9B2	387.881	0.464946	0.334569	1.38969	0.0823122	0.349612
MFSD7_3	MFSD7	473.573	0.463904	0.334565	1.38659	0.0827837	0.349612
SLC18A3_2	SLC18A3	416.435	0.463882	0.436448	1.06286	0.143923	0.491909
SLC12A1_3	SLC12A1	507.669	0.462807	0.330305	1.40115	0.0805843	0.345399
SLC6A2_6	SLC6A2	500.691	0.462445	0.361573	1.27898	0.100452	0.391665
SLC24A5_4	SLC24A5	767.568	0.460831	0.284643	1.61898	0.0527255	0.266075
SLC16A12_5	SLC16A12	701.627	0.460375	0.408338	1.12743	0.129779	0.463172
SLC22A7_4	SLC22A7	553.393	0.457831	0.333934	1.37102	0.085184	0.356162
SLC35A1_1	SLC35A1	275.736	0.455048	0.456915	0.995914	0.159646	0.52195
SLC9A3_3	SLC9A3	514.224	0.453859	0.355063	1.27825	0.100581	0.391665
SLC23A1_2	SLC23A1	809.275	0.451485	0.258944	1.74356	0.0406178	0.220893
SLC16A4_5	SLC16A4	733.372	0.450817	0.366662	1.22952	0.109439	0.411421
SLC22A11_3	SLC22A11	361.498	0.44975	0.313361	1.43524	0.0756087	0.337074
SLC30A9_1	SLC30A9	752.766	0.447022	0.348414	1.28302	0.0997426	0.390985
SLC38A6_6	SLC38A6	589.351	0.44692	0.304161	1.46935	0.0708685	0.321403
SLC35E1P1_4	SLC35E1P1	608.063	0.446802	0.277057	1.61267	0.0534078	0.267963
SLC17A6_4	SLC17A6	1556.69	0.446429	0.347801	1.28358	0.0996453	0.390985
DYRK1A_1	DYRK1A	750.362	0.446157	0.281035	1.58755	0.0561942	0.275067
SLC2A8_1	SLC2A8	79.0348	0.445339	0.569846	0.781508	0.217252	0.632601
neg_control_53	neg	561.577	0.444872	0.333936	1.33221	0.0913963	0.371447
SLC25A13_1	SLC25A13	464.547	0.444606	0.331772	1.34009	0.0901073	0.369307
SLC22A31_5	SLC22A31	222.101	0.443479	0.391786	1.13194	0.128829	0.460433
SLC16A8_5	SLC16A8	898.601	0.44333	0.294773	1.50397	0.0662949	0.30505
SLC6A4_5	SLC6A4	729.634	0.442916	0.299359	1.47955	0.0694972	0.318102
SLC2A4_1	SLC2A4	457.038	0.442837	0.343788	1.28811	0.0988536	0.389656
SLC6A6_3	SLC6A6	416.315	0.442419	0.328989	1.34478	0.0893477	0.36741
SLC10A6_4	SLC10A6	438.712	0.442325	0.433324	1.02077	0.153681	0.511771
SLC6A13_1	SLC6A13	216.88	0.442076	0.357816	1.23548	0.108325	0.409003
SLC16A10_1	SLC16A10	1047.84	0.442052	0.255498	1.73016	0.0418012	0.225796
SLC25A14_3	SLC25A14	562.762	0.441508	0.360568	1.22448	0.110386	0.413194
SLC35F6_4	SLC35F6	684.952	0.440707	0.423555	1.04049	0.149055	0.503086
SLC13A5_1	SLC13A5	353.785	0.439062	0.347442	1.2637	0.103169	0.39732
MFSD7_1	MFSD7	738.695	0.438925	0.305563	1.43644	0.075438	0.337072
SLC16A12_2	SLC16A12	1349.14	0.437651	0.255982	1.7097	0.0436611	0.230125
SLC22A8_6	SLC22A8	745.031	0.437038	0.272157	1.60583	0.0541557	0.271194
SLC6A20_6	SLC6A20	912.635	0.435881	0.311337	1.40003	0.0807521	0.345399
VMP1_4	VMP1	679.672	0.433792	0.315998	1.37277	0.0849118	0.355594
SLC30A4_4	SLC30A4	518.206	0.432593	0.302059	1.43215	0.0760504	0.338016
SLC25A42_2	SLC25A42	187.071	0.432275	0.395686	1.09247	0.137313	0.477668
SLC35C1_2	SLC35C1	749.527	0.431093	0.285308	1.51097	0.0653978	0.301987
neg_control_94	neg	460.083	0.43024	0.320044	1.34432	0.0894232	0.36741
SLC8A3_2	SLC8A3	468.746	0.430062	0.340444	1.26324	0.103251	0.39732
SLC17A9_5	SLC17A9	677.357	0.429433	0.391071	1.0981	0.136081	0.475282
SLC9A1_6	SLC9A1	605.148	0.426602	0.338784	1.25922	0.103976	0.397671
SLC28A3_3	SLC28A3	575.094	0.426588	0.295328	1.44446	0.0743054	0.333671
SLC38A1_1	SLC38A1	737.308	0.426482	0.333597	1.27844	0.100548	0.391665
neg_control_75	neg	611.045	0.425795	0.28054	1.51777	0.0645361	0.300133
SLC9C2_1	SLC9C2	132.165	0.425732	0.43513	0.978401	0.163938	0.531388
SLC25A18_6	SLC25A18	515.319	0.42552	0.326788	1.30213	0.0964364	0.384126
neg_control_91	neg	786.045	0.425247	0.32545	1.30664	0.0956667	0.382227
SLC12A6_6	SLC12A6	453.275	0.425207	0.306068	1.38925	0.0823777	0.349612
SLC22A4_4	SLC22A4	427.771	0.424781	0.299852	1.41664	0.0782945	0.342717
SLC25A22_2	SLC25A22	232.242	0.424331	0.377545	1.12392	0.130523	0.463735
SLC25A47_1	SLC25A47	488.68	0.42326	0.312777	1.35323	0.0879903	0.363238
SLC25A34_3	SLC25A34	719.124	0.423081	0.264978	1.59667	0.0551699	0.272236
SLC25A6_6	SLC25A6	457.805	0.422588	0.321628	1.3139	0.0944397	0.379066
neg_control_58	neg	473.433	0.420663	0.335118	1.25527	0.10469	0.398814
SLC17A3_2	SLC17A3	550.169	0.4199	0.309682	1.35591	0.0875645	0.362628
SLC12A4_2	SLC12A4	277.438	0.419286	0.373628	1.1222	0.130888	0.463977
RHBG_3	RHBG	682.737	0.419005	0.331677	1.26329	0.103242	0.39732
SLC6A17_6	SLC6A17	658.98	0.418999	0.332934	1.2585	0.104105	0.397671
SLC13A3_1	SLC13A3	538.685	0.418097	0.348761	1.19881	0.115301	0.426799
MTCH2_2	MTCH2	368.917	0.418082	0.408258	1.02406	0.152903	0.511278
SLC31A1_2	SLC31A1	492.199	0.417771	0.294706	1.41759	0.0781558	0.342703
SLC38A5_3	SLC38A5	292.991	0.417718	0.406299	1.02811	0.15195	0.509559
SLC32A1_5	SLC32A1	344.752	0.415521	0.424729	0.978319	0.163958	0.531388
SLC16A4_1	SLC16A4	652.808	0.41534	0.275108	1.50973	0.0655558	0.302182
SLC25A40_6	SLC25A40	351.222	0.414728	0.434362	0.954799	0.16984	0.543696
RPL13A_6	RPL13A	426.148	0.413502	0.31643	1.30677	0.095645	0.382227
neg_control_114	neg	602.051	0.413056	0.283	1.45956	0.0722058	0.325925
SLC15A4_6	SLC15A4	187.246	0.412362	0.503792	0.818516	0.206531	0.611623
SLC52A2_6	SLC52A2	438.018	0.411391	0.326114	1.26149	0.103566	0.397437
SLC25A24_3	SLC25A24	1092.21	0.411206	0.303782	1.35362	0.0879288	0.363238
SLC39A3_6	SLC39A3	477.242	0.410335	0.331365	1.23832	0.107799	0.408266
SLC26A3_2	SLC26A3	638.048	0.410164	0.352633	1.16315	0.122385	0.445954
SLC9C1_6	SLC9C1	528.703	0.409922	0.331057	1.23822	0.107817	0.408266
SLC7A10_3	SLC7A10	245.011	0.40944	0.39448	1.03792	0.149653	0.50445
SLC35A3_1	SLC35A3	472.944	0.409159	0.3696	1.10703	0.13414	0.471024
SLC25A41_6	SLC25A41	486.658	0.408765	0.359417	1.1373	0.127706	0.458163
SLC25A46_2	SLC25A46	140.49	0.408487	0.510402	0.800323	0.211762	0.622871
U2AF2_4	U2AF2	480.492	0.408482	0.380601	1.07326	0.141578	0.487076
SLC22A10_5	SLC22A10	276.886	0.40844	0.356152	1.14681	0.125729	0.453704
SLC30A2_2	SLC30A2	387.926	0.407898	0.464718	0.877732	0.190045	0.586088
SLC25A1P5_6	SLC25A1P5	727.801	0.407534	0.36955	1.10278	0.13506	0.473619
SLC17A6_9	SLC17A6	596.077	0.406766	0.320566	1.2689	0.102239	0.396347
MTCH1_3	MTCH1	271.314	0.405625	0.471019	0.861165	0.194574	0.593314
neg_control_59	neg	337.051	0.405173	0.398315	1.01722	0.154525	0.511771
SLC1A2_2	SLC1A2	819.934	0.404528	0.270944	1.49303	0.0677146	0.311034
SLC27A1_5	SLC27A1	186.101	0.402766	0.490392	0.821314	0.205734	0.61115
SLC25A18_1	SLC25A18	352.72	0.402507	0.341415	1.17894	0.119211	0.438677
SLC37A4_4	SLC37A4	300.835	0.402171	0.475858	0.84515	0.199014	0.599622
SLC5A3_6	SLC5A3	1027.47	0.401379	0.404538	0.992191	0.160552	0.523601
SLC2A5_3	SLC2A5	1051.44	0.400643	0.282986	1.41577	0.0784216	0.342717
SLC11A2_5	SLC11A2	371.145	0.399122	0.380939	1.04773	0.147381	0.499373
SLC7A10_4	SLC7A10	335.076	0.398823	0.351362	1.13508	0.128171	0.458709
SLC18B1_3	SLC18B1	1039.2	0.398811	0.272043	1.46599	0.0713259	0.322512
SLC22A24_5	SLC22A24	337.426	0.398361	0.370156	1.0762	0.14092	0.486322
SLC26A6_3	SLC26A6	308.967	0.398004	0.469778	0.847216	0.198437	0.599393
SLC9A5_1	SLC9A5	431.116	0.397941	0.327141	1.21642	0.111913	0.417712
MTCH1_5	MTCH1	942.803	0.397677	0.294564	1.35005	0.0884992	0.364762
RPTOR_1	RPTOR	397.814	0.396045	0.43859	0.902996	0.183264	0.576067
SLC51B_1	SLC51B	310.479	0.395524	0.352881	1.12084	0.131177	0.464007
SLC27A3_4	SLC27A3	170.059	0.394885	0.423694	0.932005	0.175667	0.556219
SLC10A3_2	SLC10A3	591.6	0.39425	0.341003	1.15615	0.12381	0.448641
SLC7A1_3	SLC7A1	646.875	0.393439	0.31212	1.26054	0.103738	0.397437
SLC25A34_6	SLC25A34	389.396	0.392971	0.403286	0.974422	0.164924	0.531953
SLC39A12_3	SLC39A12	935.233	0.392756	0.275563	1.42529	0.0770373	0.340176
SLC10A7_4	SLC10A7	694.441	0.391998	0.303551	1.29137	0.0982869	0.388531
neg_control_96	neg	637.191	0.391812	0.322635	1.21441	0.112295	0.418538
neg_control_73	neg	425.764	0.391803	0.440198	0.890061	0.186716	0.580537
SLC14A1_1	SLC14A1	323.659	0.391351	0.415512	0.941853	0.173134	0.550191
SLC4A3_5	SLC4A3	340.568	0.391124	0.335952	1.16422	0.122167	0.44578
SLC25A25_5	SLC25A25	469.714	0.390356	0.311	1.25516	0.10471	0.398814
NIPBL_4	NIPBL	561.246	0.389698	0.29236	1.33294	0.0912755	0.371447
SLC25A43_6	SLC25A43	419.466	0.389599	0.357331	1.0903	0.13779	0.478623
SLC44A1_3	SLC44A1	275.404	0.3876	0.385233	1.00614	0.157173	0.515158
SLC4A10_3	SLC4A10	616.494	0.386265	0.328777	1.17486	0.120026	0.440434
SLC39A1_1	SLC39A1	328.553	0.385667	0.409469	0.941871	0.173129	0.550191
SLC23A2_1	SLC23A2	526.159	0.385601	0.305904	1.26053	0.103739	0.397437
SLC40A1_6	SLC40A1	696.243	0.385358	0.31169	1.23635	0.108164	0.408986
SLCO3A1_3	SLCO3A1	592.562	0.384537	0.278859	1.37896	0.083953	0.352711
URI1_5	URI1	1246.72	0.384003	0.282907	1.35735	0.0873358	0.362256
neg_control_110	neg	759.022	0.381366	0.290791	1.31148	0.0948485	0.380123
SLC38A8_6	SLC38A8	1219.61	0.381352	0.296077	1.28802	0.0988703	0.389656
SLC8A1_1	SLC8A1	246.88	0.379151	0.424708	0.892734	0.186	0.580537
SLC39A1_6	SLC39A1	411.339	0.378936	0.351298	1.07867	0.140367	0.485055
SLC25A13_2	SLC25A13	665.222	0.378059	0.382524	0.988328	0.161496	0.526022
SLC24A3_6	SLC24A3	518.549	0.376014	0.371987	1.01083	0.15605	0.514058
SLC8A1_5	SLC8A1	472.358	0.375958	0.341314	1.1015	0.135339	0.473958
SLC39A11_6	SLC39A11	348.618	0.375622	0.343422	1.09376	0.137029	0.477316
DYRK1A_6	DYRK1A	412.636	0.375227	0.324542	1.15618	0.123805	0.448641
SLC22A24_6	SLC22A24	478.997	0.372935	0.287178	1.29862	0.0970371	0.385929
SLC26A4_1	SLC26A4	631.676	0.372476	0.333075	1.1183	0.13172	0.465032
SLC10A5_6	SLC10A5	789.538	0.371625	0.289732	1.28265	0.0998067	0.390985
SLC37A4_1	SLC37A4	468.634	0.370818	0.364077	1.01852	0.154216	0.511771
SLC17A3_5	SLC17A3	716.583	0.369665	0.336188	1.09958	0.135758	0.47479
SLC25A4_1	SLC25A4	962.424	0.369011	0.434494	0.849289	0.19786	0.599393
SLC5A3_4	SLC5A3	156.65	0.368969	0.435615	0.847006	0.198496	0.599393
SLC39A5_6	SLC39A5	317.677	0.367835	0.497272	0.739705	0.22974	0.65222
SLC30A10_1	SLC30A10	665.904	0.3678	0.399869	0.919803	0.178838	0.564877
neg_control_44	neg	502.655	0.36762	0.33005	1.11383	0.132676	0.467436
NIPBL_6	NIPBL	340.54	0.367614	0.315311	1.16588	0.121832	0.445181
SLC22A13_6	SLC22A13	620.543	0.365937	0.287534	1.27268	0.101567	0.394914
SLC2A7_4	SLC2A7	711.597	0.364454	0.383227	0.951013	0.170799	0.545427
SLC27A5_1	SLC27A5	641.239	0.364346	0.288119	1.26457	0.103013	0.39732
SLC12A8_6	SLC12A8	337.397	0.361537	0.338291	1.06872	0.142599	0.488883
SLC35B1_5	SLC35B1	78.5937	0.360467	0.582701	0.618613	0.268086	0.711531
RHAG_4	RHAG	476.015	0.359771	0.369082	0.974771	0.164837	0.531953
SLC39A6_4	SLC39A6	786.15	0.358185	0.326488	1.09709	0.136302	0.475417
SLC30A5_6	SLC30A5	398.581	0.358009	0.442779	0.80855	0.209387	0.616581
SLC5A5_3	SLC5A5	395.453	0.357047	0.416892	0.856449	0.195875	0.594921
SLC11A1_5	SLC11A1	408.491	0.357038	0.402589	0.886855	0.187579	0.580537
SLC9A4_2	SLC9A4	790.363	0.353779	0.371976	0.95108	0.170782	0.545427
SLC25A28_5	SLC25A28	416.249	0.351951	0.316093	1.11344	0.13276	0.467436
SLC32A1_3	SLC32A1	575.318	0.35163	0.343855	1.02261	0.153246	0.511278
SLC25A25_4	SLC25A25	323.044	0.351201	0.323787	1.08467	0.139034	0.481726
SLC2A8_4	SLC2A8	760.088	0.351146	0.290234	1.20987	0.113164	0.421175
SLC39A14_4	SLC39A14	645.166	0.351085	0.300876	1.16688	0.12163	0.445067
SLC4A2_3	SLC4A2	783.932	0.350522	0.311126	1.12662	0.129951	0.463172
SLC25A21_5	SLC25A21	763.485	0.349803	0.325883	1.0734	0.141546	0.487076
SLC22A7_1	SLC22A7	343.298	0.348454	0.486081	0.716863	0.236729	0.657676
SLC6A3_2	SLC6A3	626.769	0.346914	0.290216	1.19536	0.115972	0.428572
SLC11A1_6	SLC11A1	413.583	0.346784	0.367167	0.944484	0.172461	0.549391
neg_control_100	neg	682.388	0.344196	0.293907	1.17111	0.120778	0.442571
SLC22A9_6	SLC22A9	437.672	0.343163	0.331545	1.03504	0.150325	0.506061
SLC40A1_5	SLC40A1	534.866	0.342479	0.322895	1.06065	0.144424	0.491909
SLC22A24_3	SLC22A24	654.205	0.34239	0.406415	0.842465	0.199764	0.599752
DIRC2_4	DIRC2	767.38	0.340113	0.277582	1.22527	0.110237	0.413194
SLC30A10_4	SLC30A10	170.142	0.33954	0.41865	0.811035	0.208673	0.615868
neg_control_66	neg	859.019	0.339535	0.337839	1.00502	0.157444	0.515396
RHAG_3	RHAG	148.677	0.338645	0.5659	0.598418	0.27478	0.723413
SLC5A8_6	SLC5A8	583.501	0.337951	0.331851	1.01838	0.154248	0.511771
SLC51B_6	SLC51B	989.643	0.337287	0.300104	1.1239	0.130528	0.463735
SLC7A5P2_5	SLC7A5P2	450.217	0.33622	0.378531	0.888224	0.18721	0.580537
SLCO1B3_4	SLCO1B3	348.034	0.335868	0.320886	1.04669	0.147621	0.499539
SLC20A1_2	SLC20A1	743.723	0.335688	0.267822	1.2534	0.10503	0.399451
SLC34A3_5	SLC34A3	519.009	0.334781	0.383635	0.872655	0.191426	0.58799
SLC4A10_1	SLC4A10	397.148	0.33476	0.376455	0.889244	0.186936	0.580537
SLC26A11_1	SLC26A11	435.351	0.33377	0.314656	1.06075	0.144403	0.491909
SLC25A35_6	SLC25A35	500.568	0.332746	0.363927	0.914321	0.180274	0.568037
SLC24A3_4	SLC24A3	757.737	0.332132	0.280422	1.1844	0.118127	0.435302
SLC35G2_5	SLC35G2	903.504	0.332082	0.277044	1.19867	0.115329	0.426799
SLC2A6_4	SLC2A6	218	0.332056	0.391857	0.847392	0.198388	0.599393
MTCH1_2	MTCH1	570.804	0.328878	0.37471	0.877686	0.190057	0.586088
neg_control_117	neg	509.375	0.328745	0.326654	1.0064	0.157112	0.515158
SLC17A9_3	SLC17A9	257.77	0.326287	0.386142	0.844991	0.199058	0.599622
SLC25A17_3	SLC25A17	441.902	0.325129	0.445647	0.729566	0.232828	0.654603
SLC7A4_2	SLC7A4	637.963	0.324647	0.284822	1.13982	0.12718	0.457672
SLC29A1_6	SLC29A1	222.462	0.322867	0.376895	0.856647	0.19582	0.594921
neg_control_69	neg	781.819	0.322403	0.297922	1.08217	0.139588	0.483003
SLC6A6_6	SLC6A6	639.027	0.320906	0.289678	1.1078	0.133973	0.471024
RHCG_2	RHCG	426.365	0.320004	0.44685	0.716132	0.236955	0.657676
SLC6A14_2	SLC6A14	584.27	0.319692	0.353228	0.905059	0.182717	0.575041
RHCG_6	RHCG	457.92	0.319668	0.444687	0.718861	0.236113	0.656737
SLC2A3P1_2	SLC2A3P1	281.728	0.318177	0.41136	0.773475	0.219621	0.636335
SLC8B1_6	SLC8B1	379.954	0.316649	0.37506	0.844264	0.199261	0.599622
SLC25A37_4	SLC25A37	501.745	0.316211	0.425221	0.74364	0.228547	0.650961
neg_control_71	neg	785.337	0.315618	0.277675	1.13665	0.127843	0.458163
SLC17A5_2	SLC17A5	609.695	0.315504	0.353934	0.891422	0.186351	0.580537
SLC6A12_5	SLC6A12	547.886	0.315174	0.280563	1.12336	0.130642	0.463735
SLC50A1_4	SLC50A1	355.744	0.314676	0.326711	0.963166	0.167732	0.539597
SLC7A9_1	SLC7A9	791.811	0.314318	0.280518	1.12049	0.131252	0.464007
RHCG_1	RHCG	500.226	0.314253	0.375873	0.836061	0.20156	0.604449
SLC5A4_3	SLC5A4	482.719	0.314012	0.295103	1.06408	0.143647	0.49183
SLC41A1_1	SLC41A1	308.777	0.313781	0.376269	0.833927	0.202161	0.604861
SLC4A9_6	SLC4A9	191.28	0.313214	0.579733	0.540273	0.294504	0.759251
SLC22A4_5	SLC22A4	853.056	0.312447	0.350809	0.890647	0.186559	0.580537
NFYC_3	NFYC	342.02	0.312031	0.357258	0.873405	0.191221	0.58799
SLC24A1_1	SLC24A1	443.187	0.311908	0.333994	0.933875	0.175184	0.556029
SLC25A27_1	SLC25A27	306.58	0.311299	0.33911	0.917989	0.179312	0.56569
SLC44A5_1	SLC44A5	581.146	0.31034	0.378844	0.819178	0.206342	0.611623
SLC38A7_4	SLC38A7	452.901	0.310119	0.345843	0.896704	0.184938	0.580537
SLC16A3_1	SLC16A3	430.255	0.310024	0.362596	0.855014	0.196272	0.595434
SLC25A25_3	SLC25A25	106.872	0.309932	0.563221	0.550285	0.291062	0.753354
SLC9A7P1_3	SLC9A7P1	745.721	0.308411	0.291872	1.05667	0.145332	0.493711
SLC35B3_3	SLC35B3	1136.83	0.308036	0.303548	1.01478	0.155105	0.512238
SLC19A3_6	SLC19A3	492.248	0.306932	0.320477	0.957737	0.169098	0.541985
SLC6A4_1	SLC6A4	777.804	0.306158	0.289707	1.05679	0.145304	0.493711
SLC43A1_6	SLC43A1	332.777	0.305836	0.316662	0.965812	0.167069	0.538128
SLC52A3_1	SLC52A3	617.172	0.305263	0.295995	1.03131	0.151197	0.507688
SLC4A11_1	SLC4A11	587.111	0.303921	0.301184	1.00909	0.156466	0.514539
SLC26A2_2	SLC26A2	687.985	0.30177	0.401695	0.751242	0.226254	0.650105
SLC28A1_6	SLC28A1	375.875	0.299269	0.410259	0.729464	0.232859	0.654603
SLCO2B1_1	SLCO2B1	441.125	0.298794	0.292098	1.02292	0.153172	0.511278
SLC25A44_3	SLC25A44	621.071	0.298087	0.278095	1.07189	0.141885	0.487076
SLC39A10_3	SLC39A10	463.768	0.297553	0.375846	0.791689	0.214271	0.626718
SLC2A7_3	SLC2A7	594.263	0.297329	0.379976	0.782496	0.216962	0.632461
SLC28A1_1	SLC28A1	318.307	0.296307	0.351636	0.842652	0.199711	0.599752
SLC2A13_6	SLC2A13	333.819	0.294439	0.395012	0.745392	0.228017	0.650445
SLC35B3_5	SLC35B3	547.995	0.293306	0.288847	1.01544	0.154949	0.512238
SLC45A4_5	SLC45A4	298.373	0.29328	0.387463	0.756924	0.224548	0.646628
SLC22A7_5	SLC22A7	575.471	0.29302	0.32893	0.890829	0.18651	0.580537
SLC36A2_4	SLC36A2	759.685	0.292668	0.287769	1.01702	0.154571	0.511771
MTCH1_6	MTCH1	609.37	0.291092	0.366336	0.794603	0.213422	0.626343
SLC25A53_4	SLC25A53	1227.99	0.290897	0.247188	1.17683	0.119633	0.439608
SLC9A6_6	SLC9A6	690.127	0.290063	0.328713	0.88242	0.188775	0.583547
SLCO6A1_3	SLCO6A1	594.35	0.289609	0.295949	0.978578	0.163894	0.531388
SLC15A2_6	SLC15A2	1035.23	0.288627	0.350363	0.823794	0.205028	0.610899
SLC27A6_4	SLC27A6	553.3	0.288269	0.293931	0.980736	0.163361	0.531388
neg_control_33	neg	522.438	0.288248	0.300123	0.960433	0.168419	0.541138
SLC39A4_2	SLC39A4	554.826	0.288076	0.290147	0.992864	0.160388	0.523601
SLC10A4_3	SLC10A4	429.519	0.287502	0.385666	0.745468	0.227995	0.650445
SLC13A3_5	SLC13A3	556.407	0.287434	0.406004	0.707958	0.239486	0.661183
SLC9A7P1_1	SLC9A7P1	525.22	0.286656	0.370074	0.774592	0.21929	0.636335
NFYC_1	NFYC	269.623	0.286322	1.10414	0.259316	0.397696	0.895456
SLC25A21_6	SLC25A21	353.131	0.286239	0.328201	0.872146	0.191564	0.58799
SLC26A10_3	SLC26A10	425.839	0.284907	0.373385	0.763038	0.22272	0.643496
UCP2_3	UCP2	570.229	0.284776	0.320843	0.887587	0.187382	0.580537
SLC7A5_5	SLC7A5	748.184	0.283321	0.266882	1.0616	0.144209	0.491909
SLC35E1_2	SLC35E1	545.612	0.28323	0.329016	0.860839	0.194663	0.593314
SLC16A13_4	SLC16A13	359.161	0.281527	0.355439	0.792054	0.214164	0.626718
SLC25A1P5_2	SLC25A1P5	565.758	0.281506	0.314655	0.894649	0.185487	0.580537
SLC6A15_3	SLC6A15	396.25	0.281424	0.325465	0.864682	0.193607	0.591475
SLC45A3_6	SLC45A3	500.41	0.281169	0.297101	0.946374	0.171979	0.548525
SLC7A5P2_1	SLC7A5P2	196.609	0.280586	0.473221	0.592928	0.276615	0.727508
SLC6A11_4	SLC6A11	290.552	0.2791	0.397292	0.702506	0.241182	0.66446
SLC6A1_1	SLC6A1	922.936	0.278744	0.29079	0.958573	0.168887	0.541976
SLC25A18_4	SLC25A18	563.786	0.276842	0.318379	0.869535	0.192277	0.589485
SLC52A1_6	SLC52A1	386.71	0.275745	0.376298	0.732784	0.231845	0.654603
SLC34A1_6	SLC34A1	329.584	0.27361	0.34556	0.791785	0.214243	0.626718
SLC25A1_6	SLC25A1	905.4	0.2733	0.332016	0.823155	0.20521	0.610899
SLC22A10_4	SLC22A10	698.657	0.27246	0.404545	0.673497	0.250316	0.680994
SLC6A16_3	SLC6A16	262.176	0.271501	0.35322	0.768644	0.221052	0.639385
SLC5A4_5	SLC5A4	750.907	0.270371	0.343607	0.786863	0.215681	0.630137
SLC2A12_5	SLC2A12	361.622	0.26954	0.310789	0.867276	0.192895	0.590685
SLC28A2_6	SLC28A2	565.565	0.26798	0.33101	0.809583	0.20909	0.616402
SLC25A34_2	SLC25A34	651.34	0.265025	0.27141	0.976473	0.164415	0.531953
SLC26A8_1	SLC26A8	239.045	0.265013	0.367359	0.721401	0.235331	0.655961
SLC25A46_6	SLC25A46	421.866	0.264695	0.355106	0.745399	0.228015	0.650445
SLCO4C1_1	SLCO4C1	292.679	0.264051	0.365529	0.722383	0.23503	0.655961
SLC18A2_2	SLC18A2	111.987	0.263993	0.677586	0.389608	0.348413	0.835297
SLC3A2_3	SLC3A2	410.383	0.263336	0.351699	0.748754	0.227003	0.650445
SLC4A5_4	SLC4A5	532.628	0.26312	0.323472	0.813424	0.207988	0.614541
SLC35D1_4	SLC35D1	521.662	0.263042	0.395387	0.665277	0.252937	0.684556
SLC4A5_2	SLC4A5	300.792	0.262806	0.42445	0.619168	0.267903	0.711531
SLC25A45_2	SLC25A45	383.363	0.262639	0.371588	0.706802	0.239845	0.661475
SLC27A3_1	SLC27A3	443.277	0.262361	0.369739	0.709584	0.238981	0.661183
SLC30A8_5	SLC30A8	684.722	0.262024	0.404899	0.647135	0.258772	0.693871
SLC22A4_1	SLC22A4	612.079	0.259662	0.291623	0.890404	0.186625	0.580537
SLC35F1_1	SLC35F1	321.152	0.259149	0.363328	0.713265	0.237841	0.659434
SLC25A42_6	SLC25A42	763.784	0.257915	0.30024	0.859029	0.195162	0.594141
SLC6A5_4	SLC6A5	544.322	0.257891	0.413769	0.623274	0.266552	0.711079
SLC25A22_5	SLC25A22	389.248	0.257805	0.355095	0.726016	0.233914	0.655769
SLC6A12_4	SLC6A12	521.643	0.257109	0.315416	0.815145	0.207495	0.61378
SLC23A3_6	SLC23A3	467.981	0.255944	0.382463	0.669199	0.251684	0.682582
SLC2A3_4	SLC2A3	489.682	0.25468	0.352591	0.722308	0.235052	0.655961
SLC39A14_3	SLC39A14	1213.35	0.253234	0.273939	0.924417	0.177635	0.561756
SLC22A20_2	SLC22A20	324.502	0.250703	0.38115	0.657754	0.255348	0.687516
SLC20A1_4	SLC20A1	483.904	0.249319	0.357267	0.697851	0.242635	0.666353
SLC16A11_4	SLC16A11	267.289	0.248693	0.377136	0.659423	0.254812	0.686782
SLC23A3_1	SLC23A3	501.687	0.248523	0.332021	0.748517	0.227074	0.650445
SLC26A10_2	SLC26A10	416.054	0.248047	0.312107	0.794751	0.213379	0.626343
SLC38A9_2	SLC38A9	274.229	0.24768	0.348364	0.710979	0.238548	0.660693
SLC7A14_2	SLC7A14	672.885	0.247374	0.316941	0.780505	0.217547	0.632753
SLC5A10_5	SLC5A10	707.118	0.24713	0.315167	0.784123	0.216484	0.631775
SLC26A6_6	SLC26A6	668.741	0.246835	0.341882	0.721988	0.235151	0.655961
SLC35G3_1	SLC35G3	583.087	0.24594	0.297734	0.826037	0.204391	0.610833
SLC4A3_6	SLC4A3	643.482	0.244345	0.351159	0.695825	0.243269	0.666691
SLC22A5_2	SLC22A5	159.565	0.244243	0.427256	0.571656	0.283778	0.739636
SLC40A1_1	SLC40A1	774.057	0.241613	0.279126	0.865608	0.193353	0.591391
SLC22A7_3	SLC22A7	837.187	0.241488	0.275388	0.876899	0.190271	0.586088
SLC10A4_4	SLC10A4	395.942	0.24127	0.32765	0.736364	0.230755	0.652263
SLC44A4_6	SLC44A4	261.659	0.240552	0.371088	0.648233	0.258417	0.693632
SLC26A10_6	SLC26A10	711.339	0.238748	0.327629	0.728715	0.233088	0.654603
SLC2A8_12	SLC2A8	515.307	0.238495	0.289907	0.822662	0.20535	0.610899
SLC6A19_1	SLC6A19	573.702	0.238442	0.35256	0.676315	0.24942	0.679753
SAE1_6	SAE1	617.385	0.23826	0.384233	0.620091	0.267599	0.711531
SLC35F4_1	SLC35F4	748.314	0.238112	0.285401	0.834306	0.202054	0.604861
SLC17A1_6	SLC17A1	793.907	0.238051	0.478936	0.497041	0.30958	0.780381
PAFAH1B1_4	PAFAH1B1	650.317	0.237049	0.306651	0.773025	0.219754	0.636335
SLC31A2_2	SLC31A2	882.872	0.236593	0.317548	0.745062	0.228117	0.650445
U2AF2_6	U2AF2	231.2	0.23626	0.668817	0.353251	0.36195	0.852099
SLC35A5_1	SLC35A5	271.243	0.23574	0.373369	0.631385	0.263895	0.705431
CEP85_6	CEP85	265.834	0.23536	0.380091	0.619219	0.267886	0.711531
SLC7A10_5	SLC7A10	665.117	0.235164	0.348003	0.675753	0.249599	0.679753
SLC9A3_4	SLC9A3	598.543	0.234578	0.38062	0.616305	0.268846	0.712102
SLC4A7_5	SLC4A7	363.765	0.234449	0.34159	0.686347	0.246247	0.672732
SLC35A4_2	SLC35A4	1056.65	0.233707	0.322036	0.725718	0.234006	0.655769
SLC23A3_3	SLC23A3	351.243	0.23352	0.427181	0.546654	0.292308	0.75583
SLC16A5_4	SLC16A5	772.169	0.23234	0.305114	0.761486	0.223183	0.644121
SLC41A3_1	SLC41A3	473.783	0.230708	0.316381	0.729209	0.232937	0.654603
SLC39A2_1	SLC39A2	544.583	0.230532	0.353217	0.652663	0.256987	0.691215
CTNNBL1_1	CTNNBL1	472.409	0.230023	0.311717	0.737923	0.230281	0.652263
SLC4A11_2	SLC4A11	969.209	0.228255	0.301062	0.758165	0.224176	0.646271
SLC30A4_6	SLC30A4	489.167	0.226043	0.324306	0.697003	0.2429	0.66638
RCC1_2	RCC1	120.548	0.225114	0.579776	0.388278	0.348905	0.835297
SLC22A23_3	SLC22A23	629.884	0.224184	0.469813	0.477177	0.316618	0.794285
SLC1A7_2	SLC1A7	402.883	0.224125	0.303939	0.737402	0.230439	0.652263
SLC22A3_1	SLC22A3	169.732	0.223702	0.51426	0.434997	0.331782	0.815853
SLC16A14_3	SLC16A14	428.029	0.223087	0.387809	0.57525	0.282561	0.737757
SLC25A36_6	SLC25A36	631.993	0.22236	0.318023	0.699197	0.242215	0.665899
SLC23A2_6	SLC23A2	453.987	0.221858	0.334985	0.662293	0.253892	0.686429
SLC12A4_5	SLC12A4	556.963	0.221853	0.367727	0.603308	0.273152	0.720376
SLC18B1_5	SLC18B1	602.042	0.221355	0.303228	0.729994	0.232697	0.654603
SLC15A4_2	SLC15A4	293.179	0.2211	0.378453	0.584221	0.279536	0.733711
SLC25A3_2	SLC25A3	157.598	0.219433	0.437276	0.501818	0.307898	0.778397
SLCO4C1_2	SLCO4C1	566.329	0.218616	0.290751	0.751899	0.226056	0.650105
SLC35G4_4	SLC35G4	331.588	0.217804	0.35514	0.613289	0.269843	0.713292
SLC25A46_5	SLC25A46	427.927	0.21763	0.337134	0.645528	0.259292	0.694552
SLC25A19_1	SLC25A19	95.4195	0.217124	0.589775	0.368147	0.356382	0.846085
SLC20A2_6	SLC20A2	422.449	0.216919	0.30135	0.719823	0.235817	0.656613
SLC29A2_4	SLC29A2	384.484	0.216181	0.351391	0.615214	0.269207	0.712333
SLC7A9_3	SLC7A9	498.684	0.215838	0.321548	0.671248	0.251031	0.68152
SLC23A1_3	SLC23A1	452.017	0.214789	0.288258	0.745129	0.228097	0.650445
SLC28A3_5	SLC28A3	466.696	0.214777	0.325364	0.660112	0.254591	0.686782
SLC16A3_3	SLC16A3	393.673	0.214604	0.311974	0.687891	0.245761	0.672106
SLC23A2_5	SLC23A2	486.819	0.214498	0.344735	0.622212	0.266901	0.711282
SLC25A14_6	SLC25A14	850.435	0.213049	0.287247	0.741692	0.229137	0.651556
SLC2A11_6	SLC2A11	468.977	0.21273	0.288627	0.737043	0.230548	0.652263
SLC7A8_6	SLC7A8	488.154	0.2119	0.320899	0.66033	0.254521	0.686782
SLC23A1_4	SLC23A1	771.427	0.211149	0.301568	0.700171	0.24191	0.665764
SLC9B1_1	SLC9B1	867.973	0.210669	0.323887	0.650439	0.257704	0.692431
SLC1A6_5	SLC1A6	190.915	0.208825	0.389596	0.536003	0.295978	0.76139
SLC12A9_2	SLC12A9	209.738	0.206832	0.516403	0.400524	0.344385	0.830408
SLC25A42_3	SLC25A42	324.4	0.2067	0.391696	0.527705	0.298852	0.762601
SLC13A5_3	SLC13A5	440.006	0.206473	0.326981	0.631453	0.263872	0.705431
SLC12A1_1	SLC12A1	700.017	0.205639	0.298143	0.689735	0.245181	0.671223
SLC29A4_5	SLC29A4	127.935	0.205209	0.521605	0.393417	0.347006	0.833644
SLC37A2_1	SLC37A2	714.506	0.205124	0.30122	0.680977	0.247943	0.676657
RHAG_5	RHAG	439.735	0.204979	0.389928	0.525684	0.299554	0.763218
neg_control_64	neg	729.527	0.203614	0.28199	0.722061	0.235128	0.655961
SLC26A7_3	SLC26A7	597.248	0.200359	0.298444	0.671345	0.251	0.68152
SLC7A5P2_2	SLC7A5P2	633.602	0.198354	0.350794	0.565442	0.285886	0.744236
SLC1A1_1	SLC1A1	384.866	0.197788	0.406808	0.486194	0.313415	0.788524
SLC38A7_5	SLC38A7	311.35	0.197704	0.36931	0.535333	0.29621	0.76139
SLC46A1_5	SLC46A1	487.424	0.19459	0.353177	0.550969	0.290827	0.753354
SLC5A11_4	SLC5A11	310.965	0.194276	0.415974	0.467038	0.320236	0.799194
SLC16A6_5	SLC16A6	658.491	0.194201	0.366819	0.529419	0.298257	0.762601
SLC16A7_4	SLC16A7	379.197	0.194138	0.41092	0.472448	0.318303	0.796742
SLC27A6_2	SLC27A6	773.556	0.193142	0.319879	0.603797	0.272989	0.720376
SLC25A30_4	SLC25A30	432.305	0.193104	0.395953	0.487694	0.312883	0.787946
SLC27A6_5	SLC27A6	391.316	0.191707	0.305283	0.627963	0.265014	0.707699
SLC16A6_3	SLC16A6	848.815	0.191369	0.270093	0.708529	0.239308	0.661183
SLC47A1_4	SLC47A1	624.165	0.19043	0.372079	0.511799	0.304396	0.771787
SLC30A6_1	SLC30A6	1355.65	0.189611	0.255781	0.7413	0.229256	0.651556
SLC38A4_6	SLC38A4	657.51	0.186455	0.279524	0.667045	0.252372	0.683736
SLC26A1_3	SLC26A1	294.089	0.186376	0.350712	0.531423	0.297563	0.762601
SLC38A5_5	SLC38A5	336.939	0.18494	0.428385	0.431715	0.332974	0.816555
SLC26A5_2	SLC26A5	52.9567	0.183556	0.675662	0.271669	0.392938	0.891568
SLC29A4_1	SLC29A4	601.544	0.183112	0.432768	0.423119	0.336104	0.822604
SLC35D1_6	SLC35D1	594.929	0.182597	0.336282	0.542987	0.293569	0.757589
SLC7A8_2	SLC7A8	502.526	0.182439	0.317494	0.574621	0.282774	0.737757
SLC8B1_3	SLC8B1	618.497	0.180387	0.345979	0.521383	0.30105	0.765536
SLC16A14_1	SLC16A14	383.905	0.179672	0.370606	0.484806	0.313907	0.789001
SLC16A6_2	SLC16A6	762.887	0.179054	0.338382	0.529147	0.298352	0.762601
SLC44A1_5	SLC44A1	594.669	0.178951	0.309596	0.578014	0.281627	0.736976
SLC26A3_1	SLC26A3	731.124	0.1782	0.381957	0.466545	0.320413	0.799194
SLC1A6_4	SLC1A6	389.627	0.177112	0.337784	0.524334	0.300023	0.763668
SLC11A2_1	SLC11A2	516.606	0.177003	0.318475	0.555782	0.28918	0.749971
neg_control_38	neg	879.07	0.175402	0.476508	0.368098	0.3564	0.846085
SLCO1B3_6	SLCO1B3	407.975	0.175275	0.322598	0.543322	0.293454	0.757589
SLC34A1_5	SLC34A1	268.845	0.173747	0.40824	0.425599	0.3352	0.821161
SLC6A13_6	SLC6A13	428.735	0.173531	0.401217	0.432511	0.332685	0.816555
SLC1A5_6	SLC1A5	371.151	0.172204	0.414473	0.415477	0.338896	0.824952
SLC35C2_2	SLC35C2	347.894	0.171763	0.324658	0.529059	0.298382	0.762601
SLC22A18_1	SLC22A18	490.834	0.171192	0.321224	0.532937	0.297039	0.762601
SLC25A26_4	SLC25A26	293.305	0.169234	0.453916	0.372831	0.354637	0.843435
SLC25A47_4	SLC25A47	430.716	0.169164	0.385216	0.439142	0.330279	0.813903
SLC1A4_2	SLC1A4	624.989	0.169088	0.302486	0.558993	0.288083	0.748614
SLC22A3_6	SLC22A3	763.431	0.168396	0.292397	0.575916	0.282336	0.737757
SLC35B4_2	SLC35B4	650.41	0.168197	0.2845	0.591203	0.277192	0.728293
SLC25A1_4	SLC25A1	527.254	0.167722	0.289669	0.579011	0.281291	0.736976
SLC1A4_3	SLC1A4	295.265	0.167495	0.380903	0.439732	0.330066	0.813903
SLC25A18_5	SLC25A18	421.411	0.164328	0.362099	0.453823	0.324978	0.805494
SLC25A4_4	SLC25A4	556.623	0.164323	0.396496	0.414438	0.339277	0.824952
SLC22A11_4	SLC22A11	369.36	0.1641	0.406526	0.403664	0.34323	0.8299
SLC14A2_6	SLC14A2	803.176	0.163828	0.283295	0.578295	0.281532	0.736976
neg_control_31	neg	791.395	0.16298	0.308841	0.527715	0.298849	0.762601
SLC6A13_4	SLC6A13	667.212	0.162657	0.288003	0.564776	0.286113	0.744236
SLC35G5_5	SLC35G5	307.505	0.162568	0.352928	0.460628	0.322533	0.802947
DYRK1A_5	DYRK1A	1773.39	0.162068	0.26291	0.616438	0.268803	0.712102
SLC22A8_5	SLC22A8	1320.01	0.161542	0.268027	0.60271	0.273351	0.720376
SLC22A15_1	SLC22A15	389.014	0.161226	0.347519	0.463935	0.321347	0.800759
SLC25A3_6	SLC25A3	297.232	0.160084	0.410173	0.390284	0.348163	0.835297
SLC7A8_5	SLC7A8	706.31	0.158788	0.335917	0.472701	0.318213	0.796742
SLCO2B1_5	SLCO2B1	234.503	0.157991	0.517532	0.305278	0.380077	0.876765
SLC52A1_4	SLC52A1	540.114	0.157716	0.305385	0.516451	0.30277	0.769159
SLC2A14_4	SLC2A14	543.37	0.156915	0.314207	0.499398	0.308749	0.77904
SLC25A1_1	SLC25A1	620.809	0.155787	0.295486	0.527224	0.299019	0.762601
SLC7A14_6	SLC7A14	610.455	0.154937	0.287573	0.538775	0.295021	0.759832
SLC36A3_2	SLC36A3	1011.45	0.153791	0.307701	0.499807	0.308605	0.77904
SLC25A13_3	SLC25A13	1516.43	0.152463	0.273786	0.556869	0.288809	0.749753
SLC10A1_3	SLC10A1	600.319	0.150437	0.360841	0.416907	0.338373	0.824952
SLC46A3_2	SLC46A3	250.482	0.149316	0.452211	0.330192	0.370627	0.864026
SLC1A2_6	SLC1A2	826.692	0.14698	0.312057	0.471004	0.318819	0.796742
SLC22A2_4	SLC22A2	393.045	0.146319	0.322565	0.45361	0.325055	0.805494
SLCO2A1_4	SLCO2A1	641.403	0.146302	0.290386	0.50382	0.307194	0.777371
SLC25A39_6	SLC25A39	662.843	0.145952	0.303684	0.480605	0.315399	0.791987
SLC22A25_2	SLC22A25	334.67	0.145343	0.336733	0.431626	0.333007	0.816555
SLC32A1_2	SLC32A1	665.572	0.145046	0.511216	0.283728	0.38831	0.889652
SLC36A4_6	SLC36A4	350.518	0.142496	0.312403	0.456128	0.324149	0.805433
SLC4A4_3	SLC4A4	564.907	0.140949	0.338932	0.415863	0.338755	0.824952
SLC25A51_1	SLC25A51	855.935	0.140314	0.316276	0.443644	0.32865	0.811977
SLC22A17_2	SLC22A17	1160.74	0.139847	0.35175	0.397575	0.345472	0.830725
SLC15A4_5	SLC15A4	403.534	0.13934	0.320211	0.435151	0.331726	0.815853
SLC9A6_3	SLC9A6	552.599	0.139271	0.304428	0.457484	0.323662	0.804989
SLC25A21_3	SLC25A21	320.186	0.138051	0.343445	0.40196	0.343857	0.8299
SLC25A35_4	SLC25A35	701.526	0.137955	0.269176	0.512511	0.304147	0.771787
SLC6A16_1	SLC6A16	1123.66	0.136426	0.289162	0.471799	0.318535	0.796742
SLC43A1_5	SLC43A1	464.031	0.13615	0.398874	0.341337	0.366425	0.859103
SLC25A4_5	SLC25A4	213.375	0.136145	0.409121	0.332775	0.369652	0.862992
neg_control_52	neg	417.713	0.135392	0.407359	0.332366	0.369806	0.862992
neg_control_85	neg	210.751	0.135043	0.400087	0.337533	0.367858	0.859982
SLC37A4_6	SLC37A4	699.061	0.134149	0.295818	0.453485	0.3251	0.805494
neg_control_57	neg	998.768	0.133872	0.298527	0.448443	0.326917	0.808506
SLC9A5_2	SLC9A5	414.222	0.133636	0.373576	0.35772	0.360276	0.851414
SLC19A3_3	SLC19A3	498.76	0.133382	0.330572	0.403488	0.343295	0.8299
SLC38A2_2	SLC38A2	506.714	0.1323	0.441311	0.299789	0.382169	0.879604
SLC2A9_2	SLC2A9	689.462	0.13212	0.301023	0.438904	0.330366	0.813903
SLC46A2_5	SLC46A2	394.349	0.13107	0.370899	0.353386	0.3619	0.852099
SLC5A6_6	SLC5A6	337.287	0.130051	0.360886	0.360365	0.359287	0.850311
SLC35E2B_3	SLC35E2B	768.043	0.129923	0.307822	0.42207	0.336487	0.822769
SLC40A1_2	SLC40A1	501.948	0.128369	0.332118	0.386516	0.349557	0.835297
SLC22A9_3	SLC22A9	332.671	0.126251	0.539474	0.234026	0.407482	0.900188
SLC18A3_4	SLC18A3	448.185	0.125729	0.354081	0.355085	0.361263	0.852099
SLC16A1_4	SLC16A1	401.138	0.124611	0.32936	0.378343	0.352588	0.840596
SLC22A1_1	SLC22A1	908.004	0.124505	0.308867	0.403103	0.343436	0.8299
SLC25A12_2	SLC25A12	516.701	0.124418	0.321533	0.386953	0.349395	0.835297
SLC22A13_3	SLC22A13	271.582	0.124027	0.468067	0.264977	0.395513	0.893372
SLC36A2_1	SLC36A2	567.426	0.123883	0.352401	0.351539	0.362592	0.852254
SLC28A3_2	SLC28A3	1843.1	0.123218	0.243558	0.505907	0.306461	0.776269
neg_control_104	neg	433.606	0.121164	0.303678	0.398987	0.344951	0.830725
SLC30A7_2	SLC30A7	613.629	0.120289	0.368222	0.326675	0.371957	0.864145
SLC39A10_5	SLC39A10	317.099	0.120217	0.375113	0.320481	0.374302	0.868048
SLC1A6_1	SLC1A6	591.639	0.120021	0.340401	0.352586	0.362199	0.852099
SLC26A11_6	SLC26A11	744.826	0.119604	0.266741	0.448392	0.326935	0.808506
SLC2A3P1_4	SLC2A3P1	924.083	0.119153	0.299326	0.398071	0.345289	0.830725
SLC23A2_4	SLC23A2	560.801	0.118872	0.284189	0.418286	0.337869	0.824952
SLC35B4_1	SLC35B4	307.276	0.117409	0.346714	0.338632	0.367444	0.859982
neg_control_41	neg	736.189	0.117113	0.31029	0.377429	0.352927	0.840596
SLC22A14_1	SLC22A14	525.181	0.116742	0.302158	0.386361	0.349615	0.835297
neg_control_113	neg	783.344	0.116318	0.284777	0.408453	0.341471	0.829513
neg_control_119	neg	417.672	0.116308	0.373452	0.31144	0.377733	0.872901
SLC22A25_5	SLC22A25	838.572	0.116173	0.280108	0.414745	0.339164	0.824952
SLC25A6_4	SLC25A6	643.761	0.115015	0.284681	0.404013	0.343102	0.8299
SLC9B2_4	SLC9B2	967.632	0.114828	0.434209	0.264453	0.395716	0.893372
SLC33A1_2	SLC33A1	554.715	0.114373	0.349264	0.327467	0.371657	0.864145
SLC25A3_1	SLC25A3	388.507	0.112879	0.44114	0.255881	0.399021	0.895774
SLC13A3_2	SLC13A3	529.215	0.111415	0.290085	0.384078	0.35046	0.836552
SLC12A6_5	SLC12A6	657.801	0.110854	0.27528	0.402695	0.343586	0.8299
SLC30A7_1	SLC30A7	1030.56	0.109742	0.291164	0.376908	0.353121	0.840596
SLC4A2_6	SLC4A2	482.546	0.10934	0.303858	0.35984	0.359484	0.850311
SLC30A6_4	SLC30A6	778.36	0.10917	0.268003	0.407347	0.341877	0.829726
neg_control_40	neg	538.438	0.108721	0.315197	0.34493	0.365074	0.857315
SLC29A4_6	SLC29A4	367.691	0.10712	0.30336	0.353112	0.362002	0.852099
SLC7A5P1_6	SLC7A5P1	234.528	0.106737	0.491584	0.217128	0.414054	0.91085
FLVCR1_1	FLVCR1	487.958	0.106135	0.447258	0.237302	0.406211	0.898902
FLVCR2_2	FLVCR2	428.87	0.105911	0.397271	0.266596	0.39489	0.893372
SLC16A5_3	SLC16A5	969.794	0.105871	0.289198	0.366084	0.357151	0.847098
RHBG_5	RHBG	784.975	0.105399	0.321152	0.328191	0.371384	0.864145
SLC13A1_6	SLC13A1	375.265	0.104677	0.352047	0.297338	0.383104	0.880633
SLC25A19_2	SLC25A19	714.7	0.103279	0.313501	0.329439	0.370912	0.864026
SLC12A8_5	SLC12A8	569.872	0.103246	0.317044	0.325653	0.372343	0.864274
SLC36A1_4	SLC36A1	433.865	0.102795	0.304094	0.338035	0.367668	0.859982
SLC41A3_5	SLC41A3	464.576	0.102245	0.299701	0.341155	0.366493	0.859103
UCP3_1	UCP3	419.386	0.101772	0.372168	0.273457	0.392251	0.891449
SLC38A3_3	SLC38A3	495.921	0.101409	0.383912	0.264147	0.395834	0.893372
SLC25A43_3	SLC25A43	558.607	0.100303	0.330585	0.303411	0.380788	0.87763
SLC9A1_3	SLC9A1	379.561	0.0998321	0.470492	0.212186	0.415981	0.913422
SLCO1C1_5	SLCO1C1	418.425	0.0984402	0.353477	0.278491	0.390318	0.890536
SLC47A1_3	SLC47A1	888.009	0.0978803	0.271526	0.360482	0.359243	0.850311
SLC5A10_4	SLC5A10	464.718	0.0974183	0.345808	0.281712	0.389082	0.889672
SLC9C2_2	SLC9C2	483.861	0.0964673	0.3047	0.316598	0.375774	0.869916
SLC31A1_5	SLC31A1	601.912	0.0963184	0.345095	0.279107	0.390081	0.890536
SLC25A19_6	SLC25A19	364.607	0.0960844	0.313357	0.306629	0.379563	0.876353
UCP3_4	UCP3	411.638	0.0958357	0.305116	0.314096	0.376724	0.871342
SLC43A2_1	SLC43A2	757.851	0.095832	0.349535	0.27417	0.391977	0.891449
SLC35F3_1	SLC35F3	655.957	0.095689	0.352391	0.271542	0.392987	0.891568
SLC1A2_3	SLC1A2	498.269	0.0949835	0.382063	0.248607	0.401833	0.896896
SLC7A11_1	SLC7A11	543.647	0.0943273	0.38056	0.247864	0.40212	0.896896
SLC8A1_4	SLC8A1	1175.11	0.0934368	0.331289	0.28204	0.388956	0.889672
SLC38A11_1	SLC38A11	636.879	0.093367	0.325736	0.286634	0.387196	0.888474
SLC34A2_2	SLC34A2	252.851	0.0921874	0.477422	0.193094	0.423443	0.922172
SLC25A1_3	SLC25A1	155.472	0.0921469	0.446346	0.206447	0.418221	0.916153
SLC6A17_2	SLC6A17	696.144	0.0913834	0.305227	0.299395	0.382319	0.879604
neg_control_79	neg	1016.66	0.0912281	0.378313	0.241144	0.404722	0.897862
neg_control_18	neg	544.032	0.0911587	0.321532	0.283513	0.388392	0.889652
SRBD1_4	SRBD1	302.516	0.0909019	0.377713	0.240664	0.404908	0.897862
SLC50A1_2	SLC50A1	369.307	0.0907035	0.374545	0.24217	0.404324	0.897862
SLC29A1_4	SLC29A1	249.337	0.0901955	0.46042	0.195898	0.422345	0.922172
SLC7A6_4	SLC7A6	685.799	0.0901217	0.344376	0.261696	0.396778	0.894723
SLC51A_2	SLC51A	599.854	0.0899398	0.323818	0.277748	0.390603	0.890536
SLC38A2_3	SLC38A2	702.429	0.0897373	0.35931	0.249749	0.401391	0.896896
neg_control_7	neg	705.237	0.0894759	0.280282	0.319236	0.374774	0.86837
SLC35D3_1	SLC35D3	265.705	0.0886484	0.351108	0.252482	0.400334	0.895774
SLC12A8_1	SLC12A8	912.991	0.0883387	0.348776	0.253282	0.400025	0.895774
MED26_4	MED26	477.414	0.0881312	0.300267	0.293509	0.384567	0.883217
SLC23A1_1	SLC23A1	439.426	0.0866948	0.410031	0.211435	0.416274	0.913422
SLC18A2_5	SLC18A2	442.724	0.0866378	0.393678	0.220073	0.412907	0.909861
UCP1_5	UCP1	532.328	0.0858836	0.357418	0.240289	0.405053	0.897862
SLC9A3_1	SLC9A3	372.05	0.0845073	0.32712	0.258337	0.398073	0.895456
SLC9A1_2	SLC9A1	448.385	0.0833021	0.328913	0.253265	0.400032	0.895774
SLC22A24_2	SLC22A24	408.893	0.0824439	0.298396	0.27629	0.391163	0.890536
SLC36A2_5	SLC36A2	430.911	0.0818511	0.335349	0.244077	0.403586	0.89766
SLC15A2_4	SLC15A2	627.205	0.080303	0.316691	0.253569	0.399914	0.895774
SLC35E4_6	SLC35E4	661.078	0.0797804	0.288767	0.27628	0.391167	0.890536
SLC24A3_2	SLC24A3	699.382	0.07969	0.333012	0.239301	0.405436	0.897948
SLC17A7_6	SLC17A7	429.539	0.0782772	0.318756	0.245571	0.403007	0.89766
UCP2_2	UCP2	531.369	0.0777099	0.349806	0.222152	0.412098	0.908845
SLC30A10_5	SLC30A10	1033.27	0.0774726	0.293162	0.264266	0.395788	0.893372
SLC39A1_3	SLC39A1	806.39	0.0772803	0.292575	0.264138	0.395837	0.893372
SLC9A1_1	SLC9A1	395.62	0.077278	0.414058	0.186636	0.425973	0.924317
SLC24A5_5	SLC24A5	592.216	0.0767066	0.313831	0.24442	0.403453	0.89766
SLC9A9_4	SLC9A9	327.287	0.0758143	0.406693	0.186416	0.426059	0.924317
SLC25A19_4	SLC25A19	660.733	0.0734359	0.284434	0.258183	0.398133	0.895456
SLC25A36_2	SLC25A36	269.969	0.0730378	0.376004	0.194247	0.422991	0.922172
SLC5A8_2	SLC5A8	680.169	0.0730208	0.294881	0.247628	0.402211	0.896896
SLC9A4_5	SLC9A4	495.136	0.0724641	0.308521	0.234876	0.407153	0.900188
SLC6A4_6	SLC6A4	273.838	0.071118	0.381812	0.186265	0.426119	0.924317
SLC35D2_3	SLC35D2	275.226	0.0710936	0.377026	0.188564	0.425217	0.924317
SLC2A7_1	SLC2A7	514.46	0.0703699	0.32156	0.218839	0.413388	0.910151
SLC35D3_5	SLC35D3	720.603	0.0684118	0.415988	0.164456	0.434686	0.930908
FLVCR2_3	FLVCR2	490.215	0.0675685	0.348431	0.193922	0.423118	0.922172
SLC25A29_4	SLC25A29	290.672	0.0673375	0.539666	0.124776	0.45035	0.949082
SLC25A44_5	SLC25A44	305.083	0.0662269	0.433161	0.152892	0.439242	0.936259
SLC25A25_2	SLC25A25	338.39	0.0650879	0.3505	0.1857	0.42634	0.924317
SLC31A2_1	SLC31A2	484.586	0.064638	0.284275	0.227379	0.410065	0.905126
SLC4A9_2	SLC4A9	278.191	0.0628947	0.366075	0.171808	0.431794	0.930908
SLC5A6_3	SLC5A6	781.164	0.0627238	0.296582	0.211489	0.416253	0.913422
SLC22A31_2	SLC22A31	392.733	0.0625456	0.32011	0.195388	0.422545	0.922172
neg_control_111	neg	385.397	0.0624556	0.378239	0.165122	0.434424	0.930908
SLC17A6_3	SLC17A6	484.555	0.0622293	0.296711	0.209731	0.416939	0.914112
SLC1A7_3	SLC1A7	520.234	0.0617598	0.313412	0.197056	0.421892	0.922172
MTCH2_1	MTCH2	551.22	0.0601412	0.33282	0.180702	0.428301	0.925797
SLC15A2_3	SLC15A2	675.151	0.0594669	0.326011	0.182408	0.427631	0.925116
SLC13A3_3	SLC13A3	674.885	0.0589299	0.299364	0.19685	0.421972	0.922172
SLC16A8_3	SLC16A8	516.8	0.0577895	0.350315	0.164964	0.434486	0.930908
SLC25A22_1	SLC25A22	330.569	0.0577797	0.407173	0.141904	0.443578	0.939362
SLC1A1_4	SLC1A1	203.465	0.0572691	0.387088	0.147949	0.441192	0.937554
SLC30A4_2	SLC30A4	491.373	0.0572397	0.324487	0.176401	0.42999	0.928678
SLC37A4_3	SLC37A4	300.722	0.0564029	0.365038	0.154512	0.438603	0.935662
SLC10A3_3	SLC10A3	241.673	0.056366	0.380229	0.148242	0.441076	0.937554
DIRC2_6	DIRC2	631.082	0.0553524	0.29895	0.185156	0.426553	0.924317
SLC22A14_2	SLC22A14	393.088	0.0552608	0.343077	0.161074	0.436018	0.930908
SLC35B4_4	SLC35B4	157.337	0.0546658	0.557992	0.0979686	0.460979	0.961349
SLC5A9_4	SLC5A9	582.1	0.0546592	0.328934	0.166171	0.434011	0.930908
SLC27A3_6	SLC27A3	428.906	0.052969	0.32323	0.163874	0.434915	0.930908
SLC9B1_4	SLC9B1	611.294	0.0523328	0.324028	0.161507	0.435847	0.930908
SLC24A2_1	SLC24A2	616.665	0.0522214	0.385042	0.135625	0.446059	0.942322
SLC25A17_4	SLC25A17	381.87	0.0519878	0.386987	0.13434	0.446567	0.942632
SLC22A3_3	SLC22A3	425.51	0.0518563	0.303512	0.170854	0.432169	0.930908
SLC9A2_4	SLC9A2	378.912	0.0496135	0.342218	0.144976	0.442365	0.937554
neg_control_74	neg	691.435	0.049241	0.268432	0.18344	0.427227	0.925008
SLC4A7_3	SLC4A7	473.791	0.048988	0.431312	0.113579	0.454786	0.956884
SLC35E4_1	SLC35E4	756.829	0.0485463	0.292533	0.165952	0.434098	0.930908
SLCO2A1_1	SLCO2A1	651.576	0.0478573	0.323936	0.147737	0.441275	0.937554
SLC35G6_2	SLC35G6	700.471	0.0476401	0.285424	0.16691	0.433721	0.930908
neg_control_89	neg	611.164	0.0464124	0.272334	0.170425	0.432338	0.930908
SLC37A3_5	SLC37A3	942.155	0.0449695	0.277214	0.16222	0.435566	0.930908
neg_control_109	neg	996.187	0.0445391	0.272432	0.163487	0.435067	0.930908
MTCH2_6	MTCH2	667.595	0.0441831	0.300333	0.147114	0.441521	0.937554
SLC35G3_6	SLC35G3	498.043	0.0440678	0.303496	0.145201	0.442276	0.937554
SLC12A1_6	SLC12A1	736.633	0.042892	0.295513	0.145144	0.442299	0.937554
SLC5A1_1	SLC5A1	437.284	0.0414016	0.30267	0.136788	0.445599	0.942114
CEP85_5	CEP85	483.377	0.040316	0.364639	0.110564	0.455981	0.957602
SLC35G4_1	SLC35G4	397.118	0.0399519	0.312092	0.128013	0.449069	0.947148
SLC17A6_7	SLC17A6	794.265	0.0390243	0.282013	0.138378	0.444971	0.941549
SLC15A2_5	SLC15A2	677.988	0.038742	0.352391	0.10994	0.456228	0.957602
SLC25A10_3	SLC25A10	247.279	0.0384957	0.460865	0.0835292	0.466715	0.966993
neg_control_23	neg	425.216	0.0372548	0.306288	0.121634	0.451595	0.950937
SLC5A11_3	SLC5A11	482.921	0.0368011	0.37686	0.0976521	0.461104	0.961349
SLC22A25_4	SLC22A25	117.572	0.0366295	0.476203	0.0769199	0.469344	0.969262
SLC47A2_3	SLC47A2	536.573	0.0354159	0.317746	0.11146	0.455626	0.957602
SLCO3A1_6	SLCO3A1	506.359	0.0353735	0.425289	0.0831752	0.466856	0.966993
SLC30A9_3	SLC30A9	503.348	0.034526	0.437224	0.0789665	0.46853	0.968616
SLC13A2_2	SLC13A2	304.009	0.0337007	0.387454	0.0869798	0.465344	0.966993
SLC39A3_2	SLC39A3	528.43	0.0328006	0.31627	0.103711	0.458699	0.95939
SLC14A1_6	SLC14A1	378.031	0.032644	0.344394	0.094787	0.462242	0.962482
SLC7A6_2	SLC7A6	549.196	0.0318142	0.308402	0.103158	0.458919	0.95939
SLC17A6_5	SLC17A6	1078.77	0.0315964	0.298678	0.105788	0.457875	0.959364
SLC25A33_4	SLC25A33	415.8	0.030512	0.414755	0.0735663	0.470678	0.969262
SLC35G3_3	SLC35G3	914.632	0.0298466	0.304102	0.0981464	0.460908	0.961349
SLCO1A2_2	SLCO1A2	697.297	0.0292761	0.278704	0.105043	0.458171	0.959364
SLC34A1_4	SLC34A1	371.763	0.0292652	0.368341	0.0794512	0.468337	0.968616
SLC16A11_1	SLC16A11	723.098	0.0289327	0.273723	0.105701	0.45791	0.959364
VMP1_5	VMP1	437.061	0.028462	0.343721	0.0828053	0.467003	0.966993
neg_control_32	neg	699.637	0.0283691	0.320868	0.0884137	0.464774	0.966982
SLC7A9_6	SLC7A9	601.651	0.0276437	0.284738	0.0970846	0.46133	0.961349
SLC33A1_4	SLC33A1	192.74	0.0276388	0.460543	0.0600135	0.476072	0.969706
neg_control_17	neg	410.698	0.0271363	0.327558	0.0828443	0.466988	0.966993
SLC15A3_1	SLC15A3	672.723	0.0270927	0.395695	0.0684687	0.472706	0.969706
SLC19A1_3	SLC19A1	224.569	0.0262855	0.389037	0.0675656	0.473066	0.969706
SLC4A10_6	SLC4A10	529.908	0.0255706	0.305873	0.0835988	0.466688	0.966993
SLC30A7_5	SLC30A7	234.221	0.0255355	0.484377	0.0527183	0.478978	0.972493
SLC9A2_2	SLC9A2	498.897	0.0252808	0.347771	0.0726939	0.471025	0.969262
neg_control_112	neg	418.511	0.0230171	0.365321	0.0630052	0.474881	0.969706
SLC38A11_3	SLC38A11	558.637	0.0228111	0.313843	0.0726832	0.471029	0.969262
neg_control_2	neg	495.568	0.0226322	0.365854	0.0618614	0.475337	0.969706
SLC25A41_5	SLC25A41	558.367	0.0220567	0.338468	0.0651662	0.474021	0.969706
SLC9B1_2	SLC9B1	536.905	0.0214886	0.290095	0.0740743	0.470476	0.969262
SLC16A8_1	SLC16A8	432.32	0.0213852	0.349854	0.061126	0.475629	0.969706
SLC15A3_6	SLC15A3	515.119	0.0201229	0.304336	0.0661206	0.473641	0.969706
SLC6A4_2	SLC6A4	913.825	0.0200181	0.279408	0.0716447	0.471442	0.969262
SLC7A14_1	SLC7A14	1059.19	0.0197595	0.273246	0.072314	0.471176	0.969262
SLC25A11_1	SLC25A11	511.188	0.0191554	0.327855	0.0584265	0.476704	0.970142
SLC23A3_4	SLC23A3	832.387	0.0184237	0.297866	0.0618523	0.47534	0.969706
SLC22A10_1	SLC22A10	678.363	0.0184047	0.307269	0.0598976	0.476119	0.969706
SLC35A5_4	SLC35A5	433.31	0.0179753	0.328435	0.0547301	0.478177	0.972026
SLC6A19_3	SLC6A19	284.792	0.0170621	0.356858	0.0478121	0.480933	0.975703
SLC35F3_5	SLC35F3	641.189	0.0169417	0.274668	0.0616807	0.475409	0.969706
SLC35G6_5	SLC35G6	1358	0.0166814	0.307595	0.0542318	0.478375	0.972026
SLC26A9_1	SLC26A9	1039.22	0.0165815	0.248335	0.0667705	0.473382	0.969706
SLC6A14_3	SLC6A14	456.512	0.0164416	0.363395	0.0452444	0.481956	0.977019
SLC1A5_5	SLC1A5	365.635	0.0159005	0.458575	0.0346737	0.48617	0.979473
SLC22A16_5	SLC22A16	412.177	0.0157384	0.371503	0.0423641	0.483104	0.977784
SLC17A7_2	SLC17A7	398.861	0.0146977	0.386326	0.0380448	0.484826	0.979473
SLC39A11_4	SLC39A11	367.478	0.0141148	0.340309	0.0414765	0.483458	0.977784
SLC28A3_1	SLC28A3	548.226	0.01328	0.318036	0.0417562	0.483347	0.977784
SLC7A3_4	SLC7A3	275.081	0.012197	0.380457	0.0320589	0.487213	0.980031
SLC35F1_2	SLC35F1	441.622	0.0116264	0.310047	0.0374989	0.485044	0.979473
SLC22A1_3	SLC22A1	532.802	0.0116077	0.328469	0.0353388	0.485905	0.979473
SLC44A3_3	SLC44A3	373.301	0.0111704	0.31722	0.0352135	0.485955	0.979473
SLC7A5_6	SLC7A5	372.606	0.0102546	0.38424	0.0266879	0.489354	0.981342
SLC16A8_2	SLC16A8	362.476	0.010241	0.32449	0.0315604	0.487411	0.980031
SLC16A12_1	SLC16A12	477.399	0.00968286	0.310818	0.0311528	0.487574	0.980031
SLC25A23_1	SLC25A23	189.211	0.0096709	0.483499	0.0200019	0.492021	0.985115
VPS13D_4	VPS13D	338.139	0.00945629	0.34267	0.0275959	0.488992	0.981342
SLC25A11_2	SLC25A11	383.34	0.00761142	0.397869	0.0191305	0.492369	0.985115
SLC7A6_6	SLC7A6	1001.73	0.00730979	0.25302	0.0288902	0.488476	0.981089
SLC39A8_6	SLC39A8	492.902	0.00693887	0.314339	0.0220745	0.491194	0.984275
SLC16A6_1	SLC16A6	402.772	0.00618449	0.37852	0.0163386	0.493482	0.985831
SLC44A4_4	SLC44A4	167.675	0.0047776	0.520154	0.00918496	0.496336	0.989259
SLC25A33_6	SLC25A33	968.835	0.00473279	0.28944	0.0163516	0.493477	0.985831
SLC35G4_5	SLC35G4	333.75	0.00452197	0.4095	0.0110426	0.495595	0.988537
SLC16A8_6	SLC16A8	582.049	0.00434274	0.306359	0.0141753	0.494345	0.986799
SLCO2B1_2	SLCO2B1	378.416	0.00236379	0.374493	0.00631197	0.497482	0.990786
SLC39A9_2	SLC39A9	363.746	0.00206743	0.420031	0.0049221	0.498036	0.991134
SLC25A6_5	SLC25A6	257.486	0.00177718	0.48747	0.00364572	0.498546	0.991391
SLC35C1_4	SLC35C1	97.4137	0.000365625	0.566897	0.000644958	0.499743	0.993015
SLC5A10_3	SLC5A10	464.667	-0.000545369	0.35475	0	0.500613	0.993988
SLC39A11_5	SLC39A11	751.661	-0.00243564	0.318447	0	0.503051	0.996551
SLC25A14_4	SLC25A14	547.632	-0.00264264	0.307193	0	0.503432	0.996551
SLC38A6_5	SLC38A6	484.073	-0.00347972	0.413232	0	0.503359	0.996551
SLC9A9_2	SLC9A9	400.359	-0.00364401	0.311662	0	0.504664	0.997616
SLC22A11_5	SLC22A11	94.0547	-0.00412767	0.523706	0	0.503144	0.996551
SLC4A2_5	SLC4A2	289.817	-0.00515926	0.434705	0	0.504735	0.997616
SLC25A37_3	SLC25A37	296.377	-0.00519569	0.346819	0	0.505976	0.998373
SLC35A4_6	SLC35A4	254.963	-0.00533475	0.339643	0	0.506266	0.998373
SLC2A10_3	SLC2A10	473.366	-0.00573956	0.409139	0	0.505596	0.998373
SLC38A7_6	SLC38A7	534.823	-0.00663394	0.318803	0	0.508301	1
SLC35A1_3	SLC35A1	508.061	-0.00670917	0.298645	0	0.508962	1
SLC26A9_5	SLC26A9	159.221	-0.0075424	0.437649	0	0.506875	0.998819
SLC7A10_2	SLC7A10	585.321	-0.00859889	0.296019	0	0.511587	1
SLC17A2_3	SLC17A2	603.317	-0.00891249	0.348148	0	0.510212	1
SLC25A1P5_5	SLC25A1P5	435.325	-0.0101103	0.38473	0	0.510483	1
SLC39A5_1	SLC39A5	555.273	-0.0102982	0.314023	0	0.513081	1
SLC5A9_3	SLC5A9	339.397	-0.0116758	0.353632	0	0.513169	1
SLC22A2_2	SLC22A2	368.792	-0.0122458	0.379277	0	0.512878	1
SLC26A5_6	SLC26A5	429.923	-0.0122791	0.308745	0	0.515862	1
SLC46A2_3	SLC46A2	784.596	-0.012559	0.299867	0	0.516704	1
SLC3A1_4	SLC3A1	875.797	-0.0125748	0.314335	0	0.515955	1
neg_control_54	neg	697.358	-0.0127338	0.316741	0	0.516034	1
SRBD1_2	SRBD1	833.302	-0.0129717	0.372389	0	0.513894	1
SLC4A2_4	SLC4A2	256.863	-0.0135475	0.389179	0	0.513885	1
SLC9A7P1_2	SLC9A7P1	492.392	-0.0136854	0.312641	0	0.517457	1
SLC25A41_2	SLC25A41	553.364	-0.0151702	0.310526	0	0.519482	1
SLC12A2_4	SLC12A2	322.209	-0.0159689	0.343353	0	0.518548	1
neg_control_105	neg	806.851	-0.0159792	0.320721	0	0.519868	1
SLC34A2_5	SLC34A2	463.67	-0.0183198	0.340477	0	0.521455	1
SLC25A4_2	SLC25A4	344.7	-0.0190864	0.405106	0	0.518789	1
SLC34A1_1	SLC34A1	379.027	-0.0192083	0.323398	0	0.523681	1
SLC35F2_2	SLC35F2	190.044	-0.0204137	0.413255	0	0.519699	1
SLC2A7_6	SLC2A7	600.839	-0.0232638	0.308067	0	0.530098	1
SLC17A1_3	SLC17A1	283.303	-0.0234989	0.393153	0	0.523831	1
SLC37A1_2	SLC37A1	713.936	-0.0235266	0.333938	0	0.528083	1
SLC26A10_4	SLC26A10	306.429	-0.0240903	0.323443	0	0.529686	1
SLC37A2_3	SLC37A2	303.497	-0.0251416	0.444022	0	0.522577	1
CEP85_4	CEP85	106.059	-0.0252969	0.517125	0	0.519508	1
SLC38A9_5	SLC38A9	370.027	-0.0261039	0.378694	0	0.527478	1
SLC5A11_5	SLC5A11	185.299	-0.0264539	0.374144	0	0.528184	1
SLC25A38_6	SLC25A38	549.845	-0.0274778	0.311211	0	0.535178	1
SLC25A11_4	SLC25A11	342.969	-0.030722	0.364549	0	0.533581	1
SLC10A1_5	SLC10A1	469.524	-0.0323855	0.347901	0	0.537083	1
SLC34A1_2	SLC34A1	1042.64	-0.0327014	0.29078	0	0.544771	1
SLC4A10_5	SLC4A10	575.394	-0.0330542	0.290405	0	0.54531	1
SLC25A23_4	SLC25A23	484.4	-0.0343734	0.327118	0	0.541844	1
SLC16A7_1	SLC16A7	572.074	-0.0356858	0.298345	0	0.547605	1
SLC9C1_2	SLC9C1	563.673	-0.0359052	0.387578	0	0.536905	1
SLC12A9_6	SLC12A9	390.196	-0.0362621	0.324354	0	0.544508	1
RPTOR_2	RPTOR	220.321	-0.0366115	0.513899	0	0.528398	1
SLC2A7_2	SLC2A7	244.931	-0.037014	0.374611	0	0.539354	1
SLC16A5_1	SLC16A5	651.257	-0.0375846	0.297941	0	0.550193	1
SLC16A3_6	SLC16A3	669.488	-0.0389862	0.352414	0	0.544043	1
SLC35B2_5	SLC35B2	362.378	-0.039021	0.335277	0	0.546326	1
SLC25A12_1	SLC25A12	520.392	-0.040549	0.409768	0	0.539413	1
NFYC_2	NFYC	721.356	-0.0405664	0.278748	0	0.557854	1
SLC13A2_3	SLC13A2	433.447	-0.0407968	0.330515	0	0.549118	1
SLC36A1_6	SLC36A1	623.677	-0.0410977	0.317616	0	0.551477	1
UCP2_5	UCP2	479.549	-0.041237	0.370265	0	0.544339	1
SLC25A11_3	SLC25A11	433.925	-0.0413824	0.30722	0	0.553575	1
SLC2A14_3	SLC2A14	360.637	-0.0417641	0.319204	0	0.552048	1
SLC35F3_3	SLC35F3	425.145	-0.0428394	0.3105	0	0.554868	1
SLCO5A1_5	SLCO5A1	205.6	-0.04319	0.412521	0	0.541692	1
SLC43A2_3	SLC43A2	517.166	-0.04347	0.341872	0	0.55059	1
SLC6A18_4	SLC6A18	507.57	-0.0444195	0.353915	0	0.54994	1
SLC7A6_1	SLC7A6	321.291	-0.0456102	0.361417	0	0.550213	1
SLC30A5_3	SLC30A5	1193.52	-0.0458087	0.396746	0	0.54596	1
SLC25A28_3	SLC25A28	211.94	-0.0467873	0.361444	0	0.551497	1
SLC34A3_6	SLC34A3	297.288	-0.0474743	0.388457	0	0.548635	1
SLC25A36_5	SLC25A36	533.094	-0.0477313	0.372021	0	0.551045	1
MTCH1_1	MTCH1	429.039	-0.0495659	0.331549	0	0.55942	1
SLC25A33_1	SLC25A33	426.758	-0.0499466	0.375645	0	0.552888	1
SLCO1B3_1	SLCO1B3	518.235	-0.0499915	0.284776	0	0.569675	1
SLC46A1_3	SLC46A1	626.908	-0.0503598	0.299375	0	0.566794	1
SLC25A38_2	SLC25A38	872.453	-0.0506956	0.287731	0	0.569928	1
SLC4A9_3	SLC4A9	350.539	-0.0514427	0.333633	0	0.56127	1
SLC7A5P1_2	SLC7A5P1	423.512	-0.052345	0.360876	0	0.557664	1
SLC35A4_1	SLC35A4	395.47	-0.0534415	0.336577	0	0.563079	1
SLC6A13_2	SLC6A13	911.969	-0.0537825	0.279021	0	0.576424	1
SLC5A10_6	SLC5A10	274.76	-0.0559659	0.466082	0	0.547789	1
SLC26A10_5	SLC26A10	308.553	-0.0562878	0.382988	0	0.558422	1
SLC39A6_2	SLC39A6	293.489	-0.0567384	0.349258	0	0.564526	1
SLCO2A1_2	SLCO2A1	780.109	-0.0568705	0.290961	0	0.577482	1
SLCO5A1_6	SLCO5A1	373.074	-0.0569344	0.418245	0	0.55414	1
SLC35C2_1	SLC35C2	344.395	-0.057307	0.339605	0	0.567002	1
SAE1_4	SAE1	290.973	-0.0584096	0.386254	0	0.560099	1
SLC22A16_2	SLC22A16	265.994	-0.0602702	0.410548	0	0.558357	1
SLC25A46_4	SLC25A46	323.755	-0.0604758	0.391245	0	0.561421	1
neg_control_118	neg	389.425	-0.060896	0.324076	0	0.574525	1
neg_control_63	neg	766.107	-0.0610513	0.297032	0	0.581424	1
SLC38A7_2	SLC38A7	205.276	-0.061417	0.411703	0	0.559293	1
SLC9C1_1	SLC9C1	313.323	-0.0621813	0.34248	0	0.572037	1
SLC16A5_6	SLC16A5	497.346	-0.0624869	0.290638	0	0.585116	1
SLC27A2_3	SLC27A2	515.51	-0.0639074	0.4027	0	0.563046	1
SLC38A8_5	SLC38A8	619.393	-0.0644062	0.393001	0	0.565088	1
SLC9A4_6	SLC9A4	442.335	-0.0645726	0.336792	0	0.576022	1
neg_control_35	neg	296.646	-0.0666921	0.355475	0	0.57441	1
SLC25A17_6	SLC25A17	490.414	-0.0672405	0.390463	0	0.568363	1
SLC16A9_5	SLC16A9	504.427	-0.0709416	0.280354	0	0.599882	1
SLC20A2_1	SLC20A2	365.48	-0.0719463	0.368697	0	0.577357	1
MED26_1	MED26	359.22	-0.0720589	0.403883	0	0.570802	1
SLC27A3_3	SLC27A3	292.88	-0.0729363	0.475692	0	0.56093	1
SLC43A1_2	SLC43A1	297.332	-0.0747385	0.405183	0	0.573172	1
SLC19A2_3	SLC19A2	263.795	-0.0757132	0.38015	0	0.578934	1
SLC17A5_4	SLC17A5	978.027	-0.0765436	0.268903	0	0.612044	1
SLC9C1_4	SLC9C1	635.853	-0.0767303	0.434538	0	0.570081	1
SLC5A7_1	SLC5A7	557.445	-0.0773124	0.316455	0	0.596504	1
SLC6A4_4	SLC6A4	486.322	-0.0785308	0.325991	0	0.595183	1
SLC38A8_4	SLC38A8	388.675	-0.078856	0.307047	0	0.601341	1
neg_control_15	neg	764.991	-0.0789963	0.307939	0	0.60123	1
SLC17A2_1	SLC17A2	740.321	-0.0790102	0.289548	0	0.607525	1
SLC27A1_2	SLC27A1	249.114	-0.0792117	0.40079	0	0.578336	1
SLC6A12_6	SLC6A12	708.712	-0.0798249	0.34845	0	0.590599	1
SLC25A32_4	SLC25A32	619.713	-0.0801633	0.286657	0	0.610127	1
SLC7A5P2_4	SLC7A5P2	311.243	-0.0804175	0.392778	0	0.581112	1
neg_control_1	neg	601.23	-0.081386	0.310824	0	0.603277	1
neg_control_6	neg	334.13	-0.0827968	0.329947	0	0.59907	1
SLC30A10_6	SLC30A10	235.966	-0.0830484	0.5204	0	0.563396	1
SLC24A5_6	SLC24A5	868.505	-0.0836684	0.309981	0	0.606387	1
SLC18B1_6	SLC18B1	592.733	-0.085583	0.289902	0	0.616085	1
U2AF2_1	U2AF2	249.823	-0.0857553	0.341021	0	0.599273	1
SLC22A8_1	SLC22A8	311.424	-0.086466	0.403164	0	0.584909	1
SLC13A4_4	SLC13A4	581.719	-0.0874539	0.29545	0	0.616386	1
SLC39A2_3	SLC39A2	312.067	-0.0897421	0.406655	0	0.587331	1
neg_control_27	neg	957.53	-0.091409	0.285758	0	0.625471	1
SLC39A12_1	SLC39A12	922.683	-0.0921537	0.273749	0	0.631804	1
SLC2A4_3	SLC2A4	350.363	-0.0926654	0.392186	0	0.593392	1
SLC6A11_3	SLC6A11	506.006	-0.0930064	0.289473	0	0.626007	1
SLC25A13_4	SLC25A13	798.476	-0.0930685	0.276265	0	0.631897	1
SLC15A3_3	SLC15A3	703.05	-0.0935722	0.295529	0	0.624236	1
SLC30A3_1	SLC30A3	641.924	-0.0936743	0.268181	0	0.636566	1
SLC6A1_4	SLC6A1	379.423	-0.0937038	0.337645	0	0.60931	1
SLC6A3_5	SLC6A3	943.83	-0.0937179	0.256976	0	0.64233	1
RHCG_3	RHCG	976.035	-0.094456	0.287821	0	0.628611	1
neg_control_48	neg	374.826	-0.0947264	0.410452	0	0.591259	1
SLC10A5_1	SLC10A5	660.981	-0.0950272	0.28273	0	0.631604	1
SLCO4A1_1	SLCO4A1	491.044	-0.0972788	0.325685	0	0.617412	1
SLC25A12_5	SLC25A12	1457.17	-0.0975781	0.267097	0	0.642567	1
SLC6A3_1	SLC6A3	513.722	-0.09795	0.345586	0	0.611577	1
SLC22A2_3	SLC22A2	1118.2	-0.0981513	0.285586	0	0.634458	1
SLC7A1_4	SLC7A1	591.512	-0.0981831	0.298643	0	0.628833	1
SLC25A28_1	SLC25A28	299.376	-0.0985149	0.392181	0	0.599169	1
SLC25A17_2	SLC25A17	674.999	-0.0986772	0.293028	0	0.631847	1
SLC14A2_1	SLC14A2	432.066	-0.0987577	0.357903	0	0.608701	1
SLC9A4_4	SLC9A4	463.303	-0.100047	0.294992	0	0.632752	1
SLC29A1_3	SLC29A1	504.117	-0.101049	0.293781	0	0.634562	1
SLC35B2_1	SLC35B2	377.176	-0.102366	0.387955	0	0.604057	1
SLC26A8_6	SLC26A8	508.139	-0.102528	0.31166	0	0.628913	1
SLC16A10_5	SLC16A10	479.46	-0.102704	0.300429	0	0.633771	1
SLC10A2_6	SLC10A2	527.743	-0.102992	0.318294	0	0.62687	1
SLC44A3_4	SLC44A3	256.927	-0.104285	0.56044	0	0.573808	1
SLC41A2_1	SLC41A2	874.893	-0.104559	0.32351	0	0.626729	1
SLC29A3_2	SLC29A3	560.59	-0.104821	0.30514	0	0.634396	1
SLC7A1_5	SLC7A1	227.924	-0.104994	0.388849	0	0.606425	1
SLC17A1_1	SLC17A1	1165.16	-0.105219	0.258129	0	0.658224	1
SLC25A2_2	SLC25A2	354.359	-0.105982	0.460881	0	0.590937	1
SLC38A1_3	SLC38A1	734.058	-0.106339	0.277634	0	0.649147	1
SLC22A20_6	SLC22A20	733.497	-0.106347	0.264376	0	0.656253	1
SLC37A3_3	SLC37A3	198.261	-0.108467	0.407619	0	0.604919	1
SLC22A11_6	SLC22A11	674.565	-0.109181	0.266027	0	0.659248	1
SLC35C2_6	SLC35C2	267.514	-0.109907	0.371914	0	0.616201	1
SLC4A8_6	SLC4A8	406.216	-0.11046	0.365655	0	0.618708	1
SLC25A17_7	SLC25A17	331.922	-0.111383	0.373526	0	0.617222	1
SLC5A5_4	SLC5A5	184.025	-0.116662	0.42207	0	0.608881	1
neg_control_65	neg	330.518	-0.117195	0.498744	0	0.592888	1
SLC38A2_4	SLC38A2	347.334	-0.117341	0.315078	0	0.645209	1
SLC26A7_4	SLC26A7	390.96	-0.117665	0.338127	0	0.636077	1
SLC22A9_4	SLC22A9	460.795	-0.118688	0.339253	0	0.636775	1
SLC17A2_5	SLC17A2	819.304	-0.119336	0.304888	0	0.652252	1
SLC6A8_1	SLC6A8	389.102	-0.12017	0.332623	0	0.641055	1
SLC39A1_4	SLC39A1	583.604	-0.120793	0.291502	0	0.660703	1
SLC30A6_5	SLC30A6	446.242	-0.121103	0.455308	0	0.604873	1
SLC16A14_2	SLC16A14	397.53	-0.121175	0.32407	0	0.645767	1
SLC35E4_2	SLC35E4	573.001	-0.121456	0.346961	0	0.636852	1
NUP153_1	NUP153	332.189	-0.122505	0.418442	0	0.615149	1
SLC25A31_5	SLC25A31	664.79	-0.124218	0.300935	0	0.660114	1
SLC28A3_4	SLC28A3	720.715	-0.12518	0.295203	0	0.664234	1
URI1_1	URI1	293.433	-0.125504	0.383419	0	0.62829	1
SLC35C1_6	SLC35C1	261.555	-0.125555	0.386628	0	0.627313	1
SLC39A8_3	SLC39A8	440.92	-0.125675	0.327392	0	0.649461	1
SLC26A7_6	SLC26A7	205.1	-0.125721	0.387065	0	0.627336	1
SLC25A18_3	SLC25A18	531.416	-0.126872	0.360537	0	0.637542	1
SLC36A2_6	SLC36A2	672.143	-0.127286	0.292157	0	0.668464	1
SLC35F5_1	SLC35F5	401.798	-0.129259	0.3726	0	0.635671	1
SLC45A3_3	SLC45A3	301.356	-0.130028	0.496791	0	0.603238	1
neg_control_25	neg	690.909	-0.130076	0.504116	0	0.601807	1
CTCF_3	CTCF	421.004	-0.130214	0.320885	0	0.657554	1
SLC17A1_5	SLC17A1	787.7	-0.130526	0.274111	0	0.683027	1
SLC16A9_4	SLC16A9	323.23	-0.13061	0.319267	0	0.658764	1
SLC22A12_5	SLC22A12	856.673	-0.130666	0.302969	0	0.66687	1
SLC8A1_3	SLC8A1	354.52	-0.130721	0.33475	0	0.651917	1
SLC51A_1	SLC51A	562.275	-0.13122	0.321112	0	0.658599	1
SLC12A2_5	SLC12A2	273.798	-0.131325	0.413304	0	0.62466	1
SLC41A3_2	SLC41A3	568.94	-0.13136	0.32886	0	0.655216	1
SLC25A16_2	SLC25A16	332.215	-0.131723	0.358626	0	0.643302	1
SLC43A2_4	SLC43A2	525.873	-0.133318	0.320576	0	0.661248	1
SLC52A2_3	SLC52A2	223.311	-0.133833	0.408923	0	0.628272	1
SLC8A1_6	SLC8A1	553.544	-0.13523	0.337804	0	0.65554	1
SLC6A14_1	SLC6A14	423.827	-0.136634	0.313088	0	0.668729	1
SLC28A2_5	SLC28A2	207.773	-0.137446	0.518267	0	0.604573	1
SLC6A15_1	SLC6A15	223.476	-0.137846	0.386033	0	0.639485	1
SLC44A4_1	SLC44A4	696.731	-0.1381	0.276333	0	0.691377	1
neg_control_87	neg	1410.14	-0.138568	0.316219	0	0.669381	1
SLC25A11_6	SLC25A11	561.788	-0.139283	0.328154	0	0.664379	1
SLC6A16_4	SLC6A16	752.018	-0.140433	0.378293	0	0.644766	1
SLC7A7_3	SLC7A7	419.889	-0.140656	0.412776	0	0.633357	1
UCP3_5	UCP3	328.98	-0.142347	0.350551	0	0.657653	1
SLC2A1_5	SLC2A1	216.07	-0.142671	0.400243	0	0.639253	1
SLC44A4_2	SLC44A4	247.055	-0.142848	0.45972	0	0.621996	1
SLCO1A2_3	SLCO1A2	619.303	-0.143142	0.306948	0	0.679514	1
SLC39A10_6	SLC39A10	496.523	-0.143255	0.294936	0	0.686415	1
SLC7A7_5	SLC7A7	268.071	-0.144942	0.334165	0	0.667763	1
SLC10A6_5	SLC10A6	499.573	-0.145902	0.299069	0	0.687173	1
SAE1_3	SAE1	783.775	-0.146416	0.307884	0	0.682804	1
SLC9A2_1	SLC9A2	354.981	-0.147193	0.341034	0	0.666987	1
SLC30A1_6	SLC30A1	356.889	-0.147314	0.374219	0	0.653082	1
SLC51A_4	SLC51A	232.93	-0.149038	0.435802	0	0.633819	1
SLC6A20_5	SLC6A20	251.645	-0.152151	0.357694	0	0.664715	1
SLC35B2_2	SLC35B2	688.524	-0.152872	0.274468	0	0.711228	1
SLC13A5_5	SLC13A5	514.161	-0.153532	0.434889	0	0.63797	1
SLC6A1_6	SLC6A1	670.866	-0.153919	0.327024	0	0.681061	1
KANSL1_1	KANSL1	798.132	-0.154228	0.262546	0	0.721544	1
SLC3A2_4	SLC3A2	234.196	-0.155187	0.408567	0	0.647965	1
SLC25A23_5	SLC25A23	567.845	-0.155563	0.306817	0	0.693931	1
SLC25A21_1	SLC25A21	912.802	-0.155739	0.260261	0	0.725212	1
SLC6A12_2	SLC6A12	760.994	-0.156463	0.324723	0	0.685039	1
SLC25A1P5_1	SLC25A1P5	618.706	-0.156627	0.275838	0	0.714922	1
SLC6A6_1	SLC6A6	331.839	-0.156692	0.343162	0	0.676025	1
SLC25A33_5	SLC25A33	622.577	-0.156848	0.296539	0	0.701572	1
SLC52A1_1	SLC52A1	340.508	-0.156911	0.334004	0	0.680747	1
SLC35F1_4	SLC35F1	250.561	-0.158508	0.443642	0	0.639562	1
SLCO1B3_3	SLCO1B3	414.869	-0.159282	0.362032	0	0.670019	1
SLC22A18_2	SLC22A18	348.026	-0.159361	0.378616	0	0.663088	1
SLC26A1_2	SLC26A1	736.624	-0.159623	0.342495	0	0.679414	1
SLC2A8_6	SLC2A8	397.193	-0.160169	0.32823	0	0.687217	1
SLC9A8_6	SLC9A8	361.463	-0.160972	0.358749	0	0.673177	1
SLC25A43_4	SLC25A43	277.835	-0.161006	0.383571	0	0.662668	1
SLC35G3_2	SLC35G3	582.232	-0.16109	0.3366	0	0.683881	1
SLC2A3P1_1	SLC2A3P1	328.42	-0.161467	0.441212	0	0.642804	1
SLC22A23_6	SLC22A23	396.767	-0.162046	0.426228	0	0.648096	1
SLC7A5_4	SLC7A5	688.41	-0.162952	0.273626	0	0.724255	1
SLC25A3_5	SLC25A3	206.68	-0.163499	0.482959	0	0.632521	1
SLC37A2_5	SLC37A2	357.909	-0.164758	0.372214	0	0.670988	1
SLC39A1_5	SLC39A1	433.699	-0.16487	0.330909	0	0.690841	1
SLC38A8_3	SLC38A8	534.199	-0.165265	0.286968	0	0.717659	1
SLC9A5_6	SLC9A5	477.432	-0.165974	0.351582	0	0.681564	1
SLC45A1_1	SLC45A1	361.534	-0.166176	0.325915	0	0.694931	1
SLCO2B1_3	SLCO2B1	236.536	-0.166785	0.371717	0	0.673171	1
SLC18A1_5	SLC18A1	324.842	-0.168168	0.37024	0	0.675162	1
SLC52A3_2	SLC52A3	300.962	-0.168716	0.360031	0	0.680327	1
SLC35B4_3	SLC35B4	566.877	-0.168894	0.304605	0	0.710371	1
SLC19A1_6	SLC19A1	471.448	-0.169164	0.342478	0	0.689326	1
SLCO4C1_3	SLCO4C1	455.617	-0.16977	0.305816	0	0.7106	1
SLC10A4_5	SLC10A4	536.271	-0.169848	0.310462	0	0.707839	1
SLC38A3_2	SLC38A3	373.974	-0.171104	0.365188	0	0.6803	1
SLC29A4_4	SLC29A4	658.718	-0.172567	0.299625	0	0.717673	1
PAFAH1B1_6	PAFAH1B1	201.805	-0.174451	0.406749	0	0.665998	1
SLC38A8_1	SLC38A8	333.566	-0.175409	0.366745	0	0.683777	1
SLC12A6_4	SLC12A6	990.203	-0.176564	0.2537	0	0.756772	1
neg_control_92	neg	877.764	-0.176628	0.287402	0	0.73058	1
SLC25A34_5	SLC25A34	359.794	-0.177561	0.317211	0	0.712177	1
SLC26A6_5	SLC26A6	1027.31	-0.178815	0.290056	0	0.731213	1
SLC12A2_1	SLC12A2	162.12	-0.180845	0.503025	0	0.640395	1
neg_control_83	neg	642.992	-0.182028	0.283964	0	0.739246	1
SLC44A4_5	SLC44A4	403.953	-0.182253	0.334916	0	0.706839	1
SLC39A8_5	SLC39A8	356.28	-0.182534	0.322682	0	0.714194	1
SLC6A9_2	SLC6A9	548.674	-0.183104	0.337041	0	0.706528	1
SLC3A2_6	SLC3A2	182.362	-0.183906	0.444066	0	0.660614	1
neg_control_47	neg	427.574	-0.184975	0.364273	0	0.6942	1
SLC27A5_5	SLC27A5	274	-0.185284	0.368856	0	0.692279	1
SLC22A3_4	SLC22A3	149.469	-0.186701	0.505578	0	0.644041	1
SLC25A44_2	SLC25A44	224.835	-0.186925	0.422576	0	0.670881	1
SLC7A13_2	SLC7A13	379.604	-0.187267	0.302689	0	0.731935	1
SLC25A46_3	SLC25A46	528.927	-0.1873	0.298914	0	0.73454	1
SLC25A39_4	SLC25A39	397.143	-0.1875	0.342074	0	0.708198	1
SLC41A1_4	SLC41A1	338.095	-0.189375	0.348151	0	0.706761	1
neg_control_116	neg	743.83	-0.189627	0.265276	0	0.762643	1
SLC38A10_4	SLC38A10	1061.23	-0.189746	0.320316	0	0.723198	1
neg_control_95	neg	382.955	-0.190084	0.376359	0	0.693242	1
SLC47A1_1	SLC47A1	422.287	-0.190795	0.416652	0	0.676497	1
SLC43A3_2	SLC43A3	370.895	-0.191103	0.37218	0	0.696189	1
SLC45A2_1	SLC45A2	401.08	-0.191981	0.381331	0	0.692676	1
SLC7A2_3	SLC7A2	502.18	-0.192673	0.344307	0	0.712123	1
SLC9A7_1	SLC9A7	489.228	-0.193055	0.311063	0	0.732578	1
SLC26A2_3	SLC26A2	804.572	-0.193328	0.353756	0	0.707639	1
SLC45A4_2	SLC45A4	204.55	-0.195045	0.473351	0	0.659849	1
neg_control_60	neg	593.221	-0.195482	0.324676	0	0.72644	1
SLC7A6_3	SLC7A6	722.552	-0.19621	0.345626	0	0.714879	1
SLC39A14_5	SLC39A14	230.574	-0.19692	0.41905	0	0.680794	1
SLC16A1_5	SLC16A1	470.214	-0.198736	0.302874	0	0.744142	1
SLCO3A1_4	SLCO3A1	562.66	-0.19918	0.335381	0	0.723708	1
SLC6A14_6	SLC6A14	345.726	-0.199473	0.327376	0	0.72884	1
SLC6A19_5	SLC6A19	860.175	-0.199622	0.303507	0	0.74464	1
SLC6A5_6	SLC6A5	399.603	-0.199662	0.328862	0	0.728117	1
SLC4A3_4	SLC4A3	413.458	-0.200926	0.326562	0	0.730815	1
SLC2A4_4	SLC2A4	191.592	-0.201194	0.47043	0	0.665559	1
SLC15A3_5	SLC15A3	331.226	-0.20192	0.336328	0	0.725869	1
PAFAH1B1_5	PAFAH1B1	542.347	-0.202903	0.435484	0	0.679366	1
SLC2A9_1	SLC2A9	447.551	-0.203112	0.344817	0	0.722084	1
SLC6A8_6	SLC6A8	246.834	-0.203662	0.366024	0	0.711037	1
UCP3_6	UCP3	763.967	-0.205192	0.290756	0	0.759818	1
SLC35A1_2	SLC35A1	436.813	-0.205812	0.311356	0	0.7457	1
SLC43A2_2	SLC43A2	598.095	-0.20614	0.327233	0	0.735636	1
NFYC_4	NFYC	166.622	-0.206921	0.483351	0	0.665709	1
SLC22A14_4	SLC22A14	429.5	-0.207735	0.391814	0	0.702009	1
SLC18A2_4	SLC18A2	348.469	-0.209531	0.392995	0	0.70304	1
UCP1_6	UCP1	726.888	-0.209627	0.298132	0	0.759015	1
SLC17A6_1	SLC17A6	143.755	-0.210394	0.4832	0	0.668371	1
neg_control_67	neg	516.798	-0.210943	0.321291	0	0.744264	1
SLC35A2_3	SLC35A2	495.099	-0.210974	0.297567	0	0.760836	1
SLC39A4_1	SLC39A4	854.957	-0.21193	0.280818	0	0.774782	1
SLC25A30_5	SLC25A30	540.244	-0.212091	0.313939	0	0.750347	1
SLC24A1_4	SLC24A1	430.629	-0.212478	0.399812	0	0.702445	1
SLC10A3_6	SLC10A3	533.719	-0.21366	0.282967	0	0.774897	1
SLC18B1_2	SLC18B1	850.045	-0.213678	0.351643	0	0.728292	1
SLC33A1_5	SLC33A1	187.214	-0.2143	0.454598	0	0.681324	1
SLC39A3_3	SLC39A3	619.021	-0.214586	0.29203	0	0.768772	1
SLC6A18_1	SLC6A18	509.941	-0.217383	0.346801	0	0.734613	1
SLC18A3_5	SLC18A3	324.541	-0.219446	0.383755	0	0.716284	1
SLC33A1_1	SLC33A1	570.747	-0.219594	0.332147	0	0.745737	1
SLC2A8_3	SLC2A8	216.97	-0.219881	0.360698	0	0.728936	1
SLC16A14_5	SLC16A14	841.943	-0.221311	0.321366	0	0.754481	1
SLC32A1_6	SLC32A1	745.469	-0.221857	0.36079	0	0.730696	1
SLC18A1_1	SLC18A1	677.817	-0.222555	0.311201	0	0.762741	1
MTCH1_4	MTCH1	582.859	-0.223839	0.400858	0	0.711714	1
SLC25A30_2	SLC25A30	445.952	-0.225148	0.303098	0	0.771206	1
SLC22A6_3	SLC22A6	356.096	-0.226357	0.408195	0	0.710393	1
SLC4A5_6	SLC4A5	662.639	-0.227329	0.299533	0	0.776057	1
SLC37A1_4	SLC37A1	886.64	-0.227568	0.277118	0	0.794232	1
SLC17A2_2	SLC17A2	965.177	-0.227663	0.319813	0	0.761726	1
SLC9A2_3	SLC9A2	377.232	-0.228914	0.450647	0	0.694262	1
neg_control_106	neg	409.868	-0.229338	0.36538	0	0.73489	1
SLC25A29_5	SLC25A29	189.053	-0.229711	0.544885	0	0.663333	1
SLC3A2_2	SLC3A2	203.626	-0.229786	0.458051	0	0.692047	1
SLC25A1_2	SLC25A1	485.352	-0.230929	0.433156	0	0.703028	1
SLC18B1_4	SLC18B1	678.881	-0.231914	0.285274	0	0.791877	1
UCP1_1	UCP1	328.258	-0.232929	0.359836	0	0.741288	1
SLC4A9_4	SLC4A9	553.242	-0.233703	0.312429	0	0.772776	1
SLC25A37_6	SLC25A37	458.547	-0.234222	0.314311	0	0.771922	1
SLC35E2B_5	SLC35E2B	280.974	-0.234652	0.36144	0	0.7419	1
SLC6A17_5	SLC6A17	348.542	-0.236162	0.356342	0	0.746252	1
SLC17A5_5	SLC17A5	299.165	-0.236986	0.436632	0	0.706352	1
SLC22A17_3	SLC22A17	667.089	-0.237107	0.305182	0	0.781402	1
MFSD7_6	MFSD7	506.162	-0.237262	0.348001	0	0.752313	1
SLC12A5_4	SLC12A5	737.344	-0.23735	0.333137	0	0.761913	1
VMP1_3	VMP1	405.147	-0.238142	0.383548	0	0.732664	1
SLC5A1_5	SLC5A1	344.882	-0.238669	0.321096	0	0.771349	1
SLC26A9_3	SLC26A9	475.377	-0.24028	0.324869	0	0.770235	1
SLC22A18_3	SLC22A18	712.252	-0.240366	0.302474	0	0.786596	1
SLC25A48_6	SLC25A48	321.404	-0.241513	0.392886	0	0.730628	1
SLC35G2_6	SLC35G2	383.39	-0.242184	0.327391	0	0.770271	1
SLC26A3_4	SLC26A3	207.233	-0.24222	0.432527	0	0.712264	1
SLC27A4_2	SLC27A4	394.66	-0.242303	0.412243	0	0.721656	1
SLC18A2_1	SLC18A2	681.008	-0.242458	0.281661	0	0.80533	1
SLC13A5_4	SLC13A5	490.394	-0.242816	0.308996	0	0.784014	1
SLC1A6_6	SLC1A6	290.525	-0.24347	0.397412	0	0.729942	1
SLC35E2B_4	SLC35E2B	486.845	-0.24347	0.32442	0	0.773517	1
SLC25A53_5	SLC25A53	322.665	-0.243757	0.365822	0	0.747399	1
SLCO1C1_4	SLCO1C1	571.767	-0.243848	0.345923	0	0.75957	1
SLC9A7_3	SLC9A7	494.893	-0.244621	0.288228	0	0.801978	1
SLC30A1_5	SLC30A1	375.388	-0.245629	0.362737	0	0.750846	1
SLC38A1_5	SLC38A1	394.136	-0.245768	0.317999	0	0.780197	1
SLC6A2_4	SLC6A2	443.889	-0.246553	0.309965	0	0.786816	1
SLC25A40_3	SLC25A40	1015.32	-0.246962	0.248882	0	0.83947	1
SLC4A4_4	SLC4A4	482.981	-0.246965	0.37416	0	0.74539	1
SLC30A1_3	SLC30A1	170.234	-0.246972	0.428901	0	0.717633	1
SLCO4A1_6	SLCO4A1	803.084	-0.248453	0.256336	0	0.833789	1
SLC15A1_4	SLC15A1	198.84	-0.248592	0.39805	0	0.733859	1
SLC27A2_4	SLC27A2	425.928	-0.248606	0.3514	0	0.760363	1
SLC25A26_1	SLC25A26	711.864	-0.249089	0.285041	0	0.808906	1
SLC10A7_3	SLC10A7	963.629	-0.249174	0.274003	0	0.818426	1
SLC25A12_3	SLC25A12	702.201	-0.249866	0.333176	0	0.773358	1
SLC11A2_6	SLC11A2	497.932	-0.250489	0.373047	0	0.749039	1
SLC25A17_8	SLC25A17	568.254	-0.250531	0.373984	0	0.748538	1
SLC25A11_5	SLC25A11	221.62	-0.250881	0.419349	0	0.725168	1
SLC30A6_6	SLC30A6	483.6	-0.251314	0.379461	0	0.746107	1
SLC12A3_1	SLC12A3	628.667	-0.251742	0.330119	0	0.777143	1
SLC12A7_5	SLC12A7	548.839	-0.252879	0.32458	0	0.782038	1
SLC30A1_2	SLC30A1	410.464	-0.253477	0.343984	0	0.769405	1
SLC25A13_5	SLC25A13	979.182	-0.256172	0.294486	0	0.807821	1
SLC40A1_4	SLC40A1	303.074	-0.256351	0.38032	0	0.749857	1
SLC6A2_1	SLC6A2	463.19	-0.25855	0.329526	0	0.783659	1
SLC25A19_5	SLC25A19	216.673	-0.258756	0.366028	0	0.760195	1
SLCO1B1_4	SLCO1B1	546.349	-0.259678	0.351877	0	0.769736	1
UCP2_4	UCP2	689.781	-0.260165	0.330823	0	0.784189	1
SLC2A5_2	SLC2A5	332.742	-0.260454	0.359793	0	0.765436	1
SLC6A20_2	SLC6A20	639.099	-0.26077	0.434901	0	0.725616	1
SLC30A9_5	SLC30A9	518.374	-0.260911	0.336052	0	0.781244	1
SLC35E1P1_1	SLC35E1P1	555.324	-0.261117	0.367344	0	0.761404	1
SLC35E3_2	SLC35E3	204.925	-0.261302	0.39531	0	0.745695	1
SLC2A2_2	SLC2A2	539.314	-0.263008	0.400641	0	0.744239	1
SLC35A3_5	SLC35A3	764.678	-0.263456	0.29466	0	0.814367	1
SLC35G1_2	SLC35G1	205.497	-0.263955	0.533671	0	0.689559	1
SLCO2A1_6	SLCO2A1	454.054	-0.264257	0.37219	0	0.76115	1
SLC25A43_1	SLC25A43	397.904	-0.265034	0.386217	0	0.753716	1
SLC30A3_2	SLC30A3	469.98	-0.265052	0.299876	0	0.811617	1
SLC35B4_5	SLC35B4	871.2	-0.2652	0.327503	0	0.790962	1
neg_control_22	neg	714.894	-0.265327	0.289818	0	0.820034	1
SLC12A1_5	SLC12A1	468.406	-0.265451	0.352472	0	0.774308	1
SLC35F4_5	SLC35F4	781.326	-0.26588	0.303152	0	0.809771	1
SLC25A17_1	SLC25A17	639.742	-0.26694	0.293872	0	0.818155	1
SLC48A1_4	SLC48A1	401.876	-0.26702	0.32997	0	0.790807	1
neg_control_103	neg	772.369	-0.267272	0.275981	0	0.833589	1
URI1_4	URI1	323.47	-0.268052	0.441575	0	0.728087	1
SLC6A9_6	SLC6A9	499.126	-0.268087	0.288369	0	0.823728	1
SLC25A44_6	SLC25A44	539.589	-0.268632	0.376436	0	0.762269	1
SLC31A1_4	SLC31A1	365.654	-0.268862	0.358769	0	0.773193	1
neg_control_72	neg	375.183	-0.26915	0.358184	0	0.773803	1
SLC25A10_2	SLC25A10	151.312	-0.269544	0.682395	0	0.653577	1
SLC12A8_2	SLC12A8	298.321	-0.26979	0.38641	0	0.757472	1
SLC39A13_3	SLC39A13	340.675	-0.270653	0.383248	0	0.759971	1
SLC25A15_4	SLC25A15	142.464	-0.271917	0.480705	0	0.714188	1
SLC25A16_4	SLC25A16	291.019	-0.272374	0.41449	0	0.744451	1
SLC1A7_1	SLC1A7	206.218	-0.272768	0.441859	0	0.731488	1
SLC35D2_1	SLC35D2	375.572	-0.273909	0.344072	0	0.787008	1
NBAS_2	NBAS	503.889	-0.275177	0.334825	0	0.79442	1
SLC2A6_6	SLC2A6	509.672	-0.277532	0.310888	0	0.813993	1
SLC16A5_2	SLC16A5	689.406	-0.277558	0.321727	0	0.805853	1
SLC6A16_2	SLC6A16	526.228	-0.278169	0.384477	0	0.765314	1
SLC1A4_4	SLC1A4	466.073	-0.279623	0.329538	0	0.801929	1
SLC2A10_4	SLC2A10	280.943	-0.280322	0.367014	0	0.777505	1
SLC29A2_2	SLC29A2	624.275	-0.280932	0.287852	0	0.835458	1
SLC26A8_5	SLC26A8	618.467	-0.281592	0.36613	0	0.779084	1
SLC15A1_6	SLC15A1	1087.51	-0.281971	0.253226	0	0.867256	1
SLC25A37_2	SLC25A37	321.605	-0.282987	0.406654	0	0.756751	1
SLC47A1_6	SLC47A1	636.112	-0.283094	0.356384	0	0.786505	1
SLC17A8_1	SLC17A8	419.521	-0.283769	0.323824	0	0.809569	1
SLC5A11_6	SLC5A11	473.092	-0.283892	0.314107	0	0.816952	1
SLC31A2_6	SLC31A2	643.656	-0.284256	0.361764	0	0.783993	1
SLC35A1_4	SLC35A1	235.488	-0.284358	0.384297	0	0.770332	1
SLC10A1_4	SLC10A1	515.045	-0.284677	0.32448	0	0.809847	1
SLC6A11_1	SLC6A11	610.127	-0.28501	0.366946	0	0.781335	1
SLC35C2_5	SLC35C2	395.109	-0.286583	0.342277	0	0.798784	1
SLC9A1_5	SLC9A1	436.333	-0.288014	0.397023	0	0.765907	1
SLC2A12_1	SLC2A12	285.724	-0.288017	0.338059	0	0.802885	1
SLC27A2_2	SLC27A2	225.302	-0.288713	0.391006	0	0.76986	1
SLC51B_3	SLC51B	399.68	-0.289779	0.405163	0	0.762762	1
SLC6A20_3	SLC6A20	366.237	-0.290302	0.348275	0	0.79773	1
SRBD1_1	SRBD1	502.642	-0.290736	0.313153	0	0.823404	1
SLC38A9_4	SLC38A9	414.71	-0.291811	0.373122	0	0.782916	1
SLC19A1_5	SLC19A1	581.56	-0.291897	0.287343	0	0.84515	1
SLC46A1_4	SLC46A1	246.009	-0.292156	0.459747	0	0.73744	1
SLC6A9_4	SLC6A9	176.307	-0.29316	0.439017	0	0.747858	1
SLC6A13_3	SLC6A13	555.925	-0.294574	0.289104	0	0.845879	1
SLC5A6_4	SLC5A6	404.623	-0.294749	0.36814	0	0.788331	1
SLC36A4_1	SLC36A4	323.754	-0.294962	0.392227	0	0.77398	1
SLC30A3_6	SLC30A3	283.171	-0.295009	0.435441	0	0.750954	1
SLC14A2_3	SLC14A2	467.6	-0.295592	0.306781	0	0.832359	1
SLC7A5P2_6	SLC7A5P2	180.205	-0.29643	0.489444	0	0.727625	1
SLC25A47_5	SLC25A47	799.249	-0.297593	0.285073	0	0.851738	1
SLC2A11_3	SLC2A11	117.536	-0.298403	0.470226	0	0.737154	1
SLC39A2_6	SLC39A2	517.06	-0.29846	0.375227	0	0.786813	1
SLC9C2_6	SLC9C2	783.066	-0.298642	0.305494	0	0.835856	1
SLC25A17_5	SLC25A17	519.67	-0.300613	0.315099	0	0.829965	1
SLC12A7_4	SLC12A7	390.192	-0.300653	0.397378	0	0.775353	1
SLC39A8_2	SLC39A8	239.13	-0.301323	0.534232	0	0.713633	1
SLC7A4_3	SLC7A4	296.221	-0.301986	0.457305	0	0.745489	1
SLC25A26_6	SLC25A26	571.333	-0.302693	0.314989	0	0.831715	1
UCP2_1	UCP2	425.832	-0.303859	0.354482	0	0.804331	1
neg_control_90	neg	546.531	-0.305114	0.32553	0	0.825694	1
neg_control_20	neg	543.733	-0.305171	0.302975	0	0.843092	1
SLC5A2_6	SLC5A2	478.196	-0.307984	0.313573	0	0.836993	1
SRBD1_3	SRBD1	858.947	-0.30806	0.279732	0	0.864609	1
SLC36A1_2	SLC36A1	240.466	-0.308125	0.361862	0	0.802754	1
SLC22A16_6	SLC22A16	474.235	-0.308336	0.344673	0	0.814493	1
SLC4A9_1	SLC4A9	286.541	-0.309366	0.363868	0	0.802398	1
SLC9A7_5	SLC9A7	223.153	-0.30961	0.473392	0	0.743452	1
RHAG_6	RHAG	218.908	-0.309644	0.388495	0	0.787284	1
SLC27A6_3	SLC27A6	714.705	-0.310098	0.316285	0	0.836566	1
SLC24A2_3	SLC24A2	769.667	-0.311024	0.307954	0	0.843745	1
SLC16A14_6	SLC16A14	387.609	-0.311121	0.334038	0	0.824174	1
SLC18A3_6	SLC18A3	548.444	-0.311999	0.328223	0	0.829089	1
SLC22A15_3	SLC22A15	529.086	-0.312771	0.324136	0	0.832711	1
SLC25A45_3	SLC25A45	262.083	-0.313233	0.42133	0	0.771392	1
SLC19A1_2	SLC19A1	373.671	-0.313366	0.300555	0	0.851438	1
SLC9A6_5	SLC9A6	343.246	-0.313422	0.414575	0	0.775178	1
SLC2A5_6	SLC2A5	222.437	-0.313469	0.431624	0	0.766158	1
SLC9B2_2	SLC9B2	355.811	-0.315426	0.362356	0	0.807983	1
SLC1A3_4	SLC1A3	328.487	-0.315645	0.326439	0	0.833211	1
SLC12A5_6	SLC12A5	741.543	-0.315964	0.44487	0	0.761222	1
SLC10A7_6	SLC10A7	1520.4	-0.31656	0.261512	0	0.886957	1
SLC25A1_5	SLC25A1	269.258	-0.317998	0.478199	0	0.746972	1
SLC14A2_2	SLC14A2	724.52	-0.318905	0.346176	0	0.821533	1
SLC4A2_2	SLC4A2	600.545	-0.319104	0.291511	0	0.863166	1
SLC2A6_3	SLC2A6	299.13	-0.320367	0.42144	0	0.776424	1
SLC22A24_4	SLC22A24	396.277	-0.320379	0.334434	0	0.830962	1
SLC9B2_5	SLC9B2	402.374	-0.320952	0.343771	0	0.824751	1
SLC35C1_5	SLC35C1	383.878	-0.322287	0.355872	0	0.817434	1
SLC29A2_6	SLC29A2	338.884	-0.322798	0.432618	0	0.772211	1
SLC7A11_3	SLC7A11	354.641	-0.323738	0.307666	0	0.853655	1
SLC25A15_6	SLC25A15	549.696	-0.32381	0.365584	0	0.812119	1
SLC7A11_2	SLC7A11	507.063	-0.323824	0.362323	0	0.814271	1
SLC9A9_1	SLC9A9	347.793	-0.324877	0.33436	0	0.834385	1
SLC25A33_2	SLC25A33	409.367	-0.327142	0.395818	0	0.795738	1
SLC6A7_1	SLC6A7	537.09	-0.327644	0.37897	0	0.806361	1
SLC2A3P1_6	SLC2A3P1	969.677	-0.330027	0.347618	0	0.82879	1
SLC6A8_3	SLC6A8	336.822	-0.330411	0.47475	0	0.756776	1
SLC39A14_2	SLC39A14	708.154	-0.3319	0.38182	0	0.807647	1
SLC5A5_5	SLC5A5	376.242	-0.33201	0.32032	0	0.850014	1
SLC17A3_1	SLC17A3	627.051	-0.332048	0.306894	0	0.860366	1
SLC5A6_1	SLC5A6	1028.29	-0.333816	0.265933	0	0.895309	1
SLC35D1_3	SLC35D1	623.165	-0.333859	0.331545	0	0.843028	1
SLC25A20_4	SLC25A20	260.399	-0.334281	0.415537	0	0.789433	1
SLC5A2_5	SLC5A2	326.06	-0.33489	0.339374	0	0.838126	1
SLC5A5_1	SLC5A5	377.498	-0.334993	0.313463	0	0.857394	1
SLC6A6_4	SLC6A6	300.266	-0.335863	0.335273	0	0.84177	1
SLC25A15_5	SLC25A15	269.06	-0.336528	0.401031	0	0.799309	1
SLC30A5_5	SLC30A5	483.003	-0.337372	0.405907	0	0.797057	1
SLC35E2B_6	SLC35E2B	288.529	-0.338711	0.345445	0	0.836582	1
SLC39A5_3	SLC39A5	553.967	-0.338752	0.316614	0	0.857673	1
SLC30A7_6	SLC30A7	377.752	-0.338909	0.408934	0	0.79638	1
SLC35G4_2	SLC35G4	210.541	-0.339907	0.42233	0	0.789543	1
SLC25A35_3	SLC25A35	440.737	-0.339953	0.366142	0	0.823419	1
SLCO1C1_1	SLCO1C1	359.606	-0.340003	0.382224	0	0.813143	1
SLC10A1_2	SLC10A1	837.238	-0.340421	0.263709	0	0.90163	1
SLC36A3_6	SLC36A3	513.308	-0.342511	0.446453	0	0.778514	1
DIRC2_2	DIRC2	216.045	-0.343861	0.494143	0	0.756746	1
SLC28A2_1	SLC28A2	452.518	-0.344726	0.413415	0	0.797817	1
SLC15A1_2	SLC15A1	577.515	-0.345331	0.305459	0	0.870874	1
SLC35E1_1	SLC35E1	227.185	-0.346421	0.387555	0	0.814302	1
SLC29A4_3	SLC29A4	457.658	-0.34798	0.388663	0	0.814694	1
SLC2A14_2	SLC2A14	349.627	-0.34831	0.31786	0	0.863416	1
SLC16A1_3	SLC16A1	186.386	-0.348624	0.452408	0	0.779527	1
SLC35A1_5	SLC35A1	276.438	-0.349485	0.425528	0	0.794262	1
SLC22A23_2	SLC22A23	516.091	-0.350072	0.374319	0	0.825163	1
SLC31A1_6	SLC31A1	932.251	-0.350659	0.279505	0	0.895183	1
SLC39A9_3	SLC39A9	293.863	-0.350675	0.378351	0	0.822998	1
RHAG_2	RHAG	602.334	-0.351317	0.35753	0	0.837103	1
SLC16A9_1	SLC16A9	368.239	-0.351559	0.401366	0	0.80946	1
SLC29A2_3	SLC29A2	438.593	-0.35166	0.397899	0	0.811596	1
neg_control_101	neg	512.057	-0.352551	0.33875	0	0.851003	1
SLC4A8_2	SLC4A8	269.167	-0.352638	0.412509	0	0.803686	1
SLC25A24_2	SLC25A24	384.961	-0.353169	0.323254	0	0.862703	1
URI1_2	URI1	313.592	-0.353716	0.451718	0	0.7832	1
SLCO6A1_2	SLCO6A1	601.662	-0.35394	0.300699	0	0.880413	1
SLC9B2_6	SLC9B2	489.89	-0.354507	0.49628	0	0.762488	1
SLC25A47_3	SLC25A47	449.238	-0.355186	0.366774	0	0.833579	1
SLC8A2_5	SLC8A2	367.988	-0.355928	0.350342	0	0.845172	1
SLC16A11_5	SLC16A11	263.721	-0.355963	0.438224	0	0.791687	1
SLC7A4_5	SLC7A4	862.739	-0.35619	0.270496	0	0.906047	1
SLC35A2_6	SLC35A2	186.174	-0.356661	0.48022	0	0.77117	1
SLC12A7_6	SLC12A7	285.423	-0.357048	0.356733	0	0.841558	1
SLC41A2_5	SLC41A2	521.4	-0.357997	0.402575	0	0.813071	1
SLC2A9_4	SLC2A9	456.891	-0.358992	0.371155	0	0.833286	1
SLC2A3_3	SLC2A3	170.523	-0.359828	0.488439	0	0.769344	1
NIPBL_3	NIPBL	343.826	-0.360585	0.348657	0	0.849481	1
SLC38A10_1	SLC38A10	344.641	-0.362135	0.346603	0	0.851945	1
SLC35F3_6	SLC35F3	629.805	-0.362441	0.333	0	0.861793	1
SLC25A23_3	SLC25A23	264.761	-0.363223	0.437749	0	0.79666	1
SLC25A14_1	SLC25A14	540.877	-0.36363	0.31651	0	0.874696	1
SLC6A16_6	SLC6A16	483.308	-0.363774	0.32816	0	0.866183	1
SLC20A2_4	SLC20A2	439.17	-0.364277	0.312329	0	0.878259	1
SLC13A5_2	SLC13A5	401.348	-0.364612	0.33006	0	0.865352	1
SLC19A2_2	SLC19A2	441.316	-0.365311	0.445686	0	0.793795	1
SLC22A2_5	SLC22A2	456.955	-0.365782	0.32334	0	0.871027	1
SLC12A5_2	SLC12A5	363.755	-0.366248	0.317538	0	0.875627	1
SLC22A6_5	SLC22A6	219.9	-0.366282	0.457314	0	0.788417	1
SLC9C2_5	SLC9C2	807.947	-0.36659	0.295134	0	0.892903	1
SLC22A7_6	SLC22A7	826.092	-0.366919	0.325735	0	0.870009	1
neg_control_45	neg	570.218	-0.367873	0.320895	0	0.874185	1
SLC16A4_2	SLC16A4	634.2	-0.368735	0.304843	0	0.886782	1
SLC25A19_3	SLC25A19	311.76	-0.369168	0.407911	0	0.817273	1
SLC30A7_4	SLC30A7	490.121	-0.369593	0.296467	0	0.893738	1
SLC25A51_5	SLC25A51	305.703	-0.369863	0.425944	0	0.807395	1
SLC6A3_3	SLC6A3	434.131	-0.370244	0.322771	0	0.874326	1
SLC45A3_4	SLC45A3	625.871	-0.370595	0.375715	0	0.838025	1
SLC26A8_4	SLC26A8	580.907	-0.371668	0.291333	0	0.898978	1
SLC27A5_6	SLC27A5	623.942	-0.3725	0.292778	0	0.898366	1
SLC44A3_2	SLC44A3	594.084	-0.372663	0.322725	0	0.875901	1
SLC52A3_4	SLC52A3	354.696	-0.372785	0.408771	0	0.819107	1
SLC9B2_3	SLC9B2	428.623	-0.373428	0.384809	0	0.834083	1
SLC25A5_2	SLC25A5	664.172	-0.374851	0.26812	0	0.918954	1
SLC7A7_4	SLC7A7	332.151	-0.377165	0.339949	0	0.866388	1
DIRC2_5	DIRC2	440.422	-0.377502	0.357891	0	0.854241	1
SLC31A2_4	SLC31A2	403.201	-0.379181	0.310292	0	0.889149	1
SLC22A7_2	SLC22A7	431.602	-0.379605	0.373297	0	0.845399	1
SLC16A2_1	SLC16A2	218.125	-0.380668	0.537457	0	0.760613	1
SLC35E1P1_5	SLC35E1P1	492.69	-0.381624	0.342897	0	0.867133	1
SLC7A13_6	SLC7A13	298.161	-0.381799	0.364505	0	0.852552	1
SLC35E3_4	SLC35E3	280.987	-0.381956	0.391233	0	0.835539	1
SLC2A2_3	SLC2A2	257.754	-0.382092	0.431765	0	0.811909	1
SLC2A11_2	SLC2A11	418.745	-0.382655	0.295885	0	0.902038	1
neg_control_78	neg	352.855	-0.382859	0.39578	0	0.833317	1
SLC45A1_6	SLC45A1	401.39	-0.383677	0.34725	0	0.865399	1
SLC6A5_2	SLC6A5	358.651	-0.384204	0.328655	0	0.878802	1
SLC2A8_7	SLC2A8	304.253	-0.384738	0.375201	0	0.847417	1
SLC11A1_1	SLC11A1	428.697	-0.385268	0.346801	0	0.866698	1
SLC30A8_1	SLC30A8	553.997	-0.385353	0.322235	0	0.884127	1
SLC25A3_4	SLC25A3	302.102	-0.38599	0.33431	0	0.87587	1
SLC1A2_1	SLC1A2	506.498	-0.38719	0.336589	0	0.874997	1
SLC16A6_4	SLC16A6	372.464	-0.388659	0.326379	0	0.883138	1
SLCO1B1_2	SLCO1B1	527.756	-0.390195	0.387492	0	0.843026	1
SLC7A2_4	SLC7A2	361.536	-0.390555	0.38392	0	0.84549	1
SLC12A8_4	SLC12A8	629.225	-0.392262	0.321694	0	0.888647	1
SLC2A14_6	SLC2A14	611.771	-0.393171	0.353203	0	0.86718	1
SLC3A1_3	SLC3A1	353.064	-0.393661	0.412914	0	0.8298	1
neg_control_43	neg	390.692	-0.393823	0.426703	0	0.821982	1
SLC10A6_3	SLC10A6	235.39	-0.396043	0.398954	0	0.839573	1
neg_control_56	neg	874.415	-0.396152	0.264743	0	0.932721	1
SLC7A2_2	SLC7A2	246.852	-0.397109	0.388122	0	0.846882	1
SLC9A4_3	SLC9A4	345.968	-0.398722	0.35725	0	0.867808	1
FLVCR2_5	FLVCR2	233.832	-0.398814	0.465439	0	0.804238	1
SLC44A2_2	SLC44A2	307.131	-0.399985	0.423501	0	0.827536	1
SLC2A14_5	SLC2A14	148.077	-0.400672	0.616097	0	0.742263	1
SLC6A15_2	SLC6A15	646.374	-0.400919	0.295302	0	0.912714	1
SLC12A6_3	SLC12A6	477.774	-0.401167	0.308081	0	0.903567	1
SLC39A5_5	SLC39A5	270.862	-0.401705	0.407889	0	0.837648	1
RPTOR_6	RPTOR	184.505	-0.403026	0.444149	0	0.817906	1
SLCO5A1_3	SLCO5A1	261.76	-0.403375	0.370333	0	0.861972	1
SLC12A5_5	SLC12A5	704.232	-0.403979	0.271294	0	0.931767	1
SLC22A4_6	SLC22A4	362.905	-0.405192	0.320157	0	0.897172	1
SLC6A7_4	SLC6A7	454.866	-0.40611	0.320299	0	0.897585	1
SLC16A4_6	SLC16A4	565.004	-0.406299	0.300476	0	0.911842	1
neg_control_19	neg	245.354	-0.406411	0.435488	0	0.82465	1
SLC5A8_5	SLC5A8	274.776	-0.407328	0.385165	0	0.854867	1
SLC25A42_4	SLC25A42	294.946	-0.407971	0.353729	0	0.875615	1
SLC1A1_6	SLC1A1	487.885	-0.408275	0.300006	0	0.913226	1
SLC6A1_2	SLC6A1	359.902	-0.4084	0.388171	0	0.853626	1
SLC38A7_1	SLC38A7	670.834	-0.409243	0.380045	0	0.859221	1
SLC16A7_2	SLC16A7	232.215	-0.409897	0.480456	0	0.803209	1
RCC1_3	RCC1	209.359	-0.409994	0.548124	0	0.772769	1
SLC25A21_2	SLC25A21	350.579	-0.410546	0.402848	0	0.845925	1
SLC35F5_3	SLC35F5	301.856	-0.411348	0.382514	0	0.858898	1
SLC38A6_3	SLC38A6	778.677	-0.411551	0.267869	0	0.937779	1
SLC35D3_4	SLC35D3	719.055	-0.411784	0.262919	0	0.941349	1
SLC26A9_2	SLC26A9	304.614	-0.412686	0.351233	0	0.879995	1
SLC15A1_1	SLC15A1	453.532	-0.413076	0.300685	0	0.915245	1
SLC7A2_1	SLC7A2	482.522	-0.413745	0.292655	0	0.921284	1
SLC15A2_1	SLC15A2	487.883	-0.413967	0.315372	0	0.905346	1
SLC35A2_1	SLC35A2	154.637	-0.416296	0.472176	0	0.811018	1
SLC39A5_4	SLC39A5	201.589	-0.418779	0.398644	0	0.853258	1
SLC4A4_6	SLC4A4	326.142	-0.418837	0.362054	0	0.87633	1
SLC22A12_6	SLC22A12	365.395	-0.419557	0.312466	0	0.91032	1
SLC25A33_3	SLC25A33	294.805	-0.420269	0.346547	0	0.887384	1
SLC5A4_2	SLC5A4	469.817	-0.420295	0.391485	0	0.858497	1
SLC16A7_6	SLC16A7	328.629	-0.420387	0.440506	0	0.830041	1
SLC17A8_3	SLC17A8	183.71	-0.420749	0.425463	0	0.838649	1
neg_control_68	neg	464.449	-0.421394	0.406679	0	0.849942	1
SLC52A1_5	SLC52A1	615.263	-0.42156	0.35252	0	0.884121	1
SLC30A4_1	SLC30A4	380.448	-0.422887	0.398894	0	0.855461	1
SLC27A3_5	SLC27A3	220.975	-0.423477	0.4216	0	0.84242	1
SLC16A10_6	SLC16A10	323.982	-0.425854	0.407119	0	0.852224	1
SLC27A4_5	SLC27A4	261.016	-0.426515	0.39318	0	0.860991	1
SLC12A7_1	SLC12A7	107.37	-0.427351	0.512607	0	0.797769	1
SLC25A29_3	SLC25A29	431.524	-0.428782	0.314205	0	0.913819	1
SLC25A24_6	SLC25A24	530.792	-0.429264	0.304636	0	0.920598	1
SLC34A3_4	SLC34A3	776.688	-0.429409	0.317064	0	0.912184	1
SLC38A11_6	SLC38A11	611.529	-0.429625	0.312522	0	0.915388	1
SLC45A3_1	SLC45A3	574.232	-0.429703	0.317201	0	0.912239	1
SLC16A2_3	SLC16A2	305.541	-0.430375	0.327907	0	0.905322	1
SLC4A7_6	SLC4A7	742.259	-0.430405	0.287899	0	0.932541	1
SLC28A1_2	SLC28A1	315.183	-0.430668	0.3621	0	0.882851	1
SLC4A11_5	SLC4A11	283.237	-0.430686	0.379302	0	0.871911	1
SLC27A6_1	SLC27A6	536.708	-0.431126	0.357218	0	0.886264	1
SLC25A43_2	SLC25A43	136.367	-0.432216	0.484444	0	0.813854	1
SLCO2B1_6	SLCO2B1	531.91	-0.432573	0.313531	0	0.916158	1
SLC15A1_5	SLC15A1	355.911	-0.432603	0.35984	0	0.885359	1
SLC22A1_6	SLC22A1	128.321	-0.432949	0.535279	0	0.790693	1
SLC39A2_4	SLC39A2	306.196	-0.433123	0.429628	0	0.843305	1
SLC39A7_1	SLC39A7	474.564	-0.433329	0.335075	0	0.902034	1
SLC45A1_4	SLC45A1	657.346	-0.435125	0.378315	0	0.874962	1
SLC9C1_3	SLC9C1	418.762	-0.435851	0.359318	0	0.887434	1
SLC2A13_5	SLC2A13	154.39	-0.438772	0.505733	0	0.807192	1
SLC17A9_4	SLC17A9	385.351	-0.439128	0.385567	0	0.87263	1
neg_control_26	neg	392.067	-0.439234	0.335718	0	0.904622	1
SLC24A4_5	SLC24A4	488.221	-0.439701	0.329572	0	0.908924	1
SLC14A2_4	SLC14A2	392.042	-0.440002	0.371902	0	0.881618	1
SLC1A5_2	SLC1A5	515.475	-0.440034	0.289639	0	0.93565	1
SLC2A10_1	SLC2A10	328.661	-0.441998	0.354795	0	0.893578	1
SLC9A7_2	SLC9A7	522.051	-0.443273	0.462101	0	0.831285	1
SLC5A3_1	SLC5A3	242.894	-0.444647	0.378019	0	0.880254	1
SLC2A5_5	SLC2A5	394.683	-0.445136	0.337316	0	0.906522	1
SLC44A2_1	SLC44A2	257.646	-0.446386	0.356729	0	0.894593	1
SLC35C1_1	SLC35C1	250.365	-0.446972	0.367471	0	0.888074	1
SLC12A5_1	SLC12A5	493.196	-0.447537	0.320206	0	0.918891	1
SLC25A53_3	SLC25A53	497.434	-0.449052	0.355743	0	0.896578	1
SLC30A6_3	SLC30A6	498.796	-0.449999	0.313521	0	0.9244	1
SLC35E3_1	SLC35E3	456.494	-0.452259	0.299751	0	0.934323	1
SLC39A10_4	SLC39A10	634.999	-0.453845	0.38853	0	0.878618	1
SLC35F1_6	SLC35F1	570.441	-0.454731	0.325805	0	0.9186	1
SLC8B1_1	SLC8B1	382.996	-0.455256	0.361319	0	0.896163	1
SLC1A4_6	SLC1A4	316.352	-0.455337	0.401424	0	0.871667	1
neg_control_9	neg	245.513	-0.455456	0.387828	0	0.879878	1
SLC35G2_1	SLC35G2	524.09	-0.455899	0.43815	0	0.850948	1
SLC35G2_3	SLC35G2	426.855	-0.456301	0.353476	0	0.90163	1
[truncated: 628 more rows]

## Sheet: KBM7fadd-_TNF50_fgsea
GeneName	aLFC	pval	padj	ES	NES	nMoreExtreme	leadingEdge	size	totalSize
SLC39A7	2.07489	0.000310931	0.0174121	0.921659	1.82521	167	SLC39A7_5 ; SLC39A7_2 ; SLC39A7_4 ; SLC39A7_3 ; SLC39A7_6	5	6
SLC36A1	2.39616	0.0025995	0.0291144	0.982739	1.49559	1324	SLC36A1_1 ; SLC36A1_5	2	6
SLC22A20	1.71648	0.00182274	0.0291144	0.954336	1.62183	948	SLC22A20_1 ; SLC22A20_4 ; SLC22A20_3	3	6
SLC25A45	1.56275	0.00255452	0.0291144	0.94858	1.61204	1329	SLC25A45_6 ; SLC25A45_1 ; SLC25A45_5	3	6
SLC17A4	1.22336	0.00199959	0.0291144	0.916699	1.69608	1061	SLC17A4_4 ; SLC17A4_5 ; SLC17A4_6 ; SLC17A4_3	4	6
KANSL1	1.80672	0.00578953	0.0397714	0.972766	1.48042	2950	KANSL1_5 ; KANSL1_3	2	6
SLC22A18	1.64666	0.00537165	0.0397714	0.973916	1.48217	2737	SLC22A18_4 ; SLC22A18_5	2	6
SLC5A2	1.6368	0.00643696	0.0397714	0.971231	1.47808	3280	SLC5A2_2 ; SLC5A2_3	2	6
SLC25A14	1.62565	0.00659194	0.0397714	0.970848	1.4775	3359	SLC25A14_5 ; SLC25A14_2	2	6
SLC35E1P1	1.6166	0.00710204	0.0397714	0.969697	1.47575	3619	SLC35E1P1_6 ; SLC35E1P1_2	2	6
SLC38A5	1.65504	0.00908354	0.0462435	0.965478	1.46932	4629	SLC38A5_2 ; SLC38A5_1	2	6
SLC22A23	1.39197	0.0132683	0.0509264	0.957422	1.45707	6762	SLC22A23_1 ; SLC22A23_4	2	6
SLC9A6	1.35914	0.013641	0.0509264	0.956655	1.4559	6952	SLC9A6_2 ; SLC9A6_1	2	6
SLC13A1	1.35722	0.0130446	0.0509264	0.957806	1.45765	6648	SLC13A1_2 ; SLC13A1_5	2	6
MFSD7	1.18756	0.0111496	0.0509264	0.91251	1.55074	5804	MFSD7_2 ; MFSD7_5 ; MFSD7_4	3	6
SLC25A34	1.66332	0.0163661	0.0572813	0.952052	1.44889	8341	SLC25A34_4 ; SLC25A34_1	2	6
SLC16A12	2.18915	0.0185653	0.0577589	0.9486	1.44364	9462	SLC16A12_3 ; SLC16A12_6	2	6
SLC52A3	1.28367	0.0175923	0.0577589	0.950134	1.44597	8966	SLC52A3_3 ; SLC52A3_5	2	6
SLC46A2	2.04208	0.0213793	0.0603463	0.888335	1.50966	11130	SLC46A2_1 ; SLC46A2_4 ; SLC46A2_2	3	6
SLC35F3	1.36006	0.0237075	0.0603463	0.941312	1.43255	12083	SLC35F3_4 ; SLC35F3_2	2	6
SLC6A11	1.27812	0.0232013	0.0603463	0.942079	1.43372	11825	SLC6A11_2 ; SLC6A11_5	2	6
SLC22A15	1.31538	0.0219247	0.0603463	0.887183	1.5077	11414	SLC22A15_4 ; SLC22A15_5 ; SLC22A15_6	3	6
SLC52A2	1.81667	0.0248807	0.060579	0.939778	1.43021	12681	SLC52A2_2 ; SLC52A2_5	2	6
SLC48A1	1.31777	0.0263227	0.0614195	0.93786	1.42729	13416	SLC48A1_5 ; SLC48A1_2	2	6
SLC16A2	1.42156	0.0277882	0.0622455	0.935942	1.42438	14163	SLC16A2_6 ; SLC16A2_5	2	6
SLC35E1	1.20432	0.0291183	0.0627164	0.934407	1.42204	14841	SLC35E1_5 ; SLC35E1_6	2	6
SLC35B3	1.60891	0.0304104	0.0630733	0.872985	1.48358	15832	SLC35B3_6 ; SLC35B3_1 ; SLC35B3_2	3	6
SLC39A6	1.16896	0.0380292	0.0709879	0.923667	1.40569	19383	SLC39A6_6 ; SLC39A6_3	2	6
SLC35F6	1.16569	0.0359908	0.0709879	0.925969	1.4092	18344	SLC35F6_1 ; SLC35F6_3	2	6
SLC9A8	1.07988	0.0373642	0.0709879	0.924434	1.40686	19044	SLC9A8_3 ; SLC9A8_4	2	6
SLC17A5	1.32473	0.0401461	0.072522	0.921366	1.40219	20462	SLC17A5_6 ; SLC17A5_3	2	6
SLC30A1	1.57033	0.0441543	0.0727247	0.917146	1.39577	22505	SLC30A1_4 ; SLC30A1_1	2	6
SLC45A4	1.36208	0.0438207	0.0727247	0.91753	1.39635	22335	SLC45A4_4 ; SLC45A4_6	2	6
SLC34A3	1.06922	0.043085	0.0727247	0.918297	1.39752	21960	SLC34A3_3 ; SLC34A3_2	2	6
SLC17A8	1.05539	0.0503558	0.0805693	0.911009	1.38643	25666	SLC17A8_2 ; SLC17A8_5	2	6
SLC7A3	1.52596	0.0583211	0.0837431	0.903721	1.37534	29726	SLC7A3_1 ; SLC7A3_2	2	6
RCC1	1.42945	0.0574931	0.0837431	0.904488	1.37651	29304	RCC1_1 ; RCC1_4	2	6
SLC35F2	1.17026	0.0558138	0.0837431	0.906022	1.37884	28448	SLC35F2_3 ; SLC35F2_6	2	6
SLC25A31	1.06225	0.0548819	0.0837431	0.906789	1.38001	27973	SLC25A31_2 ; SLC25A31_4	2	6
SLC25A51	1.6768	0.0613424	0.0858793	0.901036	1.37125	31266	SLC25A51_4 ; SLC25A51_3	2	6
SLC22A31	1.55893	0.0660489	0.0902132	0.896816	1.36483	33665	SLC22A31_1 ; SLC22A31_4	2	6
SLC44A1	1.17845	0.0679245	0.090566	0.895282	1.3625	34621	SLC44A1_2 ; SLC44A1_1	2	6
SLC22A1	1.72016	0.0798018	0.103928	0.885692	1.3479	40675	SLC22A1_4 ; SLC22A1_5	2	6
SLC25A2	1.26996	0.0873609	0.105637	0.879939	1.33915	44528	SLC25A2_1 ; SLC25A2_5	2	6
SLC19A1	1.13898	0.0888382	0.105637	0.878788	1.3374	45281	SLC19A1_1 ; SLC19A1_4	2	6
SLC25A20	1.11025	0.0883399	0.105637	0.879171	1.33798	45027	SLC25A20_6 ; SLC25A20_1	2	6
SLC11A1	1.05018	0.0924324	0.105637	0.876103	1.33331	47113	SLC11A1_4 ; SLC11A1_3	2	6
SLC24A3	1.04545	0.0908139	0.105637	0.877254	1.33506	46288	SLC24A3_5 ; SLC24A3_1	2	6
SLC37A1	1.00778	0.0848419	0.105637	0.881857	1.34207	43244	SLC37A1_5 ; SLC37A1_3	2	6
SLC5A1	1.0212	0.0995344	0.109293	0.871116	1.32572	50733	SLC5A1_6 ; SLC5A1_3	2	6
SLC41A2	0.928172	0.09791	0.109293	0.872267	1.32747	49905	SLC41A2_2 ; SLC41A2_4	2	5
SLC25A24	1.9037	0.11426	0.12305	0.860759	1.30996	58239	SLC25A24_5 ; SLC25A24_1	2	6
SLC39A11	0.992499	0.118887	0.1251	0.857691	1.30529	60597	SLC39A11_2 ; SLC39A11_3	2	6
SLC41A3	0.792221	0.120633	0.1251	0.85654	1.30354	61487	SLC41A3_6 ; SLC41A3_3	2	6
SLC12A3	0.847276	0.126361	0.128659	0.852704	1.2977	64407	SLC12A3_4 ; SLC12A3_2	2	6
SLC2A10	0.811959	0.134994	0.134994	0.847334	1.28953	68807	SLC2A10_2 ; SLC2A10_5	2	6

## Sheet: KBM7fadd-_TNF10_deseq2
sgRNA	GeneName	baseMean	log2FoldChange	lfcSE	stat	pvalue	padj
SLC39A7_5	SLC39A7	2475.6	4.19796	0.331803	12.652	5.45438e-37	3.55762e-34
SLC2A2_5	SLC2A2	7711.57	4.18066	0.280021	14.9298	1.05457e-50	2.75138e-47
SLC27A3_2	SLC27A3	5492.92	4.11629	0.291566	14.1179	1.47376e-45	1.92252e-42
SLC16A12_3	SLC16A12	7249.5	3.75945	0.292742	12.8422	4.75772e-38	4.13763e-35
SLC25A24_5	SLC25A24	632.203	3.35706	0.307313	10.9239	4.43011e-28	1.92636e-25
SLC16A5_5	SLC16A5	1034.63	3.0002	0.259273	11.5716	2.87037e-31	1.49776e-28
SLC22A1_4	SLC22A1	1763.57	2.9347	0.295421	9.93398	1.48102e-23	3.86398e-21
SLC9A6_2	SLC9A6	916.146	2.92427	0.383226	7.63066	1.16776e-14	1.52334e-12
SLC46A2_1	SLC46A2	2425.18	2.9151	0.291979	9.98394	8.96043e-24	2.59753e-21
SLC39A7_2	SLC39A7	1361.01	2.75175	0.296927	9.26743	9.53438e-21	2.07293e-18
SLC27A4_3	SLC27A4	3166.11	2.71452	0.277528	9.78109	6.78731e-23	1.60983e-20
SLC35B3_6	SLC35B3	3004.55	2.69034	0.250221	10.7518	2.90453e-27	1.08256e-24
SLC16A3_4	SLC16A3	2226.74	2.64773	0.31311	8.45623	1.38075e-17	2.40158e-15
SLC39A7_4	SLC39A7	1381.73	2.58075	0.255523	10.0999	2.76544e-24	9.0188e-22
SLC22A20_4	SLC22A20	759.648	2.56589	0.292455	8.77361	8.65102e-19	1.61218e-16
SLC25A51_4	SLC25A51	2013.55	2.51049	0.282105	8.89916	2.81355e-19	5.64658e-17
SLC36A1_1	SLC36A1	1555	2.48399	0.369471	6.72309	8.89528e-12	7.25243e-10
SLC52A2_2	SLC52A2	196.421	2.4224	0.412921	5.8665	2.2254e-09	1.06286e-07
MFSD7_2	MFSD7	1348.7	2.3459	0.33716	6.95784	1.72763e-12	1.60979e-10
SLC7A2_6	SLC7A2	1655.57	2.29243	0.284827	8.04849	4.19104e-16	6.43202e-14
SLC1A7_4	SLC1A7	860.461	2.28715	0.36476	6.2703	1.80182e-10	1.1292e-08
SLC5A11_2	SLC5A11	1160.63	2.21516	0.323078	6.85644	3.52981e-12	3.06976e-10
SLC35E1P1_6	SLC35E1P1	1521.02	2.20828	0.27211	8.11539	2.42122e-16	3.9481e-14
SLC25A34_4	SLC25A34	1755.64	2.18859	0.299723	7.30205	1.41704e-13	1.76051e-11
SLCO4A1_3	SLCO4A1	618.074	2.16791	0.366817	5.91008	1.70975e-09	8.74653e-08
SLC39A7_3	SLC39A7	788.735	2.13566	0.318696	6.70124	1.03326e-11	8.16899e-10
SLC12A9_3	SLC12A9	514.82	2.11246	0.360158	5.86537	2.2406e-09	1.06286e-07
DYRK1A_3	DYRK1A	1471.6	2.11095	0.300274	7.03006	1.03221e-12	1.17089e-10
SLC25A45_6	SLC25A45	712.887	2.03062	0.325473	6.23899	2.202e-10	1.31217e-08
SLC25A45_1	SLC25A45	1529.17	2.01618	0.256043	7.87438	1.71214e-15	2.48166e-13
SLC20A1_6	SLC20A1	2669.67	1.99851	0.337476	5.92194	1.59084e-09	8.30098e-08
SLC25A1P5_3	SLC25A1P5	1544.78	1.99262	0.28786	6.92218	2.22366e-12	2.00053e-10
SLC39A11_2	SLC39A11	896.573	1.99	0.28401	7.00679	1.2192e-12	1.27235e-10
CTNNBL1_4	CTNNBL1	543.771	1.97314	0.390939	5.04718	2.24185e-07	7.99289e-06
SLC43A1_3	SLC43A1	3020.7	1.96968	0.274028	7.18789	3.29002e-13	3.90166e-11
SLC25A18_2	SLC25A18	1218.95	1.95366	0.320533	6.09503	5.47093e-10	3.10297e-08
SLC32A1_2	SLC32A1	665.572	1.87324	0.508349	3.68496	0.000114369	0.00211624
SLC22A14_3	SLC22A14	1783.06	1.87173	0.245209	7.63321	1.1449e-14	1.52334e-12
SLC24A4_3	SLC24A4	1377.89	1.86676	0.288982	6.45977	5.24315e-11	3.90839e-09
SLC24A5_2	SLC24A5	1206.77	1.86648	0.27366	6.82044	4.53816e-12	3.81937e-10
SLC35C2_4	SLC35C2	691.641	1.86203	0.31716	5.87096	2.16638e-09	1.06286e-07
SLC44A5_2	SLC44A5	807.99	1.86153	0.289909	6.42109	6.7649e-11	4.90267e-09
SLC16A12_6	SLC16A12	603.152	1.84495	0.365393	5.04923	2.21793e-07	7.99289e-06
SLC46A2_4	SLC46A2	1186.16	1.82962	0.325635	5.61862	9.62451e-09	4.25599e-07
SLC7A3_1	SLC7A3	2114.42	1.82798	0.277045	6.59814	2.08172e-11	1.59742e-09
SLC19A3_4	SLC19A3	681.914	1.82225	1.24014	1.46938	0.0708644	0.312834
SLC38A5_2	SLC38A5	327.639	1.82157	0.38618	4.7169	1.19733e-06	3.67509e-05
SLC1A1_2	SLC1A1	858.709	1.81386	0.309033	5.86948	2.18576e-09	1.06286e-07
SLC16A7_5	SLC16A7	757.331	1.80664	0.356343	5.06995	1.98962e-07	7.31115e-06
SLC22A20_1	SLC22A20	983.72	1.80363	0.313902	5.74582	4.57375e-09	2.09349e-07
SLC25A5_3	SLC25A5	1245.76	1.79586	0.256507	7.00122	1.26871e-12	1.2731e-10
SLC30A10_3	SLC30A10	1315.04	1.79095	0.334281	5.35762	4.21628e-08	1.74608e-06
SLC13A1_2	SLC13A1	852.228	1.78881	0.312835	5.71808	5.38672e-09	2.4231e-07
SLC35E3_5	SLC35E3	335.049	1.77837	0.41392	4.29642	8.67879e-06	0.000215413
SLC7A5_1	SLC7A5	1211.14	1.77763	0.253081	7.02397	1.07826e-12	1.17216e-10
SLC6A17_4	SLC6A17	1352.16	1.76219	0.381156	4.62328	1.88859e-06	5.47481e-05
MFSD7_4	MFSD7	1445.75	1.75653	0.330851	5.30913	5.50745e-08	2.24515e-06
SLC5A2_2	SLC5A2	1219.08	1.75473	0.277384	6.32601	1.25793e-10	8.41524e-09
SLC5A12_2	SLC5A12	1631.08	1.73232	0.269962	6.41691	6.95336e-11	4.90306e-09
SLC22A18_5	SLC22A18	445.857	1.73065	0.416516	4.15506	1.626e-05	0.000368889
SLC25A14_5	SLC25A14	1119.81	1.72874	0.281563	6.13979	4.13149e-10	2.39535e-08
SLC34A3_3	SLC34A3	665.359	1.71578	0.292966	5.8566	2.36221e-09	1.10054e-07
neg_control_11	neg	1835.91	1.71489	0.274901	6.23822	2.21293e-10	1.31217e-08
SLC22A31_1	SLC22A31	953.617	1.70975	0.369371	4.62882	1.83881e-06	5.45166e-05
SLC6A17_3	SLC6A17	1090.49	1.70579	0.339536	5.02388	2.53191e-07	8.80768e-06
SLC25A31_2	SLC25A31	929.683	1.69922	0.322452	5.26968	6.83311e-08	2.70115e-06
CTCF_4	CTCF	143.13	1.68761	0.509396	3.31297	0.000461558	0.00654459
SLC30A1_4	SLC30A1	2178.1	1.67806	0.27782	6.04011	7.70033e-10	4.2745e-08
SLC6A9_5	SLC6A9	1372.12	1.66721	0.326833	5.1011	1.6884e-07	6.47798e-06
UCP2_6	UCP2	85.0872	1.66222	0.521825	3.1854	0.00072278	0.00962109
SLC36A1_5	SLC36A1	860.984	1.64001	0.309996	5.29043	6.10129e-08	2.44897e-06
SLC30A9_3	SLC30A9	503.348	1.62393	0.432914	3.75117	8.80074e-05	0.00177276
SLC31A2_3	SLC31A2	3241.37	1.62232	0.258788	6.26892	1.8178e-10	1.1292e-08
RCC1_1	RCC1	488.33	1.61629	0.322546	5.01104	2.70677e-07	9.29206e-06
SLC19A1_1	SLC19A1	1017.69	1.61474	0.272432	5.92713	1.54137e-09	8.20702e-08
SLC7A9_4	SLC7A9	521.818	1.60648	0.312905	5.13406	1.41777e-07	5.52086e-06
SLC25A38_1	SLC25A38	452.497	1.60488	0.426657	3.76153	8.4437e-05	0.00172106
SLC34A3_2	SLC34A3	684.745	1.59842	0.314747	5.07844	1.90277e-07	7.19468e-06
SLC37A4_2	SLC37A4	1609.93	1.59379	0.252509	6.31181	1.379e-10	8.9945e-09
SLC35G2_4	SLC35G2	2683.06	1.58717	0.22734	6.9815	1.46022e-12	1.41101e-10
SLC4A5_5	SLC4A5	297.037	1.58064	0.361616	4.37104	6.18279e-06	0.000159712
SLC25A45_5	SLC25A45	786.137	1.56783	0.338921	4.62595	1.8644e-06	5.4654e-05
SLC26A1_5	SLC26A1	1114.71	1.56362	0.341033	4.58496	2.27037e-06	6.43848e-05
SLC10A1_6	SLC10A1	979.864	1.56241	0.343078	4.5541	2.63056e-06	7.3797e-05
SLC3A1_1	SLC3A1	668.371	1.55907	0.289597	5.38358	3.65092e-08	1.53633e-06
SLC6A15_5	SLC6A15	411.347	1.54991	0.543634	2.85102	0.00217896	0.0239869
SLC25A2_1	SLC25A2	1529.4	1.54592	0.241199	6.4093	7.30956e-11	5.01859e-09
SLC35F3_4	SLC35F3	621.67	1.54356	0.283731	5.44023	2.66066e-08	1.13798e-06
NIPBL_2	NIPBL	702.903	1.53487	0.317131	4.83987	6.49628e-07	2.14542e-05
SLC34A2_2	SLC34A2	252.851	1.52712	0.470234	3.24757	0.000581968	0.00799134
SLC38A3_6	SLC38A3	1272.92	1.52495	0.451936	3.37426	0.000370071	0.00551723
SLC35F6_1	SLC35F6	1044.89	1.51786	0.300861	5.04505	2.26705e-07	7.99289e-06
SLC35F1_3	SLC35F1	437.56	1.49046	0.31395	4.74746	1.02993e-06	3.23744e-05
KANSL1_5	KANSL1	2897.27	1.47955	0.247452	5.97915	1.1215e-09	6.09579e-08
SLC6A19_6	SLC6A19	840.097	1.47615	0.306591	4.81472	7.37049e-07	2.37403e-05
SLC16A11_2	SLC16A11	1509.06	1.47454	0.338483	4.35632	6.61342e-06	0.000169161
SLC39A7_6	SLC39A7	660.632	1.46928	0.289723	5.07132	1.97528e-07	7.31115e-06
SLC35B3_1	SLC35B3	241.563	1.46217	0.362746	4.03085	2.77874e-05	0.000614385
KANSL1_3	KANSL1	888.788	1.4499	0.329737	4.39715	5.48409e-06	0.000146
SLC35E1P1_2	SLC35E1P1	1945.2	1.43555	0.26088	5.50274	1.8697e-08	8.13008e-07
RCC1_4	RCC1	485.747	1.43097	0.34323	4.16913	1.5288e-05	0.000352977
SLC44A2_3	SLC44A2	603.622	1.4301	0.427548	3.34488	0.000411589	0.00593279
SLC13A4_5	SLC13A4	732.269	1.42442	0.301875	4.71858	1.18751e-06	3.67509e-05
SLC38A1_1	SLC38A1	737.308	1.42254	0.331242	4.29456	8.75193e-06	0.000215413
SLC16A9_3	SLC16A9	426.961	1.41884	0.353966	4.00842	3.05633e-05	0.000664498
SLC25A40_5	SLC25A40	758.893	1.40992	0.359884	3.91771	4.46963e-05	0.00096374
SLC44A1_2	SLC44A1	930.033	1.4096	0.296302	4.75732	9.80896e-07	3.12092e-05
SLC27A2_3	SLC27A2	515.51	1.4082	0.398262	3.53585	0.000203233	0.00335591
SLC25A41_4	SLC25A41	925.033	1.40691	0.337759	4.16543	1.55381e-05	0.000355605
SLC17A1_2	SLC17A1	368.053	1.40285	0.464081	3.02286	0.00125201	0.0153356
FLVCR2_4	FLVCR2	2328.9	1.39798	0.383228	3.64792	0.000132188	0.00241173
SLC5A9_1	SLC5A9	1159.41	1.38878	0.283387	4.90067	4.77546e-07	1.61807e-05
SLC35D2_4	SLC35D2	1193.95	1.38278	0.322552	4.287	9.05532e-06	0.000220797
SLC17A9_6	SLC17A9	984.95	1.38205	0.30858	4.47873	3.75438e-06	0.000103107
SLC1A3_1	SLC1A3	694.62	1.38199	0.394185	3.50593	0.000227504	0.00364146
SLC2A3P1_3	SLC2A3P1	651.62	1.37117	0.31361	4.3722	6.15001e-06	0.000159712
SLC25A31_1	SLC25A31	1104.55	1.3671	0.296915	4.60434	2.06884e-06	5.93142e-05
SLC5A12_4	SLC5A12	597.717	1.36546	0.384813	3.54837	0.000193811	0.00326228
SLC15A3_1	SLC15A3	672.723	1.3543	0.392788	3.44791	0.000282466	0.00436068
SLC35B4_6	SLC35B4	1393.48	1.3531	0.27994	4.83354	6.70646e-07	2.18714e-05
SLC27A5_2	SLC27A5	719.222	1.34356	0.301723	4.45296	4.23482e-06	0.00011509
SLC22A23_4	SLC22A23	1172.18	1.33931	0.276646	4.84124	6.45162e-07	2.14542e-05
neg_control_12	neg	1362.09	1.33535	0.284359	4.696	1.32654e-06	4.02435e-05
SLC16A2_6	SLC16A2	1191.06	1.32694	0.359269	3.69343	0.000110623	0.00206155
SLC18A3_1	SLC18A3	563.182	1.32644	0.402287	3.29724	0.000488203	0.00684796
SLC25A51_3	SLC25A51	898.755	1.32331	0.357463	3.70195	0.000106976	0.00202158
SLC32A1_4	SLC32A1	426.811	1.31555	0.375188	3.50637	0.000227134	0.00364146
SLC26A8_2	SLC26A8	1355.15	1.30837	0.292067	4.47968	3.73773e-06	0.000103107
SLCO3A1_2	SLCO3A1	990.055	1.29561	0.279783	4.63076	1.82161e-06	5.45166e-05
SLC7A10_6	SLC7A10	1200.44	1.29543	0.399562	3.24214	0.000593183	0.0081027
SLC22A15_4	SLC22A15	697.971	1.29234	0.346688	3.72767	9.66274e-05	0.00188135
SLC22A12_2	SLC22A12	1698.34	1.29098	0.395699	3.26253	0.000552105	0.00762138
SLC37A3_4	SLC37A3	805.323	1.28888	0.299917	4.29746	8.63823e-06	0.000215413
SLC2A10_2	SLC2A10	873.463	1.28446	0.314353	4.08603	2.19408e-05	0.000493478
SLC39A14_1	SLC39A14	666.968	1.28361	0.363475	3.53149	0.00020661	0.00336904
FLVCR1_6	FLVCR1	681.168	1.28086	0.302221	4.23815	1.12683e-05	0.000267263
RPTOR_1	RPTOR	397.814	1.27936	0.435258	2.93932	0.00164467	0.0192419
NBAS_3	NBAS	401.836	1.2757	0.385756	3.30701	0.000471486	0.00664922
SLCO6A1_4	SLCO6A1	829.167	1.27303	0.33498	3.80032	7.2254e-05	0.00150809
SLC39A3_6	SLC39A3	477.242	1.27077	0.32746	3.8807	5.20788e-05	0.00109575
SLC1A3_5	SLC1A3	222.223	1.26894	0.437622	2.89963	0.00186804	0.0213534
SLC6A12_4	SLC6A12	521.643	1.26647	0.311621	4.06414	2.41049e-05	0.000537519
SLC25A38_3	SLC25A38	1004.97	1.26342	0.343227	3.681	0.000116158	0.00213421
SLC9C2_4	SLC9C2	708.554	1.26334	0.357261	3.53618	0.000202979	0.00335591
KANSL1_2	KANSL1	205.907	1.25007	0.432561	2.88993	0.00192667	0.0217605
SLC1A4_5	SLC1A4	799.322	1.24786	0.284719	4.38278	5.85865e-06	0.000154396
SLC52A2_5	SLC52A2	768.342	1.24414	0.344755	3.60877	0.000153824	0.00267551
SLC5A2_3	SLC5A2	1353.98	1.24129	0.368467	3.3688	0.000377482	0.00559574
SLC23A3_5	SLC23A3	207.512	1.23831	0.433174	2.85868	0.00212706	0.0235148
SLC16A13_1	SLC16A13	703.938	1.23596	0.50713	2.43717	0.00740144	0.0616944
SLC45A2_3	SLC45A2	1109.78	1.23562	0.343046	3.60192	0.000157935	0.00272883
SLCO1A2_4	SLCO1A2	351.037	1.23397	0.391203	3.15429	0.000804458	0.0103903
SLC5A4_4	SLC5A4	821.35	1.23275	0.387801	3.17883	0.000739366	0.00977081
SLC17A8_2	SLC17A8	574.474	1.22549	0.336739	3.63929	0.000136697	0.00244208
SLC24A1_5	SLC24A1	547.741	1.21825	0.376387	3.23671	0.000604586	0.00821544
SLC22A8_4	SLC22A8	869.078	1.2137	0.302523	4.01192	3.01131e-05	0.00066021
SLC26A5_4	SLC26A5	784.711	1.21316	0.289445	4.19134	1.38657e-05	0.000322996
SLC26A11_5	SLC26A11	762.798	1.21232	0.274723	4.41289	5.09999e-06	0.000137174
SLC17A7_5	SLC17A7	223.093	1.20372	0.580682	2.07295	0.0190886	0.12037
SLC52A3_3	SLC52A3	1561.79	1.1968	0.400275	2.98994	0.00139517	0.0169451
SLC35A2_2	SLC35A2	450.239	1.18805	0.527667	2.25152	0.0121763	0.0897403
URI1_6	URI1	733.696	1.18735	0.278068	4.27	9.77383e-06	0.00023611
SLCO2A1_3	SLCO2A1	896.691	1.18558	0.326846	3.62733	0.000143184	0.00250716
SLC39A6_6	SLC39A6	1047.72	1.18503	0.281481	4.20998	1.27695e-05	0.000300141
SLC4A10_2	SLC4A10	825.597	1.18325	0.332873	3.55465	0.00018924	0.00322697
SLC25A20_6	SLC25A20	315.702	1.17572	0.426574	2.75618	0.00292401	0.0297998
SLC12A4_6	SLC12A4	821.607	1.16531	0.299932	3.88524	5.11154e-05	0.00108423
SLC19A3_5	SLC19A3	677.422	1.15749	0.335449	3.45058	0.000279694	0.00434359
KANSL1_4	KANSL1	571.546	1.1558	0.342085	3.3787	0.000364143	0.00546005
SLC25A4_1	SLC25A4	962.424	1.15476	0.433201	2.66565	0.00384204	0.0367175
SLC30A3_4	SLC30A3	433.207	1.15402	0.389876	2.95997	0.00153836	0.0184958
SLC26A4_5	SLC26A4	1111.86	1.15069	0.316333	3.6376	0.000137595	0.00244208
SLC22A20_3	SLC22A20	839.411	1.15017	0.3083	3.73067	9.54842e-05	0.00188135
SLC25A35_5	SLC25A35	446.125	1.14907	0.441281	2.60394	0.00460791	0.042783
SLC6A11_5	SLC6A11	918.728	1.14766	0.308101	3.72495	9.76756e-05	0.00188767
SLC40A1_3	SLC40A1	469.418	1.14598	0.305576	3.75024	8.83324e-05	0.00177276
RCC1_2	RCC1	120.548	1.14106	0.571944	1.99505	0.0230186	0.137427
SLC30A6_5	SLC30A6	446.242	1.13992	0.450567	2.52998	0.00570352	0.0510147
SLC52A3_5	SLC52A3	1029.32	1.13929	0.267941	4.25203	1.05923e-05	0.000253535
SLC25A10_6	SLC25A10	653.827	1.13479	0.324566	3.49633	0.000235848	0.003752
SLC17A4_6	SLC17A4	411.112	1.13075	0.325007	3.47914	0.000251512	0.00395298
SLC4A8_3	SLC4A8	368.146	1.12814	0.354985	3.17798	0.000741518	0.00977081
RPTOR_3	RPTOR	149.438	1.12329	0.528667	2.12476	0.0168032	0.11176
SLC6A5_3	SLC6A5	780.805	1.12147	0.443967	2.52603	0.00576804	0.0513611
SLC24A1_3	SLC24A1	183.129	1.12112	0.412989	2.71466	0.00331719	0.0331592
SLC18A1_4	SLC18A1	311.977	1.11735	0.426997	2.61676	0.00443843	0.0415049
SLC48A1_6	SLC48A1	589.386	1.11581	0.376138	2.9665	0.00150606	0.0181913
SLC41A3_6	SLC41A3	599.097	1.11447	0.295671	3.7693	8.18546e-05	0.00168156
SLC38A6_1	SLC38A6	378.013	1.11385	0.490612	2.27032	0.0115941	0.0864255
VMP1_1	VMP1	91.3258	1.10918	0.665332	1.6671	0.0477471	0.234158
SLC26A6_4	SLC26A6	432.021	1.10816	0.457418	2.42265	0.00770379	0.0636985
SLC11A1_3	SLC11A1	1106.5	1.10787	0.299177	3.70306	0.000106508	0.00202158
SLC7A8_4	SLC7A8	884.294	1.1046	0.298524	3.70023	0.000107704	0.00202158
MFSD7_1	MFSD7	738.695	1.10426	0.303492	3.6385	0.000137117	0.00244208
SLC17A1_4	SLC17A1	1001.61	1.09271	0.321399	3.39987	0.00033709	0.00508363
SLC28A3_3	SLC28A3	575.094	1.09086	0.292527	3.72908	9.60905e-05	0.00188135
SLC4A4_5	SLC4A4	503.025	1.08382	0.30376	3.56801	0.000179849	0.00308701
SLC14A1_4	SLC14A1	466.752	1.07809	0.388361	2.776	0.00275162	0.0282637
SLC22A31_4	SLC22A31	1392.25	1.07741	0.287558	3.74676	8.95679e-05	0.00178384
SLC22A1_5	SLC22A1	1481.05	1.07364	0.249975	4.29499	8.73513e-06	0.000215413
SLC6A1_5	SLC6A1	0.659598	1.0735	4.87705	0.220112	0.412892	0.94322
U2AF2_5	U2AF2	246.881	1.07323	0.382992	2.80222	0.00253764	0.0268045
SLC36A1_3	SLC36A1	743.452	1.06776	0.343508	3.10839	0.000940555	0.0119122
SLC7A5P2_3	SLC7A5P2	535.29	1.06631	0.308365	3.45793	0.000272172	0.00425207
SLC26A5_1	SLC26A5	990.083	1.06364	0.35577	2.98967	0.0013964	0.0169451
SLC35A5_2	SLC35A5	531.009	1.06352	0.501205	2.12193	0.0169216	0.111769
SLC25A14_2	SLC25A14	1361.04	1.06159	0.335052	3.16845	0.000766278	0.0099961
SLC8A1_1	SLC8A1	246.88	1.0546	0.420257	2.50942	0.00604648	0.0532948
SLC35A4_4	SLC35A4	385.294	1.05368	0.329482	3.198	0.000691917	0.00930522
SLC25A27_5	SLC25A27	1286.28	1.0516	0.289904	3.62742	0.000143136	0.00250716
SLC17A2_4	SLC17A2	1035.83	1.05078	0.277717	3.78365	7.72737e-05	0.00160006
SLC24A3_5	SLC24A3	587.276	1.04996	0.328575	3.1955	0.000697953	0.00933825
SLC2A5_1	SLC2A5	1066.46	1.04846	0.376048	2.78809	0.00265098	0.0275554
SLC25A45_2	SLC25A45	383.363	1.04364	0.368018	2.83583	0.00228536	0.0247407
SLC25A6_2	SLC25A6	455.484	1.04315	0.314557	3.31626	0.000456147	0.00650321
SLC35E1_6	SLC35E1	792.609	1.04262	0.310608	3.35672	0.000394371	0.00576171
SLC22A7_1	SLC22A7	343.298	1.04249	0.482435	2.16089	0.0153521	0.104105
SLC1A2_6	SLC1A2	826.692	1.03953	0.309746	3.35606	0.000395304	0.00576171
SLC22A2_1	SLC22A2	412.967	1.03934	0.520099	1.99834	0.0228396	0.136985
SLC9A2_5	SLC9A2	824.87	1.03921	0.352814	2.94549	0.00161224	0.0190332
SLC26A1_6	SLC26A1	226.754	1.03301	0.377731	2.73479	0.00312101	0.0314391
SLC24A5_4	SLC24A5	767.568	1.03055	0.282673	3.64573	0.000133315	0.00241541
SLC39A2_2	SLC39A2	645.407	1.02896	0.309232	3.32747	0.000438192	0.00628155
SLC44A5_1	SLC44A5	581.146	1.02105	0.376525	2.71177	0.0033463	0.0333225
SLC39A4_4	SLC39A4	895.436	1.02073	0.287607	3.54903	0.000193328	0.00326228
SLC22A10_3	SLC22A10	2132.72	1.01687	0.296533	3.42919	0.00030269	0.00464541
SLC35F4_4	SLC35F4	238.983	1.01128	0.366636	2.75825	0.00290557	0.029728
SLC35E1_5	SLC35E1	1049.94	1.01081	0.272297	3.71216	0.000102749	0.00197113
SLCO1B3_2	SLCO1B3	1025.06	1.00701	0.314669	3.20021	0.000686635	0.00928202
SLC39A9_5	SLC39A9	378.925	0.998708	0.385875	2.58816	0.00482444	0.0443203
SLC15A1_3	SLC15A1	764.11	0.996871	0.297783	3.34765	0.000407504	0.00590655
SLC24A2_2	SLC24A2	338.984	0.994278	0.382564	2.59898	0.004675	0.043252
SLC10A6_6	SLC10A6	552.334	0.993019	0.324676	3.05849	0.00111227	0.0138847
SLC46A3_2	SLC46A3	250.482	0.991709	0.446769	2.21973	0.0132184	0.0960848
SLC16A3_5	SLC16A3	630.853	0.990922	0.290217	3.41442	0.000319591	0.00484776
SLC16A10_1	SLC16A10	1047.84	0.990557	0.253941	3.90073	4.79508e-05	0.00102544
SLCO1B3_4	SLCO1B3	348.034	0.989936	0.315954	3.13316	0.00086467	0.0110585
SLCO1B1_1	SLCO1B1	736.839	0.985949	0.288403	3.41866	0.000314656	0.00480081
FLVCR1_5	FLVCR1	1046.45	0.983751	0.29274	3.3605	0.000389011	0.00573406
SLCO4C1_6	SLCO4C1	1242.31	0.981722	0.27818	3.52909	0.000208498	0.0033787
SLC27A3_4	SLC27A3	170.059	0.977644	0.417535	2.34147	0.00960401	0.074574
SLC6A19_1	SLC6A19	573.702	0.971102	0.349806	2.77612	0.00275061	0.0282637
SLC35A3_2	SLC35A3	560.133	0.964499	0.508699	1.89601	0.0289792	0.163651
SLC25A26_5	SLC25A26	322.425	0.963919	0.451018	2.13721	0.0162906	0.108701
SLC35F3_2	SLC35F3	1175.97	0.962237	0.350771	2.74321	0.00304212	0.0308828
MTCH1_6	MTCH1	609.37	0.961965	0.364132	2.6418	0.00412329	0.0391384
RHBG_1	RHBG	861.358	0.959727	0.303595	3.16121	0.000785589	0.010197
SLC35F2_6	SLC35F2	573.869	0.959544	0.363239	2.64163	0.00412536	0.0391384
SLC16A1_1	SLC16A1	722.302	0.954694	1.03959	0.918336	0.179222	0.594897
SLC4A7_2	SLC4A7	559.169	0.951883	0.299952	3.17345	0.0007532	0.00987487
SLC35G1_3	SLC35G1	741.631	0.951418	0.302802	3.14204	0.000838868	0.0107813
SLCO5A1_4	SLCO5A1	275.867	0.946975	0.574225	1.64914	0.0495598	0.240785
FLVCR1_2	FLVCR1	1023.95	0.944865	0.321854	2.9357	0.00166399	0.0193811
SLC4A8_1	SLC4A8	1424.36	0.944421	0.346969	2.72192	0.00324522	0.0325645
SLC7A14_3	SLC7A14	525.72	0.943971	0.405923	2.32549	0.0100228	0.0769104
SLC9A6_1	SLC9A6	1088.88	0.942486	0.307956	3.06046	0.001105	0.0138603
SLC2A9_6	SLC2A9	1142.63	0.940944	0.269459	3.49198	0.000239728	0.00379062
SLC15A2_2	SLC15A2	707.896	0.931062	0.328155	2.83726	0.00227509	0.0247322
SLC35F2_3	SLC35F2	567.231	0.927593	0.326445	2.8415	0.00224512	0.0245556
neg_control_107	neg	872.931	0.926941	0.305137	3.03779	0.00119162	0.0147343
SLC15A4_3	SLC15A4	598.894	0.924578	0.417688	2.21356	0.0134295	0.0970571
SLC11A1_4	SLC11A1	891.872	0.92412	0.260901	3.54203	0.00019853	0.00332029
SLC37A2_2	SLC37A2	2021.98	0.923188	0.321712	2.86961	0.0020549	0.0231088
VPS13D_1	VPS13D	431.339	0.921734	0.321659	2.86556	0.00208136	0.0233059
SLC32A1_5	SLC32A1	344.752	0.920861	0.421777	2.18329	0.0145072	0.100836
SLC17A7_3	SLC17A7	410.444	0.919946	0.301793	3.04827	0.00115082	0.0142976
neg_control_93	neg	1300.24	0.917808	0.3689	2.48796	0.00642391	0.055485
SLC18A3_3	SLC18A3	841.016	0.917537	0.278699	3.29221	0.000497019	0.00689746
SLC39A3_1	SLC39A3	662.911	0.916987	0.278434	3.29337	0.000494973	0.00689746
SLC26A2_4	SLC26A2	283.63	0.916939	0.394297	2.3255	0.0100226	0.0769104
SLC10A6_4	SLC10A6	438.712	0.915456	0.431212	2.12299	0.0168775	0.11176
SLC25A18_4	SLC25A18	563.786	0.913322	0.315817	2.89194	0.00191438	0.0217157
SLC41A2_2	SLC41A2	438.63	0.912702	0.369274	2.47161	0.00672528	0.0571553
SLC13A3_1	SLC13A3	538.685	0.911595	0.34653	2.63064	0.00426121	0.0401354
SLC6A8_5	SLC6A8	1357.19	0.911537	0.326558	2.79134	0.00262448	0.027389
SLC10A5_5	SLC10A5	1004.48	0.911348	0.341053	2.67216	0.00376821	0.0361443
SLC9A6_3	SLC9A6	552.599	0.91028	0.301009	3.0241	0.00124689	0.0153356
SLC51B_2	SLC51B	583.787	0.910229	0.36407	2.50015	0.00620704	0.0539805
SLC25A18_5	SLC25A18	421.411	0.909815	0.358465	2.53809	0.00557305	0.0501382
SLC17A4_4	SLC17A4	636.244	0.906813	0.364642	2.48686	0.00644384	0.055485
neg_control_31	neg	791.395	0.904883	0.306767	2.94974	0.00159021	0.0188584
SLC35F1_1	SLC35F1	321.152	0.903148	0.359413	2.51284	0.00598818	0.0529599
SLC1A3_4	SLC1A3	328.487	0.897232	0.318719	2.81512	0.00243792	0.0258559
SLC4A5_4	SLC4A5	532.628	0.897176	0.320874	2.79604	0.00258663	0.0271025
SLC16A6_6	SLC16A6	1116.53	0.895675	0.334401	2.67844	0.00369825	0.0358702
SLC25A3_1	SLC25A3	388.507	0.894926	0.43787	2.04382	0.0204859	0.126954
neg_control_46	neg	873.479	0.892792	0.307663	2.90185	0.00185481	0.021318
SLC43A2_5	SLC43A2	1253.64	0.891746	0.252419	3.5328	0.000205588	0.00336904
SLC5A8_6	SLC5A8	583.501	0.891528	0.329449	2.70612	0.00340376	0.0337658
SLC44A2_4	SLC44A2	1075.97	0.890215	0.325233	2.73716	0.0030986	0.0313343
SLC10A3_1	SLC10A3	489.25	0.888072	0.425468	2.08728	0.0184313	0.11815
SLC9A8_2	SLC9A8	175.09	0.887266	0.480589	1.8462	0.0324313	0.177268
SLC6A17_2	SLC6A17	696.144	0.88608	0.302657	2.92767	0.00170756	0.0198001
SLC16A10_2	SLC16A10	521.05	0.875859	0.34932	2.50732	0.00608249	0.0533552
SLC17A2_6	SLC17A2	592.5	0.874218	0.34128	2.56159	0.00520978	0.0476923
SLC25A47_2	SLC25A47	907.811	0.872812	0.325807	2.67892	0.00369296	0.0358702
SLC45A4_4	SLC45A4	368.713	0.86946	0.391711	2.21965	0.0132213	0.0960848
SLC22A4_2	SLC22A4	1071.55	0.868863	0.324392	2.67843	0.00369838	0.0358702
SLC12A3_5	SLC12A3	1055.12	0.868749	0.367825	2.36186	0.0090918	0.0710712
SLC2A4_5	SLC2A4	520.52	0.865497	0.292874	2.95519	0.0015624	0.0186133
SLC25A38_6	SLC25A38	549.845	0.860954	0.307542	2.79947	0.00255935	0.0269247
SLC25A20_5	SLC25A20	452.5	0.855446	0.368222	2.32318	0.0100846	0.0771577
SLC12A8_3	SLC12A8	316.126	0.853559	0.425067	2.00806	0.0223187	0.134479
SLC51B_4	SLC51B	480.74	0.853291	0.433849	1.96679	0.0246036	0.145051
SLC7A14_5	SLC7A14	457.699	0.851774	0.325734	2.61494	0.00446215	0.0415777
SLC43A3_6	SLC43A3	339.28	0.849443	0.404188	2.1016	0.017794	0.115197
U2AF2_6	U2AF2	231.2	0.848607	0.665096	1.27592	0.100993	0.405369
SLC9A1_4	SLC9A1	803.554	0.844147	0.298707	2.82601	0.00235662	0.0254067
SLC25A32_6	SLC25A32	588.211	0.842405	0.384263	2.19226	0.0141802	0.0999896
SLC48A1_2	SLC48A1	1334.19	0.840101	0.340395	2.46802	0.00679312	0.057543
SLC22A23_3	SLC22A23	629.884	0.839539	0.468204	1.79311	0.036478	0.192593
SLC22A11_1	SLC22A11	574.709	0.838973	0.293072	2.86268	0.00210036	0.0234181
SLC25A15_4	SLC25A15	142.464	0.83827	0.469137	1.78683	0.0369821	0.193748
SLC17A4_3	SLC17A4	1020.57	0.836178	0.294337	2.84088	0.00224944	0.0245556
SLC2A4_6	SLC2A4	948.467	0.836089	0.387895	2.15545	0.0155632	0.104942
SLC2A13_4	SLC2A13	331.298	0.832149	0.380159	2.18895	0.0143002	0.100293
SLC16A2_2	SLC16A2	448.566	0.831217	0.346869	2.39634	0.00827983	0.0670872
SLC46A1_5	SLC46A1	487.424	0.830522	0.350106	2.3722	0.00884126	0.0698466
CEP85_2	CEP85	315.011	0.827042	0.414131	1.99705	0.0229098	0.137091
SLC39A13_6	SLC39A13	266.719	0.825645	0.376844	2.19095	0.0142278	0.100055
SLC2A5_3	SLC2A5	1051.44	0.823918	0.281721	2.92459	0.00172457	0.0199089
SLC16A4_3	SLC16A4	431.997	0.823495	0.325543	2.5296	0.00570958	0.0510147
SLC22A17_2	SLC22A17	1160.74	0.819499	0.350501	2.33808	0.00969153	0.0748083
SLC22A20_6	SLC22A20	733.497	0.816683	0.26101	3.12893	0.000877218	0.0111642
SLC22A16_3	SLC22A16	844.777	0.816163	0.303614	2.68816	0.00359239	0.0352351
SLC25A31_4	SLC25A31	820.573	0.815294	0.288781	2.82323	0.00237712	0.0254177
SLCO1B1_5	SLCO1B1	716.238	0.812785	0.369092	2.20212	0.0138284	0.0988448
SLC18A2_3	SLC18A2	460.896	0.81071	0.339241	2.38978	0.00842933	0.0680871
SLCO1B1_6	SLCO1B1	756.104	0.809826	0.286766	2.824	0.00237142	0.0254177
SLC35B2_4	SLC35B2	677.676	0.809444	0.318303	2.543	0.00549523	0.0497814
SLC22A7_3	SLC22A7	837.187	0.80832	0.273441	2.95611	0.00155775	0.0186133
SLC9A5_2	SLC9A5	414.222	0.807613	0.370296	2.18099	0.014592	0.100836
SLC35B1_4	SLC35B1	319.845	0.806127	0.356144	2.26349	0.0118028	0.0872567
SLC5A3_5	SLC5A3	779.125	0.805886	0.387123	2.08173	0.0186835	0.119182
SLC2A3_3	SLC2A3	170.523	0.804065	0.476474	1.68753	0.0457504	0.226495
SLC17A5_6	SLC17A5	656.395	0.803408	0.330119	2.4337	0.00747276	0.0620906
SLC25A53_1	SLC25A53	940.41	0.800596	0.296095	2.70385	0.00342706	0.0338682
SLC35F2_5	SLC35F2	419.849	0.800131	0.422738	1.89274	0.0291965	0.164522
SLC12A3_2	SLC12A3	1082.18	0.799971	0.284033	2.81647	0.00242776	0.0258531
SLC41A3_3	SLC41A3	759.955	0.799729	0.279694	2.8593	0.00212287	0.0235148
SLC16A6_2	SLC16A6	762.887	0.798692	0.336483	2.37365	0.00880664	0.0698466
SLC25A32_3	SLC25A32	469.037	0.795423	0.301687	2.63658	0.00418727	0.0395818
SLC24A3_2	SLC24A3	699.382	0.794404	0.330708	2.40213	0.00814994	0.0666558
SLC47A1_3	SLC47A1	888.009	0.79302	0.269406	2.94359	0.00162216	0.0190641
SLC2A1_6	SLC2A1	325.84	0.7929	0.462368	1.71487	0.0431847	0.21835
SLC17A4_2	SLC17A4	661.722	0.790947	0.272873	2.89858	0.00187426	0.0213534
SLCO5A1_2	SLCO5A1	171.149	0.78701	0.470647	1.67219	0.0472438	0.232565
SLC9A9_6	SLC9A9	713.04	0.784347	0.438452	1.7889	0.0368154	0.193551
SLC8A1_4	SLC8A1	1175.11	0.782544	0.329998	2.37136	0.00886134	0.0698466
SLC22A8_3	SLC22A8	767.833	0.778337	0.368591	2.11165	0.0173581	0.113218
SLC22A18_4	SLC22A18	700.661	0.777656	0.290825	2.67397	0.00374797	0.0361443
SLC17A6_5	SLC17A6	1078.77	0.777534	0.297009	2.61788	0.00442394	0.0415049
SLC43A2_6	SLC43A2	946.882	0.776324	0.250582	3.09808	0.000973884	0.0122747
SLC15A2_3	SLC15A2	675.151	0.775808	0.323587	2.39752	0.00825315	0.0670872
RPL13A_6	RPL13A	426.148	0.775095	0.3136	2.4716	0.00672544	0.0571553
SLC46A3_5	SLC46A3	715.321	0.774863	0.314608	2.46295	0.00689001	0.0576704
SLC4A7_4	SLC4A7	784.406	0.772759	0.336203	2.29849	0.010767	0.0809541
SLC12A6_6	SLC12A6	453.275	0.772631	0.303564	2.5452	0.00546079	0.0496418
SLC3A2_1	SLC3A2	801.955	0.770344	0.328984	2.34159	0.00960093	0.074574
SLC16A5_4	SLC16A5	772.169	0.770114	0.303283	2.53926	0.00555443	0.0501382
SLC23A2_6	SLC23A2	453.987	0.769925	0.331727	2.32096	0.0101445	0.0771632
SLC9C2_1	SLC9C2	132.165	0.769433	0.428239	1.79674	0.0361887	0.191916
SLC25A38_5	SLC25A38	726.592	0.767937	0.356706	2.15286	0.015665	0.105335
SLC10A2_1	SLC10A2	1153.23	0.766258	0.286645	2.6732	0.00375661	0.0361443
SLC22A17_4	SLC22A17	122.351	0.763931	0.618785	1.23457	0.108496	0.428239
UCP3_2	UCP3	332.035	0.761494	0.366183	2.07955	0.0187836	0.119528
neg_control_50	neg	1385.42	0.759475	0.329418	2.3055	0.0105692	0.0796967
SLC39A11_3	SLC39A11	879.468	0.758686	0.272958	2.77949	0.00272218	0.0281832
SLC18A3_4	SLC18A3	448.185	0.7583	0.350964	2.16062	0.0153624	0.104105
SLC4A3_5	SLC4A3	340.568	0.756352	0.33269	2.27344	0.0114997	0.085968
SLC48A1_5	SLC48A1	626.479	0.756216	0.31691	2.38621	0.00851141	0.0685378
SLC38A10_6	SLC38A10	387.2	0.750498	0.36312	2.0668	0.0193764	0.121814
SLC52A1_5	SLC52A1	615.263	0.749892	0.348589	2.15122	0.0157294	0.105496
SLC16A13_2	SLC16A13	925.151	0.749832	0.289679	2.58849	0.00481988	0.0443203
SLCO1A2_1	SLCO1A2	291.188	0.74501	0.338641	2.2	0.0139036	0.0989474
SLC22A11_2	SLC22A11	863.892	0.74456	0.339462	2.19335	0.0141409	0.0999896
SLC35G1_4	SLC35G1	354.786	0.743085	0.478252	1.55375	0.0601219	0.276159
MED26_5	MED26	217.184	0.740564	0.410137	1.80565	0.0354864	0.188947
neg_control_42	neg	633.319	0.739344	0.300005	2.46444	0.00686137	0.0576704
SLC32A1_6	SLC32A1	745.469	0.738706	0.358313	2.06162	0.019622	0.122767
SLC5A9_4	SLC5A9	582.1	0.738528	0.326293	2.26339	0.0118059	0.0872567
neg_control_104	neg	433.606	0.738476	0.299876	2.46261	0.00689658	0.0576704
SLC17A5_2	SLC17A5	609.695	0.734505	0.352112	2.086	0.0184894	0.118232
SLC52A3_1	SLC52A3	617.172	0.732676	0.293841	2.49344	0.00632553	0.0548282
SLC25A2_5	SLC25A2	514.577	0.732549	0.31742	2.30783	0.0105044	0.0796684
SLC26A10_6	SLC26A10	711.339	0.730326	0.325789	2.24171	0.0124899	0.0917624
SLC7A10_1	SLC7A10	395.847	0.72596	0.329549	2.20289	0.0138013	0.0988448
DIRC2_3	DIRC2	225.959	0.72526	0.375016	1.93394	0.0265601	0.152633
SLC36A2_3	SLC36A2	1052.55	0.725131	0.287269	2.52422	0.00579774	0.05145
SLC25A11_4	SLC25A11	342.969	0.724438	0.359764	2.01365	0.0220233	0.133315
NBAS_1	NBAS	610.168	0.723144	0.333243	2.17002	0.0150027	0.102466
NUP153_5	NUP153	847.97	0.722406	0.313333	2.30556	0.0105677	0.0796967
SLC2A3_6	SLC2A3	222.813	0.71866	0.492529	1.45912	0.0722659	0.316345
SLC48A1_3	SLC48A1	894.457	0.717775	0.330263	2.17335	0.0148772	0.102143
SLC1A1_5	SLC1A1	1749.7	0.713941	0.374106	1.90839	0.0281704	0.160123
FLVCR1_1	FLVCR1	487.958	0.711515	0.445106	1.59853	0.0549626	0.25884
SLC25A16_6	SLC25A16	922.007	0.711107	0.326274	2.17948	0.0146481	0.100836
DYRK1A_5	DYRK1A	1773.39	0.707663	0.262	2.701	0.00345656	0.0340308
RPL13A_1	RPL13A	366.844	0.706542	0.337096	2.09597	0.0180425	0.11623
SLC22A15_6	SLC22A15	413.765	0.706442	0.324049	2.18005	0.014627	0.100836
DYRK1A_2	DYRK1A	697.119	0.706426	0.360862	1.95761	0.025138	0.147052
SLC39A1_3	SLC39A1	806.39	0.703447	0.290426	2.42212	0.00771511	0.0636985
neg_control_69	neg	781.819	0.702957	0.296201	2.37324	0.00881641	0.0698466
SLC25A1P5_6	SLC25A1P5	727.801	0.701871	0.368195	1.90625	0.0283091	0.160233
SLC6A14_4	SLC6A14	626.871	0.70082	0.419797	1.66942	0.0475167	0.233467
SLC2A7_4	SLC2A7	711.597	0.699048	0.381862	1.83063	0.0335779	0.181376
VPS13D_3	VPS13D	263.026	0.697399	0.364344	1.91412	0.0278023	0.158723
SLC12A1_3	SLC12A1	507.669	0.697172	0.328325	2.12342	0.0168594	0.11176
SLC19A2_1	SLC19A2	512.718	0.695591	0.35885	1.93839	0.0262877	0.151736
SLC9B2_6	SLC9B2	489.89	0.695585	0.493338	1.40996	0.0792764	0.339069
URI1_5	URI1	1246.72	0.695506	0.281965	2.46664	0.00681943	0.057579
SLC4A11_3	SLC4A11	713.632	0.694945	0.277242	2.50664	0.00609423	0.0533552
SLC43A1_6	SLC43A1	332.777	0.694737	0.312831	2.2208	0.0131822	0.0960848
MFSD7_5	MFSD7	587.724	0.694431	0.318205	2.18234	0.0145423	0.100836
SLC5A7_6	SLC5A7	1001.27	0.694298	0.315651	2.19957	0.0139186	0.0989474
SLC23A3_4	SLC23A3	832.387	0.691791	0.295783	2.33885	0.00967168	0.0748083
SLC10A6_1	SLC10A6	1067.49	0.691108	0.356045	1.94107	0.0261248	0.15113
SLC44A4_6	SLC44A4	261.659	0.690936	0.366832	1.88352	0.0298148	0.166731
neg_control_34	neg	841.773	0.690122	0.328957	2.09791	0.0179564	0.115961
SLC36A3_4	SLC36A3	696.324	0.689415	0.394651	1.7469	0.0403277	0.208346
neg_control_28	neg	1024.3	0.689313	0.340897	2.02205	0.0215854	0.131273
SLC15A2_5	SLC15A2	677.988	0.687788	0.350224	1.96386	0.0247734	0.145572
SLC5A3_3	SLC5A3	379.999	0.68741	0.316691	2.1706	0.0149808	0.102466
SLC38A5_3	SLC38A5	292.991	0.686169	0.402707	1.70389	0.0442005	0.220495
SLC39A2_1	SLC39A2	544.583	0.683878	0.350839	1.94926	0.0256321	0.148609
SLC5A12_6	SLC5A12	157.678	0.682628	0.424192	1.60925	0.0537813	0.254656
SLC25A14_4	SLC25A14	547.632	0.681437	0.304111	2.24075	0.012521	0.0917624
SLC25A41_6	SLC25A41	486.658	0.68089	0.357198	1.90619	0.0283125	0.160233
SLC6A7_3	SLC6A7	534.476	0.678626	0.32893	2.06313	0.0195499	0.12261
SLC5A8_1	SLC5A8	726.793	0.678576	0.285597	2.37599	0.00875094	0.0698202
SLC25A32_5	SLC25A32	1605.74	0.676908	0.326584	2.07269	0.0191005	0.12037
SLC30A4_6	SLC30A4	489.167	0.676428	0.321652	2.10298	0.0177336	0.115092
neg_control_64	neg	729.527	0.675895	0.279852	2.41519	0.00786351	0.0647189
SLC25A52_1	SLC25A52	696.124	0.675785	0.320752	2.10687	0.0175642	0.114277
SLC17A4_5	SLC17A4	835.278	0.675307	0.26451	2.55305	0.00533924	0.0487065
SLCO4A1_2	SLCO4A1	161.411	0.672424	0.494424	1.36001	0.0869127	0.361075
neg_control_115	neg	1100.9	0.67212	0.282119	2.3824	0.00860019	0.0690397
SLC25A34_1	SLC25A34	707.235	0.671849	0.326102	2.06024	0.0196876	0.122883
SLCO3A1_1	SLCO3A1	638.566	0.67093	0.375194	1.78822	0.0368703	0.193551
SLC35A1_6	SLC35A1	552.413	0.669587	0.455433	1.47022	0.070751	0.312834
SLC36A4_1	SLC36A4	323.754	0.6695	0.386654	1.73152	0.0416795	0.213638
SLC22A15_5	SLC22A15	764.611	0.669035	0.316215	2.11576	0.0171825	0.112354
SLC22A17_1	SLC22A17	282.323	0.66775	0.384178	1.73813	0.0410944	0.21147
SLC51A_1	SLC51A	562.275	0.664894	0.317934	2.09129	0.0182508	0.117282
SLC30A8_5	SLC30A8	684.722	0.664313	0.403489	1.64642	0.0498387	0.241579
SLC6A13_4	SLC6A13	667.212	0.66325	0.285672	2.32172	0.010124	0.0771632
SLC17A5_3	SLC17A5	846.429	0.663094	0.347168	1.91001	0.028066	0.159878
SLC24A3_1	SLC24A3	1099.33	0.661708	0.305764	2.16411	0.0152278	0.103732
SLC30A2_3	SLC30A2	443.24	0.66092	0.299312	2.20813	0.0136176	0.0978744
SLC4A2_1	SLC4A2	451.299	0.659856	0.412068	1.60133	0.054652	0.257843
SLC45A4_3	SLC45A4	1351.39	0.658072	0.337349	1.95071	0.0255456	0.148438
SLC22A9_6	SLC22A9	437.672	0.657805	0.329045	1.99913	0.0227971	0.136985
SLC12A9_4	SLC12A9	287.962	0.657696	0.383121	1.71668	0.0430187	0.217934
RHBG_3	RHBG	682.737	0.657295	0.330226	1.99044	0.0232714	0.138353
SLC35C1_4	SLC35C1	97.4137	0.655999	0.55621	1.17941	0.119118	0.459052
SLC2A10_5	SLC2A10	761.661	0.654822	0.273183	2.39701	0.00826482	0.0670872
SLC22A4_5	SLC22A4	853.056	0.652333	0.34958	1.86605	0.0310171	0.171448
SLC25A47_6	SLC25A47	595.754	0.650978	0.331059	1.96635	0.0246293	0.145051
SLC17A8_5	SLC17A8	845.061	0.650545	0.285265	2.28049	0.0112892	0.0846365
SLC40A1_5	SLC40A1	534.866	0.648972	0.320781	2.0231	0.0215316	0.131273
SLC7A1_2	SLC7A1	999.314	0.648739	0.32027	2.0256	0.0214029	0.131226
SLC35D1_1	SLC35D1	711.981	0.648338	0.355113	1.82572	0.033946	0.182145
SLC36A4_4	SLC36A4	304.398	0.648216	0.411918	1.57366	0.0577836	0.268252
SLC11A2_4	SLC11A2	659.706	0.645542	0.36017	1.79233	0.0365403	0.192593
SLC12A2_3	SLC12A2	741.321	0.644982	0.26806	2.40611	0.00806171	0.0661415
RHCG_1	RHCG	500.226	0.643885	0.373819	1.72245	0.0424937	0.216959
SLC22A11_3	SLC22A11	361.498	0.643874	0.310369	2.07454	0.0190145	0.12037
SLC37A2_6	SLC37A2	852.95	0.643803	0.270935	2.37622	0.00874545	0.0698202
SLC27A2_6	SLC27A2	879.224	0.643161	0.25711	2.5015	0.00618334	0.0539543
neg_control_84	neg	604.921	0.642879	0.33575	1.91475	0.027762	0.158723
SLCO4C1_1	SLCO4C1	292.679	0.641672	0.361484	1.77511	0.0379402	0.197972
SLC23A1_2	SLC23A1	809.275	0.639803	0.257541	2.48428	0.00649067	0.055609
SLC35B3_2	SLC35B3	929.036	0.635758	0.291405	2.1817	0.0145659	0.100836
PAFAH1B1_1	PAFAH1B1	528.76	0.635566	0.346148	1.83611	0.0331706	0.179921
SLC41A1_1	SLC41A1	308.777	0.634911	0.373112	1.70166	0.0444093	0.220693
SLC47A1_4	SLC47A1	624.165	0.633651	0.370356	1.71092	0.0435478	0.219336
SLC18A1_6	SLC18A1	190.081	0.63206	0.428189	1.47613	0.0699552	0.310865
neg_control_82	neg	389.732	0.631777	0.342321	1.84557	0.0324776	0.177268
SLC35E1_3	SLC35E1	185.693	0.630496	0.491505	1.28279	0.0997831	0.401131
SLC25A46_5	SLC25A46	427.927	0.63009	0.333979	1.88662	0.029606	0.16647
SLC38A4_6	SLC38A4	657.51	0.627951	0.277098	2.26617	0.0117205	0.0871193
SLC2A12_6	SLC2A12	920.302	0.625312	0.294833	2.1209	0.0169651	0.111773
SLC25A5_1	SLC25A5	388.748	0.624565	0.342225	1.82501	0.0339994	0.182145
SLC16A8_5	SLC16A8	898.601	0.622144	0.293543	2.11943	0.0170271	0.111822
SLC38A11_2	SLC38A11	642.639	0.621471	0.280284	2.21729	0.0133017	0.0964
SAE1_6	SAE1	617.385	0.62038	0.38251	1.62187	0.0524159	0.250463
SLC39A13_3	SLC39A13	340.675	0.619551	0.378037	1.63887	0.0506206	0.24367
SLC23A2_1	SLC23A2	526.159	0.61853	0.303647	2.037	0.0208248	0.128141
SLC52A1_4	SLC52A1	540.114	0.617615	0.302844	2.03939	0.0207058	0.128013
SLC23A3_2	SLC23A3	502.926	0.615411	0.401975	1.53097	0.0628883	0.286845
neg_control_4	neg	1067.23	0.614944	0.326561	1.88309	0.0298442	0.166731
SLC40A1_1	SLC40A1	774.057	0.613323	0.277379	2.21114	0.0135132	0.097392
SLC25A22_3	SLC25A22	688.36	0.612808	0.37236	1.64574	0.0499085	0.241579
SLC4A9_6	SLC4A9	191.28	0.612352	0.576464	1.06225	0.14406	0.516785
SLC7A7_6	SLC7A7	764.201	0.611838	0.280214	2.18347	0.0145006	0.100836
SLC2A6_1	SLC2A6	897.107	0.610758	0.258622	2.36159	0.00909843	0.0710712
SLC12A3_4	SLC12A3	716.869	0.609247	0.287558	2.11869	0.0170583	0.111822
SLC9A8_5	SLC9A8	685.611	0.608245	0.300694	2.0228	0.0215467	0.131273
SLC24A4_2	SLC24A4	559.253	0.607561	0.277109	2.1925	0.0141717	0.0999896
SLC30A8_2	SLC30A8	1029.09	0.607473	0.326303	1.86169	0.0313236	0.172777
SLC25A13_1	SLC25A13	464.547	0.606562	0.329744	1.83949	0.0329216	0.178942
SLC16A12_2	SLC16A12	1349.14	0.604168	0.255145	2.36794	0.00894371	0.0702835
SLC7A3_4	SLC7A3	275.081	0.603587	0.375046	1.60937	0.053768	0.254656
SLC30A2_1	SLC30A2	463.172	0.603552	0.311664	1.93654	0.0264006	0.152051
DYRK1A_6	DYRK1A	412.636	0.603237	0.321924	1.87385	0.0304756	0.169172
SLC44A5_4	SLC44A5	950.675	0.602936	0.421595	1.43013	0.0763398	0.329753
SLC7A7_2	SLC7A7	252.933	0.597764	0.395669	1.51077	0.0654236	0.29643
SLC17A6_4	SLC17A6	1556.69	0.596396	0.347235	1.71756	0.0429386	0.217934
SLC52A1_3	SLC52A1	1208.15	0.595468	0.276271	2.15537	0.0155663	0.104942
SLC8A3_6	SLC8A3	1800.43	0.594261	0.239262	2.48372	0.00650086	0.055609
SLC10A3_3	SLC10A3	241.673	0.594256	0.375089	1.58431	0.0565618	0.263989
SLC2A8_10	SLC2A8	654.242	0.591726	0.290465	2.03717	0.0208167	0.128141
SLC20A1_4	SLC20A1	483.904	0.587946	0.354983	1.65627	0.0488339	0.238145
SLC25A22_2	SLC25A22	232.242	0.586413	0.373478	1.57014	0.0581915	0.268835
SLC37A2_1	SLC37A2	714.506	0.585454	0.299406	1.95539	0.0252687	0.147485
SLC37A3_1	SLC37A3	557.624	0.58272	0.325067	1.79262	0.0365171	0.192593
SLC30A7_3	SLC30A7	194.017	0.582643	0.403644	1.44346	0.0744459	0.322391
SLC13A4_6	SLC13A4	745.785	0.58075	0.320513	1.81194	0.0349976	0.187108
SLC30A10_1	SLC30A10	665.904	0.579875	0.398708	1.45439	0.0729195	0.318672
SLC26A6_1	SLC26A6	234.462	0.579034	0.462367	1.25233	0.105226	0.419776
SLC23A1_1	SLC23A1	439.426	0.577961	0.407454	1.41847	0.0780269	0.334823
SRBD1_4	SRBD1	302.516	0.577955	0.373522	1.54731	0.0608939	0.278723
SLC38A8_2	SLC38A8	759.666	0.577514	0.277999	2.07739	0.0188826	0.119866
SLC47A2_5	SLC47A2	1009.8	0.577368	0.313793	1.83997	0.0328865	0.178942
SLCO1B3_1	SLCO1B3	518.235	0.57612	0.281017	2.05013	0.020176	0.125631
SLC13A1_1	SLC13A1	281.558	0.571702	0.421012	1.35792	0.087244	0.361875
NFYC_3	NFYC	342.02	0.5711	0.354567	1.6107	0.0536225	0.254656
CEP85_3	CEP85	411.685	0.570017	0.472249	1.20703	0.113711	0.443042
SLC25A33_6	SLC25A33	968.835	0.569658	0.287747	1.97971	0.0238678	0.141525
SLC12A2_6	SLC12A2	326.954	0.5694	0.508674	1.11938	0.131489	0.489378
MTCH1_4	MTCH1	582.859	0.566435	0.398177	1.42257	0.0774302	0.333681
SLC10A7_4	SLC10A7	694.441	0.565252	0.302076	1.87122	0.0306571	0.169818
SLC35E1P1_3	SLC35E1P1	752.181	0.563466	0.302889	1.8603	0.0314212	0.172949
SLC7A13_3	SLC7A13	544.319	0.563027	0.303063	1.85779	0.0315993	0.173564
SLC35A3_4	SLC35A3	482.927	0.562897	0.428333	1.31416	0.0943964	0.384212
SLC24A1_4	SLC24A1	430.629	0.561489	0.396124	1.41746	0.0781743	0.334905
SLC39A9_6	SLC39A9	1220.09	0.557867	0.297099	1.87772	0.0302098	0.168054
NFYC_6	NFYC	563.251	0.557707	0.277506	2.00972	0.0222306	0.134259
SLC25A27_4	SLC25A27	769.709	0.557415	0.290947	1.91586	0.0276912	0.158723
neg_control_14	neg	557.741	0.553879	0.347653	1.5932	0.0555582	0.261173
SLC25A15_1	SLC25A15	381.917	0.553587	0.355567	1.55691	0.0597458	0.274915
SLC51A_5	SLC51A	298.085	0.551219	0.456646	1.2071	0.113696	0.443042
SLC4A8_6	SLC4A8	406.216	0.547568	0.36178	1.51354	0.0650715	0.295769
SLC22A8_5	SLC22A8	1320.01	0.546483	0.266925	2.04733	0.0203129	0.126182
SLC10A4_1	SLC10A4	627.473	0.546266	0.328627	1.66227	0.0482295	0.235638
DIRC2_4	DIRC2	767.38	0.546232	0.2761	1.97838	0.0239428	0.141648
SLC22A3_5	SLC22A3	1442.54	0.545724	0.254179	2.14701	0.0158963	0.106342
MTCH2_6	MTCH2	667.595	0.544652	0.297936	1.82808	0.0337684	0.182028
SLC2A14_4	SLC2A14	543.37	0.541471	0.311732	1.73697	0.0411958	0.211575
SLC22A24_3	SLC22A24	654.205	0.54091	0.405206	1.3349	0.0909544	0.373113
SLC25A12_2	SLC25A12	516.701	0.54005	0.318894	1.69351	0.0451795	0.224094
SLC16A3_1	SLC16A3	430.255	0.540012	0.360473	1.49807	0.0670579	0.302689
SLC16A11_1	SLC16A11	723.098	0.539846	0.27124	1.99029	0.0232797	0.138353
SLC8A3_3	SLC8A3	689.87	0.538764	0.315754	1.70628	0.0439783	0.220229
SLC9A8_3	SLC9A8	1167.2	0.53842	0.304714	1.76697	0.038617	0.200701
FLVCR1_4	FLVCR1	269.877	0.537628	0.339967	1.58141	0.0568919	0.264583
SLC13A3_3	SLC13A3	674.885	0.536897	0.297224	1.80637	0.0354304	0.188947
NIPBL_6	NIPBL	340.54	0.536812	0.312333	1.71872	0.042833	0.217934
SLC12A8_5	SLC12A8	569.872	0.536191	0.314461	1.70511	0.0440865	0.220348
SLC27A4_1	SLC27A4	348.176	0.535668	0.394898	1.35647	0.0874743	0.361913
SLC6A9_1	SLC6A9	615.3	0.535612	0.364968	1.46756	0.0711119	0.313111
SLC7A5P2_5	SLC7A5P2	450.217	0.535245	0.376559	1.42141	0.0775987	0.333681
SLC7A7_1	SLC7A7	596.332	0.534248	0.339732	1.57256	0.0579106	0.268364
CTNNBL1_1	CTNNBL1	472.409	0.533614	0.309035	1.72671	0.04211	0.215422
SLC22A14_1	SLC22A14	525.181	0.532519	0.29956	1.77767	0.037729	0.197264
neg_control_25	neg	690.909	0.532223	0.502493	1.05917	0.144762	0.517771
SLC25A21_6	SLC25A21	353.131	0.530401	0.325204	1.63098	0.0514472	0.246738
SLC7A14_1	SLC7A14	1059.19	0.530376	0.271748	1.95172	0.0254856	0.148419
SLC6A8_4	SLC6A8	738.545	0.529375	0.289881	1.82618	0.0339117	0.182145
SLC41A1_6	SLC41A1	326.909	0.52915	0.333377	1.58724	0.0562287	0.263376
SLC25A17_3	SLC25A17	441.902	0.529103	0.443932	1.19186	0.116659	0.450908
SLC22A8_2	SLC22A8	410.897	0.528754	0.362273	1.45955	0.0722075	0.316345
SLC38A6_6	SLC38A6	589.351	0.528227	0.302603	1.74561	0.0404394	0.208511
SLC27A1_4	SLC27A1	84.6178	0.528075	0.581527	0.908084	0.181917	0.602311
SLC38A7_2	SLC38A7	205.276	0.527645	0.404546	1.30429	0.0960677	0.389724
SLC31A2_2	SLC31A2	882.872	0.526341	0.316289	1.66411	0.048045	0.235177
SLC22A1_1	SLC22A1	908.004	0.523441	0.307495	1.70228	0.0443517	0.220693
SLC5A1_6	SLC5A1	628.015	0.521662	0.349391	1.49306	0.0677108	0.303793
SLC25A28_4	SLC25A28	214.731	0.519052	0.467908	1.10931	0.133649	0.493957
MTCH1_1	MTCH1	429.039	0.518945	0.327995	1.58217	0.056805	0.264583
SLC22A5_4	SLC22A5	632.502	0.51844	0.385382	1.34526	0.0892699	0.367939
SLC8A2_2	SLC8A2	505.073	0.515419	0.286869	1.79671	0.0361911	0.191916
SLCO6A1_6	SLCO6A1	406.289	0.510689	0.374709	1.36289	0.0864579	0.360138
SLC6A6_2	SLC6A6	996.737	0.51048	0.298223	1.71174	0.0434725	0.219336
SLC25A10_5	SLC25A10	634.795	0.509775	0.318233	1.60189	0.0545899	0.257843
SLC15A2_4	SLC15A2	627.205	0.509685	0.314476	1.62074	0.0525362	0.250579
SLC10A7_6	SLC10A7	1520.4	0.509125	0.259953	1.95853	0.0250842	0.147052
SLC38A3_5	SLC38A3	285.298	0.508982	0.505305	1.00728	0.156901	0.545805
SLC4A4_3	SLC4A4	564.907	0.508955	0.33692	1.51061	0.065444	0.29643
SLC2A1_1	SLC2A1	295.943	0.507505	0.405232	1.25238	0.105215	0.419776
SLC17A2_1	SLC17A2	740.321	0.505918	0.287079	1.7623	0.0390097	0.202339
SLC37A4_3	SLC37A4	300.722	0.505779	0.360622	1.40252	0.0803801	0.342107
SLC16A2_5	SLC16A2	593.278	0.505719	0.273847	1.84672	0.0323938	0.177268
SLC9A8_4	SLC9A8	1051.18	0.504367	0.249053	2.02514	0.0214266	0.131226
SLC25A36_1	SLC25A36	765.845	0.504335	0.26777	1.88347	0.0298187	0.166731
SLC17A7_4	SLC17A7	301.061	0.499957	0.334608	1.49416	0.067567	0.303793
SLC25A3_2	SLC25A3	157.598	0.49892	0.431674	1.15578	0.123886	0.469393
SLC45A4_6	SLC45A4	977.139	0.496563	0.304013	1.63336	0.0511969	0.24599
neg_control_17	neg	410.698	0.495667	0.324216	1.52882	0.0631548	0.287558
SLC32A1_3	SLC32A1	575.318	0.495264	0.342319	1.44679	0.0739781	0.322218
SLC6A17_6	SLC6A17	658.98	0.49516	0.331738	1.49262	0.0677683	0.303793
SLC38A4_2	SLC38A4	673.651	0.493692	0.262448	1.8811	0.0299789	0.167126
SLC25A24_1	SLC25A24	653.882	0.493263	0.288546	1.70948	0.0436811	0.219584
SLC2A8_4	SLC2A8	760.088	0.493158	0.288886	1.7071	0.0439015	0.220229
SLC39A14_4	SLC39A14	645.166	0.492383	0.2994	1.64456	0.0500298	0.241718
SLC10A2_6	SLC10A2	527.743	0.49067	0.315053	1.55742	0.0596854	0.274915
SLC8A3_2	SLC8A3	468.746	0.490605	0.33879	1.44811	0.0737931	0.32195
SLC38A11_5	SLC38A11	235.708	0.48934	0.430467	1.13677	0.127818	0.479823
SLC28A3_2	SLC28A3	1843.1	0.489024	0.242649	2.01535	0.0219337	0.133082
SLC25A19_1	SLC25A19	95.4195	0.48799	0.576918	0.845857	0.198816	0.636456
SLC46A1_3	SLC46A1	626.908	0.487534	0.29671	1.64314	0.0501774	0.241983
SLC18A2_5	SLC18A2	442.724	0.485618	0.391282	1.2411	0.107285	0.424746
SLC27A3_1	SLC27A3	443.277	0.485495	0.367561	1.32085	0.0932749	0.380241
SLC6A6_3	SLC6A6	416.315	0.485277	0.327123	1.48347	0.0689747	0.307615
PAFAH1B1_4	PAFAH1B1	650.317	0.485069	0.304868	1.59108	0.0557958	0.261819
SLC35D1_6	SLC35D1	594.929	0.48326	0.334347	1.44539	0.0741745	0.322391
SLC25A44_1	SLC25A44	475.361	0.482867	0.53663	0.899815	0.184109	0.607259
neg_control_91	neg	786.045	0.481329	0.324417	1.48368	0.0689475	0.307615
SLC30A9_1	SLC30A9	752.766	0.480233	0.347446	1.38218	0.0834582	0.350632
SLC12A8_6	SLC12A8	337.397	0.477094	0.335704	1.42118	0.0776328	0.333681
SLC17A7_2	SLC17A7	398.861	0.475968	0.383351	1.2416	0.107193	0.424746
SLC1A7_6	SLC1A7	943.09	0.475597	0.29298	1.62331	0.0522616	0.250184
SLC46A2_2	SLC46A2	634.452	0.47549	0.340619	1.39596	0.0813635	0.343031
SLC16A9_1	SLC16A9	368.239	0.473241	0.396774	1.19272	0.116489	0.450908
SLC2A11_6	SLC2A11	468.977	0.472999	0.285964	1.65405	0.0490586	0.238795
SLC25A13_5	SLC25A13	979.182	0.472319	0.292392	1.61536	0.053116	0.252883
SLC25A12_5	SLC25A12	1457.17	0.471283	0.265844	1.77278	0.0381328	0.19858
SLC41A3_1	SLC41A3	473.783	0.471178	0.314126	1.49997	0.0668117	0.3021
SLC6A18_2	SLC6A18	891.243	0.4698	0.321929	1.45933	0.0722378	0.316345
SLC5A10_1	SLC5A10	827.401	0.468773	0.324863	1.44299	0.0745119	0.322391
SLC6A1_4	SLC6A1	379.423	0.467492	0.333259	1.40279	0.08034	0.342107
SLC30A6_1	SLC30A6	1355.65	0.467001	0.254715	1.83343	0.0333693	0.180623
SLC7A11_4	SLC7A11	702.246	0.466253	0.300697	1.55057	0.0605018	0.277415
SLC18B1_3	SLC18B1	1039.2	0.465752	0.271164	1.71761	0.0429343	0.217934
SLC7A5_5	SLC7A5	748.184	0.465366	0.265235	1.75455	0.0396685	0.205347
SLC38A5_5	SLC38A5	336.939	0.465254	0.425384	1.09373	0.137038	0.501446
SLC22A13_1	SLC22A13	1205.27	0.465087	0.276505	1.68202	0.0462825	0.228695
SLCO3A1_6	SLCO3A1	506.359	0.464759	0.423172	1.09827	0.136042	0.498503
SLC25A28_5	SLC25A28	416.249	0.46446	0.313805	1.48009	0.0694248	0.309094
SLC22A11_4	SLC22A11	369.36	0.45817	0.404152	1.13366	0.128469	0.480885
SLC6A20_6	SLC6A20	912.635	0.457391	0.310501	1.47307	0.0703655	0.311687
SLC7A13_4	SLC7A13	514.076	0.456689	0.488818	0.934274	0.175081	0.586376
SLC23A2_5	SLC23A2	486.819	0.455346	0.342595	1.32911	0.0919065	0.375837
SLC17A3_2	SLC17A3	550.169	0.454697	0.308198	1.47534	0.0700607	0.310865
SLC25A46_3	SLC25A46	528.927	0.454601	0.295256	1.53969	0.0618185	0.28246
SLC35F1_5	SLC35F1	925.455	0.454348	0.305276	1.48832	0.0683335	0.305801
SLC25A14_6	SLC25A14	850.435	0.45338	0.285934	1.58561	0.0564138	0.26377
SLC35E4_6	SLC35E4	661.078	0.449886	0.286568	1.56991	0.0582184	0.268835
SLC15A2_6	SLC15A2	1035.23	0.44883	0.349567	1.28396	0.0995781	0.400925
SLCO1B3_6	SLCO1B3	407.975	0.448305	0.319843	1.40164	0.0805112	0.342107
PAFAH1B1_5	PAFAH1B1	542.347	0.44698	0.43321	1.03178	0.151086	0.534126
SLC25A20_1	SLC25A20	1334.08	0.446908	0.266372	1.67776	0.046697	0.230307
SLC7A8_6	SLC7A8	488.154	0.44524	0.318573	1.39761	0.0811154	0.343031
neg_control_52	neg	417.713	0.442403	0.405174	1.09188	0.137442	0.502222
SLC35E2B_4	SLC35E2B	486.845	0.441604	0.320669	1.37713	0.0842356	0.353209
KANSL1_6	KANSL1	404.398	0.440776	0.321393	1.37146	0.0851164	0.355879
UCP2_3	UCP2	570.229	0.43922	0.319098	1.37644	0.0843424	0.353209
UCP1_2	UCP1	391.053	0.438681	0.425934	1.02993	0.151522	0.53494
SLC8B1_6	SLC8B1	379.954	0.436622	0.372937	1.17077	0.120847	0.463541
SLC22A18_1	SLC22A18	490.834	0.436565	0.3191	1.36811	0.0856384	0.357489
SLC35A5_4	SLC35A5	433.31	0.436284	0.325401	1.34076	0.0899999	0.370362
SLC4A10_3	SLC4A10	616.494	0.435626	0.327479	1.33024	0.0917192	0.37566
SLC35E2B_1	SLC35E2B	828.436	0.434726	0.311187	1.39699	0.0812079	0.343031
SLC22A25_1	SLC22A25	247.947	0.433077	0.455707	0.950341	0.17097	0.57705
SLC17A2_3	SLC17A2	603.317	0.431492	0.345986	1.24714	0.106174	0.422552
SLC9A7P1_1	SLC9A7P1	525.22	0.429901	0.368557	1.16644	0.121718	0.464952
SLC50A1_6	SLC50A1	457.19	0.429839	0.348959	1.23178	0.109017	0.429644
URI1_1	URI1	293.433	0.429097	0.378872	1.13256	0.128699	0.481053
SLC35F1_2	SLC35F1	441.622	0.428557	0.30653	1.39809	0.0810427	0.343031
SLC39A12_4	SLC39A12	416.592	0.423567	0.329012	1.28739	0.0989792	0.399747
SLC25A34_6	SLC25A34	389.396	0.423461	0.401648	1.05431	0.145871	0.519913
SLC38A3_3	SLC38A3	495.921	0.421287	0.381674	1.10379	0.134843	0.495499
SLC5A7_5	SLC5A7	712.625	0.420802	0.987316	0.426208	0.334978	0.854308
SLC25A39_2	SLC25A39	632.485	0.419776	0.322033	1.30352	0.0961987	0.389724
SLC4A7_3	SLC4A7	473.791	0.416182	0.429119	0.969851	0.16606	0.568308
SLC2A11_1	SLC2A11	134.612	0.412522	0.51317	0.80387	0.210736	0.662422
SLCO1A2_3	SLCO1A2	619.303	0.412445	0.304136	1.35612	0.0875306	0.361913
SLC10A4_3	SLC10A4	429.519	0.412236	0.38396	1.07364	0.141491	0.509877
SLC5A11_4	SLC5A11	310.965	0.410414	0.413081	0.993544	0.160222	0.55421
SLC2A10_6	SLC2A10	273.475	0.409735	0.375733	1.0905	0.137747	0.502551
SLC37A1_3	SLC37A1	811.002	0.409504	0.318518	1.28565	0.0992819	0.40035
SLC39A5_3	SLC39A5	553.967	0.408896	0.313088	1.30601	0.0957741	0.389213
SLC26A9_6	SLC26A9	655.721	0.408478	0.32965	1.23913	0.107649	0.42554
SLC35B1_6	SLC35B1	275.514	0.407147	0.368232	1.10568	0.134432	0.495387
SLC12A4_4	SLC12A4	156.801	0.406244	0.539467	0.753046	0.225711	0.694434
SLC22A6_2	SLC22A6	1001.64	0.403266	0.274863	1.46715	0.0711671	0.313111
SLC29A1_1	SLC29A1	310.748	0.401519	0.470843	0.852766	0.196894	0.632633
SLC6A8_1	SLC6A8	389.102	0.401119	0.328441	1.22128	0.11099	0.436104
SLC31A1_3	SLC31A1	350.275	0.400186	0.42675	0.937753	0.174186	0.585632
SLCO1A2_2	SLCO1A2	697.297	0.399278	0.276599	1.44353	0.074436	0.322391
neg_control_79	neg	1016.66	0.399186	0.377337	1.0579	0.14505	0.517771
SLC35G5_4	SLC35G5	209.423	0.398691	0.426622	0.93453	0.175015	0.586376
SLC8B1_3	SLC8B1	618.497	0.39662	0.344301	1.15196	0.124669	0.470712
SLC30A7_2	SLC30A7	613.629	0.396108	0.366622	1.08043	0.139976	0.505397
SLC27A4_2	SLC27A4	394.66	0.395087	0.408705	0.966679	0.166852	0.568308
SLC29A1_6	SLC29A1	222.462	0.394739	0.373167	1.05781	0.145071	0.517771
SLC25A35_6	SLC25A35	500.568	0.39461	0.362464	1.08869	0.138146	0.50268
SLC36A2_6	SLC36A2	672.143	0.394576	0.289636	1.36232	0.0865492	0.360138
SLC25A19_4	SLC25A19	660.733	0.394179	0.282402	1.39581	0.081386	0.343031
SLC35F4_1	SLC35F4	748.314	0.39338	0.283977	1.38525	0.0829874	0.349216
CEP85_5	CEP85	483.377	0.39242	0.362367	1.08294	0.139418	0.505198
SLC35F5_1	SLC35F5	401.798	0.3921	0.369336	1.06164	0.144201	0.516785
SLC17A9_4	SLC17A9	385.351	0.390605	0.380934	1.02539	0.15259	0.537983
SLC26A3_1	SLC26A3	731.124	0.389272	0.380757	1.02236	0.153304	0.539772
SLC8A1_5	SLC8A1	472.358	0.387827	0.339591	1.14204	0.126718	0.477758
SLC22A14_5	SLC22A14	705.144	0.387144	0.436024	0.887894	0.187299	0.61467
SLC5A3_6	SLC5A3	1027.47	0.385664	0.403984	0.954651	0.169877	0.574105
SLC26A4_6	SLC26A4	424.653	0.385596	0.331772	1.16223	0.12257	0.467426
UCP2_4	UCP2	689.781	0.385545	0.328369	1.17412	0.120174	0.462438
SLC26A7_1	SLC26A7	664.816	0.385093	0.347447	1.10835	0.133855	0.493957
SLC28A2_6	SLC28A2	565.565	0.384994	0.329381	1.16884	0.121234	0.463781
VMP1_5	VMP1	437.061	0.384327	0.341205	1.12638	0.130002	0.484535
NBAS_4	NBAS	517.831	0.383971	0.338267	1.13511	0.128164	0.48043
SLC26A4_1	SLC26A4	631.676	0.383417	0.331843	1.15542	0.12396	0.469393
SLC12A4_2	SLC12A4	277.438	0.383115	0.370999	1.03266	0.150882	0.534125
SLC9A3_3	SLC9A3	514.224	0.382905	0.353938	1.08184	0.139662	0.505377
SLC35F5_4	SLC35F5	626.398	0.382644	0.338252	1.13124	0.128977	0.481402
SLC26A10_1	SLC26A10	242.359	0.381233	0.58741	0.649006	0.258167	0.744263
SLC26A8_5	SLC26A8	618.467	0.380001	0.363281	1.04602	0.147775	0.525982
SLC10A3_2	SLC10A3	591.6	0.379799	0.339884	1.11744	0.131904	0.490224
SLC39A5_6	SLC39A5	317.677	0.379149	0.495561	0.76509	0.222109	0.685967
SLC35B4_1	SLC35B4	307.276	0.378951	0.343159	1.1043	0.134731	0.495499
SLC1A4_1	SLC1A4	698.026	0.378181	0.332185	1.13847	0.127463	0.47918
SLC25A30_2	SLC25A30	445.952	0.377285	0.299198	1.26099	0.103657	0.414786
SLC38A2_2	SLC38A2	506.714	0.376585	0.439837	0.856193	0.195946	0.631138
SLC9A3_4	SLC9A3	598.543	0.376569	0.379261	0.992902	0.160379	0.55421
SLC39A5_5	SLC39A5	270.862	0.37604	0.401884	0.935692	0.174716	0.586376
SLC12A6_4	SLC12A6	990.203	0.375982	0.251559	1.49461	0.0675084	0.303793
SLC10A7_5	SLC10A7	841.562	0.375848	0.283395	1.32623	0.0923809	0.377186
SLC8A2_4	SLC8A2	487.122	0.374357	0.387115	0.967044	0.166761	0.568308
SLC35E1P1_4	SLC35E1P1	608.063	0.372445	0.275786	1.35048	0.0884305	0.365056
SLC25A26_6	SLC25A26	571.333	0.372271	0.311412	1.19543	0.11596	0.44954
SLC6A19_4	SLC6A19	739.89	0.371499	0.277323	1.33959	0.0901897	0.370559
NBAS_6	NBAS	755.157	0.371302	0.316867	1.17179	0.12064	0.463541
SLC13A1_5	SLC13A1	638.471	0.371271	0.383415	0.968326	0.166441	0.568308
SLC22A11_6	SLC22A11	674.565	0.37074	0.263327	1.40791	0.0795794	0.339808
SLC2A7_1	SLC2A7	514.46	0.370399	0.319146	1.1606	0.122903	0.467426
SLC25A53_2	SLC25A53	934.99	0.37001	0.307443	1.20351	0.114389	0.44411
SLC17A6_3	SLC17A6	484.555	0.366413	0.294103	1.24586	0.106407	0.422552
SLC4A11_1	SLC4A11	587.111	0.365155	0.29969	1.21844	0.111528	0.437559
SLC7A11_2	SLC7A11	507.063	0.365107	0.358977	1.01708	0.154558	0.541266
SLC25A29_4	SLC25A29	290.672	0.363641	0.537273	0.676826	0.249258	0.733161
SLC5A10_5	SLC5A10	707.118	0.363098	0.313789	1.15714	0.123608	0.469393
SLC30A3_6	SLC30A3	283.171	0.362406	0.43039	0.842043	0.199882	0.636811
SLC29A1_3	SLC29A1	504.117	0.362268	0.290695	1.24621	0.106343	0.422552
SLC37A1_5	SLC37A1	423.684	0.360743	0.29917	1.20581	0.113945	0.443042
SLC5A11_3	SLC5A11	482.921	0.359982	0.374452	0.961358	0.168186	0.569867
SLC25A26_1	SLC25A26	711.864	0.359898	0.282311	1.27483	0.101185	0.405517
SLC7A5P2_4	SLC7A5P2	311.243	0.359805	0.389153	0.924584	0.177591	0.592312
SLC25A16_2	SLC25A16	332.215	0.359334	0.354232	1.0144	0.155195	0.54204
neg_control_57	neg	998.768	0.358722	0.297392	1.20623	0.113865	0.443042
SLC30A2_2	SLC30A2	387.926	0.358569	0.463424	0.77374	0.219542	0.681888
SLC25A31_6	SLC25A31	903.144	0.357563	0.3056	1.17004	0.120993	0.463541
SLC46A1_6	SLC46A1	315.23	0.355359	0.480055	0.740247	0.229575	0.702215
SLC39A14_3	SLC39A14	1213.35	0.353277	0.273109	1.29354	0.0979126	0.396052
SLC25A6_1	SLC25A6	646.375	0.351126	0.286375	1.22611	0.11008	0.433179
SLC25A24_3	SLC25A24	1092.21	0.350024	0.303181	1.15451	0.124147	0.469418
SLC7A6_1	SLC7A6	321.291	0.349572	0.357322	0.97831	0.163961	0.564344
SLC7A10_4	SLC7A10	335.076	0.3473	0.349409	0.993966	0.16012	0.55421
SLCO2B1_4	SLCO2B1	601.66	0.347109	0.293993	1.18067	0.118867	0.458764
SLC45A1_4	SLC45A1	657.346	0.346371	0.375774	0.921752	0.178329	0.592688
SLC22A1_6	SLC22A1	128.321	0.34538	0.524403	0.658614	0.255072	0.740247
SLC6A19_2	SLC6A19	755.015	0.344875	0.283965	1.2145	0.112279	0.439843
SLC9A1_6	SLC9A1	605.148	0.344057	0.337723	1.01875	0.15416	0.540595
SLC25A1_6	SLC25A1	905.4	0.343469	0.331119	1.0373	0.149798	0.531733
SLC4A9_3	SLC4A9	350.539	0.343258	0.330084	1.03991	0.149191	0.530297
SLC39A11_5	SLC39A11	751.661	0.341951	0.3166	1.08007	0.140054	0.505397
SLCO6A1_3	SLCO6A1	594.35	0.34187	0.294383	1.16131	0.122758	0.467426
SLC25A23_2	SLC25A23	171.543	0.340306	0.454322	0.749042	0.226916	0.697319
SLC24A2_1	SLC24A2	616.665	0.339426	0.383464	0.885157	0.188036	0.616314
SLC27A2_2	SLC27A2	225.302	0.339278	0.384388	0.882646	0.188714	0.61692
SLC22A23_1	SLC22A23	928.453	0.338047	0.386317	0.875051	0.190773	0.619835
SLC45A3_6	SLC45A3	500.41	0.336231	0.295317	1.13854	0.127447	0.47918
SLC7A10_5	SLC7A10	665.117	0.334592	0.346855	0.964644	0.167362	0.568308
SLC22A3_3	SLC22A3	425.51	0.333299	0.30056	1.10892	0.133731	0.493957
SLC26A9_4	SLC26A9	342.266	0.332918	0.348031	0.956576	0.169391	0.573204
SLC4A5_2	SLC4A5	300.792	0.332665	0.422041	0.78823	0.215281	0.673507
SLC20A2_5	SLC20A2	153.005	0.332417	0.600805	0.553286	0.290034	0.784378
SLC35E1_2	SLC35E1	545.612	0.331948	0.327581	1.01333	0.155452	0.54221
SLC48A1_1	SLC48A1	390.559	0.331096	0.310846	1.06514	0.143405	0.51535
SLC39A14_2	SLC39A14	708.154	0.330801	0.379776	0.871043	0.191865	0.621834
neg_control_106	neg	409.868	0.330607	0.361846	0.913668	0.180446	0.598199
SLCO2A1_5	SLCO2A1	589.741	0.328934	0.294975	1.11512	0.132399	0.491363
SLC38A11_1	SLC38A11	636.879	0.328661	0.323962	1.0145	0.155171	0.54204
SLC14A2_5	SLC14A2	489.897	0.327575	0.326503	1.00328	0.157862	0.548418
neg_control_66	neg	859.019	0.326993	0.337039	0.970193	0.165975	0.568308
neg_control_32	neg	699.637	0.325694	0.319218	1.02029	0.153796	0.540046
SLC25A12_6	SLC25A12	821.132	0.325299	0.268452	1.21176	0.112803	0.441232
SLC12A9_2	SLC12A9	209.738	0.32496	0.513441	0.632906	0.263398	0.750299
SLC6A11_1	SLC6A11	610.127	0.324334	0.364282	0.890336	0.186643	0.613288
SLC45A3_5	SLC45A3	496.265	0.320396	0.32175	0.995793	0.159675	0.55398
SLC4A4_6	SLC4A4	326.142	0.319211	0.35685	0.894523	0.185521	0.610371
SLC8A1_3	SLC8A1	354.52	0.319033	0.330408	0.965572	0.167129	0.568308
SLC7A14_2	SLC7A14	672.885	0.318992	0.315632	1.01064	0.156093	0.543722
SLC35A5_6	SLC35A5	150.649	0.318717	0.611272	0.5214	0.301044	0.805563
SLC6A15_3	SLC6A15	396.25	0.318268	0.323233	0.984638	0.162401	0.559715
SLC22A3_6	SLC22A3	763.431	0.317087	0.290979	1.08972	0.137917	0.502551
SLC25A41_5	SLC25A41	558.367	0.316513	0.336397	0.940893	0.17338	0.584297
SLC1A6_6	SLC1A6	290.525	0.316334	0.392673	0.805592	0.210239	0.661657
MTCH2_2	MTCH2	368.917	0.315414	0.406823	0.775311	0.219078	0.681257
SLC46A1_4	SLC46A1	246.009	0.315064	0.454038	0.693914	0.243868	0.723836
NFYC_4	NFYC	166.622	0.314786	0.476511	0.660607	0.254432	0.740117
SLC22A2_3	SLC22A2	1118.2	0.313006	0.28415	1.10155	0.135328	0.496583
CTCF_3	CTCF	421.004	0.312536	0.317168	0.985395	0.162215	0.559715
SLC35G6_1	SLC35G6	342.23	0.309617	0.439849	0.703916	0.240742	0.717825
neg_control_53	neg	561.577	0.309428	0.332818	0.929721	0.176258	0.58956
SLC6A3_2	SLC6A3	626.769	0.309262	0.288912	1.07044	0.142211	0.511764
SLC35D1_3	SLC35D1	623.165	0.308938	0.328597	0.940172	0.173565	0.584297
SLCO5A1_1	SLCO5A1	278.687	0.307982	0.427354	0.720671	0.235556	0.712127
SLC35F6_2	SLC35F6	619.309	0.305981	0.367315	0.833019	0.202417	0.640906
SLC43A3_4	SLC43A3	781.063	0.305784	0.363179	0.841966	0.199903	0.636811
SLC7A6_4	SLC7A6	685.799	0.302408	0.342926	0.881846	0.18893	0.61692
NBAS_5	NBAS	323.857	0.301907	0.39686	0.760739	0.223407	0.688969
SLC5A4_5	SLC5A4	750.907	0.301179	0.342605	0.879085	0.189678	0.617043
SLC9A9_2	SLC9A9	400.359	0.301024	0.308342	0.976267	0.164466	0.565339
SLC7A5P2_1	SLC7A5P2	196.609	0.300827	0.470399	0.639513	0.261245	0.748718
SLC22A18_6	SLC22A18	339.743	0.300754	0.393202	0.764884	0.22217	0.685967
SLC25A44_3	SLC25A44	621.071	0.300647	0.276678	1.08663	0.1386	0.503631
RHBG_2	RHBG	351.21	0.300096	0.387013	0.775415	0.219047	0.681257
SLC26A1_2	SLC26A1	736.624	0.300068	0.340719	0.880691	0.189242	0.617043
SLC37A1_6	SLC37A1	622.805	0.299638	0.269161	1.11323	0.132805	0.49217
SLC2A1_4	SLC2A1	89.4204	0.298015	0.598364	0.498049	0.309225	0.819885
SLC44A4_3	SLC44A4	568.44	0.295976	0.342205	0.864908	0.193545	0.624948
SLC6A20_2	SLC6A20	639.099	0.29543	0.432965	0.682341	0.247512	0.731449
SLC38A2_1	SLC38A2	247.236	0.295136	0.375789	0.785376	0.216117	0.675268
SLC25A51_2	SLC25A51	573.059	0.293476	0.341518	0.859328	0.19508	0.629127
SLC17A7_6	SLC17A7	429.539	0.292899	0.316008	0.926873	0.176996	0.591271
SLCO2B1_5	SLCO2B1	234.503	0.291719	0.514725	0.566748	0.285443	0.778182
SLC38A7_4	SLC38A7	452.901	0.290903	0.344307	0.844894	0.199085	0.636535
SLC19A1_4	SLC19A1	910.548	0.290888	0.285064	1.02043	0.153761	0.540046
SLC13A5_1	SLC13A5	353.785	0.290441	0.345874	0.839729	0.20053	0.638028
SLC4A3_2	SLC4A3	178.885	0.289968	0.471618	0.614836	0.269331	0.756954
SLC6A4_5	SLC6A4	729.634	0.289942	0.298512	0.971292	0.165701	0.568308
SLC35A5_5	SLC35A5	532.626	0.289354	0.383256	0.75499	0.225127	0.693456
SLC19A3_2	SLC19A3	577.888	0.289002	0.368861	0.783498	0.216667	0.676178
SLC19A2_6	SLC19A2	281.344	0.287755	0.423042	0.680204	0.248188	0.731449
SLC6A17_1	SLC6A17	262.209	0.286825	0.415028	0.691099	0.244752	0.72481
SLC9A7_2	SLC9A7	522.051	0.286659	0.459567	0.623759	0.266393	0.753941
NFYC_2	NFYC	721.356	0.286299	0.276912	1.0339	0.150592	0.533825
SLC4A2_3	SLC4A2	783.932	0.286285	0.310291	0.922634	0.178099	0.592679
SLC12A1_1	SLC12A1	700.017	0.286223	0.296819	0.964302	0.167447	0.568308
SLC1A4_6	SLC1A4	316.352	0.286021	0.395737	0.722754	0.234916	0.712127
SLC25A34_3	SLC25A34	719.124	0.285911	0.264013	1.08294	0.139417	0.505198
SLC2A5_4	SLC2A5	485.378	0.285322	0.472967	0.60326	0.273168	0.760161
SLC25A27_1	SLC25A27	306.58	0.284163	0.336743	0.843858	0.199374	0.63668
SLC38A5_1	SLC38A5	183.364	0.284088	0.418055	0.679547	0.248396	0.731449
PAFAH1B1_6	PAFAH1B1	201.805	0.283057	0.399265	0.708946	0.239179	0.716438
SLC8A2_3	SLC8A2	531.506	0.282675	0.32573	0.867818	0.192747	0.623917
SLC17A8_1	SLC17A8	419.521	0.282247	0.319729	0.88277	0.18868	0.61692
SLC25A15_5	SLC25A15	269.06	0.281619	0.395284	0.712447	0.238094	0.715545
SLCO4C1_2	SLCO4C1	566.329	0.278677	0.289067	0.964058	0.167508	0.568308
SLCO1B1_4	SLCO1B1	546.349	0.278437	0.349164	0.797438	0.212598	0.667472
SLC25A30_1	SLC25A30	386.323	0.276989	0.33879	0.817584	0.206797	0.6524
SLC22A20_2	SLC22A20	324.502	0.276049	0.379183	0.728009	0.233304	0.710257
SLC35F6_5	SLC35F6	470.239	0.275207	0.330905	0.83168	0.202795	0.641324
SLC1A2_4	SLC1A2	436.455	0.274905	0.446816	0.615252	0.269194	0.756954
SLC35A4_2	SLC35A4	1056.65	0.274052	0.321264	0.853042	0.196818	0.632633
SLC9C1_2	SLC9C1	563.673	0.27284	0.385595	0.707581	0.239603	0.716885
SLC44A3_5	SLC44A3	277.694	0.271097	0.420204	0.645155	0.259413	0.745385
SLC25A21_5	SLC25A21	763.485	0.270852	0.324997	0.833399	0.20231	0.640906
SLC2A9_4	SLC2A9	456.891	0.270192	0.367575	0.735066	0.23115	0.705345
SLC17A8_4	SLC17A8	328.703	0.268186	0.348274	0.770043	0.220637	0.684474
SLC7A5P1_1	SLC7A5P1	313.328	0.267515	0.339408	0.788182	0.215295	0.673507
SLC9B1_1	SLC9B1	867.973	0.26627	0.322801	0.824873	0.204722	0.646634
SLC25A4_2	SLC25A4	344.7	0.266133	0.402062	0.661919	0.254011	0.740117
SLC7A3_2	SLC7A3	928.849	0.263818	0.315909	0.835108	0.201828	0.640596
SLC16A8_6	SLC16A8	582.049	0.263271	0.304352	0.865022	0.193513	0.624948
SLC5A5_3	SLC5A5	395.453	0.262162	0.415596	0.63081	0.264082	0.750393
SLC25A44_5	SLC25A44	305.083	0.261078	0.430382	0.606619	0.272052	0.759127
neg_control_33	neg	522.438	0.260405	0.298617	0.872037	0.191594	0.621728
SLC25A42_2	SLC25A42	187.071	0.260301	0.39313	0.662125	0.253946	0.740117
SLC1A7_1	SLC1A7	206.218	0.260096	0.435421	0.597343	0.275139	0.762683
SLC5A9_3	SLC5A9	339.397	0.259957	0.350375	0.741939	0.229062	0.702215
SLC25A39_4	SLC25A39	397.143	0.259051	0.338219	0.765927	0.22186	0.685967
SLC27A6_5	SLC27A6	391.316	0.257449	0.302837	0.850123	0.197628	0.63421
SLC25A32_4	SLC25A32	619.713	0.257307	0.284292	0.905078	0.182712	0.604177
SLC35G3_3	SLC35G3	914.632	0.257042	0.302832	0.848794	0.197998	0.634615
SLC5A6_5	SLC5A6	300.394	0.256656	0.363971	0.705155	0.240357	0.717495
SLC4A3_4	SLC4A3	413.458	0.256583	0.323089	0.794156	0.213552	0.669661
SLC4A8_5	SLC4A8	569.914	0.256388	0.399802	0.641287	0.260668	0.748166
SLC14A2_6	SLC14A2	803.176	0.254621	0.282044	0.902768	0.183324	0.605435
SLC25A13_4	SLC25A13	798.476	0.253606	0.274486	0.923928	0.177762	0.592312
SLC35F6_6	SLC35F6	723.756	0.253269	0.281957	0.898254	0.184525	0.607861
SLC35C1_2	SLC35C1	749.527	0.250151	0.28445	0.87942	0.189587	0.617043
SLC34A2_5	SLC34A2	463.67	0.249786	0.337857	0.739324	0.229855	0.702215
DIRC2_2	DIRC2	216.045	0.247154	0.489127	0.505297	0.306675	0.814781
SLC17A1_3	SLC17A1	283.303	0.246732	0.38989	0.632824	0.263424	0.750299
SLC15A3_4	SLC15A3	250.147	0.244335	0.391797	0.623626	0.266437	0.753941
SLC9A3_5	SLC9A3	644.07	0.24261	0.310406	0.781591	0.217228	0.677117
SLC6A1_1	SLC6A1	922.936	0.242381	0.28994	0.835968	0.201587	0.640596
SLC2A1_3	SLC2A1	153.385	0.241545	0.416141	0.580442	0.280808	0.770378
SLC29A3_4	SLC29A3	379.176	0.241525	0.354965	0.68042	0.248119	0.731449
UCP3_3	UCP3	357.28	0.239385	0.443158	0.540179	0.294537	0.791397
SLC2A8_11	SLC2A8	333.832	0.239124	0.344582	0.693954	0.243855	0.723836
SLC6A2_2	SLC6A2	107.517	0.238849	0.58713	0.406808	0.342075	0.862292
SLC18B1_1	SLC18B1	761.116	0.23831	0.405883	0.587139	0.278555	0.768235
neg_control_70	neg	361.35	0.237773	0.377895	0.629205	0.264608	0.750393
SLC22A10_4	SLC22A10	698.657	0.235813	0.403777	0.584018	0.279604	0.770313
SLC39A2_6	SLC39A2	517.06	0.23448	0.372304	0.629809	0.26441	0.750393
SLC22A13_5	SLC22A13	384.841	0.23347	0.353937	0.659638	0.254743	0.740117
SLC12A3_1	SLC12A3	628.667	0.233247	0.327957	0.711211	0.238477	0.715545
SLC10A3_5	SLC10A3	403.85	0.232142	0.320042	0.725348	0.234119	0.711598
SLC25A46_1	SLC25A46	153.947	0.231139	0.41363	0.558807	0.288147	0.781471
SLC30A8_1	SLC30A8	553.997	0.230468	0.319162	0.722105	0.235115	0.712127
SLC38A11_4	SLC38A11	660.982	0.228981	0.348226	0.657566	0.255409	0.740401
SLC44A1_3	SLC44A1	275.404	0.22876	0.383411	0.596644	0.275373	0.762683
SLC26A3_3	SLC26A3	694.284	0.227436	0.313795	0.724791	0.23429	0.711598
SLCO3A1_3	SLCO3A1	592.562	0.226638	0.277766	0.815932	0.20727	0.6531
SLC22A15_1	SLC22A15	389.014	0.22562	0.345558	0.652915	0.256905	0.742525
SLC6A13_1	SLC6A13	216.88	0.225404	0.355786	0.633539	0.263191	0.750299
SLC4A9_4	SLC4A9	553.242	0.225346	0.309499	0.7281	0.233276	0.710257
SLC35G4_4	SLC35G4	331.588	0.223982	0.353007	0.634496	0.262879	0.750299
SLC11A2_1	SLC11A2	516.606	0.222558	0.316835	0.702443	0.241201	0.718373
SLC39A7_1	SLC39A7	474.564	0.222346	0.331386	0.670959	0.251123	0.736763
SLC29A4_3	SLC29A4	457.658	0.221297	0.385673	0.573794	0.283054	0.774095
SLC43A2_1	SLC43A2	757.851	0.221148	0.348386	0.634779	0.262786	0.750299
SLC15A3_5	SLC15A3	331.226	0.219641	0.33174	0.662086	0.253958	0.740117
SLC38A8_6	SLC38A8	1219.61	0.218759	0.295598	0.740055	0.229633	0.702215
SLC12A1_4	SLC12A1	499.526	0.218125	0.362498	0.601728	0.273678	0.760307
SLC22A9_4	SLC22A9	460.795	0.217438	0.336517	0.646142	0.259094	0.745362
SLC5A8_3	SLC5A8	321.821	0.217041	0.356972	0.608005	0.271592	0.758655
SLC25A11_1	SLC25A11	511.188	0.216761	0.325734	0.665455	0.25288	0.739645
SLC43A1_4	SLC43A1	600.653	0.216681	0.29101	0.74458	0.228263	0.700632
RHBG_6	RHBG	90.4938	0.216423	0.548478	0.394588	0.346574	0.869433
SLC36A4_3	SLC36A4	756.99	0.215328	0.480114	0.448493	0.326899	0.844434
SLC4A11_2	SLC4A11	969.209	0.215267	0.300248	0.716964	0.236698	0.713101
SLC22A2_5	SLC22A2	456.955	0.21501	0.31978	0.672371	0.250674	0.736496
SLC7A9_2	SLC7A9	632.942	0.213235	0.400282	0.532712	0.297116	0.796687
SLC45A1_5	SLC45A1	340.401	0.212353	0.353354	0.600964	0.273932	0.760307
SLC25A40_6	SLC25A40	351.222	0.210987	0.433344	0.48688	0.313172	0.825318
SLC16A4_1	SLC16A4	652.808	0.210623	0.274189	0.768167	0.221194	0.685386
U2AF2_4	U2AF2	480.492	0.208722	0.379656	0.549765	0.29124	0.785776
SLC22A10_5	SLC22A10	276.886	0.208681	0.354201	0.589161	0.277877	0.767175
SLCO2A1_4	SLCO2A1	641.403	0.208319	0.28892	0.721026	0.235447	0.712127
SLC9A5_1	SLC9A5	431.116	0.208217	0.325883	0.63893	0.261434	0.748718
SLC34A1_2	SLC34A1	1042.64	0.207874	0.289597	0.717802	0.23644	0.713101
SLC34A1_6	SLC34A1	329.584	0.207015	0.343288	0.603034	0.273243	0.760161
SLC8A2_1	SLC8A2	384.902	0.205452	0.367263	0.559416	0.287939	0.781471
SLC52A2_1	SLC52A2	199.562	0.202961	0.489257	0.414834	0.339132	0.860902
SLC12A5_4	SLC12A5	737.344	0.202905	0.331118	0.612787	0.270009	0.757476
SLC4A7_6	SLC4A7	742.259	0.202805	0.285323	0.710792	0.238607	0.715545
SLC27A1_1	SLC27A1	850.38	0.201985	0.31264	0.646062	0.25912	0.745362
SLC35G3_6	SLC35G3	498.043	0.200803	0.301314	0.666424	0.25257	0.739568
SLC25A36_5	SLC25A36	533.094	0.200757	0.370155	0.542359	0.293786	0.791008
SLCO5A1_6	SLCO5A1	373.074	0.199876	0.415481	0.481072	0.315233	0.828102
SLC6A12_5	SLC6A12	547.886	0.199501	0.279186	0.71458	0.237434	0.714494
SLC6A6_6	SLC6A6	639.027	0.199447	0.288516	0.691284	0.244694	0.72481
SLC44A3_3	SLC44A3	373.301	0.19813	0.314386	0.630211	0.264278	0.750393
SLC25A19_3	SLC25A19	311.76	0.197846	0.404022	0.48969	0.312176	0.824361
SLC2A8_1	SLC2A8	79.0348	0.197827	0.56623	0.349375	0.363404	0.890254
SLC12A9_1	SLC12A9	178.662	0.197764	0.485916	0.406992	0.342007	0.862292
SLC27A5_3	SLC27A5	274.465	0.197264	0.347831	0.567125	0.285315	0.778182
neg_control_83	neg	642.992	0.196906	0.281372	0.699805	0.242025	0.720003
SLC28A3_1	SLC28A3	548.226	0.196494	0.31613	0.62156	0.267116	0.755043
SLC9B1_2	SLC9B1	536.905	0.196259	0.287948	0.681576	0.247753	0.731449
SLC12A8_1	SLC12A8	912.991	0.194942	0.347886	0.560361	0.287616	0.781471
SLC16A5_2	SLC16A5	689.406	0.194937	0.319558	0.610022	0.270923	0.758411
SLC38A1_3	SLC38A1	734.058	0.194528	0.275571	0.705907	0.240123	0.717495
SLC7A11_5	SLC7A11	721.623	0.194436	0.313443	0.620324	0.267522	0.755374
CTCF_5	CTCF	89.3331	0.194142	0.508523	0.381776	0.351314	0.876766
SLC25A18_6	SLC25A18	515.319	0.19269	0.325889	0.591275	0.277168	0.76603
SLC35F3_6	SLC35F3	629.805	0.192246	0.330288	0.582056	0.280265	0.770378
SLC31A1_2	SLC31A1	492.199	0.191608	0.293591	0.652637	0.256995	0.742525
SLC9A4_4	SLC9A4	463.303	0.19015	0.292127	0.650914	0.257551	0.743308
MTCH1_2	MTCH1	570.804	0.189547	0.373757	0.507141	0.306028	0.814722
SLC30A2_4	SLC30A2	388.172	0.18944	0.340912	0.555688	0.289212	0.783546
SLCO4C1_5	SLCO4C1	612.598	0.188921	0.307043	0.615291	0.269181	0.756954
SLC14A1_6	SLC14A1	378.031	0.18875	0.341843	0.552154	0.290421	0.784378
neg_control_92	neg	877.764	0.188476	0.285587	0.659962	0.254639	0.740117
SLC5A9_6	SLC5A9	751.51	0.188364	0.327067	0.575918	0.282335	0.772941
RHCG_3	RHCG	976.035	0.188069	0.28651	0.656412	0.25578	0.740654
SLC35D2_3	SLC35D2	275.226	0.18485	0.373812	0.494499	0.310477	0.821536
SLC2A13_6	SLC2A13	333.819	0.184813	0.393413	0.469768	0.31926	0.835149
SLC25A15_2	SLC25A15	509.121	0.183577	0.413807	0.443629	0.328656	0.846013
SLC25A3_5	SLC25A3	206.68	0.183463	0.477956	0.383849	0.350545	0.876766
SLC25A10_4	SLC25A10	336.926	0.183042	0.453806	0.403348	0.343346	0.863829
SLC5A5_2	SLC5A5	255.947	0.182891	0.398429	0.459031	0.323106	0.841301
SLC2A9_2	SLC2A9	689.462	0.182847	0.299631	0.610242	0.270851	0.758411
SLC38A8_5	SLC38A8	619.393	0.182643	0.391372	0.466673	0.320367	0.835837
SLC5A1_1	SLC5A1	437.284	0.182591	0.300311	0.608008	0.271591	0.758655
SLC35A2_3	SLC35A2	495.099	0.181614	0.294372	0.616953	0.268633	0.756954
SLC2A11_4	SLC2A11	237.547	0.181425	0.431633	0.420322	0.337125	0.858107
SLC5A2_6	SLC5A2	478.196	0.180135	0.310249	0.580615	0.28075	0.770378
FLVCR2_6	FLVCR2	352.052	0.17997	0.321442	0.559885	0.287779	0.781471
SLC29A3_5	SLC29A3	523.775	0.178585	0.330169	0.540889	0.294292	0.791397
SLC2A8_12	SLC2A8	515.307	0.177118	0.288358	0.614228	0.269532	0.756954
SLC33A1_6	SLC33A1	200.767	0.176302	0.406253	0.433971	0.332155	0.851268
SLC5A1_2	SLC5A1	554.72	0.176008	0.304982	0.577109	0.281933	0.77265
SLC34A1_4	SLC34A1	371.763	0.175809	0.365849	0.480551	0.315418	0.828102
SLC7A5_2	SLC7A5	1140.79	0.174963	0.243578	0.718302	0.236285	0.713101
SLC25A3_6	SLC25A3	297.232	0.174856	0.407851	0.428725	0.334062	0.85364
SLC16A9_6	SLC16A9	275.978	0.174612	0.480459	0.363427	0.358143	0.881504
SLC25A6_6	SLC25A6	457.805	0.174312	0.320586	0.54373	0.293314	0.790553
SLC9A5_5	SLC9A5	519.972	0.173997	0.288614	0.602873	0.273297	0.760161
SLC41A2_4	SLC41A2	2037.68	0.173298	0.258534	0.670311	0.25133	0.736763
SLC7A5_6	SLC7A5	372.606	0.171698	0.381907	0.449582	0.326506	0.844434
SLC18B1_2	SLC18B1	850.045	0.171	0.350024	0.488538	0.312584	0.824603
SLC35B1_1	SLC35B1	231.675	0.170685	0.515808	0.330907	0.370357	0.895832
SLC25A15_3	SLC25A15	553.706	0.16969	0.353281	0.480326	0.315498	0.828102
SLC2A14_1	SLC2A14	900.539	0.169588	0.344642	0.49207	0.311335	0.822971
SLC6A14_2	SLC6A14	584.27	0.168497	0.352272	0.478314	0.316213	0.829146
SLC23A2_3	SLC23A2	943.53	0.168467	0.319472	0.527329	0.298982	0.800868
SLC5A1_3	SLC5A1	358.494	0.16774	0.312869	0.536136	0.295932	0.794329
SLC2A12_4	SLC2A12	558.653	0.16764	0.488103	0.343452	0.365629	0.892527
SLC28A3_4	SLC28A3	720.715	0.167029	0.293197	0.56968	0.284447	0.777093
UCP1_6	UCP1	726.888	0.16643	0.296113	0.562048	0.287042	0.781471
SLC25A4_5	SLC25A4	213.375	0.165191	0.405642	0.407233	0.341918	0.862292
SLC1A6_3	SLC1A6	184.617	0.164958	0.433732	0.380323	0.351853	0.876766
SLC4A10_1	SLC4A10	397.148	0.164797	0.375197	0.439228	0.330248	0.848049
SLC50A1_2	SLC50A1	369.307	0.164636	0.372091	0.442461	0.329078	0.846013
SLC12A5_6	SLC12A5	741.543	0.164026	0.443457	0.369879	0.355736	0.878508
RHAG_1	RHAG	713.263	0.161383	0.343954	0.469201	0.319463	0.835149
SLC25A12_4	SLC25A12	667.473	0.160602	0.276067	0.581752	0.280367	0.770378
SLCO1C1_5	SLCO1C1	418.425	0.160385	0.351471	0.456325	0.324078	0.842991
SLC12A2_2	SLC12A2	373.551	0.160049	0.352112	0.45454	0.32472	0.84382
SLC39A8_6	SLC39A8	492.902	0.159656	0.31227	0.511275	0.304579	0.812078
SLC40A1_6	SLC40A1	696.243	0.158849	0.310943	0.510862	0.304724	0.812078
SLC37A1_2	SLC37A1	713.936	0.158108	0.332594	0.475379	0.317259	0.831052
SLC23A1_5	SLC23A1	562.136	0.157251	0.324524	0.484559	0.313995	0.826652
neg_control_113	neg	783.344	0.156797	0.283524	0.553029	0.290122	0.784378
UCP3_4	UCP3	411.638	0.15619	0.30289	0.515664	0.303045	0.810085
RCC1_5	RCC1	323.044	0.156173	0.376672	0.414611	0.339213	0.860902
SLC25A40_2	SLC25A40	923.371	0.156035	0.263798	0.591495	0.277094	0.76603
SLC34A1_3	SLC34A1	655.556	0.155386	0.302849	0.51308	0.303948	0.811667
SLC2A4_1	SLC2A4	457.038	0.154005	0.342805	0.44925	0.326626	0.844434
SLC25A2_4	SLC25A2	568.931	0.153051	0.414326	0.369398	0.355915	0.878508
SLC39A13_2	SLC39A13	418.758	0.151316	0.305406	0.495458	0.310138	0.821473
SLC51B_6	SLC51B	989.643	0.15011	0.299534	0.501144	0.308135	0.817827
SLC51A_6	SLC51A	308.456	0.149397	0.346449	0.431224	0.333153	0.852988
SLC35F2_1	SLC35F2	326.129	0.149295	0.396984	0.376073	0.353431	0.876766
SLC14A1_3	SLC14A1	466.414	0.148632	0.330167	0.450172	0.326293	0.844434
SLC39A3_4	SLC39A3	677.675	0.1484	0.320653	0.462805	0.321752	0.838612
neg_control_73	neg	425.764	0.14771	0.439336	0.336213	0.368355	0.894822
SLC35B2_5	SLC35B2	362.378	0.147025	0.332399	0.442314	0.329131	0.846013
SLC5A4_2	SLC5A4	469.817	0.146427	0.388138	0.377256	0.352992	0.876766
SLC35B2_1	SLC35B2	377.176	0.145898	0.385174	0.378786	0.352423	0.876766
SLC35G5_1	SLC35G5	629.96	0.145626	0.338913	0.429685	0.333713	0.853584
SLC19A2_4	SLC19A2	231.557	0.14542	0.386504	0.376244	0.353368	0.876766
SLC25A11_6	SLC25A11	561.788	0.144923	0.325779	0.444852	0.328213	0.846013
SLC13A4_1	SLC13A4	566.649	0.144678	0.322409	0.44874	0.326809	0.844434
SLC31A2_1	SLC31A2	484.586	0.142473	0.281861	0.505471	0.306614	0.814781
SLC31A1_5	SLC31A1	601.912	0.141838	0.343719	0.412657	0.339929	0.861433
neg_control_119	neg	417.672	0.139392	0.371807	0.374905	0.353865	0.876766
SLC9A6_6	SLC9A6	690.127	0.137848	0.327899	0.420398	0.337098	0.858107
SLC34A2_3	SLC34A2	508.854	0.134337	0.386953	0.347166	0.364233	0.890797
SLC26A3_4	SLC26A3	207.233	0.134014	0.426363	0.314318	0.37664	0.903174
SLC1A1_1	SLC1A1	384.866	0.133915	0.405208	0.330486	0.370517	0.895832
SLC4A4_1	SLC4A4	533.642	0.13372	0.329553	0.40576	0.342459	0.862429
SLC17A4_1	SLC17A4	651.639	0.133617	0.285421	0.468139	0.319842	0.835304
SLC39A11_1	SLC39A11	593.747	0.131401	0.347425	0.378213	0.352636	0.876766
SRBD1_6	SRBD1	418.266	0.131285	0.300392	0.437045	0.331039	0.849245
SLC34A3_4	SLC34A3	776.688	0.131271	0.31489	0.416881	0.338383	0.860468
SLC35A1_4	SLC35A1	235.488	0.13115	0.377989	0.346967	0.364308	0.890797
SLC5A6_3	SLC5A6	781.164	0.131119	0.295267	0.444068	0.328497	0.846013
SLC9A5_6	SLC9A5	477.432	0.131014	0.349141	0.375247	0.353738	0.876766
NFYC_1	NFYC	269.623	0.129525	1.10352	0.117374	0.453282	0.984427
SLC27A5_4	SLC27A5	337.78	0.129389	0.341627	0.378744	0.352439	0.876766
SLC44A1_6	SLC44A1	237.391	0.128993	0.486244	0.265286	0.395395	0.926851
SLC25A4_4	SLC25A4	556.623	0.128137	0.395381	0.324084	0.372937	0.897367
SLC2A4_3	SLC2A4	350.363	0.127678	0.389354	0.327923	0.371485	0.896581
SLC36A4_6	SLC36A4	350.518	0.127485	0.309929	0.411336	0.340413	0.861433
SLC9C1_4	SLC9C1	635.853	0.127118	0.433245	0.293409	0.384605	0.915316
SLC3A2_2	SLC3A2	203.626	0.127065	0.452803	0.280618	0.389502	0.922988
SLC25A17_9	SLC25A17	461.889	0.122473	0.346098	0.353866	0.361719	0.887795
SLC38A7_1	SLC38A7	670.834	0.12174	0.377733	0.322292	0.373616	0.897573
SLC9C1_3	SLC9C1	418.762	0.121468	0.355518	0.341664	0.366302	0.89316
SLC30A6_4	SLC30A6	778.36	0.120734	0.26669	0.452711	0.325378	0.844434
SLC2A12_1	SLC2A12	285.724	0.120063	0.332961	0.360591	0.359203	0.88328
MED26_2	MED26	154.278	0.11953	0.576092	0.207484	0.417816	0.944452
SLC17A2_2	SLC17A2	965.177	0.118809	0.318447	0.373089	0.354541	0.876775
SLC27A1_5	SLC27A1	186.101	0.118472	0.488846	0.242351	0.404254	0.938139
SLC22A13_6	SLC22A13	620.543	0.118155	0.286716	0.412096	0.340134	0.861433
SLC35G2_5	SLC35G2	903.504	0.118034	0.276432	0.42699	0.334693	0.854308
SLC35F6_3	SLC35F6	744.514	0.1172	0.299306	0.391574	0.347686	0.870551
SLC34A3_5	SLC34A3	519.009	0.11509	0.382781	0.300668	0.381834	0.909775
SLC25A26_4	SLC25A26	293.305	0.113357	0.452168	0.250696	0.401025	0.934443
SLC2A12_2	SLC2A12	500.449	0.113356	0.355408	0.318945	0.374884	0.899791
SLC5A3_2	SLC5A3	760.949	0.112589	0.274996	0.409422	0.341115	0.862292
SLC25A39_3	SLC25A39	427.176	0.112352	0.373027	0.30119	0.381635	0.909775
SLC36A2_5	SLC36A2	430.911	0.111035	0.333334	0.333103	0.369528	0.895832
SLC35B3_3	SLC35B3	1136.83	0.11023	0.303091	0.363686	0.358046	0.881504
SLC35D1_2	SLC35D1	286.961	0.109308	0.401478	0.272263	0.39271	0.925336
SLC16A6_1	SLC16A6	402.772	0.108813	0.376584	0.288948	0.386311	0.917092
SLC16A6_3	SLC16A6	848.815	0.107886	0.269099	0.400915	0.344241	0.864414
SLC29A4_1	SLC29A4	601.544	0.107788	0.431878	0.249579	0.401456	0.934443
SLC22A24_2	SLC22A24	408.893	0.107664	0.296077	0.363634	0.358066	0.881504
neg_control_30	neg	417.925	0.107377	0.325727	0.329653	0.370831	0.895832
SLC38A11_3	SLC38A11	558.637	0.10612	0.312047	0.340078	0.366899	0.893355
SLC17A6_8	SLC17A6	710.205	0.10556	0.268893	0.392571	0.347318	0.870464
SLC36A3_2	SLC36A3	1011.45	0.105365	0.306952	0.343264	0.3657	0.892527
SLC9C2_3	SLC9C2	208.211	0.105241	0.392857	0.267886	0.394394	0.925336
SLC9A7_1	SLC9A7	489.228	0.104703	0.308282	0.339633	0.367067	0.893355
CTNNBL1_3	CTNNBL1	577.062	0.104502	0.296193	0.352816	0.362113	0.887926
SLC1A5_3	SLC1A5	438.083	0.103426	0.381408	0.27117	0.39313	0.925336
SLC22A9_3	SLC22A9	332.671	0.103368	0.53792	0.192162	0.423808	0.952381
SLC35F5_6	SLC35F5	293.513	0.103129	0.474765	0.217221	0.414018	0.94322
SLC2A14_6	SLC2A14	611.771	0.102402	0.350844	0.291874	0.385192	0.915316
SLC10A7_3	SLC10A7	963.629	0.101642	0.272354	0.373198	0.354501	0.876775
SLC50A1_4	SLC50A1	355.744	0.101501	0.325281	0.312039	0.377505	0.903708
SLC1A4_4	SLC1A4	466.073	0.101252	0.32653	0.310085	0.378248	0.903708
SLC22A18_2	SLC22A18	348.026	0.100755	0.375717	0.268166	0.394286	0.925336
SLC25A41_2	SLC25A41	553.364	0.0998252	0.308649	0.323426	0.373186	0.897367
SLC16A9_5	SLC16A9	504.427	0.0994828	0.277965	0.357897	0.36021	0.884923
SLC26A9_1	SLC26A9	1039.22	0.0992979	0.247164	0.40175	0.343934	0.864414
SLC41A3_5	SLC41A3	464.576	0.0984916	0.297888	0.330633	0.370461	0.895832
SLC25A36_6	SLC25A36	631.993	0.0984642	0.31694	0.310672	0.378025	0.903708
SLC35D1_4	SLC35D1	521.662	0.0956721	0.394472	0.242532	0.404184	0.938139
SLC25A14_3	SLC25A14	562.762	0.0951235	0.35999	0.264239	0.395798	0.926963
SLC38A8_4	SLC38A8	388.675	0.0943768	0.303823	0.310631	0.37804	0.903708
SLC38A9_2	SLC38A9	274.229	0.0936202	0.346199	0.270423	0.393417	0.925336
SLC9A7P1_4	SLC9A7P1	461.166	0.0935358	0.288958	0.3237	0.373082	0.897367
SLC25A42_3	SLC25A42	324.4	0.092524	0.389972	0.237258	0.406228	0.938139
SLC35C2_2	SLC35C2	347.894	0.0924225	0.322476	0.286603	0.387208	0.918388
SLC39A4_1	SLC39A4	854.957	0.0923702	0.279109	0.330946	0.370343	0.895832
neg_control_109	neg	996.187	0.0915002	0.271408	0.337132	0.368009	0.894814
SLC44A2_6	SLC44A2	883.886	0.0913493	0.356404	0.256308	0.398856	0.931617
SLC18A2_4	SLC18A2	348.469	0.0913021	0.389778	0.234241	0.407399	0.938139
DYRK1A_1	DYRK1A	750.362	0.0909796	0.280524	0.32432	0.372848	0.897367
SLC7A1_1	SLC7A1	403.964	0.0901779	0.382042	0.236042	0.4067	0.938139
NUP153_1	NUP153	332.189	0.0893616	0.415674	0.21498	0.414892	0.94322
SLC22A2_4	SLC22A2	393.045	0.0892606	0.320589	0.278427	0.390342	0.923197
SLC6A4_3	SLC6A4	384.157	0.0883096	0.415232	0.212676	0.41579	0.944122
SLC6A19_5	SLC6A19	860.175	0.0881033	0.301909	0.291821	0.385212	0.915316
SLC6A4_1	SLC6A4	777.804	0.0878911	0.288877	0.304251	0.380469	0.908181
SLC5A12_1	SLC5A12	242.31	0.0875458	0.392304	0.223158	0.411706	0.94322
SLC35A4_5	SLC35A4	338.95	0.086748	0.320451	0.270706	0.393309	0.925336
SLC2A1_5	SLC2A1	216.07	0.0865764	0.395659	0.218816	0.413397	0.94322
SLC4A4_4	SLC4A4	482.981	0.0843314	0.371753	0.226848	0.410271	0.942251
neg_control_51	neg	407.971	0.0842439	0.325945	0.258461	0.398026	0.93051
SLC2A3P1_1	SLC2A3P1	328.42	0.0833577	0.438517	0.19009	0.424619	0.953265
SLC48A1_4	SLC48A1	401.876	0.0832395	0.326505	0.254941	0.399384	0.932016
SLC11A1_5	SLC11A1	408.491	0.0831142	0.401784	0.206863	0.418058	0.944452
SLC38A4_4	SLC38A4	454.517	0.0824641	0.344081	0.239665	0.405295	0.938139
SLC5A4_1	SLC5A4	812.635	0.0815532	0.335101	0.243369	0.40386	0.938139
SLC35F5_5	SLC35F5	290.772	0.0814724	0.379609	0.214622	0.415031	0.94322
neg_control_100	neg	682.388	0.081392	0.293176	0.277622	0.390651	0.923197
SLC35E1P1_1	SLC35E1P1	555.324	0.0811089	0.365213	0.222086	0.412123	0.94322
SLC35E1_4	SLC35E1	241.768	0.0805612	0.368719	0.218489	0.413524	0.94322
SLC16A5_1	SLC16A5	651.257	0.0795671	0.296282	0.268551	0.394137	0.925336
RHAG_2	RHAG	602.334	0.0775885	0.355236	0.218414	0.413553	0.94322
SLC7A10_2	SLC7A10	585.321	0.0768426	0.294166	0.261222	0.396961	0.928853
neg_control_27	neg	957.53	0.0763941	0.2846	0.268426	0.394186	0.925336
SLC22A10_1	SLC22A10	678.363	0.076304	0.305866	0.249469	0.401499	0.934443
SLC28A2_5	SLC28A2	207.773	0.0757936	0.514485	0.147319	0.44144	0.976031
neg_control_39	neg	973.93	0.0753786	0.271221	0.277923	0.390536	0.923197
SLC25A15_6	SLC25A15	549.696	0.0750869	0.363198	0.206738	0.418107	0.944452
SLC38A7_5	SLC38A7	311.35	0.0746351	0.367581	0.203044	0.41955	0.946166
SLC22A13_3	SLC22A13	271.582	0.0743341	0.46607	0.159491	0.436641	0.969536
SLCO2A1_6	SLCO2A1	454.054	0.073696	0.369288	0.199563	0.420911	0.948323
SLC7A1_5	SLC7A1	227.924	0.0728698	0.385027	0.189259	0.424945	0.953265
SLC25A39_6	SLC25A39	662.843	0.0725874	0.302548	0.23992	0.405196	0.938139
SLC26A1_3	SLC26A1	294.089	0.0725356	0.348478	0.20815	0.417556	0.944452
SLC25A47_4	SLC25A47	430.716	0.0722981	0.38383	0.18836	0.425297	0.953265
SLC17A3_1	SLC17A3	627.051	0.0717814	0.304579	0.235674	0.406843	0.938139
neg_control_9	neg	245.513	0.0704141	0.381446	0.184598	0.426772	0.95493
SLC39A11_4	SLC39A11	367.478	0.0702179	0.33763	0.207973	0.417625	0.944452
SLC16A12_5	SLC16A12	701.627	0.0701104	0.408023	0.17183	0.431786	0.963669
SLC35F6_4	SLC35F6	684.952	0.0697673	0.423229	0.164845	0.434533	0.968144
SLC2A13_3	SLC2A13	157.961	0.0691705	0.408599	0.169287	0.432785	0.965074
SLC39A5_1	SLC39A5	555.273	0.0691109	0.312341	0.221267	0.412442	0.94322
SLC10A2_4	SLC10A2	520.853	0.0690802	0.319545	0.216183	0.414422	0.94322
SLC23A2_4	SLC23A2	560.801	0.0677683	0.282716	0.239705	0.40528	0.938139
SLC12A7_1	SLC12A7	107.37	0.0676897	0.503134	0.134536	0.446489	0.979723
SLCO2B1_1	SLCO2B1	441.125	0.0670689	0.290793	0.230641	0.408797	0.940521
SLC6A11_2	SLC6A11	472.072	0.0670553	0.338316	0.198204	0.421443	0.948701
neg_control_48	neg	374.826	0.0659979	0.40819	0.161684	0.435777	0.969536
SLC20A1_3	SLC20A1	118.879	0.065838	0.528674	0.124534	0.450446	0.983989
SLC18A2_1	SLC18A2	681.008	0.0657276	0.279235	0.235385	0.406955	0.938139
SLC22A25_5	SLC22A25	838.572	0.0653585	0.279032	0.234233	0.407402	0.938139
SLC25A19_2	SLC25A19	714.7	0.064667	0.312456	0.206963	0.418019	0.944452
SLC43A1_5	SLC43A1	464.031	0.0640678	0.397628	0.161125	0.435998	0.969536
neg_control_110	neg	759.022	0.0626032	0.290272	0.21567	0.414622	0.94322
SLC39A12_1	SLC39A12	922.683	0.0625449	0.272433	0.229579	0.409209	0.940641
SLC38A9_6	SLC38A9	493.304	0.0610082	0.300624	0.202938	0.419592	0.946166
SLC30A10_4	SLC30A10	170.142	0.0603138	0.416733	0.14473	0.442462	0.977463
SLC7A5P2_6	SLC7A5P2	180.205	0.0598903	0.48387	0.123774	0.450747	0.983989
SLC44A4_5	SLC44A4	403.953	0.0598331	0.331924	0.180261	0.428474	0.957096
SLC37A3_3	SLC37A3	198.261	0.0595357	0.402482	0.147921	0.441202	0.976031
SLC38A9_3	SLC38A9	369.075	0.0593488	0.44949	0.132036	0.447478	0.981067
SLC7A5P1_5	SLC7A5P1	183.115	0.0589087	0.385082	0.152977	0.439208	0.9744
SLC25A1P5_2	SLC25A1P5	565.758	0.0584225	0.313782	0.186188	0.426149	0.954353
SLC43A3_3	SLC43A3	879.81	0.0578875	0.317524	0.182309	0.42767	0.95612
SLC39A14_6	SLC39A14	136.298	0.0568194	0.62656	0.0906846	0.463872	0.99894
SLC18A1_3	SLC18A1	162.844	0.0563079	0.617734	0.0911524	0.463686	0.99894
SLC7A6_5	SLC7A6	255.779	0.0560576	0.484198	0.115774	0.453916	0.984427
neg_control_22	neg	714.894	0.0554917	0.287871	0.192766	0.423571	0.952381
SLC30A4_5	SLC30A4	352.043	0.055068	0.402832	0.136702	0.445633	0.979723
neg_control_29	neg	480.353	0.0544015	0.38711	0.140532	0.44412	0.979466
SLC52A2_3	SLC52A2	223.311	0.052657	0.404682	0.130119	0.448236	0.981904
SLC39A10_3	SLC39A10	463.768	0.0513766	0.374893	0.137043	0.445498	0.979723
neg_control_45	neg	570.218	0.0507558	0.318252	0.159483	0.436644	0.969536
SLC51B_3	SLC51B	399.68	0.0496366	0.402485	0.123325	0.450925	0.983989
SLC25A39_5	SLC25A39	477.689	0.0489691	0.354637	0.138082	0.445088	0.979723
SLC6A3_4	SLC6A3	335.908	0.0488598	0.39987	0.122189	0.451375	0.983989
SLC47A2_4	SLC47A2	247.107	0.048349	0.385355	0.125466	0.450077	0.983989
SLC9A2_4	SLC9A2	378.912	0.0478801	0.340035	0.140809	0.44401	0.979466
SLC16A7_4	SLC16A7	379.197	0.0477035	0.40959	0.116467	0.453641	0.984427
SLC6A7_4	SLC6A7	454.866	0.0471823	0.31664	0.149009	0.440773	0.976031
neg_control_41	neg	736.189	0.0459653	0.309277	0.148622	0.440926	0.976031
SLC35B1_5	SLC35B1	78.5937	0.0448373	0.579837	0.0773274	0.469182	1
SLC25A46_2	SLC25A46	140.49	0.0445404	0.508947	0.0875149	0.465131	0.99894
SLC35G4_3	SLC35G4	249.882	0.0437531	0.522147	0.0837947	0.46661	1
SLC17A9_5	SLC17A9	677.357	0.0427129	0.390709	0.109322	0.456474	0.988231
SLC29A2_4	SLC29A2	384.484	0.0425724	0.350008	0.121633	0.451595	0.983989
SLC25A25_5	SLC25A25	469.714	0.0421834	0.310219	0.13598	0.445919	0.979723
SLC1A7_2	SLC1A7	402.883	0.0408023	0.302417	0.134921	0.446337	0.979723
SLC30A1_5	SLC30A1	375.388	0.040296	0.359421	0.112114	0.455367	0.986754
SLC26A4_2	SLC26A4	718.303	0.0378765	0.349143	0.108484	0.456806	0.988231
SLC6A5_1	SLC6A5	187.465	0.0374823	0.468479	0.0800084	0.468115	1
SLC13A1_3	SLC13A1	841.334	0.0343271	0.291095	0.117924	0.453064	0.984427
SLC37A1_1	SLC37A1	414.46	0.0341436	0.385988	0.0884577	0.464756	0.99894
SLC18B1_4	SLC18B1	678.881	0.0338776	0.283204	0.119623	0.452391	0.984394
SAE1_5	SAE1	664.539	0.0330076	0.27269	0.121044	0.451828	0.983989
SLC7A11_1	SLC7A11	543.647	0.0327797	0.379417	0.0863948	0.465576	0.99894
SLC51A_4	SLC51A	232.93	0.0324682	0.431648	0.0752193	0.47002	1
SLC30A2_5	SLC30A2	300.45	0.0316815	0.355584	0.0890972	0.464502	0.99894
SLC13A4_2	SLC13A4	179.545	0.0311704	0.398055	0.0783066	0.468792	1
SLC6A17_5	SLC6A17	348.542	0.0305787	0.352758	0.0866846	0.465461	0.99894
SLC26A5_2	SLC26A5	52.9567	0.0301812	0.670181	0.0450344	0.48204	1
SLC30A4_2	SLC30A4	491.373	0.0290425	0.32272	0.0899928	0.464146	0.99894
SLC1A5_4	SLC1A5	205.322	0.0284487	0.439751	0.0646927	0.474209	1
SLC5A3_1	SLC5A3	242.894	0.0283069	0.372425	0.0760072	0.469707	1
SLC25A25_4	SLC25A25	323.044	0.0278586	0.322537	0.0863733	0.465585	0.99894
SLC30A7_1	SLC30A7	1030.56	0.0275703	0.290409	0.094936	0.462183	0.99894
SLC31A2_6	SLC31A2	643.656	0.0271003	0.360044	0.0752693	0.47	1
SLC35E4_4	SLC35E4	777.428	0.0266446	0.340922	0.0781547	0.468852	1
SLC20A1_1	SLC20A1	149.521	0.0254352	0.465187	0.0546773	0.478198	1
SLC22A4_4	SLC22A4	427.771	0.0230987	0.29911	0.077225	0.469222	1
SLC9B2_4	SLC9B2	967.632	0.0224656	0.43366	0.0518046	0.479342	1
SLC9A4_2	SLC9A4	790.363	0.0216867	0.371595	0.0583611	0.47673	1
neg_control_6	neg	334.13	0.021533	0.326939	0.0658625	0.473744	1
SLC5A7_1	SLC5A7	557.445	0.0207903	0.314694	0.0660651	0.473663	1
SLC35F4_3	SLC35F4	533.762	0.0200882	0.299242	0.0671303	0.473239	1
SRBD1_2	SRBD1	833.302	0.0196301	0.371425	0.0528509	0.478925	1
SLC44A4_1	SLC44A4	696.731	0.0192463	0.274507	0.0701121	0.472052	1
SLC35G4_6	SLC35G4	626.723	0.0184195	0.358346	0.0514015	0.479503	1
SLC38A10_5	SLC38A10	616.775	0.0181411	0.283474	0.0639958	0.474487	1
SLCO2A1_2	SLCO2A1	780.109	0.0175339	0.289623	0.0605406	0.475863	1
SLC13A3_5	SLC13A3	556.407	0.0172739	0.405321	0.0426178	0.483003	1
SLC16A13_6	SLC16A13	271.265	0.0171588	0.344667	0.0497838	0.480147	1
SLC18A3_2	SLC18A3	416.435	0.0165551	0.436026	0.0379682	0.484857	1
SLC2A7_3	SLC2A7	594.263	0.0158213	0.379348	0.0417067	0.483366	1
SLC6A16_2	SLC6A16	526.228	0.015597	0.382327	0.040795	0.48373	1
SLC30A2_6	SLC30A2	642.382	0.0152372	0.288912	0.0527398	0.47897	1
SLC29A4_2	SLC29A4	947.694	0.0140795	0.332794	0.0423069	0.483127	1
SLC39A1_2	SLC39A1	382.648	0.0127149	0.40035	0.0317596	0.487332	1
SLC1A1_4	SLC1A1	203.465	0.0118951	0.383928	0.0309825	0.487642	1
SLC24A3_6	SLC24A3	518.549	0.01146	0.371427	0.0308539	0.487693	1
SLC6A20_5	SLC6A20	251.645	0.0103204	0.352826	0.0292507	0.488332	1
SLC29A2_1	SLC29A2	388.649	0.0101717	0.325828	0.0312179	0.487548	1
SLC22A13_2	SLC22A13	386.742	0.0101656	0.43711	0.0232563	0.490723	1
SLC35E2B_3	SLC35E2B	768.043	0.00957859	0.306941	0.0312066	0.487552	1
SLC6A16_5	SLC6A16	203.346	0.00820032	0.466447	0.0175804	0.492987	1
SLC28A1_6	SLC28A1	375.875	0.00819565	0.409331	0.0200221	0.492013	1
SLC25A42_5	SLC25A42	568.604	0.00789436	0.305582	0.0258339	0.489695	1
SLCO3A1_4	SLCO3A1	562.66	0.00782116	0.333441	0.0234559	0.490643	1
SLC12A9_6	SLC12A9	390.196	0.00722242	0.321836	0.0224413	0.491048	1
SLC6A5_4	SLC6A5	544.322	0.00697847	0.413029	0.0168958	0.49326	1
SLC6A15_1	SLC6A15	223.476	0.00693502	0.380731	0.018215	0.492734	1
SLC25A14_1	SLC25A14	540.877	0.00643369	0.313555	0.0205186	0.491815	1
SLC6A2_6	SLC6A2	500.691	0.00593091	0.361217	0.0164193	0.49345	1
VMP1_6	VMP1	69.2788	0.00590695	0.79936	0.0073896	0.497052	1
neg_control_85	neg	210.751	0.00424617	0.397382	0.0106854	0.495737	1
SLC26A5_3	SLC26A5	535.023	0.00412226	0.29032	0.014199	0.494336	1
SLC24A2_5	SLC24A2	387.78	0.00398154	0.360796	0.0110354	0.495598	1
SLC35B1_2	SLC35B1	214.486	0.00375521	0.387448	0.00969216	0.496133	1
SLC24A1_1	SLC24A1	443.187	0.00351145	0.333117	0.0105412	0.495795	1
SLC12A2_5	SLC12A2	273.798	0.00339813	0.41011	0.00828591	0.496694	1
SLC26A11_3	SLC26A11	536.542	0.00277682	0.298159	0.0093132	0.496285	1
SLC41A1_4	SLC41A1	338.095	0.00260019	0.34507	0.00753526	0.496994	1
SLC6A15_4	SLC6A15	790.44	0.00163	0.355252	0.00458829	0.49817	1
SLC35G5_2	SLC35G5	471.26	0.00133232	0.331693	0.00401673	0.498398	1
neg_control_2	neg	495.568	-0.00107929	0.364302	0	0.501182	1
neg_control_77	neg	305.682	-0.00198225	0.384699	0	0.502056	1
neg_control_96	neg	637.191	-0.00240655	0.322171	0	0.50298	1
SLC5A5_1	SLC5A5	377.498	-0.00285663	0.309762	0	0.503679	1
NIPBL_4	NIPBL	561.246	-0.0029605	0.291725	0	0.504048	1
SLC19A3_3	SLC19A3	498.76	-0.00400631	0.329349	0	0.504853	1
SLC22A12_3	SLC22A12	386.213	-0.00483958	0.487425	0	0.503961	1
SLC25A38_4	SLC25A38	291.068	-0.00555669	0.371648	0	0.505965	1
SLC6A7_5	SLC6A7	588.805	-0.00581293	0.398047	0	0.505826	1
SLC10A1_5	SLC10A1	469.524	-0.00581917	0.346111	0	0.506707	1
SLC4A10_4	SLC4A10	271.402	-0.00626791	0.361566	0	0.506916	1
NIPBL_1	NIPBL	453.468	-0.00675996	0.380645	0	0.507085	1
SLC35G3_1	SLC35G3	583.087	-0.00794413	0.296804	0	0.510677	1
SLC2A3P1_5	SLC2A3P1	380.789	-0.00816559	0.363481	0	0.508961	1
SLC16A14_1	SLC16A14	383.905	-0.00827414	0.369204	0	0.50894	1
neg_control_56	neg	874.415	-0.00839675	0.26262	0	0.512753	1
SLC6A12_2	SLC6A12	760.994	-0.00933633	0.323282	0	0.51152	1
SLC16A1_4	SLC16A1	401.138	-0.00934675	0.327808	0	0.511373	1
RPTOR_4	RPTOR	662.79	-0.0114944	0.303891	0	0.515086	1
SLC38A8_1	SLC38A8	333.566	-0.0115306	0.363482	0	0.512653	1
SLC6A8_6	SLC6A8	246.834	-0.012052	0.361919	0	0.513282	1
SLC39A8_1	SLC39A8	305.666	-0.0120985	0.373289	0	0.512928	1
SLC6A5_6	SLC6A5	399.603	-0.0121734	0.326223	0	0.514884	1
SLC15A1_5	SLC15A1	355.911	-0.0128916	0.355515	0	0.514463	1
SLC25A24_2	SLC25A24	384.961	-0.0128989	0.319326	0	0.516111	1
SLC7A9_1	SLC7A9	791.811	-0.0129732	0.280012	0	0.518477	1
SLC46A2_3	SLC46A2	784.596	-0.013704	0.298666	0	0.518299	1
U2AF2_2	U2AF2	143.577	-0.0143603	0.475499	0	0.512046	1
SLCO4A1_6	SLCO4A1	803.084	-0.0145406	0.254482	0	0.522782	1
SLC11A1_2	SLC11A1	409.16	-0.014894	0.312463	0	0.519009	1
SLC24A5_5	SLC24A5	592.216	-0.0154668	0.312537	0	0.519735	1
SLC30A4_4	SLC30A4	518.206	-0.0160787	0.301604	0	0.521258	1
SLC25A11_2	SLC25A11	383.34	-0.01619	0.396031	0	0.516304	1
SLC30A5_2	SLC30A5	343.055	-0.0164043	0.42888	0	0.515256	1
SLC7A4_2	SLC7A4	637.963	-0.0169124	0.28422	0	0.523725	1
SLC6A7_6	SLC6A7	486.506	-0.0169128	0.392812	0	0.517171	1
SLC25A40_1	SLC25A40	238.525	-0.0170934	0.440686	0	0.51547	1
SLC19A1_6	SLC19A1	471.448	-0.0179999	0.340309	0	0.521091	1
SLC35C2_5	SLC35C2	395.109	-0.0186987	0.339293	0	0.521975	1
SLC39A9_2	SLC39A9	363.746	-0.0201301	0.417918	0	0.519209	1
SLC2A3_4	SLC2A3	489.682	-0.0207484	0.351709	0	0.523521	1
SLC1A1_6	SLC1A1	487.885	-0.0213042	0.296578	0	0.528633	1
SLC12A6_3	SLC12A6	477.774	-0.021622	0.304663	0	0.528289	1
SLC41A2_1	SLC41A2	874.893	-0.0224299	0.322358	0	0.527736	1
SLC7A13_6	SLC7A13	298.161	-0.0230345	0.359541	0	0.525541	1
SLC52A1_1	SLC52A1	340.508	-0.0245649	0.330911	0	0.529588	1
SLCO1B3_3	SLCO1B3	414.869	-0.0248158	0.359708	0	0.527501	1
SLC26A10_3	SLC26A10	425.839	-0.0260912	0.372508	0	0.52792	1
SLC6A8_2	SLC6A8	617.739	-0.0260913	0.351536	0	0.529583	1
NFYC_5	NFYC	281.009	-0.0269148	0.3942	0	0.527217	1
SLC4A9_1	SLC4A9	286.541	-0.0279173	0.359865	0	0.530918	1
SLC25A6_3	SLC25A6	268.925	-0.0279415	0.519442	0	0.521449	1
SLCO6A1_1	SLCO6A1	435.709	-0.0283611	0.329678	0	0.534277	1
SLC51B_1	SLC51B	310.479	-0.0286866	0.352176	0	0.53246	1
SLC25A12_3	SLC25A12	702.201	-0.0287556	0.331554	0	0.534557	1
SLC25A36_2	SLC25A36	269.969	-0.028795	0.373839	0	0.530698	1
MED26_4	MED26	477.414	-0.0313606	0.298765	0	0.541799	1
SLC35F2_2	SLC35F2	190.044	-0.0317903	0.409277	0	0.530956	1
SLC26A3_2	SLC26A3	638.048	-0.0319018	0.352322	0	0.536074	1
SLCO6A1_5	SLCO6A1	417.512	-0.0320874	0.336865	0	0.537943	1
SLC2A6_4	SLC2A6	218	-0.032441	0.390589	0	0.533097	1
SLC26A11_4	SLC26A11	199.916	-0.0327979	0.454811	0	0.528744	1
SLC43A2_4	SLC43A2	525.873	-0.0329569	0.318566	0	0.541199	1
SLC7A14_6	SLC7A14	610.455	-0.0338272	0.286491	0	0.546995	1
SLC35G6_3	SLC35G6	351.122	-0.0342385	0.35831	0	0.538063	1
SLC35D3_2	SLC35D3	926.625	-0.0346058	0.272954	0	0.550444	1
SLC16A14_5	SLC16A14	841.943	-0.035156	0.319976	0	0.543744	1
SLC9A9_1	SLC9A9	347.793	-0.0356569	0.330034	0	0.543018	1
neg_control_76	neg	211.365	-0.0368554	0.414847	0	0.535396	1
SLC39A9_1	SLC39A9	720.592	-0.0372077	0.333297	0	0.544444	1
SLC33A1_1	SLC33A1	570.747	-0.0372958	0.329965	0	0.544996	1
SLC10A1_3	SLC10A1	600.319	-0.0378894	0.359988	0	0.541912	1
SLC26A1_4	SLC26A1	666.386	-0.0382649	0.301248	0	0.550538	1
SLC1A2_3	SLC1A2	498.269	-0.0394566	0.380843	0	0.541258	1
SLC39A12_3	SLC39A12	935.233	-0.0398713	0.275246	0	0.557588	1
SLCO4C1_4	SLCO4C1	398.367	-0.0399436	0.343956	0	0.546225	1
SLC9A7P1_3	SLC9A7P1	745.721	-0.0419285	0.291336	0	0.557217	1
SLC43A3_5	SLC43A3	162.706	-0.043563	0.490369	0	0.535394	1
SLC16A7_2	SLC16A7	232.215	-0.0438301	0.476249	0	0.536664	1
SLC35D2_2	SLC35D2	541.743	-0.0440547	0.357245	0	0.549072	1
SLC20A2_1	SLC20A2	365.48	-0.0447833	0.36646	0	0.548632	1
SLC25A12_1	SLC25A12	520.392	-0.0448916	0.408559	0	0.543747	1
SLC25A36_4	SLC25A36	290.995	-0.0452307	0.464152	0	0.538815	1
SLC36A2_4	SLC36A2	759.685	-0.0455498	0.287222	0	0.563003	1
SLC13A3_2	SLC13A3	529.215	-0.0456634	0.28881	0	0.562815	1
SLC30A5_3	SLC30A5	1193.52	-0.0468733	0.396218	0	0.547086	1
SLC9A9_5	SLC9A9	531.919	-0.0473548	0.367116	0	0.551318	1
SLCO1B1_2	SLCO1B1	527.756	-0.0475978	0.385103	0	0.549183	1
SLC1A2_2	SLC1A2	819.934	-0.0476437	0.270612	0	0.569876	1
SLC34A2_4	SLC34A2	471.47	-0.0488084	0.31605	0	0.561366	1
SLC27A6_2	SLC27A6	773.556	-0.0493547	0.319244	0	0.561431	1
SLC13A1_6	SLC13A1	375.265	-0.049445	0.3505	0	0.556093	1
SLC30A7_5	SLC30A7	234.221	-0.0499492	0.482228	0	0.541249	1
CEP85_6	CEP85	265.834	-0.049973	0.378513	0	0.552518	1
SLC27A6_4	SLC27A6	553.3	-0.050449	0.293231	0	0.568299	1
SLC7A4_3	SLC7A4	296.221	-0.0510489	0.453706	0	0.544793	1
SLC26A2_1	SLC26A2	187.978	-0.0512549	0.44739	0	0.545605	1
RPL13A_3	RPL13A	290.634	-0.0531236	0.347535	0	0.560745	1
SLC39A10_6	SLC39A10	496.523	-0.0533527	0.292537	0	0.572357	1
SLC30A5_6	SLC30A5	398.581	-0.0535983	0.442286	0	0.548228	1
SLCO3A1_5	SLCO3A1	591.816	-0.0549314	0.269178	0	0.580851	1
SLC16A3_3	SLC16A3	393.673	-0.0552138	0.310653	0	0.570534	1
SLC26A11_1	SLC26A11	435.351	-0.0559266	0.313929	0	0.570698	1
SLC9C2_5	SLC9C2	807.947	-0.0560737	0.293172	0	0.575841	1
SLC9C1_6	SLC9C1	528.703	-0.0577295	0.330657	0	0.569299	1
SLC9A4_6	SLC9A4	442.335	-0.0586398	0.335069	0	0.569463	1
SLC44A3_6	SLC44A3	316.875	-0.0591787	0.369924	0	0.56355	1
SLC30A10_6	SLC30A10	235.966	-0.0600964	0.517786	0	0.546199	1
SLC25A25_1	SLC25A25	344.845	-0.0613397	0.322717	0	0.575374	1
SLC17A5_5	SLC17A5	299.165	-0.0618108	0.433544	0	0.556686	1
SLC22A31_5	SLC22A31	222.101	-0.0622529	0.391191	0	0.563219	1
SLC45A3_3	SLC45A3	301.356	-0.062653	0.494674	0	0.550393	1
SLC18A2_2	SLC18A2	111.987	-0.0633532	0.675537	0	0.537359	1
SLC4A4_2	SLC4A4	329.422	-0.0642403	0.385038	0	0.566253	1
SLC35G2_1	SLC35G2	524.09	-0.0649096	0.435972	0	0.559178	1
SLC25A51_1	SLC25A51	855.935	-0.0653493	0.315615	0	0.582016	1
SLC27A2_5	SLC27A2	264.577	-0.0655124	0.442727	0	0.558819	1
SLC34A3_1	SLC34A3	115.433	-0.0658313	0.460599	0	0.556825	1
SLC25A41_3	SLC25A41	56.5562	-0.066126	0.729144	0	0.536131	1
SLC24A3_4	SLC24A3	757.737	-0.0665222	0.279969	0	0.593907	1
SLC25A33_5	SLC25A33	622.577	-0.0669496	0.294762	0	0.589839	1
SLC47A2_3	SLC47A2	536.573	-0.0683029	0.316579	0	0.58541	1
SLC6A16_1	SLC6A16	1123.66	-0.0683715	0.288653	0	0.593619	1
UCP3_1	UCP3	419.386	-0.0683808	0.370995	0	0.573118	1
SLC22A5_6	SLC22A5	472.999	-0.0684081	0.339818	0	0.579771	1
SLC6A11_3	SLC6A11	506.006	-0.0693187	0.287424	0	0.595289	1
SLC12A1_6	SLC12A1	736.633	-0.0700686	0.294499	0	0.59403	1
SLC7A7_5	SLC7A7	268.071	-0.0708844	0.330169	0	0.584996	1
SLC9B1_4	SLC9B1	611.294	-0.0716202	0.322839	0	0.587783	1
SLC26A9_5	SLC26A9	159.221	-0.0716731	0.434055	0	0.565577	1
neg_control_89	neg	611.164	-0.0717901	0.271007	0	0.604457	1
SLC5A6_1	SLC5A6	1028.29	-0.0725149	0.264368	0	0.608071	1
SLC30A7_4	SLC30A7	490.121	-0.0750904	0.293805	0	0.600862	1
SLC39A8_4	SLC39A8	594.53	-0.0755137	0.28838	0	0.603283	1
SLC13A5_4	SLC13A5	490.394	-0.0773961	0.306681	0	0.599621	1
SLC43A1_2	SLC43A1	297.332	-0.0775625	0.402783	0	0.576351	1
SLC37A4_1	SLC37A4	468.634	-0.0775799	0.363667	0	0.584464	1
SLC28A2_2	SLC28A2	383.01	-0.0783287	0.348577	0	0.588897	1
SLC2A14_3	SLC2A14	360.637	-0.0789018	0.316896	0	0.598313	1
RCC1_3	RCC1	209.359	-0.0796918	0.544106	0	0.558222	1
SLC35G6_2	SLC35G6	700.471	-0.0800215	0.284342	0	0.610809	1
SLC12A5_1	SLC12A5	493.196	-0.0802662	0.317455	0	0.599805	1
SLC2A9_1	SLC2A9	447.551	-0.0806642	0.342394	0	0.593124	1
SLC16A2_3	SLC16A2	305.541	-0.080849	0.322736	0	0.598904	1
SLC47A1_1	SLC47A1	422.287	-0.0815906	0.414548	0	0.578015	1
SLC7A6_6	SLC7A6	1001.73	-0.0817057	0.252093	0	0.627072	1
SLC35E2B_6	SLC35E2B	288.529	-0.0818799	0.341369	0	0.59478	1
SLC22A16_5	SLC22A16	412.177	-0.0827681	0.370018	0	0.588499	1
SLC39A6_3	SLC39A6	699.527	-0.0833023	0.408093	0	0.580872	1
SLC17A6_9	SLC17A6	596.077	-0.0836261	0.320268	0	0.602997	1
CTNNBL1_2	CTNNBL1	192.455	-0.0840437	0.454085	0	0.573418	1
SLC16A4_6	SLC16A4	565.004	-0.0859571	0.297747	0	0.613591	1
SLC16A7_1	SLC16A7	572.074	-0.0868652	0.296781	0	0.615121	1
SLC25A6_4	SLC25A6	643.761	-0.0874306	0.283677	0	0.621037	1
SLC27A5_1	SLC27A5	641.239	-0.0882217	0.287724	0	0.620433	1
SLC25A37_2	SLC25A37	321.605	-0.0886981	0.403731	0	0.586946	1
SLC35B1_3	SLC35B1	364.299	-0.0887643	0.419207	0	0.583846	1
SLC22A6_5	SLC22A6	219.9	-0.0892211	0.452628	0	0.578132	1
SLC25A29_2	SLC25A29	419.198	-0.0903806	0.295903	0	0.619985	1
SLC35A1_3	SLC35A1	508.061	-0.0907566	0.297062	0	0.620013	1
SLC6A1_2	SLC6A1	359.902	-0.091086	0.384673	0	0.59359	1
SLC9A1_5	SLC9A1	436.333	-0.0915282	0.394714	0	0.591686	1
SLC35D2_1	SLC35D2	375.572	-0.0929849	0.341024	0	0.607444	1
RHCG_4	RHCG	453.808	-0.0937259	0.379733	0	0.597476	1
SLC4A10_6	SLC4A10	529.908	-0.0952781	0.304578	0	0.622791	1
SLC3A1_4	SLC3A1	875.797	-0.0954729	0.313549	0	0.619623	1
SLC25A5_2	SLC25A5	664.172	-0.0956833	0.265739	0	0.640601	1
neg_control_59	neg	337.051	-0.0971917	0.39793	0	0.596479	1
SLC17A9_3	SLC17A9	257.77	-0.0976215	0.385263	0	0.600016	1
SLC16A7_6	SLC16A7	328.629	-0.0976763	0.437255	0	0.588382	1
SLC39A4_2	SLC39A4	554.826	-0.0979367	0.289562	0	0.632403	1
SLC39A12_2	SLC39A12	301.002	-0.0979803	0.327857	0	0.617473	1
SLC38A10_2	SLC38A10	398.183	-0.098192	0.317183	0	0.621558	1
SLC2A1_2	SLC2A1	383.668	-0.0982885	0.35291	0	0.609689	1
SLC46A2_5	SLC46A2	394.349	-0.0985144	0.369718	0	0.605057	1
UCP3_5	UCP3	328.98	-0.0993493	0.347992	0	0.612367	1
SLC37A4_6	SLC37A4	699.061	-0.0998896	0.295058	0	0.632523	1
SLC25A13_3	SLC25A13	1516.43	-0.102754	0.273415	0	0.646473	1
SLC17A5_4	SLC17A5	978.027	-0.102804	0.267972	0	0.649376	1
SLC22A9_2	SLC22A9	673.191	-0.103045	0.280602	0	0.643275	1
SLC15A1_6	SLC15A1	1087.51	-0.103218	0.251935	0	0.658988	1
SLC26A2_6	SLC26A2	319.552	-0.103374	0.376395	0	0.608205	1
SLC2A2_2	SLC2A2	539.314	-0.1046	0.399015	0	0.603395	1
SLC35G3_2	SLC35G3	582.232	-0.106319	0.334967	0	0.62453	1
SLC9A8_1	SLC9A8	216.716	-0.106578	0.40044	0	0.604939	1
SLC25A31_5	SLC25A31	664.79	-0.107012	0.299401	0	0.639612	1
SLC35G2_3	SLC35G2	426.855	-0.108229	0.349776	0	0.6215	1
SLC6A18_4	SLC6A18	507.57	-0.108436	0.352462	0	0.620826	1
SLC22A6_1	SLC22A6	413.328	-0.108694	0.320186	0	0.632873	1
SLC12A4_3	SLC12A4	205.467	-0.110701	0.505149	0	0.586731	1
SLC15A1_4	SLC15A1	198.84	-0.110863	0.393632	0	0.61089	1
SLC36A1_2	SLC36A1	240.466	-0.110984	0.356558	0	0.6222	1
SAE1_1	SAE1	155.351	-0.11202	0.587311	0	0.575633	1
SLC29A3_1	SLC29A3	420.53	-0.112602	0.379503	0	0.616655	1
SLC27A4_6	SLC27A4	259.178	-0.11287	0.357262	0	0.623973	1
SLC16A8_3	SLC16A8	516.8	-0.113287	0.349119	0	0.627218	1
SLC18B1_6	SLC18B1	592.733	-0.113471	0.288285	0	0.653065	1
SLC8A1_6	SLC8A1	553.544	-0.113513	0.336134	0	0.632206	1
SLC35C1_1	SLC35C1	250.365	-0.114104	0.362386	0	0.62357	1
SLC6A4_2	SLC6A4	913.825	-0.114355	0.278608	0	0.659263	1
SLC12A6_5	SLC12A6	657.801	-0.114522	0.274388	0	0.661797	1
SLC38A6_3	SLC38A6	778.677	-0.114576	0.265764	0	0.666809	1
SLC22A4_6	SLC22A4	362.905	-0.114995	0.315981	0	0.642045	1
SLC28A3_5	SLC28A3	466.696	-0.115379	0.32451	0	0.638911	1
NUP153_4	NUP153	139.376	-0.115823	0.525185	0	0.587274	1
SLC15A4_5	SLC15A4	403.534	-0.116121	0.318715	0	0.642198	1
SLC44A4_2	SLC44A4	247.055	-0.116275	0.456921	0	0.600436	1
SLC19A3_6	SLC19A3	492.248	-0.116338	0.319966	0	0.641919	1
SLC18B1_5	SLC18B1	602.042	-0.116465	0.30251	0	0.64988	1
neg_control_1	neg	601.23	-0.116622	0.309377	0	0.646897	1
SLC22A4_1	SLC22A4	612.079	-0.11815	0.291034	0	0.657616	1
SLC7A5P2_2	SLC7A5P2	633.602	-0.118812	0.350188	0	0.632801	1
DIRC2_6	DIRC2	631.082	-0.119441	0.297885	0	0.655777	1
SLC36A1_4	SLC36A1	433.865	-0.119704	0.302602	0	0.653794	1
SLC20A1_2	SLC20A1	743.723	-0.120094	0.267467	0	0.673286	1
SLC25A17_8	SLC25A17	568.254	-0.120383	0.372295	0	0.626786	1
SLC9A4_5	SLC9A4	495.136	-0.120496	0.307303	0	0.652511	1
SLC2A5_6	SLC2A5	222.437	-0.122238	0.427493	0	0.612539	1
SLC25A47_1	SLC25A47	488.68	-0.12233	0.312566	0	0.652239	1
SLC9A2_1	SLC9A2	354.981	-0.122521	0.338674	0	0.641237	1
SLC25A1_5	SLC25A1	269.258	-0.122571	0.474561	0	0.601905	1
SLC24A2_4	SLC24A2	564.224	-0.123358	0.31242	0	0.653522	1
SLC3A2_5	SLC3A2	303.543	-0.123557	0.404201	0	0.620076	1
SLC25A20_4	SLC25A20	260.399	-0.123629	0.412103	0	0.61791	1
VPS13D_4	VPS13D	338.139	-0.124069	0.34038	0	0.642258	1
SLC26A2_2	SLC26A2	687.985	-0.125547	0.401394	0	0.622776	1
SLC25A22_6	SLC25A22	230.207	-0.126073	0.405584	0	0.62204	1
SLC2A10_4	SLC2A10	280.943	-0.126472	0.363191	0	0.636164	1
SLC25A52_4	SLC25A52	417.28	-0.126934	0.35569	0	0.639404	1
SLC22A1_3	SLC22A1	532.802	-0.127206	0.327244	0	0.651257	1
SLC17A3_4	SLC17A3	486.778	-0.127567	0.323448	0	0.653356	1
neg_control_114	neg	602.051	-0.127876	0.282815	0	0.674421	1
SLC19A1_5	SLC19A1	581.56	-0.12797	0.285146	0	0.673207	1
DIRC2_5	DIRC2	440.422	-0.127972	0.355024	0	0.640748	1
SLC13A4_4	SLC13A4	581.719	-0.129171	0.293835	0	0.669888	1
neg_control_15	neg	764.991	-0.129656	0.306913	0	0.663652	1
SLC35F3_3	SLC35F3	425.145	-0.129688	0.308593	0	0.662851	1
SLC35B4_5	SLC35B4	871.2	-0.129697	0.326292	0	0.654496	1
SLC31A1_1	SLC31A1	480.355	-0.130055	0.297814	0	0.668835	1
SLC35D2_6	SLC35D2	511.727	-0.130181	0.322171	0	0.65692	1
SLC35A2_1	SLC35A2	154.637	-0.130837	0.465041	0	0.610777	1
SLC45A1_1	SLC45A1	361.534	-0.131837	0.323294	0	0.658287	1
SLC25A18_1	SLC25A18	352.72	-0.132039	0.341123	0	0.650648	1
SLC11A2_5	SLC11A2	371.145	-0.132957	0.380672	0	0.636556	1
SLC16A1_5	SLC16A1	470.214	-0.133039	0.300611	0	0.670959	1
SLC19A1_3	SLC19A1	224.569	-0.133296	0.386449	0	0.634925	1
SLC8A2_6	SLC8A2	781.026	-0.133731	0.285499	0	0.680255	1
neg_control_63	neg	766.107	-0.134122	0.295919	0	0.674812	1
SLC26A6_6	SLC26A6	668.741	-0.134442	0.341468	0	0.653105	1
SLC25A44_4	SLC25A44	273.665	-0.13445	0.369699	0	0.64195	1
SLC10A5_6	SLC10A5	789.538	-0.13489	0.289516	0	0.679362	1
SLC17A6_7	SLC17A6	794.265	-0.135353	0.281077	0	0.684937	1
SLC25A27_6	SLC25A27	253.237	-0.137133	0.415365	0	0.629357	1
neg_control_71	neg	785.337	-0.137218	0.277347	0	0.689613	1
SLC1A7_3	SLC1A7	520.234	-0.137671	0.312144	0	0.670412	1
SLC45A3_4	SLC45A3	625.871	-0.138254	0.373998	0	0.644184	1
SLC39A9_4	SLC39A9	426.699	-0.1393	0.386536	0	0.640719	1
SLC38A9_5	SLC38A9	370.027	-0.141464	0.377036	0	0.646245	1
SLC36A1_6	SLC36A1	623.677	-0.141721	0.316455	0	0.672866	1
SLC35F4_2	SLC35F4	438.477	-0.141734	0.296126	0	0.683898	1
SLC16A10_4	SLC16A10	461.255	-0.142936	0.353249	0	0.657126	1
SLC22A23_5	SLC22A23	380.089	-0.143323	0.345331	0	0.66094	1
SLC16A14_4	SLC16A14	447.974	-0.143637	0.326812	0	0.669853	1
SLC9A1_2	SLC9A1	448.385	-0.144175	0.327696	0	0.670018	1
SLC24A2_6	SLC24A2	699.865	-0.144179	0.274127	0	0.700542	1
SLC25A43_4	SLC25A43	277.835	-0.145224	0.380688	0	0.648576	1
SLC17A3_5	SLC17A3	716.583	-0.145355	0.335999	0	0.667349	1
SLC7A13_2	SLC7A13	379.604	-0.145691	0.300001	0	0.686387	1
SLC25A30_5	SLC25A30	540.244	-0.146416	0.312127	0	0.680498	1
MFSD7_3	MFSD7	473.573	-0.147007	0.334543	0	0.669824	1
SLC4A10_5	SLC4A10	575.394	-0.147729	0.289027	0	0.695368	1
SLC16A5_3	SLC16A5	969.794	-0.14844	0.288646	0	0.696466	1
DIRC2_1	DIRC2	323.323	-0.150633	0.349602	0	0.666718	1
SLC38A6_2	SLC38A6	341.582	-0.150955	0.330691	0	0.675979	1
SLC16A6_4	SLC16A6	372.464	-0.151935	0.323057	0	0.680932	1
RHCG_2	RHCG	426.365	-0.152073	0.446514	0	0.63329	1
SLC16A14_3	SLC16A14	428.029	-0.152467	0.387183	0	0.65313	1
SLC1A3_3	SLC1A3	312.546	-0.152734	0.345403	0	0.670824	1
SLC45A2_1	SLC45A2	401.08	-0.152817	0.37914	0	0.656549	1
SLC14A2_2	SLC14A2	724.52	-0.153188	0.344708	0	0.671623	1
SLC25A30_6	SLC25A30	505.518	-0.153442	0.312668	0	0.688199	1
SLC10A4_5	SLC10A4	536.271	-0.153474	0.308813	0	0.690399	1
SLC19A2_2	SLC19A2	441.316	-0.1539	0.44362	0	0.635674	1
SLC1A4_2	SLC1A4	624.989	-0.154395	0.301823	0	0.695514	1
RHCG_6	RHCG	457.92	-0.154602	0.444378	0	0.636045	1
SLC22A16_1	SLC22A16	454.709	-0.155107	0.300261	0	0.697273	1
SLC35B4_2	SLC35B4	650.41	-0.155349	0.283783	0	0.707956	1
neg_control_117	neg	509.375	-0.15622	0.326295	0	0.683948	1
SLC6A4_4	SLC6A4	486.322	-0.157068	0.324594	0	0.685769	1
SLC23A1_3	SLC23A1	452.017	-0.157314	0.287477	0	0.707887	1
SLC1A6_5	SLC1A6	190.915	-0.158438	0.388086	0	0.658456	1
SLC15A3_6	SLC15A3	515.119	-0.15901	0.303131	0	0.700055	1
SLC25A51_5	SLC25A51	305.703	-0.159692	0.422195	0	0.647375	1
SLC36A4_2	SLC36A4	339.97	-0.160914	0.363537	0	0.670985	1
SLC22A23_6	SLC22A23	396.767	-0.161077	0.424385	0	0.647862	1
SLC38A6_5	SLC38A6	484.073	-0.161386	0.412185	0	0.652301	1
NUP153_6	NUP153	307.141	-0.162174	0.376784	0	0.666554	1
SLC25A40_3	SLC25A40	1015.32	-0.162535	0.247678	0	0.744163	1
SLC26A10_5	SLC26A10	308.553	-0.163141	0.380965	0	0.665758	1
SLC6A2_5	SLC6A2	432.284	-0.163607	0.469945	0	0.636133	1
SLC27A1_2	SLC27A1	249.114	-0.165244	0.398514	0	0.660801	1
SLC25A16_4	SLC25A16	291.019	-0.165453	0.411429	0	0.65621	1
SLC13A2_2	SLC13A2	304.009	-0.16585	0.385623	0	0.666433	1
SLC17A6_2	SLC17A6	498.145	-0.165973	0.416586	0	0.654837	1
SLC35G5_5	SLC35G5	307.505	-0.166911	0.351821	0	0.6824	1
SLCO1B3_5	SLCO1B3	457.523	-0.167997	0.350169	0	0.6843	1
SLC25A5_4	SLC25A5	224.252	-0.168616	0.414413	0	0.657952	1
SLC2A11_5	SLC2A11	195.974	-0.169325	0.455927	0	0.644825	1
SLC25A25_3	SLC25A25	106.872	-0.16984	0.562049	0	0.618743	1
neg_control_112	neg	418.511	-0.170608	0.364044	0	0.680339	1
SLC26A6_3	SLC26A6	308.967	-0.170668	0.469613	0	0.641855	1
SLC38A5_4	SLC38A5	468.625	-0.172447	0.385224	0	0.672798	1
SLC52A3_4	SLC52A3	354.696	-0.172535	0.406014	0	0.664563	1
SLC44A1_5	SLC44A1	594.669	-0.17274	0.308934	0	0.71197	1
SLC25A10_1	SLC25A10	375.552	-0.17282	0.393395	0	0.669779	1
SLC27A1_6	SLC27A1	336.54	-0.172886	0.31735	0	0.707048	1
SLC15A4_4	SLC15A4	714.566	-0.17297	0.332378	0	0.698608	1
SLC6A16_4	SLC6A16	752.018	-0.17406	0.377392	0	0.677679	1
SLC7A1_6	SLC7A1	925.54	-0.17413	0.316326	0	0.709004	1
SLC36A3_6	SLC36A3	513.308	-0.174466	0.444624	0	0.652615	1
SLC35A2_4	SLC35A2	579.22	-0.174988	0.513107	0	0.633462	1
SLC7A4_4	SLC7A4	240.725	-0.175628	0.54064	0	0.627353	1
SLC9A3_1	SLC9A3	372.05	-0.176161	0.325807	0	0.70564	1
SLC38A10_1	SLC38A10	344.641	-0.177006	0.343541	0	0.696808	1
SLC9A6_4	SLC9A6	443.981	-0.179051	0.316669	0	0.714106	1
SLC39A4_5	SLC39A4	260.665	-0.179249	0.354362	0	0.693514	1
SLC39A2_3	SLC39A2	312.067	-0.180058	0.404617	0	0.671844	1
SLC25A33_4	SLC25A33	415.8	-0.181019	0.413699	0	0.669148	1
SLC43A2_2	SLC43A2	598.095	-0.181081	0.325562	0	0.710967	1
SLC25A26_2	SLC25A26	198.917	-0.181106	0.468026	0	0.650606	1
URI1_3	URI1	555.179	-0.181799	0.285592	0	0.737798	1
SLC16A4_2	SLC16A4	634.2	-0.182302	0.302961	0	0.726324	1
SLC2A7_2	SLC2A7	244.931	-0.182575	0.371902	0	0.68826	1
neg_control_103	neg	772.369	-0.182852	0.274423	0	0.747395	1
SLC16A11_3	SLC16A11	325.916	-0.183036	0.34957	0	0.699723	1
SLC9A7P1_2	SLC9A7P1	492.392	-0.183841	0.311363	0	0.722552	1
SLC26A7_3	SLC26A7	597.248	-0.185001	0.297875	0	0.732722	1
SLC38A1_4	SLC38A1	496.18	-0.185632	0.422096	0	0.669954	1
SLC26A3_6	SLC26A3	309.734	-0.186118	0.437568	0	0.664708	1
SLC2A14_5	SLC2A14	148.077	-0.18647	0.611595	0	0.619776	1
SLC22A13_4	SLC22A13	127.706	-0.187331	0.42597	0	0.66995	1
SLC2A8_3	SLC2A8	216.97	-0.188676	0.356889	0	0.701482	1
SLC39A13_5	SLC39A13	51.7494	-0.188929	0.672563	0	0.61061	1
SLC23A3_1	SLC23A3	501.687	-0.190541	0.331544	0	0.717256	1
SLC52A1_6	SLC52A1	386.71	-0.191523	0.375857	0	0.694822	1
neg_control_49	neg	438.514	-0.191839	0.321613	0	0.724576	1
SLC35F3_1	SLC35F3	655.957	-0.192065	0.351729	0	0.707488	1
SLC25A32_2	SLC25A32	254.487	-0.192515	0.379915	0	0.693829	1
SLC4A8_2	SLC4A8	269.167	-0.193077	0.408688	0	0.68169	1
SLC22A7_6	SLC22A7	826.092	-0.193444	0.324392	0	0.724522	1
SLC22A14_2	SLC22A14	393.088	-0.194139	0.341838	0	0.714957	1
SLC6A15_6	SLC6A15	193.177	-0.194727	0.391238	0	0.690659	1
SLC10A6_5	SLC10A6	499.573	-0.195423	0.297181	0	0.744598	1
SLC4A9_2	SLC4A9	278.191	-0.196159	0.364551	0	0.704741	1
SLCO2A1_1	SLCO2A1	651.576	-0.196257	0.323179	0	0.728164	1
SLC22A7_5	SLC22A7	575.471	-0.196306	0.328623	0	0.724867	1
SLC22A11_5	SLC22A11	94.0547	-0.196598	0.520177	0	0.647264	1
RHCG_5	RHCG	23.9441	-0.197291	0.889913	0	0.587725	1
SLC35A4_6	SLC35A4	254.963	-0.19749	0.337309	0	0.72089	1
SLC39A6_1	SLC39A6	426.749	-0.197995	0.387253	0	0.695423	1
SLC22A31_3	SLC22A31	488.703	-0.198168	0.328305	0	0.726948	1
SLC2A8_9	SLC2A8	270.899	-0.199529	0.34627	0	0.717768	1
SLC35E1_1	SLC35E1	227.185	-0.199673	0.383056	0	0.698908	1
SLC25A44_2	SLC25A44	224.835	-0.199775	0.419429	0	0.683071	1
SLC27A6_3	SLC27A6	714.705	-0.19988	0.314759	0	0.737294	1
SLC29A4_4	SLC29A4	658.718	-0.199994	0.298174	0	0.748804	1
SLC25A1_4	SLC25A1	527.254	-0.20071	0.28898	0	0.75633	1
SLC36A4_5	SLC36A4	352.082	-0.200771	0.401545	0	0.691461	1
SLC2A13_2	SLC2A13	209.282	-0.202831	0.398366	0	0.694679	1
SLC16A4_5	SLC16A4	733.372	-0.203173	0.366712	0	0.710224	1
SLC38A10_4	SLC38A10	1061.23	-0.203643	0.319527	0	0.738044	1
VMP1_4	VMP1	679.672	-0.20465	0.316033	0	0.741365	1
SLC5A8_2	SLC5A8	680.169	-0.206629	0.294137	0	0.758813	1
SLC24A4_5	SLC24A4	488.221	-0.206842	0.326961	0	0.736509	1
neg_control_90	neg	546.531	-0.206881	0.323522	0	0.73874	1
SLC9A6_5	SLC9A6	343.246	-0.207144	0.411978	0	0.692449	1
SLC9A1_3	SLC9A1	379.561	-0.207748	0.46972	0	0.670857	1
SLC6A12_6	SLC6A12	708.712	-0.208142	0.347424	0	0.725447	1
SLC25A2_6	SLC25A2	359.91	-0.208728	0.326432	0	0.738726	1
SLC1A5_6	SLC1A5	371.151	-0.209295	0.413796	0	0.693499	1
SLC17A1_5	SLC17A1	787.7	-0.209508	0.273039	0	0.778554	1
SLC13A5_5	SLC13A5	514.161	-0.211122	0.433764	0	0.686772	1
SLC35F1_6	SLC35F1	570.441	-0.211696	0.323515	0	0.74356	1
SLC6A9_2	SLC6A9	548.674	-0.212281	0.335601	0	0.736483	1
SLC24A5_3	SLC24A5	193.222	-0.213234	0.426187	0	0.691579	1
SLC51A_2	SLC51A	599.854	-0.21334	0.323091	0	0.745473	1
neg_control_20	neg	543.733	-0.215537	0.300962	0	0.763054	1
SLC25A33_1	SLC25A33	426.758	-0.21666	0.374297	0	0.718654	1
SLC25A34_2	SLC25A34	651.34	-0.217441	0.271091	0	0.788751	1
SLC39A5_2	SLC39A5	98.8618	-0.218282	0.54579	0	0.655399	1
CEP85_1	CEP85	149.058	-0.218566	0.504881	0	0.667458	1
RPL13A_4	RPL13A	176.607	-0.219321	0.514924	0	0.66492	1
SLC8B1_5	SLC8B1	205.284	-0.219977	0.435699	0	0.693179	1
SLC17A1_6	SLC17A1	793.907	-0.220424	0.478731	0	0.677397	1
SLC25A20_2	SLC25A20	421.426	-0.221242	0.345591	0	0.738974	1
SLC25A21_1	SLC25A21	912.802	-0.22231	0.259153	0	0.804508	1
SLC24A4_1	SLC24A4	580.765	-0.224568	0.293172	0	0.778159	1
SLC35D3_3	SLC35D3	329.922	-0.225172	0.35281	0	0.738337	1
SLC34A2_6	SLC34A2	333.377	-0.225205	0.344694	0	0.743234	1
SLC2A8_6	SLC2A8	397.193	-0.225472	0.326332	0	0.755195	1
SLC35F4_5	SLC35F4	781.326	-0.227643	0.30199	0	0.774519	1
SLC47A2_2	SLC47A2	187.822	-0.228127	0.514589	0	0.671232	1
SLC39A2_5	SLC39A2	812.612	-0.22813	0.264163	0	0.806095	1
SLC26A4_4	SLC26A4	380.429	-0.228753	0.326861	0	0.757989	1
SLC52A2_6	SLC52A2	438.018	-0.229218	0.326183	0	0.758887	1
SLC9A7_5	SLC9A7	223.153	-0.229617	0.470177	0	0.687354	1
SLC7A1_3	SLC7A1	646.875	-0.22979	0.312127	0	0.769197	1
SLC38A1_5	SLC38A1	394.136	-0.230228	0.315596	0	0.767153	1
SLC6A13_6	SLC6A13	428.735	-0.230321	0.400654	0	0.717308	1
SLC16A8_1	SLC16A8	432.32	-0.231362	0.348819	0	0.746422	1
SLC44A5_6	SLC44A5	553.26	-0.233278	0.334218	0	0.757406	1
SLC6A2_3	SLC6A2	633.52	-0.234291	0.340767	0	0.754129	1
SLC25A36_3	SLC25A36	367.285	-0.236332	0.397618	0	0.723868	1
SLC37A3_2	SLC37A3	1045.22	-0.236765	0.289391	0	0.793364	1
SLC25A28_3	SLC25A28	211.94	-0.236839	0.358824	0	0.745387	1
SLC25A4_3	SLC25A4	345.181	-0.238194	0.33748	0	0.759844	1
SLC20A2_4	SLC20A2	439.17	-0.238721	0.309825	0	0.779499	1
SLC35E4_1	SLC35E4	756.829	-0.239487	0.291907	0	0.794012	1
SLC38A1_6	SLC38A1	430.732	-0.239999	0.40579	0	0.722886	1
SLC22A24_1	SLC22A24	478.409	-0.240359	0.292797	0	0.79415	1
SLC9A7P1_6	SLC9A7P1	472.327	-0.240946	0.337585	0	0.762304	1
SLC13A1_4	SLC13A1	408.941	-0.241719	0.32664	0	0.770355	1
SLC35F5_2	SLC35F5	621.284	-0.243034	0.292935	0	0.796631	1
SLC30A4_1	SLC30A4	380.448	-0.244733	0.396071	0	0.73168	1
SLC16A13_5	SLC16A13	470.338	-0.245286	0.321006	0	0.777601	1
SLC25A37_5	SLC25A37	690.07	-0.245536	0.423582	0	0.71893	1
SLC39A13_4	SLC39A13	321.009	-0.245588	0.455288	0	0.705199	1
SLC35B3_5	SLC35B3	547.995	-0.246434	0.288628	0	0.803395	1
SLC2A10_1	SLC2A10	328.661	-0.247156	0.351308	0	0.759137	1
SLC35G6_5	SLC35G6	1358	-0.247225	0.307213	0	0.789514	1
SLC35D3_6	SLC35D3	630.941	-0.2482	0.276699	0	0.815142	1
SLC25A37_4	SLC25A37	501.745	-0.249708	0.425105	0	0.721533	1
SLC7A5P1_6	SLC7A5P1	234.528	-0.250305	0.490355	0	0.695134	1
SLC7A2_5	SLC7A2	312.589	-0.250392	0.353594	0	0.760569	1
SLC2A8_5	SLC2A8	144.264	-0.251072	0.503797	0	0.690884	1
neg_control_16	neg	989.663	-0.2522	0.329604	0	0.777912	1
SLC12A1_2	SLC12A1	701.196	-0.252417	0.26651	0	0.828211	1
SLC46A3_6	SLC46A3	324.692	-0.25297	0.334386	0	0.775332	1
SLC12A2_4	SLC12A2	322.209	-0.253667	0.341718	0	0.771056	1
SLC44A1_1	SLC44A1	829.788	-0.253729	0.277109	0	0.820069	1
SLC10A1_4	SLC10A1	515.045	-0.254133	0.322646	0	0.78455	1
SLC39A8_3	SLC39A8	440.92	-0.254234	0.325897	0	0.782335	1
SLC5A10_4	SLC5A10	464.718	-0.254455	0.345063	0	0.769565	1
SLC38A8_3	SLC38A8	534.199	-0.254785	0.285388	0	0.814009	1
SLC22A3_2	SLC22A3	203.173	-0.255357	0.396993	0	0.739962	1
SLC25A1_2	SLC25A1	485.352	-0.255919	0.431895	0	0.723259	1
SLC9A2_3	SLC9A2	377.232	-0.256362	0.449074	0	0.715955	1
SLC1A2_5	SLC1A2	751.217	-0.257067	0.277168	0	0.823161	1
SLC25A22_1	SLC25A22	330.569	-0.257791	0.406136	0	0.737201	1
SLC38A2_4	SLC38A2	347.334	-0.25801	0.31319	0	0.794977	1
SLC11A1_1	SLC11A1	428.697	-0.258504	0.344313	0	0.773608	1
SLC9C1_5	SLC9C1	286.424	-0.258723	0.327765	0	0.785048	1
SLC9A1_1	SLC9A1	395.62	-0.258756	0.413204	0	0.734414	1
SLC39A1_6	SLC39A1	411.339	-0.259028	0.351354	0	0.769508	1
SLC25A17_6	SLC25A17	490.414	-0.260336	0.38948	0	0.748067	1
SLC10A5_1	SLC10A5	660.981	-0.260394	0.281582	0	0.822453	1
SLC30A4_3	SLC30A4	374.249	-0.261061	0.453225	0	0.717695	1
SLC7A8_1	SLC7A8	465.874	-0.261298	0.331278	0	0.784873	1
SLC25A24_4	SLC25A24	300.428	-0.261349	0.367529	0	0.761488	1
SLC12A4_1	SLC12A4	283.178	-0.261692	0.431847	0	0.727737	1
SLC23A1_6	SLC23A1	222.387	-0.261836	0.375132	0	0.757407	1
SLC28A1_4	SLC28A1	380.462	-0.26227	0.359006	0	0.767472	1
RHAG_5	RHAG	439.735	-0.262532	0.389538	0	0.74983	1
SLC27A4_4	SLC27A4	368.222	-0.263024	0.41155	0	0.738624	1
FLVCR2_1	FLVCR2	321.26	-0.263164	0.356519	0	0.769788	1
CEP85_4	CEP85	106.059	-0.263726	0.512934	0	0.696427	1
SLC35C1_6	SLC35C1	261.555	-0.263851	0.384358	0	0.753792	1
SLC26A7_5	SLC26A7	609.074	-0.264312	0.394228	0	0.748716	1
neg_control_40	neg	538.438	-0.264428	0.314534	0	0.799741	1
SLC6A9_3	SLC6A9	659.58	-0.26487	0.288854	0	0.820421	1
SLC38A4_3	SLC38A4	334.163	-0.265396	0.338531	0	0.783469	1
FLVCR2_3	FLVCR2	490.215	-0.265752	0.347677	0	0.777675	1
neg_control_87	neg	1410.14	-0.266135	0.315712	0	0.800376	1
neg_control_111	neg	385.397	-0.2665	0.377373	0	0.759967	1
neg_control_60	neg	593.221	-0.267611	0.323379	0	0.796036	1
SLC6A9_4	SLC6A9	176.307	-0.268145	0.434669	0	0.731348	1
SLC4A3_6	SLC4A3	643.482	-0.268614	0.350953	0	0.777979	1
SLC7A8_3	SLC7A8	347.803	-0.268984	0.307959	0	0.808788	1
SLC25A13_2	SLC25A13	665.222	-0.269242	0.382567	0	0.759215	1
SLC7A5P1_3	SLC7A5P1	182.134	-0.270631	0.40191	0	0.749641	1
SLC40A1_2	SLC40A1	501.948	-0.270996	0.331531	0	0.793152	1
SLC37A4_5	SLC37A4	467.206	-0.271272	0.307698	0	0.811008	1
SLC6A4_6	SLC6A4	273.838	-0.271356	0.380438	0	0.762161	1
SLC25A52_2	SLC25A52	354.81	-0.271398	0.425764	0	0.738081	1
SLC38A4_1	SLC38A4	324.851	-0.271411	0.358192	0	0.775692	1
SLC13A5_3	SLC13A5	440.006	-0.27145	0.326523	0	0.797108	1
SLC7A6_2	SLC7A6	549.196	-0.271486	0.3075	0	0.81135	1
SLC13A3_4	SLC13A3	198.841	-0.271979	0.363925	0	0.772573	1
SLC25A29_5	SLC25A29	189.053	-0.272203	0.54179	0	0.692312	1
SLC2A3P1_6	SLC2A3P1	969.677	-0.272982	0.346607	0	0.784529	1
SLC25A47_5	SLC25A47	799.249	-0.275089	0.283776	0	0.833824	1
SLC13A2_6	SLC13A2	479.025	-0.277324	0.354853	0	0.782751	1
MFSD7_6	MFSD7	506.162	-0.277777	0.34644	0	0.788667	1
SLC2A5_5	SLC2A5	394.683	-0.277984	0.334463	0	0.797051	1
SLC9B2_5	SLC9B2	402.374	-0.279436	0.341116	0	0.793659	1
neg_control_75	neg	611.045	-0.280861	0.280776	0	0.841419	1
SLC24A4_4	SLC24A4	504.014	-0.280988	0.277969	0	0.843958	1
SLC2A6_2	SLC2A6	485.193	-0.281483	0.350752	0	0.788872	1
SLC35E3_1	SLC35E3	456.494	-0.282036	0.296693	0	0.829096	1
SLC35G1_2	SLC35G1	205.497	-0.282209	0.5309	0	0.702487	1
SLC30A9_5	SLC30A9	518.374	-0.282419	0.334135	0	0.801007	1
SLC7A11_6	SLC7A11	418.275	-0.282831	0.411174	0	0.75423	1
SLC25A23_5	SLC25A23	567.845	-0.284081	0.3055	0	0.823785	1
SLC35F1_4	SLC35F1	250.561	-0.284287	0.441276	0	0.74029	1
SLC10A1_2	SLC10A1	837.238	-0.286587	0.262116	0	0.862882	1
SLC17A1_1	SLC17A1	1165.16	-0.286633	0.257482	0	0.867192	1
SLC5A6_4	SLC5A6	404.623	-0.288018	0.36614	0	0.784251	1
SLC38A7_3	SLC38A7	451.055	-0.288451	0.297702	0	0.833709	1
NIPBL_3	NIPBL	343.826	-0.28846	0.346058	0	0.797735	1
FLVCR2_2	FLVCR2	428.87	-0.292223	0.396712	0	0.769322	1
SLC7A3_3	SLC7A3	194.229	-0.293064	0.379342	0	0.780108	1
CTNNBL1_6	CTNNBL1	601.78	-0.293322	0.385879	0	0.776415	1
neg_control_13	neg	696.441	-0.294047	0.271669	0	0.860456	1
SLC35A3_1	SLC35A3	472.944	-0.295667	0.369811	0	0.788002	1
SLC7A4_5	SLC7A4	862.739	-0.295938	0.269039	0	0.86433	1
SLC16A7_3	SLC16A7	413.545	-0.296436	0.30271	0	0.836278	1
SLC15A4_6	SLC15A4	187.246	-0.296944	0.504323	0	0.722001	1
SLC30A6_3	SLC30A6	498.796	-0.298616	0.311025	0	0.831499	1
SLC9A9_4	SLC9A9	327.287	-0.298624	0.405875	0	0.76906	1
UCP1_3	UCP1	402.308	-0.29863	0.335241	0	0.81348	1
SLC6A20_3	SLC6A20	366.237	-0.299536	0.346039	0	0.806649	1
SLC44A3_2	SLC44A3	594.084	-0.299584	0.320877	0	0.824755	1
SLC41A3_2	SLC41A3	568.94	-0.29972	0.327745	0	0.81977	1
SLC8B1_4	SLC8B1	626.606	-0.299769	0.353012	0	0.802109	1
SLC29A3_3	SLC29A3	310.952	-0.300106	0.352889	0	0.802456	1
SLC2A6_6	SLC2A6	509.672	-0.300602	0.309063	0	0.834629	1
SLC25A42_6	SLC25A42	763.784	-0.301221	0.30012	0	0.842231	1
SLC9B2_1	SLC9B2	387.881	-0.30158	0.335055	0	0.815964	1
SLC25A34_5	SLC25A34	359.794	-0.301871	0.314981	0	0.831064	1
SLC4A5_6	SLC4A5	662.639	-0.302864	0.298224	0	0.84508	1
SLC35A4_1	SLC35A4	395.47	-0.304305	0.335359	0	0.817903	1
SLC46A3_1	SLC46A3	503.523	-0.304382	0.293715	0	0.849972	1
SLC25A17_12	SLC25A17	306.484	-0.304849	0.416076	0	0.768122	1
SLC18A2_6	SLC18A2	300.962	-0.305962	0.362	0	0.801	1
SLC44A4_4	SLC44A4	167.675	-0.306249	0.518574	0	0.722592	1
SLC16A11_4	SLC16A11	267.289	-0.30679	0.376848	0	0.792205	1
SLC16A10_5	SLC16A10	479.46	-0.308794	0.299065	0	0.849088	1
SLC35A3_5	SLC35A3	764.678	-0.309285	0.293403	0	0.854089	1
SLC9A2_2	SLC9A2	498.897	-0.309587	0.346958	0	0.813881	1
SLC29A2_6	SLC29A2	338.884	-0.310502	0.430616	0	0.764565	1
SLC12A8_4	SLC12A8	629.225	-0.31054	0.320001	0	0.834085	1
UCP1_5	UCP1	532.328	-0.310658	0.356901	0	0.807968	1
SLC25A19_6	SLC25A19	364.607	-0.311606	0.312505	0	0.840648	1
SLC38A9_1	SLC38A9	306.056	-0.31216	0.380223	0	0.794174	1
SLC9C2_6	SLC9C2	783.066	-0.312789	0.304254	0	0.848038	1
SLC27A4_5	SLC27A4	261.016	-0.31282	0.388893	0	0.789413	1
neg_control_44	neg	502.655	-0.313582	0.330219	0	0.828847	1
SLC22A3_1	SLC22A3	169.732	-0.314224	0.513808	0	0.729585	1
SLC1A7_5	SLC1A7	184.213	-0.314245	0.395214	0	0.78673	1
SLC28A1_1	SLC28A1	318.307	-0.314495	0.351614	0	0.814455	1
RPTOR_6	RPTOR	184.505	-0.314611	0.439605	0	0.762902	1
SLC26A7_2	SLC26A7	420.987	-0.314851	0.336385	0	0.825359	1
SLC44A2_2	SLC44A2	307.131	-0.316755	0.420556	0	0.77433	1
SLC6A11_4	SLC6A11	290.552	-0.317023	0.397203	0	0.787605	1
SLC25A1_1	SLC25A1	620.809	-0.318449	0.29515	0	0.859693	1
SLC27A1_3	SLC27A1	328.734	-0.318454	0.343069	0	0.823362	1
SLC11A2_2	SLC11A2	55.4305	-0.31888	0.704597	0	0.674571	1
SLC27A5_5	SLC27A5	274	-0.319332	0.366319	0	0.808322	1
SLC22A18_3	SLC22A18	712.252	-0.319434	0.301319	0	0.855455	1
neg_control_116	neg	743.83	-0.319507	0.264057	0	0.886859	1
SLC2A9_3	SLC2A9	804.48	-0.320023	0.339546	0	0.827032	1
SLC10A3_6	SLC10A3	533.719	-0.320173	0.281409	0	0.872387	1
SLC7A1_4	SLC7A1	591.512	-0.321593	0.297688	0	0.859996	1
SLC22A6_4	SLC22A6	357.007	-0.32271	0.345482	0	0.82487	1
SLC24A5_6	SLC24A5	868.505	-0.323627	0.309348	0	0.852257	1
SLC26A11_6	SLC26A11	744.826	-0.323897	0.266342	0	0.888026	1
SLC52A3_2	SLC52A3	300.962	-0.324697	0.358047	0	0.817759	1
SLC15A4_1	SLC15A4	340.918	-0.324759	0.370492	0	0.809637	1
SLC6A3_5	SLC6A3	943.83	-0.325574	0.256182	0	0.898113	1
SLC27A3_5	SLC27A3	220.975	-0.326015	0.417561	0	0.782528	1
SLC3A1_2	SLC3A1	663.476	-0.326622	0.352051	0	0.823236	1
SLC5A4_6	SLC5A4	370.715	-0.327897	0.354864	0	0.822259	1
SLC39A13_1	SLC39A13	319.976	-0.328249	0.315073	0	0.851252	1
SLC1A5_1	SLC1A5	159.226	-0.328629	0.449397	0	0.767692	1
SLC30A3_3	SLC30A3	441.925	-0.328787	0.341885	0	0.831897	1
SLC25A46_6	SLC25A46	421.866	-0.329219	0.35503	0	0.823114	1
RPL13A_2	RPL13A	374.317	-0.329421	0.339035	0	0.834386	1
SLC25A42_1	SLC25A42	411.301	-0.329787	0.39415	0	0.798621	1
SLC7A2_4	SLC7A2	361.536	-0.33114	0.381304	0	0.807423	1
SLC8A1_2	SLC8A1	436.095	-0.331193	0.355947	0	0.823933	1
SLC25A3_3	SLC25A3	289.905	-0.331936	0.343022	0	0.833398	1
SLC13A2_4	SLC13A2	266.837	-0.332587	0.379434	0	0.80963	1
SLC25A31_3	SLC25A31	274.023	-0.332852	0.392606	0	0.801726	1
neg_control_74	neg	691.435	-0.334858	0.267861	0	0.894372	1
SLC35C1_5	SLC35C1	383.878	-0.335063	0.353795	0	0.828194	1
SLC25A10_2	SLC25A10	151.312	-0.335251	0.679283	0	0.689183	1
SLC37A3_6	SLC37A3	394.485	-0.336086	0.34342	0	0.836122	1
SLC9A7_3	SLC9A7	494.893	-0.337929	0.286496	0	0.880906	1
SLC46A1_2	SLC46A1	386.829	-0.339004	0.377799	0	0.815224	1
SAE1_4	SAE1	290.973	-0.339064	0.38473	0	0.810923	1
SLC11A1_6	SLC11A1	413.583	-0.340523	0.367359	0	0.823024	1
SLC9B2_2	SLC9B2	355.811	-0.340553	0.360056	0	0.827883	1
neg_control_102	neg	517.005	-0.340974	0.337967	0	0.843488	1
SLC6A2_1	SLC6A2	463.19	-0.341549	0.327926	0	0.851188	1
SLC26A8_4	SLC26A8	580.907	-0.342634	0.289709	0	0.881533	1
SLC25A6_5	SLC25A6	257.486	-0.346247	0.48639	0	0.761728	1
SLC6A13_2	SLC6A13	911.969	-0.346328	0.278426	0	0.893228	1
RHBG_4	RHBG	402.418	-0.34665	0.330863	0	0.852615	1
RHAG_4	RHAG	476.015	-0.348447	0.369305	0	0.827293	1
SLC30A1_2	SLC30A1	410.464	-0.348828	0.342179	0	0.846001	1
SLC45A3_2	SLC45A3	432.584	-0.349063	0.350452	0	0.840384	1
SLC33A1_2	SLC33A1	554.715	-0.349157	0.348901	0	0.841522	1
SLC12A2_1	SLC12A2	162.12	-0.350073	0.500247	0	0.757974	1
SLC22A25_2	SLC22A25	334.67	-0.350629	0.336207	0	0.851502	1
SLC3A1_3	SLC3A1	353.064	-0.350801	0.410561	0	0.80357	1
SLC28A2_4	SLC28A2	186.968	-0.351456	0.415968	0	0.80092	1
SLC35B4_3	SLC35B4	566.877	-0.351996	0.303447	0	0.876974	1
SLC7A10_3	SLC7A10	245.011	-0.352198	0.395131	0	0.813628	1
SLC14A1_2	SLC14A1	550.243	-0.352223	0.334775	0	0.853627	1
SLC23A1_4	SLC23A1	771.427	-0.35427	0.301466	0	0.880034	1
SLC4A5_1	SLC4A5	534.095	-0.354358	0.321083	0	0.865124	1
SLC17A6_1	SLC17A6	143.755	-0.355919	0.479721	0	0.770935	1
SLC35D3_1	SLC35D3	265.705	-0.356192	0.350194	0	0.845454	1
SLC25A16_1	SLC25A16	402.658	-0.357134	0.384109	0	0.823756	1
SLC45A1_3	SLC45A1	411.803	-0.35824	0.317587	0	0.870341	1
SLC46A3_4	SLC46A3	586.176	-0.359116	0.444514	0	0.790421	1
SLC39A9_3	SLC39A9	293.863	-0.359225	0.375608	0	0.830561	1
SLC47A2_6	SLC47A2	412.296	-0.360051	0.43358	0	0.796848	1
SLC16A3_6	SLC16A3	669.488	-0.360752	0.351861	0	0.847381	1
SLC25A1_3	SLC25A1	155.472	-0.360964	0.44511	0	0.791304	1
SLC35A1_5	SLC35A1	276.438	-0.362475	0.422944	0	0.804286	1
SLC36A2_1	SLC36A2	567.426	-0.362571	0.352109	0	0.848428	1
SLC30A8_4	SLC30A8	782.736	-0.362894	0.275645	0	0.906001	1
SLC27A3_6	SLC27A3	428.906	-0.362965	0.32256	0	0.869761	1
SLC6A6_1	SLC6A6	331.839	-0.364066	0.341604	0	0.856732	1
SLC16A5_6	SLC16A5	497.346	-0.365088	0.289579	0	0.896301	1
SLC38A3_2	SLC38A3	373.974	-0.366471	0.363661	0	0.843207	1
RHAG_6	RHAG	218.908	-0.369113	0.385335	0	0.830944	1
SLCO2B1_6	SLCO2B1	531.91	-0.369115	0.31156	0	0.881938	1
SLC6A9_6	SLC6A9	499.126	-0.369677	0.286659	0	0.901406	1
SLC7A2_3	SLC7A2	502.18	-0.369809	0.342938	0	0.859562	1
SLC22A12_4	SLC22A12	577.121	-0.370266	0.280684	0	0.906442	1
SLC4A3_1	SLC4A3	261.386	-0.370533	0.358063	0	0.849625	1
SLC12A5_2	SLC12A5	363.755	-0.37103	0.314272	0	0.881119	1
SLC39A8_2	SLC39A8	239.13	-0.371799	0.531977	0	0.757693	1
SLC6A8_3	SLC6A8	336.822	-0.372141	0.472787	0	0.784395	1
SLC35E4_2	SLC35E4	573.001	-0.372651	0.346032	0	0.859243	1
SLCO4A1_4	SLCO4A1	284.209	-0.373937	0.388804	0	0.831916	1
SLC31A1_6	SLC31A1	932.251	-0.374188	0.278423	0	0.910518	1
SLC2A3P1_4	SLC2A3P1	924.083	-0.375153	0.299119	0	0.895114	1
SLC2A12_5	SLC2A12	361.622	-0.376596	0.310908	0	0.887105	1
SLC14A2_4	SLC14A2	392.042	-0.376646	0.369401	0	0.846044	1
NBAS_2	NBAS	503.889	-0.377405	0.33323	0	0.871301	1
SLC25A28_6	SLC25A28	445.604	-0.377517	0.353792	0	0.857028	1
SLC25A17_1	SLC25A17	639.742	-0.378303	0.292532	0	0.902029	1
SLC35E3_2	SLC35E3	204.925	-0.378869	0.391848	0	0.833197	1
SLC6A14_3	SLC6A14	456.512	-0.379874	0.362807	0	0.852459	1
SLC33A1_5	SLC33A1	187.214	-0.380487	0.451804	0	0.800148	1
SLC18A1_1	SLC18A1	677.817	-0.380815	0.310173	0	0.890229	1
SLC50A1_5	SLC50A1	548.746	-0.382138	0.295334	0	0.902153	1
SLC50A1_3	SLC50A1	630.167	-0.382546	0.292574	0	0.904482	1
SLC22A9_1	SLC22A9	223.338	-0.382646	0.442908	0	0.80619	1
SLC35G3_5	SLC35G3	347.093	-0.383059	0.46395	0	0.795498	1
neg_control_98	neg	636.34	-0.383862	0.329354	0	0.878092	1
SLCO4A1_5	SLCO4A1	443.181	-0.384386	0.329256	0	0.878484	1
SLC10A7_2	SLC10A7	355.299	-0.385761	0.44193	0	0.808642	1
SLC20A2_3	SLC20A2	157.109	-0.386018	0.640059	0	0.726778	1
SLC39A10_4	SLC39A10	634.999	-0.387974	0.387184	0	0.841838	1
SLC35A2_6	SLC35A2	186.174	-0.388468	0.476836	0	0.792372	1
SLC46A2_6	SLC46A2	244.609	-0.389086	0.46214	0	0.800084	1
SLC4A2_5	SLC4A2	289.817	-0.390033	0.433841	0	0.81568	1
SLC2A2_6	SLC2A2	293.63	-0.39061	0.383428	0	0.845834	1
SLC22A6_3	SLC22A6	356.096	-0.391139	0.406642	0	0.831944	1
SLC5A8_5	SLC5A8	274.776	-0.391262	0.382078	0	0.847092	1
SLC38A7_6	SLC38A7	534.823	-0.391481	0.318181	0	0.890721	1
SLCO4A1_1	SLCO4A1	491.044	-0.391504	0.32458	0	0.886127	1
SLC25A38_2	SLC25A38	872.453	-0.39184	0.287191	0	0.913778	1
SLC26A8_6	SLC26A8	508.139	-0.392025	0.310681	0	0.896494	1
SLC13A4_3	SLC13A4	295.369	-0.392506	0.327372	0	0.884728	1
SLC38A5_6	SLC38A5	308.268	-0.395065	0.332197	0	0.882829	1
SLC25A39_1	SLC25A39	480.73	-0.39517	0.340411	0	0.877151	1
SLC39A10_5	SLC39A10	317.099	-0.395673	0.374712	0	0.854502	1
SLC17A6_6	SLC17A6	229.176	-0.396302	0.35319	0	0.869083	1
SLC25A37_1	SLC25A37	188.876	-0.396766	0.400439	0	0.839115	1
SLC17A5_1	SLC17A5	807.879	-0.398391	0.298361	0	0.909105	1
SLC36A3_3	SLC36A3	271.579	-0.398646	0.559103	0	0.76208	1
SLC38A4_5	SLC38A4	387.859	-0.399703	0.381423	0	0.852664	1
SLC2A13_5	SLC2A13	154.39	-0.400045	0.500385	0	0.787993	1
SLC25A44_6	SLC25A44	539.589	-0.400222	0.375371	0	0.856834	1
SLC20A2_6	SLC20A2	422.449	-0.400739	0.301358	0	0.908204	1
SLC22A25_3	SLC22A25	790.653	-0.400821	0.349197	0	0.874482	1
SLC4A7_5	SLC4A7	363.765	-0.401129	0.341667	0	0.87981	1
SLC5A9_2	SLC5A9	402.296	-0.401164	0.489213	0	0.793897	1
SLC8B1_2	SLC8B1	317.833	-0.403165	0.453738	0	0.812875	1
SLC6A13_5	SLC6A13	292.034	-0.403971	0.368256	0	0.863676	1
SLC46A1_1	SLC46A1	317.139	-0.404694	0.338155	0	0.884302	1
SLC35G4_5	SLC35G4	333.75	-0.405883	0.408789	0	0.839618	1
SLC12A5_5	SLC12A5	704.232	-0.405954	0.26983	0	0.933772	1
MTCH1_3	MTCH1	271.314	-0.406941	0.471804	0	0.8058	1
SLC13A2_5	SLC13A2	207.667	-0.407641	0.420507	0	0.833828	1
SLC16A12_1	SLC16A12	477.399	-0.408427	0.310187	0	0.906032	1
SLCO5A1_3	SLCO5A1	261.76	-0.408515	0.366723	0	0.867352	1
SLC26A2_3	SLC26A2	804.572	-0.40852	0.35312	0	0.876341	1
SLC7A7_3	SLC7A7	419.889	-0.408542	0.411887	0	0.839371	1
SLC2A2_3	SLC2A2	257.754	-0.408646	0.429054	0	0.829562	1
SLC39A1_5	SLC39A1	433.699	-0.408661	0.329654	0	0.892451	1
VMP1_2	VMP1	276.344	-0.408957	0.372755	0	0.863705	1
SLC35D3_5	SLC35D3	720.603	-0.409022	0.415775	0	0.837383	1
SLC25A23_4	SLC25A23	484.4	-0.409857	0.3263	0	0.895455	1
SLC23A3_6	SLC23A3	467.981	-0.409935	0.382576	0	0.858031	1
SLC23A2_2	SLC23A2	213.775	-0.410695	0.542958	0	0.775296	1
SLC6A16_3	SLC6A16	262.176	-0.410884	0.353534	0	0.877426	1
SLC16A3_2	SLC16A3	769.443	-0.411648	0.38598	0	0.856902	1
SLC17A2_5	SLC17A2	819.304	-0.411784	0.304302	0	0.912005	1
SLC35A5_3	SLC35A5	419.458	-0.412344	0.453319	0	0.818487	1
SLC12A7_3	SLC12A7	411.995	-0.412754	0.350941	0	0.880229	1
SLC25A43_3	SLC25A43	558.607	-0.413126	0.330336	0	0.894464	1
neg_control_101	neg	512.057	-0.413897	0.337093	0	0.890246	1
SLC15A1_1	SLC15A1	453.532	-0.414456	0.298437	0	0.917547	1
SLC22A31_2	SLC22A31	392.733	-0.414666	0.319558	0	0.902792	1
SLC7A2_1	SLC7A2	482.522	-0.414927	0.290393	0	0.923476	1
SLC2A8_7	SLC2A8	304.253	-0.416196	0.372532	0	0.868047	1
SLC41A1_3	SLC41A1	332.641	-0.416649	0.36412	0	0.873743	1
SLC47A1_6	SLC47A1	636.112	-0.416727	0.355433	0	0.879492	1
SLC5A7_2	SLC5A7	502.846	-0.417376	0.369751	0	0.87051	1
neg_control_24	neg	542.445	-0.417576	0.375536	0	0.866919	1
SLC1A5_5	SLC1A5	365.635	-0.41774	0.457986	0	0.819148	1
neg_control_68	neg	464.449	-0.418105	0.405003	0	0.849046	1
neg_control_105	neg	806.851	-0.41976	0.320357	0	0.904951	1
SLC19A2_3	SLC19A2	263.795	-0.420012	0.378704	0	0.866302	1
SLC22A24_5	SLC22A24	337.426	-0.420192	0.370897	0	0.871374	1
SLC30A6_2	SLC30A6	290.978	-0.422218	0.363106	0	0.877543	1
SLC38A6_4	SLC38A6	4.68967	-0.42312	1.96477	0	0.585254	1
SLC35F5_3	SLC35F5	301.856	-0.424363	0.379613	0	0.868192	1
SLC14A2_3	SLC14A2	467.6	-0.424747	0.304937	0	0.918175	1
SLC35G1_1	SLC35G1	117.936	-0.426266	0.496302	0	0.804798	1
SLC12A4_5	SLC12A4	556.963	-0.426454	0.367784	0	0.876879	1
[truncated: 628 more rows]

## Sheet: KBM7fadd-_TNF10_fgsea
GeneName	aLFC	pval	padj	ES	NES	nMoreExtreme	leadingEdge	size	totalSize
SLC39A7	2.62708	1.24333e-05	0.000683831	0.96467	1.87005	6	SLC39A7_5 ; SLC39A7_2 ; SLC39A7_4 ; SLC39A7_3 ; SLC39A7_6	5	6
SLC16A12	2.8022	0.00231269	0.0268672	0.984273	1.48789	1193	SLC16A12_3 ; SLC16A12_6	2	6
SLC46A2	2.37236	0.00244247	0.0268672	0.98389	1.48731	1260	SLC46A2_1 ; SLC46A2_4	2	6
SLC25A45	1.66457	0.00221629	0.0268672	0.919386	1.6726	1217	SLC25A45_6 ; SLC25A45_1 ; SLC25A45_5 ; SLC25A45_2	4	6
KANSL1	1.33383	0.000988049	0.0268672	0.93666	1.70402	542	KANSL1_5 ; KANSL1_3 ; KANSL1_2 ; KANSL1_4	4	6
SLC35B3	2.07626	0.01087	0.0528572	0.963176	1.456	5611	SLC35B3_6 ; SLC35B3_1	2	6
SLC35E1P1	1.82192	0.0113078	0.0528572	0.962409	1.45484	5837	SLC35E1P1_6 ; SLC35E1P1_2	2	6
MFSD7	1.73556	0.00775754	0.0528572	0.926708	1.55558	4143	MFSD7_2 ; MFSD7_4 ; MFSD7_1	3	6
SLC34A3	1.6571	0.00708529	0.0528572	0.970848	1.4676	3657	SLC34A3_3 ; SLC34A3_2	2	6
SLC36A1	1.73059	0.00887138	0.0528572	0.923254	1.54978	4738	SLC36A1_1 ; SLC36A1_5 ; SLC36A1_3	3	6
RCC1	1.52363	0.0115325	0.0528572	0.962025	1.45426	5953	RCC1_1 ; RCC1_4	2	6
SLC22A20	1.58409	0.00993326	0.0528572	0.877159	1.59578	5458	SLC22A20_4 ; SLC22A20_1 ; SLC22A20_3 ; SLC22A20_6	4	6
SLC25A51	1.9169	0.0174479	0.0609092	0.952436	1.43977	9007	SLC25A51_4 ; SLC25A51_3	2	6
SLC32A1	1.5944	0.017719	0.0609092	0.952052	1.43919	9147	SLC32A1_2 ; SLC32A1_4	2	6
SLC5A12	1.54889	0.0154218	0.0609092	0.955504	1.4444	7961	SLC5A12_2 ; SLC5A12_4	2	6
FLVCR1	1.06982	0.016335	0.0609092	0.904068	1.51757	8725	FLVCR1_6 ; FLVCR1_5 ; FLVCR1_2	3	6
SLC52A2	1.83327	0.0232838	0.0640948	0.944381	1.42759	12020	SLC52A2_2 ; SLC52A2_5	2	6
SLC6A17	1.45135	0.0244726	0.0640948	0.888718	1.49181	13072	SLC6A17_4 ; SLC6A17_3 ; SLC6A17_2	3	6
SLC5A2	1.49801	0.023493	0.0640948	0.943997	1.42701	12128	SLC5A2_2 ; SLC5A2_3	2	6
SLC1A3	1.18272	0.0223404	0.0640948	0.892556	1.49825	11933	SLC1A3_1 ; SLC1A3_5 ; SLC1A3_4	3	6
SLC9A6	1.59234	0.0210431	0.0640948	0.894858	1.50211	11240	SLC9A6_2 ; SLC9A6_1 ; SLC9A6_3	3	6
SLC25A38	1.24309	0.0262042	0.0655104	0.885649	1.48665	13997	SLC25A38_1 ; SLC25A38_3 ; SLC25A38_6	3	6
SLC17A4	0.858295	0.028335	0.0677576	0.834549	1.51826	15571	SLC17A4_6 ; SLC17A4_3 ; SLC17A4_2 ; SLC17A4_5	4	6
SLC25A31	1.29387	0.0324847	0.0737962	0.876055	1.47055	17352	SLC25A31_2 ; SLC25A31_1 ; SLC25A31_4	3	6
SLC52A3	1.16804	0.0335437	0.0737962	0.932106	1.40903	17317	SLC52A3_3 ; SLC52A3_5	2	6
SLC24A1	1.16969	0.0356492	0.0754118	0.929804	1.40555	18404	SLC24A1_5 ; SLC24A1_3	2	6
SLC22A1	2.00417	0.0413128	0.0778158	0.924051	1.39686	21328	SLC22A1_4 ; SLC22A1_5	2	6
SLC25A14	1.39517	0.0438598	0.0778158	0.921366	1.3928	22643	SLC25A14_5 ; SLC25A14_2	2	6
SLC22A31	1.39358	0.0409021	0.0778158	0.924434	1.39744	21116	SLC22A31_1 ; SLC22A31_4	2	6
SLC17A1	1.24778	0.0393758	0.0778158	0.925969	1.39976	20328	SLC17A1_2 ; SLC17A1_4	2	6
SLC26A5	1.1384	0.0431567	0.0778158	0.922133	1.39396	22280	SLC26A5_4 ; SLC26A5_1	2	6
SLC24A5	1.44851	0.0497229	0.0818441	0.915612	1.3841	25670	SLC24A5_2 ; SLC24A5_4	2	6
SLC44A5	1.44129	0.0505945	0.0818441	0.914845	1.38294	26120	SLC44A5_2 ; SLC44A5_1	2	6
SLC26A1	1.29832	0.0493336	0.0818441	0.915995	1.38468	25469	SLC26A1_5 ; SLC26A1_6	2	6
SLC35E1	1.02672	0.05227	0.0821385	0.91331	1.38062	26985	SLC35E1_6 ; SLC35E1_5	2	6
SLC16A3	1.81933	0.0552025	0.0834196	0.910625	1.37656	28499	SLC16A3_4 ; SLC16A3_5	2	6
SLCO1B3	0.998471	0.0561187	0.0834196	0.909858	1.3754	28972	SLCO1B3_2 ; SLCO1B3_4	2	6
SLC35F3	1.2529	0.0595838	0.0840285	0.906789	1.37076	30761	SLC35F3_4 ; SLC35F3_2	2	6
SLC6A19	1.22362	0.0582454	0.0840285	0.90794	1.3725	30070	SLC6A19_6 ; SLC6A19_1	2	6
SLC4A8	1.03628	0.0634616	0.0872597	0.903337	1.36554	32763	SLC4A8_3 ; SLC4A8_1	2	6
SLC11A1	1.01599	0.0671417	0.0879237	0.900269	1.36091	34663	SLC11A1_3 ; SLC11A1_4	2	6
SLC35F2	0.943568	0.0658033	0.0879237	0.901419	1.36265	33972	SLC35F2_6 ; SLC35F2_3	2	6
SLC25A18	1.43349	0.0719879	0.0879852	0.896433	1.35511	37165	SLC25A18_2 ; SLC25A18_4	2	6
SLC18A3	1.12199	0.069991	0.0879852	0.897967	1.35743	36134	SLC18A3_1 ; SLC18A3_3	2	6
SLC39A3	1.09388	0.0705023	0.0879852	0.897583	1.35685	36398	SLC39A3_6 ; SLC39A3_1	2	6
SLC4A5	1.23891	0.0779072	0.0931499	0.89183	1.34815	40221	SLC4A5_5 ; SLC4A5_4	2	6
SLC44A2	1.16016	0.0810605	0.094858	0.889528	1.34467	41849	SLC44A2_3 ; SLC44A2_4	2	6
SLC17A2	0.9625	0.0833713	0.0955296	0.88761	1.34177	43042	SLC17A2_4 ; SLC17A2_6	2	6
SLC2A5	0.936187	0.097108	0.108999	0.877637	1.32669	50134	SLC2A5_1 ; SLC2A5_3	2	6
SLCO1B1	0.897888	0.101509	0.11166	0.874568	1.32206	52406	SLCO1B1_1 ; SLCO1B1_6	2	6
SLC41A3	0.957099	0.107742	0.116192	0.870349	1.31568	55624	SLC41A3_6 ; SLC41A3_3	2	6
SLC22A18	1.25415	0.114215	0.119769	0.86613	1.3093	58966	SLC22A18_5 ; SLC22A18_4	2	6
SLC43A2	0.834035	0.115414	0.119769	0.865362	1.30814	59585	SLC43A2_5 ; SLC43A2_6	2	6
SLC39A11	1.37434	0.124279	0.126581	0.859609	1.29944	64162	SLC39A11_2 ; SLC39A11_3	2	6
DYRK1A	1.40931	0.142843	0.142843	0.848101	1.28205	73746	DYRK1A_3 ; DYRK1A_5	2	6

## Sheet: KBM7fadd-_Smac5_deseq2
sgRNA	GeneName	baseMean	log2FoldChange	lfcSE	stat	pvalue	padj
SLC25A51_4	SLC25A51	3746.4	4.5902	0.361411	12.7008	2.92676e-37	9.54488e-35
SLC22A1_4	SLC22A1	6212.59	4.34951	0.272565	15.9577	1.25992e-57	1.64357e-54
SLC35E1P1_6	SLC35E1P1	5306.62	4.09063	0.363355	11.2579	1.05835e-29	2.51022e-27
SLC13A5_3	SLC13A5	2874.35	4.05084	0.247339	16.3777	1.38057e-60	3.6019e-57
SLC22A20_4	SLC22A20	2133.17	3.98167	0.281464	14.1463	9.84516e-46	8.56201e-43
SLC1A1_2	SLC1A1	1655.02	3.85033	0.276247	13.938	1.86105e-44	1.21387e-41
SLC6A17_4	SLC6A17	2464.78	3.77863	0.369296	10.232	7.12873e-25	1.03327e-22
SLC39A7_2	SLC39A7	2459.13	3.66512	0.267073	13.7233	3.68212e-43	1.92133e-40
SLC30A5_5	SLC30A5	3075.9	3.66052	0.343376	10.6604	7.79704e-27	1.45303e-24
SLC43A1_3	SLC43A1	5226.38	3.62085	0.330767	10.9468	3.44102e-28	7.48135e-26
SLC27A3_2	SLC27A3	6323.36	3.43783	0.265648	12.9413	1.31574e-38	5.2477e-36
SLC4A4_5	SLC4A4	1308.9	3.36967	0.488136	6.90314	2.54335e-12	1.252e-10
SLC2A2_5	SLC2A2	8590.12	3.35054	0.259007	12.9361	1.40797e-38	5.2477e-36
UCP1_5	UCP1	1971.89	3.29669	0.344511	9.56917	5.38853e-22	5.85778e-20
SLC35A3_1	SLC35A3	1369.72	3.23071	0.314046	10.2874	4.01615e-25	6.1636e-23
SLC25A6_4	SLC25A6	2009.07	3.2147	0.316554	10.1553	1.56918e-24	2.15473e-22
SLC35G2_4	SLC35G2	4434.25	3.21291	0.319591	10.0532	4.44609e-24	5.79992e-22
SLC7A5_1	SLC7A5	2570.75	3.19442	0.294813	10.8354	1.16949e-27	2.34707e-25
SLC8A1_1	SLC8A1	608.66	3.18481	0.897126	3.55002	0.000192602	0.00230504
SLC25A1_1	SLC25A1	1888.87	3.15948	0.329399	9.59165	4.33454e-22	4.91687e-20
VPS13D_3	VPS13D	482.047	3.11801	1.13922	2.73697	0.00310036	0.0247365
SLC22A4_2	SLC22A4	2405.12	3.06924	0.265651	11.5537	3.53676e-31	9.2274e-29
SLC16A12_3	SLC16A12	8163.35	3.06608	0.244275	12.5518	1.94381e-36	5.63488e-34
SLC4A8_5	SLC4A8	1491.01	3.02487	0.337358	8.96635	1.53252e-19	1.33278e-17
SLC39A7_4	SLC39A7	2173.58	2.96995	0.306211	9.69903	1.52195e-22	1.89084e-20
SLC35F6_2	SLC35F6	1546.63	2.94945	0.306338	9.6281	3.04223e-22	3.60781e-20
SLC25A1_6	SLC25A1	2222.07	2.91001	0.321363	9.05522	6.81494e-20	6.25633e-18
SLC25A35_3	SLC25A35	1301.5	2.86302	0.269456	10.6252	1.13747e-26	1.97844e-24
neg_control_50	neg	2192.29	2.8579	0.383271	7.45661	4.43902e-14	2.57364e-12
SLC26A8_2	SLC26A8	1869.14	2.84555	0.344149	8.26837	6.79002e-17	4.66188e-15
SLC39A7_5	SLC39A7	2401.77	2.68204	0.259946	10.3177	2.93087e-25	4.77916e-23
RCC1_1	RCC1	525.939	2.67528	0.517508	5.16955	1.17328e-07	2.86084e-06
SLC37A2_2	SLC37A2	3642.31	2.65848	0.302269	8.79507	7.14775e-19	5.82765e-17
SLC29A4_2	SLC29A4	3071.76	2.6144	0.281311	9.29362	7.4566e-21	7.20528e-19
SLC25A29_4	SLC25A29	728.174	2.61268	0.369944	7.06237	8.18408e-13	4.35761e-11
SLC48A1_2	SLC48A1	2153.07	2.587	0.355811	7.27071	1.78805e-13	9.92557e-12
SLC1A7_2	SLC1A7	865.04	2.58157	0.30039	8.59406	4.19755e-18	3.221e-16
SLC10A3_1	SLC10A3	1112.76	2.55482	0.339719	7.52039	2.73061e-14	1.61913e-12
PAFAH1B1_4	PAFAH1B1	1562.65	2.49762	0.263114	9.49253	1.12745e-21	1.17661e-19
SLC35A1_6	SLC35A1	676.395	2.48491	0.279621	8.8867	3.14751e-19	2.64898e-17
SLC4A10_2	SLC4A10	1661.95	2.47856	0.286678	8.64581	2.67127e-18	2.11193e-16
SLCO5A1_4	SLCO5A1	362.295	2.47049	0.376502	6.5617	2.65992e-11	1.11931e-09
SLC25A34_4	SLC25A34	1854.72	2.4478	0.260103	9.41091	2.45928e-21	2.46779e-19
SLC9A8_3	SLC9A8	2229.48	2.43617	0.293997	8.28638	5.83745e-17	4.11619e-15
SLC7A7_2	SLC7A7	461.93	2.41971	0.359724	6.72657	8.68536e-12	3.90691e-10
SLC5A1_6	SLC5A1	1055.88	2.41166	0.405938	5.94096	1.41677e-09	4.73891e-08
SLC1A7_4	SLC1A7	900.427	2.40735	0.280417	8.58491	4.54557e-18	3.38839e-16
SLC41A3_5	SLC41A3	1186.5	2.37857	0.304246	7.81789	2.68573e-15	1.70904e-13
SLC26A11_6	SLC26A11	1960.82	2.36805	0.261576	9.05301	6.95414e-20	6.25633e-18
SLC7A9_4	SLC7A9	801.702	2.3308	0.41882	5.56516	1.30959e-08	3.63481e-07
SLC46A2_1	SLC46A2	2135.84	2.33002	0.328424	7.09455	6.48876e-13	3.52691e-11
SLC12A4_6	SLC12A4	1601.12	2.32822	0.319234	7.29314	1.51408e-13	8.58747e-12
SLC16A5_5	SLC16A5	761.363	2.30976	0.36262	6.36966	9.47266e-11	3.68868e-09
SLCO6A1_4	SLCO6A1	1332.46	2.30129	0.335758	6.85403	3.58985e-12	1.67249e-10
SLC5A8_1	SLC5A8	1432	2.26535	0.329458	6.876	3.07792e-12	1.46005e-10
SLC35B3_6	SLC35B3	2766.74	2.23258	0.395975	5.6382	8.59168e-09	2.49063e-07
SLC22A6_1	SLC22A6	700.22	2.22713	0.346954	6.4191	6.85397e-11	2.75108e-09
SLC25A53_1	SLC25A53	1690.96	2.21868	0.437653	5.0695	1.99427e-07	4.64557e-06
neg_control_59	neg	707.419	2.21803	0.471	4.70919	1.24351e-06	2.52408e-05
SLC28A2_6	SLC28A2	1446.62	2.18291	0.312722	6.98037	1.47203e-12	7.3856e-11
SLC27A4_3	SLC27A4	3513.44	2.14482	0.251031	8.54405	6.48015e-18	4.69631e-16
SLC5A3_6	SLC5A3	1617.83	2.14293	0.310607	6.89919	2.61495e-12	1.26341e-10
SLC9A6_2	SLC9A6	1035.52	2.12428	0.321282	6.61189	1.89719e-11	8.24961e-10
SLC25A51_1	SLC25A51	1884.85	2.11592	0.371067	5.70226	5.91148e-09	1.77276e-07
SLC35B4_3	SLC35B4	1111.91	2.10523	0.267476	7.8707	1.76325e-15	1.17957e-13
SLC25A53_5	SLC25A53	581.069	2.09894	0.350404	5.99006	1.04879e-09	3.6484e-08
SLC16A3_4	SLC16A3	2299.76	2.09191	0.26649	7.84988	2.0821e-15	1.35805e-13
MFSD7_2	MFSD7	1532.37	2.07956	0.273998	7.58968	1.60354e-14	9.96103e-13
SLC25A32_5	SLC25A32	2573.24	2.06878	0.316551	6.53539	3.1723e-11	1.31374e-09
SLC5A6_2	SLC5A6	343.174	2.06703	0.367736	5.62096	9.49471e-09	2.72217e-07
SLC10A7_4	SLC10A7	1203.6	2.04727	0.340574	6.01124	9.20562e-10	3.25301e-08
SLC35A2_2	SLC35A2	508.011	2.04665	0.350063	5.84651	2.50994e-09	7.98589e-08
SLC6A11_2	SLC6A11	585.417	2.00763	0.388946	5.16172	1.22349e-07	2.95562e-06
SLC17A4_4	SLC17A4	935.285	1.99874	0.309583	6.45622	5.36736e-11	2.18804e-09
SLC26A1_6	SLC26A1	288.647	1.99234	0.381025	5.22889	8.52639e-08	2.18092e-06
SLC7A8_4	SLC7A8	839.889	1.99212	0.336149	5.9263	1.54922e-09	5.05241e-08
SLC17A7_5	SLC17A7	281.998	1.98935	0.446151	4.4589	4.11898e-06	7.36056e-05
SLC39A11_2	SLC39A11	1317.02	1.98771	0.26223	7.58001	1.72762e-14	1.04823e-12
SLC47A1_6	SLC47A1	1754.45	1.9827	0.28176	7.03683	9.83293e-13	5.13082e-11
SLC39A7_3	SLC39A7	1200.53	1.97426	0.345365	5.71646	5.43836e-09	1.64985e-07
SLC35D2_4	SLC35D2	1237.51	1.96646	0.412159	4.7711	9.16095e-07	1.92749e-05
SLC4A2_1	SLC4A2	804.249	1.95265	0.291773	6.69236	1.09797e-11	4.85527e-10
CTNNBL1_4	CTNNBL1	422.731	1.9431	0.343528	5.65631	7.73308e-09	2.26692e-07
SLC38A1_1	SLC38A1	1270.52	1.94228	0.332533	5.84089	2.5962e-09	8.16083e-08
SLCO1A2_4	SLCO1A2	684.056	1.93088	0.323166	5.97488	1.15128e-09	3.95223e-08
SLC45A3_4	SLC45A3	1416.28	1.92412	0.32661	5.89118	1.91725e-09	6.17543e-08
SLC7A2_6	SLC7A2	1695.44	1.91499	0.333862	5.73586	4.8508e-09	1.48891e-07
SLC26A5_1	SLC26A5	1165.68	1.90809	0.288707	6.60909	1.93346e-11	8.26952e-10
DYRK1A_3	DYRK1A	984.77	1.89566	0.315373	6.01087	9.22662e-10	3.25301e-08
SLC22A31_4	SLC22A31	2046.97	1.8851	0.375957	5.01414	2.66357e-07	5.99073e-06
SLC9A3_5	SLC9A3	966.188	1.88142	0.374682	5.02138	2.56505e-07	5.81931e-06
SLC5A6_5	SLC5A6	599.603	1.87408	0.395892	4.73383	1.10163e-06	2.28108e-05
SLC25A14_5	SLC25A14	1217.8	1.86246	0.272121	6.84424	3.84405e-12	1.7595e-10
SLC22A15_4	SLC22A15	751.986	1.85196	0.348406	5.31551	5.31784e-08	1.40144e-06
SLCO4A1_2	SLCO4A1	209.989	1.85075	0.354655	5.21844	9.02162e-08	2.28518e-06
SLC25A45_6	SLC25A45	601.748	1.8467	0.339451	5.44027	2.66004e-08	7.30531e-07
SLC44A1_2	SLC44A1	930.106	1.83898	0.393323	4.67549	1.46627e-06	2.92024e-05
SLC35G4_5	SLC35G4	551.324	1.81962	0.344408	5.28334	6.34255e-08	1.65477e-06
SLC8A1_4	SLC8A1	1921.68	1.8111	0.258289	7.01191	1.1754e-12	6.01298e-11
SLC25A24_5	SLC25A24	241.244	1.79333	0.499138	3.59285	0.00016354	0.00200318
SLC35B1_5	SLC35B1	127.64	1.78684	0.418202	4.27268	9.65707e-06	0.000157471
SLC17A7_3	SLC17A7	492.997	1.77811	0.279024	6.37258	9.29349e-11	3.67374e-09
SLC25A21_3	SLC25A21	551.278	1.77499	0.39309	4.51548	3.15862e-06	5.80341e-05
SLC10A4_1	SLC10A4	587.991	1.76145	0.28597	6.15955	3.64763e-10	1.35952e-08
SLC25A19_6	SLC25A19	567.893	1.74742	0.462271	3.78009	7.8387e-05	0.00105965
SLC7A3_1	SLC7A3	1687.6	1.74316	0.360414	4.83655	6.6057e-07	1.41265e-05
SLC22A18_5	SLC22A18	330.43	1.73508	0.380025	4.56571	2.48904e-06	4.67187e-05
SLC2A4_4	SLC2A4	427.306	1.72543	0.399045	4.32391	7.66449e-06	0.000129848
SLC35A1_2	SLC35A1	696.199	1.7236	1.07638	1.6013	0.0546547	0.239654
neg_control_104	neg	826.34	1.72349	0.290682	5.92912	1.52278e-09	5.02903e-08
neg_control_11	neg	1896.15	1.72218	0.280623	6.13698	4.20529e-10	1.5453e-08
SLC2A3P1_3	SLC2A3P1	843.227	1.71991	0.303473	5.66744	7.24739e-09	2.14869e-07
SLC5A9_6	SLC5A9	1098.58	1.71834	0.306294	5.6101	1.01106e-08	2.86724e-07
SLC4A7_4	SLC4A7	1470.3	1.70669	0.294043	5.80422	3.23323e-09	1.00422e-07
SLC6A15_6	SLC6A15	376.292	1.70404	0.325074	5.24201	7.94193e-08	2.05153e-06
SLC5A12_2	SLC5A12	1998.39	1.70142	0.334357	5.08864	1.80317e-07	4.23826e-06
SLC16A2_5	SLC16A2	794.97	1.69258	0.314023	5.38999	3.52302e-08	9.57453e-07
SLC35D2_3	SLC35D2	536.038	1.6888	0.333667	5.06134	2.08165e-07	4.80623e-06
SLC25A45_1	SLC25A45	1574.51	1.68394	0.275607	6.10993	4.98363e-10	1.80587e-08
SLC2A8_10	SLC2A8	886.065	1.68365	0.356033	4.72891	1.12862e-06	2.31856e-05
SLC24A3_6	SLC24A3	952.088	1.68345	0.271972	6.18979	3.01229e-10	1.13899e-08
SLC25A5_1	SLC25A5	450.819	1.67365	0.430927	3.88383	5.1412e-05	0.000732973
SLC18A1_4	SLC18A1	393.562	1.66822	0.378431	4.40825	5.21044e-06	9.00268e-05
SLC25A34_1	SLC25A34	770.205	1.64977	0.322907	5.10913	1.61822e-07	3.83812e-06
SLC24A4_3	SLC24A4	1282.8	1.6461	0.308912	5.32871	4.94576e-08	1.31668e-06
SLC46A3_5	SLC46A3	886.629	1.6376	0.363234	4.50839	3.26601e-06	5.91737e-05
SLC38A9_6	SLC38A9	579.856	1.62889	0.491008	3.31743	0.000454248	0.0048571
SLC13A3_5	SLC13A3	1186	1.6279	0.273412	5.95402	1.30821e-09	4.43261e-08
neg_control_70	neg	419.618	1.62699	0.352589	4.61442	1.97094e-06	3.89559e-05
SLC37A1_1	SLC37A1	807.16	1.62596	0.511158	3.18094	0.000733986	0.00728125
SLC7A8_2	SLC7A8	806.687	1.62294	0.31209	5.20024	9.9517e-08	2.47276e-06
SLC1A4_5	SLC1A4	837.104	1.60104	0.351219	4.55853	2.57567e-06	4.79994e-05
SLC22A11_6	SLC22A11	1083.01	1.59521	0.297863	5.35551	4.26575e-08	1.14735e-06
SLC35C2_4	SLC35C2	619.369	1.58723	0.324745	4.88763	5.10295e-07	1.1003e-05
SLC43A2_5	SLC43A2	1672.55	1.5872	0.249946	6.35015	1.07553e-10	4.12656e-09
SLCO5A1_2	SLCO5A1	352.794	1.58713	0.346914	4.575	2.38113e-06	4.50172e-05
SLC7A5P2_1	SLC7A5P2	309.178	1.58517	0.369883	4.2856	9.11249e-06	0.000150472
RPL13A_1	RPL13A	606.572	1.58177	0.392134	4.03374	2.7448e-05	0.000416348
SLC25A10_3	SLC25A10	423.114	1.56905	0.407219	3.85308	5.83201e-05	0.000818049
SLC2A5_5	SLC2A5	651.976	1.56456	0.366715	4.26641	9.93209e-06	0.000159956
SLC3A1_1	SLC3A1	799.059	1.56433	0.42283	3.69967	0.000107938	0.00138724
SLC22A8_6	SLC22A8	1384.64	1.56049	0.381906	4.08607	2.19375e-05	0.000336677
SLC10A3_2	SLC10A3	708.119	1.55763	0.279083	5.58126	1.19389e-08	3.3493e-07
SLC39A7_6	SLC39A7	842.064	1.55747	0.377134	4.12976	1.81575e-05	0.000285379
neg_control_100	neg	1230.62	1.55018	0.336897	4.60134	2.09893e-06	4.05638e-05
SLC4A7_5	SLC4A7	702.408	1.5445	0.356375	4.33393	7.32359e-06	0.000124884
SLC10A1_1	SLC10A1	1800.74	1.54445	0.301761	5.11813	1.54293e-07	3.69313e-06
SLC25A47_2	SLC25A47	1129.35	1.52999	0.35832	4.26991	9.7778e-06	0.000158449
SLC25A46_3	SLC25A46	583.902	1.52454	0.309092	4.93232	4.06298e-07	8.90784e-06
SLC36A1_2	SLC36A1	390.041	1.52324	0.372218	4.09232	2.13536e-05	0.000329655
SLC36A4_3	SLC36A4	967.786	1.51586	0.410165	3.69573	0.000109627	0.00140204
neg_control_93	neg	1280.12	1.51294	0.340046	4.44921	4.30933e-06	7.64832e-05
SLC25A1P5_3	SLC25A1P5	1305.18	1.51103	0.329675	4.5834	2.28735e-06	4.35599e-05
DYRK1A_5	DYRK1A	2455.47	1.50039	0.318658	4.70845	1.24801e-06	2.52408e-05
SLC1A5_3	SLC1A5	693.566	1.48167	0.363014	4.08158	2.23651e-05	0.000341231
SLC25A20_6	SLC25A20	223.383	1.48086	0.458732	3.22817	0.000622926	0.00627496
SLC35B3_4	SLC35B3	740.306	1.48025	0.385622	3.83861	6.18665e-05	0.000863153
SLC9A8_5	SLC9A8	713.356	1.47281	0.417064	3.53137	0.000206705	0.00244025
SLC38A2_4	SLC38A2	511.491	1.46319	0.331243	4.41728	4.99748e-06	8.75062e-05
DIRC2_2	DIRC2	283.317	1.46093	0.414811	3.52191	0.000214226	0.00251763
SLC26A7_6	SLC26A7	367.072	1.45841	0.499811	2.91793	0.00176181	0.0153219
SLC23A2_1	SLC23A2	806.943	1.4533	0.438271	3.31599	0.000456599	0.00486232
SLC35A5_3	SLC35A5	661.782	1.44736	0.382205	3.78686	7.62823e-05	0.00103657
SLC17A6_3	SLC17A6	795.497	1.44688	0.383986	3.76806	8.22589e-05	0.00110058
SLC35C1_2	SLC35C1	1129.92	1.44611	0.373861	3.86805	5.48543e-05	0.000773594
SLC35F3_2	SLC35F3	1584.07	1.44203	0.319738	4.51004	3.24074e-06	5.91264e-05
SLC35E3_5	SLC35E3	316.356	1.43918	0.513172	2.80447	0.00251995	0.0208716
FLVCR2_1	FLVCR2	644.152	1.43797	0.323534	4.44458	4.40322e-06	7.76216e-05
SLC16A12_1	SLC16A12	759.088	1.42132	0.274499	5.17789	1.12203e-07	2.76168e-06
SLC30A9_4	SLC30A9	253.084	1.42039	0.352654	4.02771	2.81615e-05	0.000424702
SLC9C2_4	SLC9C2	840.304	1.41903	0.322589	4.39888	5.4406e-06	9.3385e-05
SLC2A2_1	SLC2A2	382.966	1.41717	0.293132	4.83457	6.67175e-07	1.41517e-05
SLC30A6_5	SLC30A6	676.565	1.41541	0.404819	3.4964	0.000235787	0.00273408
SLC44A5_4	SLC44A5	969.785	1.40394	0.281954	4.97932	3.19032e-07	7.05386e-06
SLC22A20_1	SLC22A20	628.381	1.40368	0.37352	3.75799	8.56427e-05	0.00113422
SLC16A14_4	SLC16A14	762.263	1.40145	0.338676	4.13802	1.75162e-05	0.000276968
SLC1A6_3	SLC1A6	258.97	1.39852	0.355301	3.93616	4.13986e-05	0.000596734
SLC4A5_4	SLC4A5	600.373	1.39669	0.31225	4.47298	3.85689e-06	6.93974e-05
SLC3A2_6	SLC3A2	250.998	1.39498	0.366782	3.80329	7.13922e-05	0.000980328
SLC17A5_3	SLC17A5	661.618	1.39494	0.441226	3.16151	0.000784769	0.00769723
SLC25A51_3	SLC25A51	1110.18	1.38804	0.292077	4.75229	1.00561e-06	2.0989e-05
SLC6A19_6	SLC6A19	837.7	1.37978	0.29934	4.6094	2.01917e-06	3.96091e-05
SLC9A2_2	SLC9A2	1040.38	1.37669	0.408335	3.37148	0.000373826	0.00411524
SLC6A17_3	SLC6A17	1164.53	1.37657	0.264081	5.21267	9.30725e-08	2.33487e-06
SLC25A39_2	SLC25A39	830.808	1.37585	0.292519	4.70345	1.27901e-06	2.56687e-05
SLC12A1_2	SLC12A1	1384.63	1.37065	0.344104	3.98324	3.39905e-05	0.000503871
SLC4A7_1	SLC4A7	427.119	1.35771	0.354353	3.83152	6.36777e-05	0.000883698
SLC25A2_1	SLC25A2	1252.58	1.35518	0.275099	4.92617	4.19287e-07	9.116e-06
SLC34A3_3	SLC34A3	729.657	1.35494	0.271923	4.98279	3.13372e-07	6.98793e-06
KANSL1_4	KANSL1	673.169	1.35463	0.32705	4.14197	1.72167e-05	0.000273893
SLC25A18_2	SLC25A18	846.031	1.34704	0.312458	4.31111	8.12176e-06	0.000136708
SLC39A6_6	SLC39A6	1050.62	1.34239	0.267052	5.02671	2.49486e-07	5.70973e-06
SLC7A14_3	SLC7A14	562.004	1.33666	0.361115	3.70148	0.000107171	0.0013842
SLC2A11_1	SLC2A11	230.71	1.33588	0.35624	3.74994	8.84391e-05	0.00116534
SLC7A5_6	SLC7A5	452.081	1.32464	0.354557	3.73605	9.34683e-05	0.00121929
SLC35G4_4	SLC35G4	445.708	1.31791	0.35429	3.71987	9.96626e-05	0.00129363
SLC12A2_6	SLC12A2	451.612	1.31193	0.327226	4.00925	3.04553e-05	0.000456655
SLC39A1_6	SLC39A1	596.842	1.30995	0.306471	4.2743	9.58679e-06	0.000157308
SRBD1_6	SRBD1	732.03	1.30812	0.28426	4.60183	2.09395e-06	4.05638e-05
SLC38A3_5	SLC38A3	445.666	1.30611	0.430903	3.03111	0.00121829	0.0112713
SLC1A7_5	SLC1A7	234.391	1.30144	0.442846	2.93882	0.00164732	0.0146186
SLC34A3_5	SLC34A3	753.962	1.29765	0.354157	3.66405	0.000124131	0.00156453
SLC2A3P1_4	SLC2A3P1	1352.77	1.29462	0.36079	3.5883	0.000166419	0.00201947
SLCO1A2_1	SLCO1A2	395.629	1.29427	0.392829	3.29474	0.000492566	0.00514042
SLC2A1_3	SLC2A1	197.88	1.28768	0.455698	2.82574	0.00235861	0.0197231
SLC25A3_5	SLC25A3	345.011	1.28744	0.388916	3.31032	0.000465941	0.00490177
SLC17A1_4	SLC17A1	1051.35	1.28069	0.323875	3.95426	3.83853e-05	0.000559481
SLC37A2_1	SLC37A2	970.152	1.27772	0.282455	4.52363	3.03934e-06	5.62385e-05
SLC20A2_5	SLC20A2	365.009	1.27607	0.497181	2.56661	0.00513484	0.0376314
SLC7A5P1_3	SLC7A5P1	270.472	1.27546	0.434609	2.93474	0.00166916	0.0147622
SLC16A2_6	SLC16A2	811.065	1.27536	0.363818	3.5055	0.000227879	0.00265418
SLC35B3_2	SLC35B3	1096.2	1.2722	0.277436	4.58555	2.26392e-06	4.34306e-05
SLC25A41_4	SLC25A41	827.522	1.27124	0.322119	3.9465	3.96516e-05	0.000574728
SLC9A5_5	SLC9A5	653.673	1.26769	0.349615	3.62596	0.000143944	0.00178834
SLC52A2_5	SLC52A2	849.03	1.26161	0.306039	4.12237	1.87495e-05	0.000292918
SLC4A4_3	SLC4A4	879.41	1.26153	0.367723	3.43065	0.000301065	0.00338568
KANSL1_5	KANSL1	2247.67	1.2593	0.292291	4.30837	8.22305e-06	0.000137525
SLC32A1_5	SLC32A1	363.55	1.24193	0.362212	3.42874	0.000303199	0.00339505
SLC30A10_3	SLC30A10	989.522	1.23665	0.301386	4.10321	2.03731e-05	0.00031639
SLC35G6_4	SLC35G6	2318.34	1.23627	0.280208	4.41198	5.12145e-06	8.9079e-05
SLC2A8_1	SLC2A8	140.557	1.23177	0.465459	2.64636	0.00406821	0.0306437
SLC17A1_6	SLC17A1	1366.74	1.23135	0.388961	3.16574	0.000773441	0.00761475
SLC22A8_2	SLC22A8	559.177	1.22887	0.379501	3.23813	0.000601586	0.00610715
SLC35C1_3	SLC35C1	832.888	1.22713	0.335218	3.66069	0.000125766	0.00156997
SLC16A6_6	SLC16A6	1185.07	1.22504	0.356199	3.43921	0.000291706	0.00329463
neg_control_68	neg	602.23	1.22486	0.331692	3.69278	0.000110909	0.00141152
SLC34A3_2	SLC34A3	588.801	1.22478	0.34279	3.57298	0.000176468	0.00212168
neg_control_42	neg	600.413	1.21241	0.323674	3.74577	8.99198e-05	0.0011789
SLC6A3_1	SLC6A3	1085.83	1.20612	0.345616	3.48975	0.000241734	0.00277834
SLC5A3_1	SLC5A3	379.55	1.19689	0.368084	3.25167	0.00057365	0.0058463
SLC35B3_5	SLC35B3	721.884	1.19585	0.425991	2.80721	0.00249866	0.0207611
SLC6A20_5	SLC6A20	405.021	1.19456	0.364633	3.27606	0.000526331	0.00547091
SLC35D3_6	SLC35D3	963.723	1.18797	0.396544	2.99582	0.00136854	0.0123977
SLC16A5_1	SLC16A5	1165.4	1.18632	0.393442	3.01525	0.00128385	0.0117943
SLC9A7_1	SLC9A7	704.173	1.18451	0.275547	4.29876	8.5879e-06	0.000142712
SLC26A2_3	SLC26A2	1369.55	1.18359	0.297913	3.97293	3.54968e-05	0.000520287
SLC25A15_5	SLC25A15	359.983	1.17636	0.442699	2.65724	0.00393911	0.0298754
SLC17A3_5	SLC17A3	1102.09	1.17288	0.36677	3.19785	0.00069227	0.00689364
SLC22A6_5	SLC22A6	294.437	1.17231	0.381294	3.07455	0.00105411	0.00989273
SLC15A3_5	SLC15A3	547.277	1.1624	0.299908	3.87585	5.31257e-05	0.000753288
SLC17A2_4	SLC17A2	993.772	1.16086	0.296244	3.91858	4.45356e-05	0.000638425
SLC52A3_3	SLC52A3	1459.16	1.16061	0.448761	2.58626	0.00485121	0.0359569
SLC5A8_2	SLC5A8	1121.78	1.1593	0.397559	2.91603	0.00177256	0.0153641
SLC25A6_2	SLC25A6	431.947	1.15741	0.408675	2.8321	0.00231218	0.0195226
SLC22A12_2	SLC22A12	1623.75	1.15575	0.464449	2.48842	0.00641558	0.0445166
SLC23A2_6	SLC23A2	709.995	1.15059	0.368513	3.12224	0.000897398	0.00870375
SLC36A1_1	SLC36A1	708.84	1.1494	0.373452	3.07777	0.0010428	0.00982185
SLC22A7_6	SLC22A7	1380.39	1.14435	0.342085	3.34523	0.000411069	0.00446866
SLC27A2_3	SLC27A2	656.973	1.13869	0.355701	3.20125	0.000684158	0.00683896
SLC7A1_5	SLC7A1	346.304	1.13649	0.326489	3.48094	0.000249827	0.00285876
SLC22A8_1	SLC22A8	731.505	1.13568	0.268997	4.2219	1.21127e-05	0.000193878
SLC38A11_5	SLC38A11	242.163	1.13141	0.404592	2.79642	0.0025836	0.0213311
SLC37A3_2	SLC37A3	1078.02	1.12743	0.283353	3.97889	3.46191e-05	0.000510289
MTCH1_3	MTCH1	353.597	1.12524	0.335615	3.35277	0.000400035	0.00436691
SLC16A12_6	SLC16A12	468.835	1.12062	0.40264	2.78318	0.00269143	0.0220124
SLC24A2_4	SLC24A2	633.793	1.11909	0.31618	3.53942	0.000200507	0.00238826
neg_control_74	neg	895.116	1.11685	0.280193	3.986	3.35989e-05	0.000500912
SLC25A52_5	SLC25A52	307.602	1.11271	0.335734	3.31427	0.000459422	0.00486899
SLC17A7_6	SLC17A7	778.952	1.11175	0.369783	3.0065	0.00132135	0.0120539
SLC19A2_2	SLC19A2	793.046	1.11124	0.400012	2.77801	0.00273461	0.0222956
SLC35B1_6	SLC35B1	365.875	1.1092	0.309923	3.57895	0.000172488	0.00208343
SLC22A5_2	SLC22A5	293.421	1.10771	0.306547	3.6135	0.000151048	0.0018677
SLC9B2_6	SLC9B2	504.409	1.10238	0.290002	3.80129	7.19737e-05	0.000983138
SLC25A40_6	SLC25A40	451.484	1.10108	0.380717	2.89211	0.00191331	0.0164746
SLC8A1_5	SLC8A1	562.632	1.10068	0.333772	3.29771	0.000487386	0.00510679
SLC16A9_4	SLC16A9	411.665	1.09629	0.315921	3.47014	0.000260096	0.00296328
SLC10A4_2	SLC10A4	513.301	1.09038	0.352402	3.09412	0.000986974	0.00939786
SLC25A47_1	SLC25A47	788.093	1.08905	0.303314	3.5905	0.00016502	0.00201185
SLC18A2_5	SLC18A2	545.65	1.08738	0.332167	3.27361	0.000530924	0.00548931
SLC35F5_4	SLC35F5	756.961	1.08679	0.287678	3.77782	7.91047e-05	0.00106384
SLC46A2_4	SLC46A2	839.932	1.08591	0.341948	3.17565	0.000747516	0.00738738
SLC30A7_4	SLC30A7	573.109	1.07956	0.41475	2.60292	0.00462164	0.0343529
SLC31A2_4	SLC31A2	551.088	1.07942	0.460597	2.34353	0.00955123	0.0621644
SLC25A17_4	SLC25A17	446.776	1.07925	0.462682	2.3326	0.00983456	0.0636684
SLC25A44_4	SLC25A44	389.486	1.07542	0.407548	2.63875	0.0041606	0.0311925
SLC38A5_2	SLC38A5	294.286	1.07004	0.343556	3.11461	0.000920944	0.00883362
SLC9A9_6	SLC9A9	906.065	1.06685	0.37738	2.82698	0.00234945	0.0197231
SLC27A5_4	SLC27A5	532.63	1.06311	0.325156	3.26954	0.000538615	0.00551077
SLC9A6_1	SLC9A6	954.716	1.0621	0.28999	3.66254	0.000124864	0.0015662
SLC25A1P5_2	SLC25A1P5	624.188	1.06165	0.399428	2.65794	0.00393104	0.0298754
SLC35B4_4	SLC35B4	210.934	1.05784	0.504635	2.09625	0.0180299	0.100513
SLC25A25_5	SLC25A25	673.277	1.0572	0.481874	2.19394	0.0141199	0.0831574
SLC27A5_1	SLC27A5	946.333	1.05643	0.342245	3.08675	0.00101178	0.00959906
SLC1A2_6	SLC1A2	1068.18	1.05603	0.345494	3.0566	0.00111933	0.0103927
SLC25A51_5	SLC25A51	405.232	1.05407	0.338247	3.11629	0.000915725	0.00881596
SLC39A10_4	SLC39A10	1038.47	1.05285	0.362108	2.90757	0.00182127	0.0157341
SLC45A3_6	SLC45A3	637.097	1.05188	0.31747	3.31333	0.000460959	0.00486899
SLC1A3_5	SLC1A3	326.369	1.05145	0.39523	2.66036	0.00390283	0.0297734
SLC6A6_2	SLC6A6	1136.77	1.04947	0.285198	3.6798	0.000116706	0.00147809
SLC25A31_1	SLC25A31	1739.2	1.04919	0.275451	3.80898	6.97711e-05	0.000963136
SLC9A1_4	SLC9A1	756.79	1.04674	0.307129	3.40813	0.000327044	0.0036464
SLC35A1_1	SLC35A1	369.667	1.04403	0.368078	2.83643	0.00228103	0.0193221
SLC43A3_6	SLC43A3	433.49	1.04369	0.44929	2.32298	0.0100902	0.0645702
SLC25A41_6	SLC25A41	701.096	1.0435	0.480447	2.17193	0.0149304	0.0867561
SLC25A17_12	SLC25A17	317.175	1.04322	0.346278	3.01267	0.0012948	0.0118531
SLC2A4_6	SLC2A4	1065.71	1.04262	0.310745	3.35524	0.000396486	0.00434636
neg_control_16	neg	944.883	1.04208	0.289075	3.60489	0.000156144	0.00192161
SLC18A3_2	SLC18A3	560.179	1.0419	0.351977	2.96014	0.00153751	0.0138323
SLC39A3_1	SLC39A3	683.459	1.04013	0.361053	2.88081	0.00198324	0.0170207
SLC25A27_5	SLC25A27	1508.56	1.03696	0.295654	3.50735	0.000226294	0.00264754
MED26_2	MED26	168.336	1.03645	0.391743	2.64574	0.00407564	0.0306437
SLC18A3_5	SLC18A3	621.423	1.03444	0.381355	2.71255	0.00333838	0.0261206
SLC17A4_3	SLC17A4	1020.71	1.03419	0.31599	3.27287	0.00053231	0.00548931
SLC6A12_5	SLC6A12	635.665	1.03399	0.411436	2.51313	0.00598327	0.0424195
SLC7A5P2_5	SLC7A5P2	563.424	1.03307	0.305604	3.38043	0.000361865	0.00401747
SLC46A1_3	SLC46A1	926.107	1.03301	0.336527	3.06962	0.00107164	0.0100212
SLC26A6_1	SLC26A6	373.241	1.03139	0.407949	2.52824	0.00573179	0.0411114
SLC35G2_1	SLC35G2	921.092	1.02891	0.318526	3.23023	0.000618454	0.00625406
SLC44A5_2	SLC44A5	825.247	1.02792	0.34754	2.95771	0.00154965	0.0138466
SLC6A19_2	SLC6A19	995.268	1.02746	0.438448	2.34339	0.00955459	0.0621644
SLC30A10_5	SLC30A10	1562.64	1.02636	0.272698	3.76372	8.37031e-05	0.00111419
SLC25A5_2	SLC25A5	1009.64	1.02377	0.306859	3.33629	0.000424526	0.00457681
SLC7A10_6	SLC7A10	839.047	1.02354	0.313035	3.26973	0.000538253	0.00551077
SLC30A10_1	SLC30A10	666.058	1.02271	0.332144	3.07913	0.00103802	0.00981226
SLC38A5_1	SLC38A5	220.282	1.01645	0.43373	2.3435	0.00955189	0.0621644
SLC12A9_1	SLC12A9	215.183	1.01208	0.323221	3.13125	0.000870333	0.00847276
SLC6A20_2	SLC6A20	847.476	1.01066	0.406029	2.48915	0.00640253	0.0445166
SLC30A3_4	SLC30A3	476.183	1.00963	0.417035	2.42098	0.00773938	0.0524469
SLC25A19_5	SLC25A19	381.986	1.00009	0.452646	2.20943	0.0135724	0.0802955
SLC25A12_5	SLC25A12	1767.83	0.999168	0.370488	2.6969	0.00349941	0.0270919
SLC16A14_2	SLC16A14	581.558	0.997202	0.341395	2.92096	0.00174476	0.0152754
SLC35E1_1	SLC35E1	356.24	0.996555	0.369245	2.6989	0.00347846	0.0270098
SLC38A11_4	SLC38A11	761.008	0.9955	0.437397	2.27597	0.011424	0.0709648
SLC37A3_4	SLC37A3	580.995	0.994079	0.309675	3.21007	0.000663512	0.00665809
SLC35A3_4	SLC35A3	503.035	0.993389	0.454914	2.18369	0.0144927	0.0851608
SLC20A2_1	SLC20A2	505.97	0.986999	0.361498	2.73031	0.00316378	0.025089
SLC17A6_7	SLC17A6	1268.62	0.983503	0.28561	3.44352	0.0002871	0.00325672
SLC28A1_3	SLC28A1	390.173	0.973618	0.352372	2.76304	0.00286329	0.0231279
SLC46A3_2	SLC46A3	356.864	0.970462	0.323457	3.00028	0.00134864	0.01226
SLC16A4_1	SLC16A4	648.976	0.970442	0.365731	2.65343	0.00398392	0.0301277
SLC30A2_1	SLC30A2	540.786	0.970399	0.39663	2.44661	0.0072103	0.0492947
SLC35B1_4	SLC35B1	336.553	0.967769	0.533104	1.81535	0.0347353	0.172109
SLC35E1P1_1	SLC35E1P1	630.519	0.963492	0.288538	3.33922	0.000420069	0.00454755
RPL13A_4	RPL13A	304.056	0.96318	0.442679	2.1758	0.0147852	0.0862965
SLC25A22_3	SLC25A22	746.132	0.958782	0.284375	3.37154	0.000373749	0.00411524
SLC20A1_6	SLC20A1	1414.69	0.955789	0.324924	2.94158	0.00163271	0.0145383
SLC9A2_5	SLC9A2	768.579	0.955785	0.373159	2.56134	0.00521348	0.0378885
SLC22A14_3	SLC22A14	1111.15	0.954717	0.273386	3.4922	0.000239529	0.00276519
SLC25A29_6	SLC25A29	395.322	0.951841	0.315418	3.01772	0.00127344	0.0117399
SLC11A2_4	SLC11A2	814.066	0.951631	0.325366	2.9248	0.00172341	0.0151393
SLC25A36_5	SLC25A36	722.608	0.941055	0.376287	2.50089	0.00619402	0.0434414
CEP85_4	CEP85	148.398	0.939367	0.455938	2.06029	0.0196852	0.107897
SLC24A5_2	SLC24A5	554.349	0.936251	0.344935	2.71429	0.00332095	0.0261121
SLC4A2_3	SLC4A2	864.232	0.934873	0.296473	3.15332	0.000807133	0.00788693
SLC22A24_3	SLC22A24	936.822	0.932384	0.363463	2.56528	0.00515468	0.037671
SLC4A9_5	SLC4A9	449.191	0.931493	0.333788	2.79068	0.00262991	0.0215768
SLC38A8_1	SLC38A8	547.35	0.928461	0.450356	2.06162	0.0196221	0.107777
SLC11A1_1	SLC11A1	748.407	0.92743	0.262115	3.53826	0.000201386	0.00238826
SLC2A10_6	SLC2A10	247.656	0.921766	0.362161	2.54519	0.00546097	0.0394672
SLC7A4_4	SLC7A4	394.694	0.920059	0.332756	2.76496	0.00284646	0.0230634
SLC22A2_1	SLC22A2	379.261	0.919206	0.437759	2.0998	0.0178733	0.100283
SLC51B_1	SLC51B	389.567	0.917906	0.299373	3.06609	0.00108439	0.0101042
SRBD1_3	SRBD1	1230.06	0.916952	0.337848	2.7141	0.00332281	0.0261121
SLC5A4_6	SLC5A4	641.329	0.909846	0.402995	2.25771	0.0119818	0.0733818
SLC39A8_5	SLC39A8	500.471	0.907587	0.381096	2.38152	0.00862077	0.0575233
SLC5A11_2	SLC5A11	993.82	0.901195	0.344491	2.61602	0.00444811	0.0331575
SLC22A23_4	SLC22A23	972.758	0.899091	0.316096	2.84436	0.00222507	0.0189095
SLC38A5_5	SLC38A5	516.449	0.89871	0.288388	3.11632	0.000915612	0.00881596
SLC2A6_3	SLC2A6	378.94	0.898684	0.401068	2.24073	0.0125218	0.0756236
SLC25A31_2	SLC25A31	743.853	0.895744	0.306932	2.91838	0.00175925	0.0153219
RHCG_6	RHCG	564.413	0.894885	0.356335	2.51136	0.00601338	0.0425174
SLC38A4_1	SLC38A4	495.845	0.894096	0.390783	2.28796	0.01107	0.0695941
SLC37A3_1	SLC37A3	564.149	0.890614	0.328749	2.7091	0.00337326	0.0262711
SLC26A5_6	SLC26A5	699.37	0.886041	0.297896	2.97433	0.00146817	0.0132542
SLC19A3_5	SLC19A3	714.018	0.88581	0.347543	2.54878	0.00540509	0.0391719
SLC25A46_5	SLC25A46	557.768	0.882004	0.479224	1.84048	0.0328486	0.165768
SLC3A1_5	SLC3A1	397.587	0.881677	0.367802	2.39715	0.0082615	0.0555522
SLC47A1_2	SLC47A1	514.147	0.876106	0.382515	2.29039	0.0109995	0.069318
SLC6A5_3	SLC6A5	946.471	0.872794	0.262503	3.3249	0.000442257	0.00474835
SLC6A6_1	SLC6A6	303.81	0.868428	0.305164	2.84578	0.00221515	0.0188867
SLC17A4_2	SLC17A4	1102.82	0.867184	0.383758	2.25972	0.0119194	0.0733434
SLC22A24_5	SLC22A24	428.546	0.866155	0.375354	2.30757	0.0105115	0.0668893
SLC18A3_1	SLC18A3	525.014	0.860747	0.383384	2.24513	0.0123798	0.075289
SLC26A4_5	SLC26A4	1072.86	0.857807	0.322218	2.6622	0.00388162	0.0296983
neg_control_67	neg	710.354	0.85574	0.349817	2.44625	0.00721755	0.0492947
SAE1_2	SAE1	202.708	0.852636	0.426367	1.99977	0.0227625	0.122701
SLC15A2_6	SLC15A2	1169.85	0.852472	0.311987	2.7324	0.00314374	0.0250062
KANSL1_6	KANSL1	682.68	0.85064	0.355452	2.39312	0.00835284	0.0558783
SLC25A25_3	SLC25A25	155.19	0.849396	0.408672	2.07843	0.0188348	0.104442
SLC34A3_6	SLC34A3	421.548	0.84731	0.308239	2.74887	0.00299006	0.0240033
SLC2A5_4	SLC2A5	467.869	0.843243	0.315283	2.67456	0.00374134	0.0287093
SLC25A22_5	SLC25A22	525.085	0.840533	0.333593	2.51964	0.00587381	0.0418662
neg_control_77	neg	354.642	0.839081	0.44786	1.87354	0.0304972	0.156628
SLC9A6_5	SLC9A6	505.024	0.838961	0.335811	2.49832	0.00623923	0.0436412
SLC45A1_3	SLC45A1	601.772	0.837784	0.300021	2.79242	0.0026158	0.0215288
SLC16A13_4	SLC16A13	594.472	0.837443	0.927451	0.902951	0.183276	0.545326
SLC7A13_3	SLC7A13	755.422	0.83413	0.268142	3.11078	0.000932983	0.00891631
SLC5A2_2	SLC5A2	1078.09	0.831068	0.315822	2.63144	0.00425115	0.0317801
SLC16A10_2	SLC16A10	532.684	0.830326	0.368536	2.25304	0.0121283	0.0741048
SLC15A4_3	SLC15A4	558.106	0.826109	0.368431	2.24224	0.0124731	0.0755042
NIPBL_5	NIPBL	376.366	0.824958	0.302424	2.72782	0.0031877	0.0252022
SLC25A20_5	SLC25A20	660.499	0.824886	0.354884	2.32438	0.0100525	0.0645702
SLC24A1_2	SLC24A1	540.912	0.822598	0.39	2.10923	0.0174625	0.098189
SLC4A4_2	SLC4A4	405.032	0.820444	0.302523	2.712	0.00334392	0.0261206
SLC25A11_6	SLC25A11	763.291	0.816702	0.288925	2.82669	0.00235156	0.0197231
SLC25A3_3	SLC25A3	430.819	0.81529	0.378183	2.15581	0.0155493	0.0895546
NBAS_4	NBAS	474.802	0.811367	0.294749	2.75274	0.00295497	0.0237948
neg_control_19	neg	353.947	0.810093	0.336077	2.41044	0.00796667	0.0538324
SLC39A10_6	SLC39A10	595.107	0.808949	0.380406	2.12654	0.0167291	0.095506
SLC7A5P2_3	SLC7A5P2	456.726	0.804572	0.341631	2.35509	0.00925908	0.0606958
SLC5A9_1	SLC5A9	933.641	0.804137	0.300626	2.67487	0.00373789	0.0287093
SLC25A38_1	SLC25A38	478.032	0.80354	0.319028	2.51872	0.00588919	0.0418662
SLC2A9_1	SLC2A9	882.046	0.802615	0.979424	0.819476	0.206257	0.586194
SLC43A1_6	SLC43A1	284.444	0.802419	0.357707	2.24323	0.0124411	0.0754854
SLC38A8_4	SLC38A8	564.575	0.800754	0.371876	2.15328	0.0156482	0.0899255
SLC9A5_3	SLC9A5	351.886	0.799878	0.385005	2.07758	0.0188741	0.104442
SLC9A4_2	SLC9A4	958.061	0.798345	0.272431	2.93045	0.00169236	0.0149168
SLC25A5_3	SLC25A5	1022.78	0.796773	0.402862	1.97778	0.0239766	0.127924
SLC18B1_1	SLC18B1	799.333	0.795508	0.289985	2.74327	0.00304151	0.0243414
SLC45A1_1	SLC45A1	553.003	0.794643	0.314457	2.52704	0.0057515	0.0411114
SLC40A1_6	SLC40A1	779.563	0.793263	0.30954	2.56271	0.00519287	0.0378441
SLC36A4_4	SLC36A4	284.368	0.792982	0.375891	2.10961	0.0174462	0.098189
SLC15A4_6	SLC15A4	289.916	0.792138	0.366656	2.16044	0.0153693	0.0891079
SLC17A2_6	SLC17A2	652.711	0.79178	0.316083	2.50498	0.00612297	0.0431752
SLC17A3_1	SLC17A3	846.079	0.788441	0.266572	2.9577	0.00154972	0.0138466
SLC1A5_6	SLC1A5	389.144	0.787736	0.333694	2.36065	0.00912139	0.0599438
SLC16A6_3	SLC16A6	1078.84	0.786229	0.3645	2.15701	0.0155026	0.0894828
SLC2A13_2	SLC2A13	319.208	0.786054	0.374567	2.09857	0.0179275	0.100371
SAE1_1	SAE1	181.209	0.785939	0.478539	1.64237	0.0502564	0.227637
SLC26A5_4	SLC26A5	729.165	0.78351	0.401875	1.94964	0.0256097	0.135445
SLC17A3_2	SLC17A3	723.899	0.781397	0.437499	1.78605	0.0370452	0.180319
SLC38A6_1	SLC38A6	219.285	0.776597	0.324305	2.39465	0.00831805	0.0557887
SLC39A5_2	SLC39A5	145.675	0.776047	0.412826	1.87984	0.0300648	0.154712
SLC27A5_5	SLC27A5	372.752	0.775926	0.341622	2.2713	0.0115643	0.0714961
SLC7A4_1	SLC7A4	549.221	0.773061	0.341068	2.26659	0.0117076	0.0722106
SLC52A3_5	SLC52A3	792.295	0.772784	0.269534	2.86711	0.00207118	0.0177171
SLC13A4_6	SLC13A4	856.676	0.772183	0.300125	2.57287	0.00504294	0.037272
SLC28A2_4	SLC28A2	254.907	0.769071	0.43115	1.78377	0.0372306	0.180884
SLC26A4_1	SLC26A4	855.237	0.767483	0.272147	2.8201	0.00240043	0.0200087
SLC25A19_1	SLC25A19	158.662	0.766452	0.51023	1.50217	0.0665266	0.276823
SLC28A2_5	SLC28A2	344.304	0.765303	0.422977	1.80932	0.0352003	0.173606
SLC25A10_2	SLC25A10	208.913	0.763961	0.446539	1.71085	0.0435544	0.20328
SLC10A1_4	SLC10A1	654.209	0.762901	0.301799	2.52784	0.00573826	0.0411114
SLC39A3_4	SLC39A3	810.316	0.762458	0.334973	2.27618	0.0114176	0.0709648
SLC1A2_4	SLC1A2	461.742	0.75854	0.391155	1.93923	0.0262366	0.13783
SLC36A1_5	SLC36A1	556.279	0.756389	0.343171	2.20412	0.0137581	0.0812101
SLC25A46_4	SLC25A46	556.447	0.755716	0.354996	2.1288	0.0166355	0.0952839
SLCO4A1_3	SLCO4A1	409.936	0.754486	0.393853	1.91566	0.0277044	0.143985
SLC39A9_3	SLC39A9	531.247	0.753976	0.293535	2.56861	0.0051054	0.0376271
RCC1_6	RCC1	109.805	0.75291	0.552387	1.36301	0.0864394	0.33361
SLC6A8_4	SLC6A8	598.319	0.752486	0.348529	2.15903	0.0154239	0.0892258
SLC18B1_6	SLC18B1	911.177	0.749553	0.427075	1.75508	0.0396224	0.190377
SLC48A1_3	SLC48A1	993.031	0.748074	0.269474	2.77606	0.00275114	0.0223605
SLC2A4_5	SLC2A4	570.268	0.747776	0.29127	2.5673	0.00512474	0.0376314
SLC14A2_4	SLC14A2	507.782	0.744931	0.352303	2.11446	0.017238	0.0975573
SLC51B_2	SLC51B	618.796	0.743315	0.302079	2.46066	0.00693405	0.0476656
SLC47A2_6	SLC47A2	412.155	0.738067	0.317664	2.32342	0.0100783	0.0645702
SLC35B4_5	SLC35B4	996.96	0.736862	0.31122	2.36766	0.0089506	0.0592693
SLC22A25_6	SLC22A25	526.227	0.732151	0.407522	1.79659	0.0362004	0.177866
SLC26A11_3	SLC26A11	655.213	0.731835	0.475845	1.53797	0.0620283	0.264431
SAE1_6	SAE1	844.41	0.730803	0.345887	2.11284	0.0173073	0.0977377
SLC29A1_1	SLC29A1	377.175	0.72967	0.319932	2.2807	0.011283	0.0707628
SLC2A1_6	SLC2A1	320.361	0.72965	0.380349	1.91837	0.0275319	0.143375
SLC29A2_2	SLC29A2	770.64	0.725748	0.310615	2.33649	0.00973292	0.0631671
SLC9B1_2	SLC9B1	881.273	0.725597	0.377643	1.92139	0.0273415	0.142668
SLC25A3_1	SLC25A3	437.521	0.72528	0.345779	2.09753	0.0179735	0.100413
SLC41A1_1	SLC41A1	356.927	0.724816	0.32096	2.25827	0.0119643	0.0733818
SLC6A19_1	SLC6A19	619.301	0.723453	0.379114	1.90827	0.0281779	0.145865
SLC35B2_6	SLC35B2	197.391	0.723371	0.37308	1.93891	0.0262559	0.13783
SLC7A1_3	SLC7A1	823.612	0.723206	0.288996	2.50247	0.00616644	0.0433646
SLC12A6_3	SLC12A6	668.334	0.722526	0.439254	1.64489	0.0499959	0.226851
SLC34A1_5	SLC34A1	390.654	0.720615	0.445767	1.61657	0.0529851	0.235559
SLC35D1_1	SLC35D1	624.21	0.720293	0.321793	2.23837	0.0125983	0.0759101
SLC34A2_4	SLC34A2	694.614	0.718445	0.268052	2.68025	0.0036784	0.0283933
SLC7A8_5	SLC7A8	918.495	0.715719	0.287066	2.49322	0.00632946	0.0441539
SLC13A2_1	SLC13A2	522.523	0.71509	0.314171	2.27612	0.0114194	0.0709648
SLC19A1_1	SLC19A1	600.796	0.713888	0.31387	2.27447	0.0114689	0.0710743
CEP85_5	CEP85	506.406	0.71284	0.292969	2.43315	0.00748395	0.050848
SLC38A5_3	SLC38A5	325.822	0.710667	0.300358	2.36607	0.0089891	0.0593736
SLC7A3_3	SLC7A3	314.627	0.708529	0.349856	2.0252	0.0214235	0.116446
SLC25A14_3	SLC25A14	759.493	0.708193	0.342542	2.06746	0.0193454	0.106481
SLC39A2_2	SLC39A2	759.672	0.705772	0.411876	1.71355	0.0433055	0.202844
SLC41A3_6	SLC41A3	561.828	0.703661	0.339315	2.07377	0.0190505	0.10508
SLC25A18_1	SLC25A18	335.352	0.70278	0.403799	1.74042	0.0408927	0.193277
DYRK1A_2	DYRK1A	840.197	0.702449	0.2835	2.47777	0.00661023	0.0457456
SLC39A13_3	SLC39A13	357.784	0.699809	0.321579	2.17617	0.0147714	0.0862965
SLC18A2_4	SLC18A2	484.567	0.699643	0.296289	2.36135	0.00910423	0.0599438
SLC16A6_4	SLC16A6	420.796	0.697815	0.364511	1.91439	0.0277853	0.144119
neg_control_84	neg	548.624	0.696872	0.313251	2.22464	0.0130526	0.0777496
SLC29A2_5	SLC29A2	687.963	0.695132	0.327793	2.12065	0.0169758	0.0962824
SLC39A2_3	SLC39A2	463.921	0.6938	0.292323	2.37341	0.00881246	0.0585031
SLC16A14_3	SLC16A14	586.45	0.693387	0.272793	2.54181	0.005514	0.0397404
SLC38A7_6	SLC38A7	565.619	0.69303	0.346786	1.99844	0.0228346	0.122836
SLC3A2_1	SLC3A2	867.434	0.69298	0.30091	2.30295	0.0106409	0.0675475
neg_control_78	neg	510.469	0.692543	0.425426	1.62788	0.051775	0.232497
SLC30A3_6	SLC30A3	349.13	0.691881	0.428867	1.61328	0.0533421	0.23588
SLC22A8_3	SLC22A8	851.08	0.688721	0.410841	1.67637	0.046833	0.215118
SLC5A2_1	SLC5A2	478.757	0.68735	0.307683	2.23395	0.012743	0.0765222
SLC2A7_3	SLC2A7	714.843	0.686949	0.305843	2.24609	0.0123493	0.0752786
SLC22A17_4	SLC22A17	203.8	0.686461	0.346532	1.98095	0.0237985	0.127234
SLC17A4_5	SLC17A4	776.226	0.684148	0.278083	2.46023	0.00694248	0.0476656
SLC15A3_4	SLC15A3	316.612	0.683814	0.375158	1.82274	0.0341717	0.170467
SLC39A2_5	SLC39A2	1161.27	0.679727	0.900191	0.755091	0.225097	0.6241
SLC24A1_5	SLC24A1	553.777	0.679415	0.293577	2.31427	0.0103265	0.0658725
SLC25A45_3	SLC25A45	375.924	0.678648	0.49368	1.37467	0.0846166	0.328813
SLC39A9_2	SLC39A9	547.553	0.677486	0.295471	2.2929	0.0109268	0.069194
SLC5A12_4	SLC5A12	507.824	0.67716	0.281027	2.4096	0.0079851	0.0538324
SLC25A39_5	SLC25A39	915.113	0.677148	0.275012	2.46225	0.0069034	0.0476481
SLC6A15_5	SLC6A15	431.219	0.676153	0.291107	2.3227	0.0100976	0.0645702
SLC26A9_6	SLC26A9	772.918	0.674502	0.407233	1.6563	0.0488301	0.222723
SLC36A3_2	SLC36A3	1108.67	0.673062	0.302007	2.22863	0.0129191	0.0771305
KANSL1_3	KANSL1	640.027	0.672411	0.331537	2.02816	0.0212719	0.115863
SLC22A3_6	SLC22A3	908.478	0.671689	0.395107	1.70002	0.0445638	0.20688
SLC35G3_2	SLC35G3	694.597	0.671549	0.293029	2.29175	0.0109601	0.0692372
SLC7A5_5	SLC7A5	686.847	0.671347	0.294617	2.27871	0.0113421	0.070963
SLC25A34_3	SLC25A34	720.926	0.670216	0.426205	1.57252	0.057915	0.250166
SLC13A4_5	SLC13A4	618.514	0.667395	0.314457	2.12237	0.0169034	0.0960803
SLC18A3_3	SLC18A3	939.039	0.666061	0.280119	2.37778	0.0087087	0.0579617
neg_control_92	neg	1232.27	0.665244	0.298233	2.23062	0.0128533	0.0769132
SLC39A6_3	SLC39A6	741.306	0.665196	0.306204	2.1724	0.0149128	0.0867561
SLC8B1_3	SLC8B1	796.338	0.66177	0.407888	1.62243	0.0523558	0.234179
SLC7A13_6	SLC7A13	523.524	0.661305	0.366167	1.80602	0.0354576	0.174545
SLC39A2_4	SLC39A2	451.128	0.660836	0.358854	1.84152	0.0327729	0.165706
neg_control_95	neg	467.241	0.660229	0.310878	2.12375	0.0168454	0.0959599
NFYC_6	NFYC	677.441	0.658054	0.326168	2.01753	0.0218199	0.118354
SLC13A2_5	SLC13A2	288.915	0.65506	0.500485	1.30885	0.0952925	0.356186
SLC17A7_4	SLC17A7	271.976	0.654054	0.352038	1.85791	0.0315911	0.161294
SLC18B1_4	SLC18B1	1046.53	0.651905	0.333845	1.95272	0.0254263	0.134832
SLC7A11_4	SLC7A11	792.507	0.651684	0.294805	2.21056	0.0135332	0.0802458
SLC25A11_4	SLC25A11	481.615	0.650347	0.353658	1.83892	0.0329638	0.166028
SLC29A4_3	SLC29A4	541.07	0.649623	0.463642	1.40113	0.0805875	0.316687
SLC3A2_5	SLC3A2	363.852	0.647933	0.390674	1.6585	0.0486083	0.2221
SLC41A2_4	SLC41A2	2418.4	0.645862	0.265091	2.43638	0.00741753	0.0505283
SLC32A1_2	SLC32A1	504.002	0.645406	0.440608	1.46481	0.0714867	0.291876
SLC26A7_1	SLC26A7	878.051	0.644845	0.421336	1.53048	0.0629492	0.267483
SLC46A2_3	SLC46A2	1244.2	0.642991	0.276197	2.32801	0.00995572	0.0642933
SLC12A5_6	SLC12A5	917.438	0.642915	0.287853	2.23348	0.0127586	0.0765222
SLC25A11_3	SLC25A11	659.436	0.637107	0.299342	2.12836	0.0166537	0.0952839
neg_control_80	neg	267.631	0.635685	0.344637	1.8445	0.0325549	0.165245
SLC25A10_5	SLC25A10	733.046	0.634466	0.291029	2.18008	0.0146259	0.0857505
SLC25A26_1	SLC25A26	1029.4	0.634284	0.311648	2.03526	0.0209125	0.114383
SLC2A8_11	SLC2A8	385.409	0.63165	0.353134	1.7887	0.036832	0.180124
SLC35E1_3	SLC35E1	229.696	0.631206	0.432718	1.4587	0.0723235	0.293913
SLC25A5_5	SLC25A5	217.236	0.631016	0.507465	1.24347	0.106848	0.384505
PAFAH1B1_6	PAFAH1B1	322.381	0.629318	0.331368	1.89915	0.0287724	0.148648
SLC13A3_6	SLC13A3	150.652	0.628224	0.443869	1.41534	0.0784851	0.311671
SLC39A5_4	SLC39A5	320.269	0.626524	0.357664	1.75171	0.0399119	0.191047
SLC35F1_3	SLC35F1	364.129	0.624454	0.379489	1.64551	0.0499321	0.226851
SLC3A2_3	SLC3A2	418.046	0.618122	0.338239	1.82747	0.0338146	0.169383
SLC2A7_4	SLC2A7	934.678	0.618052	0.369167	1.67418	0.0470477	0.215725
SLC22A16_3	SLC22A16	874.66	0.615868	0.294044	2.09448	0.0181088	0.100737
SLC35G5_1	SLC35G5	731.661	0.615268	0.306558	2.00702	0.0223738	0.121106
SLC25A32_6	SLC25A32	517.01	0.613699	0.405285	1.51424	0.0649824	0.272955
URI1_3	URI1	872.173	0.6125	0.356639	1.71743	0.0429507	0.201907
SLC35F3_4	SLC35F3	501.055	0.611726	0.494207	1.23779	0.107897	0.386149
SLC24A3_1	SLC24A3	1018.44	0.611539	0.329092	1.85826	0.031566	0.161294
SLC22A3_5	SLC22A3	1456.85	0.607524	0.273518	2.22115	0.0131706	0.0782733
SLCO4C1_1	SLCO4C1	378.204	0.605411	0.331128	1.82833	0.0337501	0.169383
SLC25A39_6	SLC25A39	753.069	0.604807	0.291175	2.07713	0.0188948	0.104442
SLC45A2_3	SLC45A2	1051.46	0.604169	0.333384	1.81223	0.0349749	0.172821
RCC1_5	RCC1	378.556	0.603566	0.305666	1.97459	0.0241572	0.128625
SLC25A42_4	SLC25A42	418.752	0.60212	0.325923	1.84743	0.0323425	0.164486
SLC25A47_3	SLC25A47	794.316	0.601736	0.420918	1.42958	0.0764189	0.304858
SLC26A10_1	SLC26A10	137.822	0.601729	0.591	1.01815	0.154302	0.489959
SLC25A32_3	SLC25A32	523.862	0.601721	0.342458	1.75706	0.0394535	0.189916
SLC12A2_4	SLC12A2	437.397	0.601207	0.352703	1.70457	0.0441375	0.205633
SLC20A1_4	SLC20A1	562.227	0.599145	0.356025	1.68288	0.0461996	0.213336
SLC25A16_2	SLC25A16	390.175	0.597467	0.306545	1.94903	0.0256458	0.135445
SLC1A4_4	SLC1A4	482.251	0.596016	0.297657	2.00236	0.0226232	0.122203
SLC25A21_2	SLC25A21	484.03	0.593553	0.379332	1.56473	0.058823	0.252832
SLC17A8_3	SLC17A8	254.931	0.593132	0.410445	1.4451	0.0742154	0.297895
SLC30A5_1	SLC30A5	135.385	0.592767	0.409036	1.44918	0.0736436	0.296965
RPTOR_5	RPTOR	178.221	0.591137	0.472665	1.25065	0.105532	0.381372
SLC47A2_3	SLC47A2	613.71	0.59106	0.492005	1.20133	0.114812	0.399086
SLC6A7_5	SLC6A7	667.344	0.590994	0.302536	1.95347	0.025382	0.134832
SLC17A1_2	SLC17A1	348.696	0.587418	0.402337	1.46001	0.0721433	0.293638
SLC27A4_5	SLC27A4	367.394	0.585983	0.320676	1.82734	0.0338246	0.169383
SLC7A14_5	SLC7A14	576.491	0.585793	0.460484	1.27213	0.101664	0.370967
SLC38A10_1	SLC38A10	446.169	0.581921	0.35544	1.63719	0.0507957	0.229284
SLC2A3P1_1	SLC2A3P1	381.437	0.578574	0.318218	1.81817	0.0345192	0.171544
SLC6A16_6	SLC6A16	677.799	0.577632	0.356158	1.62184	0.0524187	0.234179
SLC4A7_2	SLC4A7	485.085	0.577006	0.385468	1.4969	0.0672103	0.277017
FLVCR2_3	FLVCR2	630.465	0.575308	0.39531	1.45534	0.0727882	0.294883
SLC25A1_3	SLC25A1	211.553	0.573797	0.359579	1.59575	0.0552726	0.241551
SLC4A10_1	SLC4A10	420.912	0.573362	0.327996	1.74807	0.0402255	0.191512
SLC35E1_6	SLC35E1	746.858	0.572281	0.308763	1.85346	0.0319079	0.162593
SLC19A1_6	SLC19A1	549.084	0.570735	0.303425	1.88097	0.0299879	0.154621
SLC7A5P2_2	SLC7A5P2	875.583	0.569689	0.287172	1.98379	0.0236395	0.126644
SLC46A1_5	SLC46A1	522.287	0.568242	0.292739	1.94112	0.0261219	0.137681
SLC22A18_4	SLC22A18	543.867	0.567113	0.29337	1.9331	0.0266122	0.13942
SLC40A1_5	SLC40A1	463.146	0.56679	0.315781	1.79488	0.036336	0.178197
SLC6A5_4	SLC6A5	558.975	0.566087	0.28422	1.99172	0.0232006	0.124548
SLC25A44_2	SLC25A44	292.067	0.564632	0.325503	1.73464	0.0414021	0.195331
SLC16A7_5	SLC16A7	537.498	0.56409	0.323726	1.74249	0.0407112	0.192768
neg_control_63	neg	961.422	0.563756	0.309849	1.81946	0.034421	0.171382
SLC50A1_2	SLC50A1	516.471	0.563291	0.338475	1.6642	0.0480362	0.219871
U2AF2_5	U2AF2	189.832	0.562545	0.363967	1.54559	0.0611017	0.261335
SLC7A5_3	SLC7A5	141.608	0.562149	0.460587	1.22051	0.111137	0.391303
SLC22A9_5	SLC22A9	202.398	0.560692	0.349463	1.60444	0.0543088	0.238593
SLC26A6_3	SLC26A6	334.327	0.559137	0.325836	1.71601	0.0430803	0.202152
SLC4A8_3	SLC4A8	434.532	0.55784	0.315002	1.77091	0.038288	0.185331
SLC9A1_5	SLC9A1	587.809	0.556745	0.445216	1.25051	0.105557	0.381372
SLC44A3_6	SLC44A3	405.543	0.553757	0.337566	1.64044	0.0504566	0.228148
SLC35F5_1	SLC35F5	476.234	0.547514	0.404248	1.3544	0.0878041	0.337421
SLC25A45_5	SLC25A45	559.102	0.546965	0.456973	1.19693	0.115667	0.400763
SLC16A13_6	SLC16A13	306.361	0.546651	0.456254	1.19813	0.115433	0.400486
SLC12A2_5	SLC12A2	342.4	0.545848	0.395268	1.38096	0.0836459	0.326695
SLC48A1_1	SLC48A1	382.607	0.544886	0.308916	1.76387	0.0388772	0.187835
SLC14A1_1	SLC14A1	410.319	0.542188	0.355984	1.52307	0.0638707	0.269642
SLC25A42_2	SLC25A42	238.892	0.541694	0.336506	1.60976	0.0537253	0.237173
SLC25A13_3	SLC25A13	1941.44	0.541044	0.289902	1.8663	0.031	0.158898
SLC6A19_5	SLC6A19	1149.47	0.540502	0.266017	2.03184	0.0210851	0.115086
SLC6A17_6	SLC6A17	664.533	0.540352	0.334833	1.61379	0.0532861	0.23588
SLC25A1P5_6	SLC25A1P5	822.312	0.53739	0.300525	1.78817	0.0368743	0.180124
SLC7A6_2	SLC7A6	585.551	0.537063	0.306475	1.75239	0.0398537	0.191047
SLC39A4_2	SLC39A4	780.033	0.536956	0.384391	1.3969	0.0812218	0.318658
SLC47A1_1	SLC47A1	496.682	0.53565	0.299681	1.7874	0.0369361	0.180124
SLC12A5_5	SLC12A5	833.628	0.535592	0.340201	1.57434	0.0577044	0.24967
SLC39A1_3	SLC39A1	1035.37	0.534875	0.389231	1.37418	0.0846923	0.328813
SLC25A1P5_4	SLC25A1P5	294.186	0.534568	0.391835	1.36427	0.0862419	0.333341
neg_control_9	neg	324.085	0.534208	0.41734	1.28003	0.100267	0.367486
SLC3A2_4	SLC3A2	340.768	0.533549	0.354361	1.50566	0.0660769	0.276717
SLC6A9_5	SLC6A9	1348.66	0.533295	0.413488	1.28975	0.0985693	0.363848
SLC25A14_2	SLC25A14	1200.47	0.532863	0.312919	1.70288	0.0442953	0.206001
MFSD7_4	MFSD7	1250.69	0.532625	0.404039	1.31825	0.0937095	0.353297
SLC1A5_5	SLC1A5	479.346	0.53239	0.331727	1.6049	0.0542575	0.238593
SLC25A5_4	SLC25A5	292.46	0.531939	0.329657	1.61361	0.0533055	0.23588
SLC44A3_2	SLC44A3	844.376	0.531872	0.291612	1.8239	0.0340835	0.170352
SLC2A14_3	SLC2A14	495.419	0.529407	0.340685	1.55395	0.0600985	0.257466
SLC30A4_6	SLC30A4	628.086	0.528987	0.376203	1.40612	0.079844	0.314672
SLC26A8_6	SLC26A8	655.974	0.52886	0.3132	1.68857	0.0456509	0.211551
SLC9B1_1	SLC9B1	1193.52	0.527894	0.290857	1.81496	0.0347648	0.172109
SLC25A45_2	SLC25A45	287.784	0.527753	0.331347	1.59275	0.0556083	0.241803
SLC4A8_1	SLC4A8	1003.34	0.52536	0.312984	1.67855	0.0466199	0.214775
SLC18A1_6	SLC18A1	243.143	0.52524	0.367231	1.43027	0.0763195	0.304858
SLC18A2_3	SLC18A2	377.601	0.523234	0.360935	1.44966	0.0735764	0.296965
SLC6A4_3	SLC6A4	474.573	0.522004	0.344894	1.51352	0.065074	0.272955
SLC35C1_6	SLC35C1	343.404	0.519202	0.32791	1.58337	0.0566686	0.245595
SLC35E1_4	SLC35E1	334.751	0.518305	0.346149	1.49735	0.0671514	0.277017
SLC5A8_4	SLC5A8	837.804	0.518288	0.409918	1.26437	0.103049	0.37497
neg_control_57	neg	1287.26	0.518057	0.348786	1.48532	0.0687301	0.282389
SLC10A7_2	SLC10A7	385.189	0.518036	0.295869	1.7509	0.0399815	0.191047
SLCO1B1_3	SLCO1B1	597.728	0.516419	0.385502	1.3396	0.0901874	0.344004
SLC25A6_3	SLC25A6	352.284	0.516391	0.293053	1.76211	0.0390255	0.188202
SLC22A8_5	SLC22A8	1399.25	0.515823	0.294988	1.74862	0.0401781	0.191512
SLC9A6_6	SLC9A6	818.351	0.515555	0.338483	1.52313	0.0638627	0.269642
SLC6A7_3	SLC6A7	580.529	0.514884	0.40228	1.27991	0.100288	0.367486
U2AF2_4	U2AF2	491.789	0.513748	0.317825	1.61645	0.0529985	0.235559
SLC38A7_1	SLC38A7	1044.4	0.512689	0.293693	1.74566	0.0404348	0.191808
SLC6A12_6	SLC6A12	967.148	0.508994	0.263648	1.93058	0.0267673	0.139952
SLC7A7_5	SLC7A7	418.899	0.505914	0.315344	1.60433	0.0543212	0.238593
SLC39A3_6	SLC39A3	522.138	0.505387	0.358424	1.41003	0.0792657	0.314292
SLC35E4_6	SLC35E4	799.067	0.505169	0.328179	1.53931	0.0618647	0.264165
SLC35G4_3	SLC35G4	272.706	0.505129	0.366213	1.37933	0.0838963	0.327183
SLCO1B1_6	SLCO1B1	516.716	0.503285	0.273203	1.84216	0.0327255	0.165706
SLC44A1_4	SLC44A1	485.995	0.50262	0.334855	1.50101	0.0666767	0.277005
SLC10A5_2	SLC10A5	639.795	0.501516	0.287246	1.74595	0.0404102	0.191808
neg_control_69	neg	998.553	0.501237	0.314524	1.59364	0.0555084	0.241772
SLC16A3_1	SLC16A3	397.193	0.500852	0.330199	1.51682	0.0646562	0.272078
SLC8A3_3	SLC8A3	803.052	0.500679	0.290505	1.72348	0.0424013	0.199684
SLC39A14_2	SLC39A14	808.524	0.500515	0.382001	1.31024	0.0950566	0.355814
SLC22A7_1	SLC22A7	592.233	0.500204	0.334719	1.4944	0.0675353	0.277917
SLC5A10_1	SLC5A10	778.871	0.496865	0.405551	1.22516	0.110258	0.390315
SLC25A25_4	SLC25A25	403.84	0.496767	0.296051	1.67798	0.0466759	0.214775
SLC38A9_5	SLC38A9	493	0.494174	0.477775	1.03432	0.150493	0.481761
SLC40A1_3	SLC40A1	497.391	0.492141	0.351263	1.40106	0.0805979	0.316687
SLC2A8_5	SLC2A8	210.406	0.492021	0.349337	1.40844	0.0795001	0.314306
SLC26A9_5	SLC26A9	202.758	0.489972	0.376589	1.30108	0.0966157	0.358564
SLC38A8_3	SLC38A8	692.283	0.489825	0.290672	1.68515	0.0459801	0.212699
SLC2A1_1	SLC2A1	336.561	0.489824	0.302307	1.62029	0.0525852	0.234521
SLC11A2_1	SLC11A2	501.606	0.489608	0.33253	1.47237	0.07046	0.289041
SLC39A6_2	SLC39A6	402.352	0.489206	0.31316	1.56216	0.0591254	0.253714
RPTOR_1	RPTOR	325.37	0.487174	0.382949	1.27216	0.101657	0.370967
NFYC_3	NFYC	355.119	0.486615	0.391925	1.2416	0.107191	0.38468
SLC26A4_2	SLC26A4	779.499	0.485946	0.283867	1.71188	0.0434597	0.203201
SLC6A8_1	SLC6A8	406.335	0.485165	0.305116	1.5901	0.0559063	0.242695
SLC39A12_4	SLC39A12	438.851	0.485145	0.381613	1.2713	0.101811	0.370983
SLC9A8_6	SLC9A8	535.189	0.485055	0.303921	1.59599	0.0552455	0.241551
SLC13A2_3	SLC13A2	436.636	0.483532	0.395731	1.22187	0.110878	0.391303
SLC36A4_2	SLC36A4	426.867	0.482168	0.390493	1.23477	0.108458	0.387096
SLC23A3_2	SLC23A3	487.13	0.481323	0.327193	1.47107	0.0706363	0.289309
SLC27A3_3	SLC27A3	373.313	0.481014	0.320946	1.49874	0.0669709	0.277017
neg_control_56	neg	1227.61	0.479678	0.270619	1.77253	0.0381536	0.185024
SLC46A1_4	SLC46A1	270.236	0.479217	0.399013	1.201	0.114875	0.399086
SLC19A2_3	SLC19A2	337.877	0.478706	0.32865	1.45658	0.0726156	0.294641
SLC25A11_5	SLC25A11	346.523	0.478454	0.516405	0.92651	0.177091	0.534148
SLC16A9_3	SLC16A9	328.284	0.477013	0.4991	0.955745	0.1696	0.521187
U2AF2_1	U2AF2	261.786	0.476605	0.381343	1.24981	0.105685	0.381372
RPTOR_3	RPTOR	180.859	0.476432	0.441676	1.07869	0.140363	0.45899
SLC22A4_5	SLC22A4	889.745	0.476169	0.35945	1.32472	0.0926326	0.349852
SLC35G2_2	SLC35G2	498.793	0.475033	0.316679	1.50005	0.0668013	0.277017
SLC17A5_6	SLC17A5	533.778	0.472102	0.359497	1.31323	0.0945529	0.354438
SLC22A23_5	SLC22A23	587.962	0.471761	0.384637	1.22651	0.110004	0.389946
NIPBL_6	NIPBL	433.985	0.47139	0.313677	1.50279	0.0664471	0.276823
SLC30A4_5	SLC30A4	424.896	0.471196	0.348221	1.35315	0.0880034	0.337648
SLC5A12_3	SLC5A12	581.019	0.470772	0.355419	1.32456	0.0926593	0.349852
SLC45A2_2	SLC45A2	970.143	0.470553	0.288387	1.63167	0.0513741	0.231494
SLC45A4_3	SLC45A4	1290.83	0.4702	0.344155	1.36625	0.0859308	0.332646
SLC25A13_2	SLC25A13	868.482	0.469503	0.288955	1.62483	0.0520994	0.233552
SLC22A18_2	SLC22A18	396.865	0.469336	0.378352	1.24047	0.1074	0.3849
SLC38A9_2	SLC38A9	306.955	0.468424	0.36482	1.28399	0.099573	0.365896
SLC44A5_1	SLC44A5	507.535	0.46821	0.29841	1.56902	0.058322	0.251507
SLC12A9_6	SLC12A9	503.528	0.466748	0.352028	1.32588	0.0924393	0.349852
SLC22A17_1	SLC22A17	313.665	0.465369	0.360418	1.29119	0.0983185	0.363848
SLC35G3_4	SLC35G3	254.447	0.465333	0.479715	0.97002	0.166018	0.515837
SLC35B3_3	SLC35B3	1211.98	0.464049	0.290967	1.59485	0.0553731	0.241586
SLC5A11_4	SLC5A11	453.174	0.462588	0.483999	0.955763	0.169596	0.521187
SLC12A3_6	SLC12A3	577.702	0.461916	0.347722	1.32841	0.0920218	0.349852
SLC6A3_2	SLC6A3	823.646	0.459779	0.277966	1.65408	0.0490554	0.22336
SLC5A1_1	SLC5A1	425.572	0.459178	0.3004	1.52856	0.063187	0.268057
SLC11A1_3	SLC11A1	990.172	0.459178	0.333525	1.37674	0.0842963	0.328252
SLC43A2_2	SLC43A2	705.104	0.453066	0.37632	1.20394	0.114307	0.399086
SLC29A4_1	SLC29A4	734.061	0.450874	0.405272	1.11252	0.132957	0.442454
SLC25A23_4	SLC25A23	629.278	0.44761	0.27453	1.63046	0.051502	0.23167
SLC7A10_3	SLC7A10	279.803	0.447019	0.435246	1.02705	0.152199	0.48526
SLC25A37_4	SLC25A37	575.425	0.446755	0.284908	1.56807	0.0584326	0.251569
SLC3A1_6	SLC3A1	1018.31	0.445785	0.29033	1.53544	0.0623376	0.265316
SLC25A14_4	SLC25A14	542.827	0.44396	0.404818	1.09669	0.136388	0.450951
SLC17A2_5	SLC17A2	972.634	0.443576	0.29601	1.49852	0.0669996	0.277017
SRBD1_1	SRBD1	622.718	0.442533	0.38952	1.1361	0.127958	0.428552
SLC16A8_2	SLC16A8	444.775	0.442413	0.294141	1.50408	0.0662799	0.276823
SLC39A11_3	SLC39A11	810.178	0.442367	0.306118	1.44509	0.0742168	0.297895
SLC38A7_2	SLC38A7	252.116	0.44101	0.401534	1.09831	0.136034	0.450397
SLC24A5_5	SLC24A5	705.709	0.440821	0.301661	1.46132	0.0719645	0.293368
SLC27A1_4	SLC27A1	83.4335	0.439227	0.436781	1.0056	0.157304	0.496859
SLC25A27_1	SLC25A27	471.178	0.437885	0.329821	1.32764	0.0921479	0.349852
SLC35F2_2	SLC35F2	290.524	0.437461	0.390814	1.11936	0.131494	0.438705
SLC6A15_3	SLC6A15	411.366	0.437324	0.325593	1.34316	0.0896101	0.342303
SLC35E3_3	SLC35E3	230.916	0.437237	0.36004	1.21441	0.112295	0.393787
SLCO5A1_5	SLCO5A1	233.821	0.436223	0.42388	1.02912	0.151712	0.48507
SLC25A29_2	SLC25A29	535.01	0.436188	0.2902	1.50306	0.0664121	0.276823
SLC39A1_4	SLC39A1	692.952	0.434209	0.300256	1.44613	0.0740705	0.297895
SLCO4C1_2	SLCO4C1	703.516	0.433938	0.333316	1.30188	0.0964782	0.358563
SLC9C1_1	SLC9C1	375.755	0.43388	0.405743	1.06935	0.142457	0.463428
SLC24A3_2	SLC24A3	1194.26	0.431955	0.328109	1.3165	0.0940035	0.353357
SLC27A5_3	SLC27A5	501.984	0.431633	0.399854	1.07948	0.140188	0.45899
SLC27A5_2	SLC27A5	789.579	0.431174	0.335644	1.28462	0.0994629	0.365896
SLC12A3_4	SLC12A3	673.375	0.431024	0.293633	1.4679	0.0710659	0.290613
SLCO5A1_1	SLCO5A1	254.664	0.430572	0.337951	1.27407	0.10132	0.370748
RHCG_1	RHCG	594.83	0.429341	0.31046	1.38292	0.083345	0.326008
SLC35E4_2	SLC35E4	661.834	0.429284	0.298304	1.43909	0.0750632	0.300829
CEP85_2	CEP85	356.762	0.429109	0.347746	1.23397	0.108607	0.387096
SLC12A4_3	SLC12A4	268.842	0.429039	0.410152	1.04605	0.147769	0.475375
SLCO2B1_2	SLCO2B1	487.347	0.429018	0.323574	1.32587	0.092441	0.349852
SLC24A1_3	SLC24A1	195.756	0.426394	0.401183	1.06284	0.143927	0.466465
neg_control_17	neg	446.583	0.425081	0.42433	1.00177	0.158228	0.499173
SLC22A1_3	SLC22A1	622.158	0.423866	0.402823	1.05224	0.146345	0.471376
neg_control_79	neg	1313.24	0.423012	0.363608	1.16337	0.122339	0.413985
neg_control_46	neg	742.6	0.42275	0.295082	1.43265	0.0759784	0.30403
SLC16A12_5	SLC16A12	623.244	0.422308	0.290904	1.45171	0.0732911	0.29646
SLC22A25_5	SLC22A25	1128.29	0.420801	0.325849	1.2914	0.0982829	0.363848
SLC17A8_5	SLC17A8	690.446	0.420688	0.310196	1.3562	0.0875182	0.337275
SLC25A28_1	SLC25A28	355.775	0.419335	0.380885	1.10095	0.135459	0.449635
SLC16A11_2	SLC16A11	1343.48	0.418867	0.391347	1.07032	0.142237	0.463357
SLC6A2_5	SLC6A2	554.514	0.418635	0.306418	1.36622	0.0859346	0.332646
SLC15A3_6	SLC15A3	621.191	0.417432	0.310071	1.34625	0.0891116	0.341165
MTCH2_2	MTCH2	425.588	0.417199	0.431006	0.967965	0.166531	0.515837
SLC25A27_4	SLC25A27	817.663	0.416608	0.351941	1.18374	0.118257	0.405964
SLC25A39_4	SLC25A39	707.787	0.415215	0.348381	1.19184	0.116662	0.402452
SLC25A15_3	SLC25A15	526.845	0.414679	0.29719	1.39533	0.081458	0.319105
SLC8A2_1	SLC8A2	474.685	0.414471	0.328671	1.26105	0.103645	0.376498
SLC35A2_1	SLC35A2	258.425	0.413946	0.373215	1.10914	0.133685	0.444313
SLC25A38_5	SLC25A38	787.656	0.4127	0.460296	0.896598	0.184967	0.547141
SLC5A1_2	SLC5A1	507.911	0.412394	0.333825	1.23536	0.108348	0.387096
SLC25A22_2	SLC25A22	315.519	0.411164	0.318834	1.28958	0.0985974	0.363848
SLC13A5_1	SLC13A5	338.128	0.410891	0.334105	1.22983	0.109381	0.388819
SLC22A13_1	SLC22A13	1227.04	0.410332	0.269651	1.52172	0.0640402	0.269921
SLC5A8_6	SLC5A8	741.156	0.408777	0.286173	1.42843	0.0765843	0.305051
SLC2A5_3	SLC2A5	1134.24	0.406729	0.288793	1.40837	0.0795101	0.314306
SLC43A2_4	SLC43A2	845.936	0.40654	0.266843	1.52352	0.0638148	0.269642
FLVCR2_2	FLVCR2	562.77	0.406163	0.458735	0.885398	0.187971	0.551207
neg_control_51	neg	475.623	0.405987	0.288665	1.40643	0.0797984	0.314672
SLC45A1_5	SLC45A1	315.765	0.401252	0.492478	0.814761	0.207605	0.588739
SLC26A7_3	SLC26A7	572.917	0.400115	0.282023	1.41873	0.0779883	0.31017
SLCO3A1_1	SLCO3A1	573.798	0.399184	0.335059	1.19138	0.116751	0.402452
SLC36A4_6	SLC36A4	497.075	0.398592	0.328482	1.21343	0.112482	0.393913
CTNNBL1_2	CTNNBL1	261.18	0.396795	0.372301	1.06579	0.143259	0.464879
SLC25A53_4	SLC25A53	1478.02	0.396493	0.294612	1.34581	0.0891814	0.341165
SLC29A3_4	SLC29A3	417.761	0.396008	0.395742	1.00067	0.158493	0.499405
SLC2A10_4	SLC2A10	337.172	0.395809	0.300434	1.31746	0.0938425	0.353297
SLC24A2_2	SLC24A2	278.895	0.395143	0.339427	1.16415	0.122182	0.413985
SLCO2A1_3	SLCO2A1	691.154	0.394887	0.374328	1.05492	0.14573	0.470018
SLC22A6_6	SLC22A6	249.239	0.393659	0.344286	1.14341	0.126435	0.425088
SLC16A7_1	SLC16A7	693.804	0.393605	0.312278	1.26043	0.103757	0.376498
SLC43A1_4	SLC43A1	721.476	0.392774	0.366999	1.07023	0.142257	0.463357
SLC39A5_5	SLC39A5	244.483	0.392329	0.424176	0.924922	0.177503	0.534148
SLC6A14_4	SLC6A14	603.224	0.391506	0.404131	0.96876	0.166332	0.515837
SLC16A2_2	SLC16A2	374.214	0.390413	0.434522	0.898487	0.184463	0.546891
SLC7A14_1	SLC7A14	1059.43	0.389782	0.319354	1.22053	0.111131	0.391303
SLC17A4_1	SLC17A4	654.72	0.389766	0.318574	1.22347	0.110576	0.390912
SLC51A_5	SLC51A	338.139	0.389715	0.402926	0.967212	0.166719	0.515837
SLC25A17_7	SLC25A17	423.138	0.389054	0.321231	1.21113	0.112922	0.394924
SLC44A3_3	SLC44A3	514.723	0.387372	0.43375	0.893076	0.185908	0.548825
SLC35B1_2	SLC35B1	360.174	0.386402	0.345195	1.11937	0.13149	0.438705
SLC26A3_1	SLC26A3	676.28	0.385906	0.293298	1.31575	0.0941291	0.353357
SLC17A8_2	SLC17A8	418.167	0.384987	0.308538	1.24778	0.106056	0.382182
neg_control_75	neg	691.143	0.384771	0.35694	1.07797	0.140524	0.45899
SLC26A6_2	SLC26A6	336.48	0.381343	0.407926	0.934832	0.174937	0.530095
SLC35F4_1	SLC35F4	781.263	0.38062	0.2846	1.33738	0.0905488	0.344878
SLC35A5_1	SLC35A5	297.535	0.379661	0.339618	1.1179	0.131804	0.439178
SLC5A2_4	SLC5A2	602.052	0.378722	0.354566	1.06813	0.142731	0.463742
NUP153_5	NUP153	641.85	0.378094	0.332137	1.13836	0.127484	0.427514
neg_control_37	neg	636.41	0.378048	0.32935	1.14786	0.125513	0.423627
SLC9A2_1	SLC9A2	385.91	0.377577	0.318262	1.18637	0.117738	0.404715
SLC4A4_4	SLC4A4	537.874	0.377353	0.426303	0.885174	0.188031	0.551207
SLC4A11_2	SLC4A11	1112.2	0.377332	0.343201	1.09945	0.135786	0.450146
SLC6A9_6	SLC6A9	553.736	0.376242	0.28889	1.30237	0.0963945	0.358563
SLCO4A1_1	SLCO4A1	776.603	0.375484	0.287767	1.30482	0.0959767	0.357719
SLC2A12_5	SLC2A12	420.655	0.374715	0.301749	1.24181	0.107153	0.38468
SLC16A1_5	SLC16A1	532.018	0.374552	0.31441	1.19128	0.116771	0.402452
SLC35F2_6	SLC35F2	516.182	0.374524	0.382822	0.978324	0.163957	0.511068
SLC33A1_6	SLC33A1	223.31	0.374356	0.3646	1.02676	0.152267	0.48526
UCP3_3	UCP3	456.395	0.373814	0.410259	0.911167	0.181104	0.543103
SLC15A1_3	SLC15A1	547.397	0.373198	0.290501	1.28467	0.0994538	0.365896
SLC35G4_2	SLC35G4	314.919	0.371868	0.35015	1.06203	0.144112	0.466486
SLC6A14_6	SLC6A14	481.826	0.370851	0.308787	1.20099	0.114877	0.399086
SLC10A4_5	SLC10A4	604.146	0.370409	0.308255	1.20163	0.114753	0.399086
SLC22A1_6	SLC22A1	177.336	0.369882	0.39975	0.925282	0.17741	0.534148
neg_control_109	neg	1341.63	0.368663	0.31223	1.18074	0.118853	0.406054
SLC25A4_2	SLC25A4	455.744	0.367113	0.301713	1.21676	0.111847	0.392745
SLC37A4_3	SLC37A4	407.306	0.366944	0.310364	1.1823	0.118543	0.406054
SLC35F6_5	SLC35F6	849.019	0.366197	0.28046	1.3057	0.0958269	0.357671
SLC35A4_5	SLC35A4	425.313	0.365124	0.359224	1.01642	0.154714	0.490459
SLC22A12_3	SLC22A12	421.673	0.364554	0.30896	1.17994	0.119012	0.406054
SLC22A5_3	SLC22A5	571.044	0.36455	0.337127	1.08134	0.139772	0.45899
SLC36A3_5	SLC36A3	162.834	0.36428	0.416241	0.875166	0.190742	0.556283
VPS13D_4	VPS13D	403.742	0.363827	0.34879	1.04311	0.148448	0.476972
SLC5A12_1	SLC5A12	343.918	0.363578	0.320315	1.13507	0.128174	0.428725
SLC9A3_3	SLC9A3	389.048	0.363083	0.307778	1.17969	0.119061	0.406054
SLC6A8_2	SLC6A8	789.035	0.359503	0.292329	1.22979	0.109388	0.388819
SLC19A2_1	SLC19A2	487.896	0.359091	0.396755	0.90507	0.182714	0.545326
PAFAH1B1_2	PAFAH1B1	255.05	0.358829	0.378482	0.948075	0.171546	0.524148
SLC35F5_3	SLC35F5	413.74	0.357934	0.343871	1.04089	0.148962	0.477854
SLC34A1_6	SLC34A1	508.763	0.357121	0.305124	1.17041	0.120918	0.411208
SLC9C1_2	SLC9C1	624.869	0.356823	0.305035	1.16978	0.121046	0.411208
SLCO3A1_6	SLCO3A1	541.574	0.355892	0.305764	1.16394	0.122223	0.413985
NBAS_6	NBAS	732.022	0.353773	0.366295	0.965814	0.167069	0.515837
SLC39A4_6	SLC39A4	960.304	0.352743	0.260455	1.35434	0.0878147	0.337421
SLC50A1_4	SLC50A1	395.511	0.352604	0.289573	1.21767	0.111675	0.392669
URI1_5	URI1	1323.17	0.351898	0.2987	1.1781	0.119379	0.406605
SLC1A2_2	SLC1A2	1013.1	0.349916	0.296562	1.17991	0.119018	0.406054
SLC23A2_5	SLC23A2	542.528	0.348829	0.304554	1.14538	0.126027	0.424295
SLCO1A2_2	SLCO1A2	731.623	0.347148	0.320778	1.08221	0.13958	0.45899
SLC25A46_1	SLC25A46	145.736	0.346763	0.392837	0.882714	0.188695	0.552532
SLCO2A1_5	SLCO2A1	583.781	0.344736	0.318015	1.08403	0.139177	0.458475
neg_control_94	neg	477.444	0.344622	0.348096	0.99002	0.161082	0.505732
SLC51B_4	SLC51B	473.316	0.343513	0.386682	0.88836	0.187174	0.551207
SLC7A5P1_2	SLC7A5P1	494.645	0.340195	0.297966	1.14172	0.126784	0.425715
SLC16A5_2	SLC16A5	835.399	0.339788	0.310035	1.09597	0.136547	0.450951
SLC6A4_5	SLC6A4	734.252	0.339593	0.271227	1.25206	0.105274	0.381372
SLC34A3_1	SLC34A3	121.827	0.336499	0.391621	0.859247	0.195102	0.564433
SLC17A5_2	SLC17A5	601.231	0.335024	0.316837	1.0574	0.145164	0.46931
UCP1_4	UCP1	241.064	0.334682	0.369683	0.905321	0.182648	0.545326
SLCO6A1_3	SLCO6A1	685.703	0.33099	0.341473	0.969299	0.166198	0.515837
SLC10A3_4	SLC10A3	285.116	0.330765	0.322228	1.02649	0.15233	0.48526
SLC26A11_5	SLC26A11	766.133	0.330343	0.268849	1.22873	0.109586	0.388993
SLC36A3_4	SLC36A3	783.864	0.327824	0.276257	1.18666	0.11768	0.404715
SLC26A2_4	SLC26A2	334.049	0.326339	0.359118	0.908722	0.181748	0.54441
SLC16A10_3	SLC16A10	200.867	0.325702	0.342395	0.951246	0.17074	0.52284
SLC26A1_5	SLC26A1	1020.97	0.325391	0.272105	1.19583	0.115882	0.400977
SLC8A1_2	SLC8A1	607.293	0.323866	0.344356	0.940497	0.173481	0.528099
SLC22A3_4	SLC22A3	163.181	0.32274	0.367804	0.877478	0.190114	0.555438
SLC25A13_5	SLC25A13	1240.5	0.320947	0.43937	0.730471	0.232551	0.631121
RHAG_5	RHAG	560.534	0.320872	0.374176	0.857544	0.195572	0.564433
SLC51A_4	SLC51A	280.823	0.320693	0.407216	0.787525	0.215487	0.604523
SLC22A15_2	SLC22A15	232.548	0.320188	0.367294	0.871746	0.191673	0.55812
SLC25A31_5	SLC25A31	883.255	0.319935	0.296596	1.07869	0.140363	0.45899
SLC17A1_1	SLC17A1	1308.2	0.317719	0.276394	1.14952	0.125172	0.423022
SLC16A11_3	SLC16A11	418.92	0.316658	0.310672	1.01927	0.154038	0.489959
SLC12A8_6	SLC12A8	282.128	0.315071	0.404604	0.778716	0.218073	0.609811
SLC35A3_2	SLC35A3	387.259	0.314827	0.448808	0.701474	0.241504	0.642942
SLCO4A1_6	SLCO4A1	886.907	0.31306	0.290466	1.07779	0.140565	0.45899
SLC5A6_4	SLC5A6	465.992	0.312274	0.317831	0.982515	0.162923	0.509672
SLC15A3_2	SLC15A3	81.7673	0.311226	0.501822	0.620192	0.267566	0.689801
SLC10A5_4	SLC10A5	821.109	0.309406	0.366363	0.844534	0.199186	0.572961
neg_control_73	neg	510.793	0.308783	0.330164	0.93524	0.174832	0.530095
SLC23A1_4	SLC23A1	740.743	0.308241	0.337489	0.913337	0.180533	0.542638
SLC2A13_5	SLC2A13	207.789	0.307684	0.357327	0.86107	0.1946	0.564123
SLC10A4_4	SLC10A4	447.276	0.307471	0.318161	0.966401	0.166922	0.515837
neg_control_26	neg	514.21	0.307366	0.31121	0.987649	0.161662	0.506943
SLC32A1_3	SLC32A1	589.7	0.307365	0.304989	1.00779	0.156777	0.496398
SLC45A3_1	SLC45A3	756.869	0.307036	0.420662	0.729887	0.23273	0.631121
SLC7A11_2	SLC7A11	632.749	0.306165	0.410907	0.745095	0.228107	0.62525
SLC5A1_5	SLC5A1	375.658	0.305319	0.314874	0.969652	0.16611	0.515837
NIPBL_2	NIPBL	672.888	0.305096	0.383701	0.79514	0.213266	0.601526
SLC6A1_5	SLC6A1	0.385996	0.304512	4.98684	0.0610631	0.475654	0.971035
SLC5A10_5	SLC5A10	718.551	0.302358	0.315067	0.959662	0.168613	0.519375
SLC35B2_1	SLC35B2	446.054	0.30175	0.316724	0.952723	0.170365	0.522307
SLC1A2_3	SLC1A2	654.08	0.301717	0.307453	0.981345	0.163211	0.509962
SLC35G1_1	SLC35G1	177.162	0.301113	0.372455	0.808456	0.209414	0.592583
SLC26A7_5	SLC26A7	652.597	0.300815	0.277286	1.08485	0.138994	0.458451
SLC10A3_5	SLC10A3	341.76	0.300031	0.320685	0.935592	0.174742	0.530095
SLC10A2_3	SLC10A2	314.384	0.299441	0.331923	0.902142	0.183491	0.545326
SLC24A5_4	SLC24A5	697.506	0.297545	0.286005	1.04035	0.149089	0.477854
SLC10A2_6	SLC10A2	637.691	0.297465	0.33167	0.896871	0.184894	0.547141
SLC15A1_6	SLC15A1	1149.51	0.297304	0.259579	1.14533	0.126036	0.424295
SLC35F6_6	SLC35F6	724.6	0.297198	0.360386	0.824665	0.204781	0.582632
SLC45A4_4	SLC45A4	256.192	0.296039	0.319156	0.927567	0.176816	0.534148
SLC5A10_4	SLC5A10	526.95	0.295724	0.327838	0.902043	0.183517	0.545326
SLC14A1_6	SLC14A1	452.259	0.295428	0.301812	0.978849	0.163827	0.511068
SLC45A2_1	SLC45A2	459.344	0.29506	0.337271	0.874844	0.190829	0.556283
SLC12A8_2	SLC12A8	338.368	0.294751	0.356611	0.826533	0.204251	0.581758
SLC9A8_1	SLC9A8	313.267	0.294562	0.400795	0.734944	0.231187	0.630268
SLC41A1_4	SLC41A1	312.807	0.294492	0.417157	0.705949	0.24011	0.640539
SLC12A4_5	SLC12A4	622.736	0.294319	0.374621	0.785645	0.216038	0.605417
SLC39A12_3	SLC39A12	1232.25	0.294003	0.292322	1.00575	0.157268	0.496859
SLC17A9_3	SLC17A9	304.505	0.293591	0.375212	0.782466	0.21697	0.607377
SLCO3A1_3	SLCO3A1	646.219	0.292283	0.287149	1.01788	0.154368	0.489959
neg_control_53	neg	715.898	0.291076	0.35004	0.831551	0.202831	0.580143
SLC22A13_6	SLC22A13	607.886	0.289507	0.300892	0.962162	0.167984	0.51805
SLC6A20_4	SLC6A20	456.834	0.288333	0.342889	0.840892	0.200204	0.575257
SLC26A9_4	SLC26A9	421.554	0.288198	0.290058	0.993587	0.160212	0.503606
SLC37A4_1	SLC37A4	571.411	0.287666	0.272704	1.05486	0.145744	0.470018
SLC2A12_4	SLC2A12	719.453	0.286841	0.404872	0.708473	0.239326	0.640483
SLC1A4_1	SLC1A4	635.6	0.286732	0.373939	0.766788	0.221604	0.617038
MTCH2_6	MTCH2	694.746	0.286168	0.287185	0.996458	0.159514	0.502016
SLC7A7_4	SLC7A7	478.953	0.286032	0.317461	0.900999	0.183794	0.545529
SLC25A43_2	SLC25A43	140.774	0.285963	0.393947	0.725894	0.233952	0.631864
neg_control_48	neg	507.983	0.285897	0.299879	0.953374	0.1702	0.522307
SLC9C2_1	SLC9C2	181.327	0.285377	0.392115	0.727789	0.233371	0.631604
SLC7A5P1_5	SLC7A5P1	248.636	0.283316	0.410263	0.690571	0.244918	0.650041
SLC9B2_3	SLC9B2	557.461	0.281763	0.382191	0.73723	0.230491	0.629029
SLC14A1_4	SLC14A1	447.093	0.281319	0.430518	0.653443	0.256735	0.668486
SLC25A37_2	SLC25A37	471.747	0.281253	0.363774	0.773153	0.219716	0.612435
SLC25A1P5_5	SLC25A1P5	513.32	0.280885	0.327378	0.857984	0.195451	0.564433
SLC20A1_3	SLC20A1	149.093	0.279635	0.390782	0.715579	0.237126	0.637791
SLC25A24_2	SLC25A24	455.604	0.278791	0.314638	0.886069	0.18779	0.551207
SLC15A1_5	SLC15A1	467.8	0.278448	0.324575	0.857883	0.195479	0.564433
neg_control_14	neg	567.574	0.277635	0.281421	0.986546	0.161933	0.507181
SLC43A2_3	SLC43A2	635.151	0.277565	0.372198	0.745744	0.227911	0.62525
SLC9A5_1	SLC9A5	472.495	0.275989	0.292163	0.94464	0.172421	0.526137
SLC25A4_5	SLC25A4	302.94	0.274599	0.353403	0.777016	0.218575	0.610559
SLC15A4_5	SLC15A4	661.795	0.274555	0.291811	0.940868	0.173386	0.528099
SLC25A13_1	SLC25A13	496.029	0.274542	0.450839	0.608956	0.271277	0.695246
SLC2A9_3	SLC2A9	1048.15	0.274531	0.289594	0.947985	0.171569	0.524148
SLC30A4_2	SLC30A4	592.301	0.274387	0.29485	0.930599	0.176031	0.532788
SLC12A7_5	SLC12A7	663.973	0.273967	0.31212	0.877759	0.190037	0.555438
SLC9C1_3	SLC9C1	454.205	0.273922	0.380681	0.719559	0.235898	0.635148
SLC22A9_6	SLC22A9	429.836	0.272949	0.307316	0.888171	0.187224	0.551207
SLC45A3_5	SLC45A3	510.571	0.27227	0.298389	0.912467	0.180762	0.542701
SLC35C1_1	SLC35C1	312.456	0.271017	0.341876	0.792735	0.213966	0.602213
MTCH2_4	MTCH2	529.398	0.270906	0.376271	0.719975	0.23577	0.635148
SLC6A1_6	SLC6A1	875.606	0.27049	0.382344	0.707451	0.239643	0.640539
SLC4A11_6	SLC4A11	662.58	0.270257	0.313685	0.861553	0.194467	0.564123
MED26_3	MED26	389.081	0.266599	0.374084	0.712671	0.238025	0.638896
RPL13A_5	RPL13A	75.8319	0.266066	0.498058	0.534207	0.296599	0.738385
SLC41A1_6	SLC41A1	343.854	0.265631	0.353119	0.752241	0.225953	0.624313
neg_control_43	neg	494.044	0.265051	0.375151	0.706519	0.239933	0.640539
SLC31A1_6	SLC31A1	1127.74	0.264069	0.306217	0.862357	0.194246	0.564123
SLC6A7_1	SLC6A7	685.295	0.262384	0.283548	0.925359	0.17739	0.534148
SLC26A4_6	SLC26A4	550.519	0.261462	0.358083	0.730172	0.232643	0.631121
URI1_2	URI1	448.828	0.260465	0.28696	0.907672	0.182026	0.544616
SLC2A3P1_2	SLC2A3P1	343.805	0.260283	0.460964	0.56465	0.286156	0.723072
SLC14A2_1	SLC14A2	541.146	0.259421	0.318373	0.814836	0.207583	0.588739
SLC6A9_1	SLC6A9	551.428	0.259404	0.300404	0.863515	0.193927	0.564054
SLC37A2_3	SLC37A2	364.407	0.258792	0.339147	0.763068	0.222712	0.619461
SLC47A2_2	SLC47A2	275.86	0.258158	0.442983	0.582772	0.280023	0.712762
SLC16A6_5	SLC16A6	698.635	0.257338	0.273835	0.939756	0.173671	0.528099
SLC6A16_4	SLC6A16	954.078	0.256274	0.38566	0.664506	0.253183	0.663208
SLCO1B3_2	SLCO1B3	828.726	0.255902	0.288898	0.885786	0.187866	0.551207
SLC48A1_5	SLC48A1	550.94	0.255407	0.95817	0.266557	0.394905	0.874328
SLC2A14_4	SLC2A14	503.239	0.252678	0.346441	0.729353	0.232893	0.631121
SLC25A46_2	SLC25A46	160.945	0.252619	0.426758	0.591948	0.276943	0.707682
SLC22A12_6	SLC22A12	505.686	0.251708	0.302936	0.830894	0.203017	0.580143
SLCO3A1_2	SLCO3A1	834.313	0.251153	0.281279	0.892895	0.185957	0.548825
SLC22A25_2	SLC22A25	350.389	0.24962	0.334666	0.745878	0.22787	0.62525
SLC29A2_6	SLC29A2	400.485	0.24902	0.321478	0.77461	0.219285	0.611888
SLC2A2_2	SLC2A2	677.201	0.248741	0.292468	0.850491	0.197526	0.568814
SLC9C1_4	SLC9C1	712.6	0.247668	0.327236	0.756849	0.22457	0.623819
SLC48A1_4	SLC48A1	567.726	0.246653	0.334243	0.737945	0.230274	0.629029
SLC1A4_6	SLC1A4	447.932	0.244254	0.3057	0.799002	0.212145	0.59901
SLC22A24_1	SLC22A24	558.304	0.243773	0.324189	0.751948	0.226041	0.624313
SLC28A3_3	SLC28A3	552.119	0.243616	0.375171	0.649345	0.258058	0.67059
SLC29A4_4	SLC29A4	795.75	0.242335	0.348128	0.696108	0.243181	0.646746
SLC24A2_6	SLC24A2	713.443	0.242324	0.291511	0.831267	0.202911	0.580143
SLC35G3_1	SLC35G3	591.089	0.241812	0.297192	0.813656	0.207921	0.588997
SLC6A4_1	SLC6A4	1039.66	0.240697	0.28257	0.851815	0.197158	0.568382
SLC5A5_4	SLC5A5	161.676	0.240541	0.411775	0.584156	0.279558	0.712271
SLC15A4_1	SLC15A4	443.646	0.238995	0.303017	0.78872	0.215138	0.604192
SLC30A8_2	SLC30A8	885.411	0.238477	0.285064	0.836574	0.201416	0.577889
SLC24A4_6	SLC24A4	357.759	0.238392	0.316841	0.752401	0.225905	0.624313
neg_control_7	neg	699.166	0.238306	0.263654	0.903859	0.183035	0.545326
SLC35E2B_6	SLC35E2B	322.294	0.235094	0.31828	0.73864	0.230063	0.629029
SLC4A3_4	SLC4A3	338.058	0.233716	0.333009	0.701832	0.241392	0.642942
SLC38A11_2	SLC38A11	425.874	0.233441	0.340269	0.686049	0.246341	0.652491
SLC25A36_6	SLC25A36	734.386	0.233326	0.345838	0.674668	0.249943	0.657923
SLC26A9_1	SLC26A9	1235.24	0.232737	0.294941	0.789098	0.215027	0.604192
SLC6A17_1	SLC6A17	201.488	0.232674	0.474109	0.49076	0.311798	0.758456
neg_control_34	neg	763.006	0.232129	0.308827	0.751649	0.226131	0.624313
SLC9A7P1_5	SLC9A7P1	401.84	0.231581	0.326212	0.709912	0.238879	0.640483
SLCO5A1_6	SLCO5A1	435.162	0.229509	0.314242	0.730357	0.232586	0.631121
SLC5A7_2	SLC5A7	571.817	0.229095	0.371671	0.616393	0.268818	0.69098
SLC35G2_3	SLC35G2	591.329	0.228855	0.288697	0.792716	0.213972	0.602213
neg_control_107	neg	730.385	0.227674	0.27429	0.83005	0.203255	0.580189
SLC4A11_1	SLC4A11	541.77	0.22708	0.346598	0.655167	0.25618	0.667706
SLC16A2_3	SLC16A2	391.337	0.225536	0.332672	0.677953	0.248901	0.657269
SLC7A7_6	SLC7A7	712.56	0.224367	0.278134	0.806688	0.209923	0.59338
SLC25A28_5	SLC25A28	466.12	0.223507	0.339957	0.657456	0.255444	0.666453
SLC20A2_3	SLC20A2	190.065	0.223286	0.437686	0.510152	0.304973	0.750749
SLC7A5P2_4	SLC7A5P2	258.891	0.223255	0.391516	0.570234	0.28426	0.720732
SLC6A20_1	SLC6A20	843.61	0.223074	0.314904	0.708387	0.239353	0.640483
SLC16A11_6	SLC16A11	395.209	0.22277	0.406882	0.547504	0.292016	0.732568
SLC35E3_2	SLC35E3	309.667	0.221298	0.325983	0.678862	0.248613	0.657269
SLC25A40_2	SLC25A40	1083.59	0.221068	0.26442	0.83605	0.201564	0.577889
SLC39A14_1	SLC39A14	619.787	0.219446	0.303237	0.723678	0.234632	0.633045
neg_control_29	neg	571.141	0.219173	0.354943	0.617489	0.268456	0.69098
SLC39A8_3	SLC39A8	482.417	0.21879	0.389548	0.561651	0.287177	0.723782
SLC12A6_5	SLC12A6	690.699	0.218172	0.327806	0.665555	0.252848	0.662995
SLC23A1_5	SLC23A1	645.18	0.218089	0.323576	0.673996	0.250157	0.657923
SLC5A11_3	SLC5A11	494.146	0.217994	0.31508	0.691867	0.24451	0.649621
SLC33A1_4	SLC33A1	198.742	0.217836	0.347017	0.627739	0.265087	0.684765
SLC7A2_4	SLC7A2	410.021	0.216098	0.289914	0.745385	0.228019	0.62525
MTCH2_1	MTCH2	575.173	0.215663	0.318894	0.676285	0.24943	0.657336
SLC16A12_2	SLC16A12	1225.54	0.215297	0.259669	0.829123	0.203517	0.580303
SLC36A3_6	SLC36A3	561.369	0.21505	0.287297	0.748527	0.227071	0.62525
SLC25A21_5	SLC25A21	758.09	0.214919	0.300674	0.714792	0.237369	0.637791
SLC17A9_5	SLC17A9	637.509	0.214159	0.287247	0.745558	0.227967	0.62525
SLC25A16_4	SLC25A16	360.957	0.212931	0.347757	0.612297	0.270171	0.693692
SLC17A2_2	SLC17A2	1158.34	0.212662	0.286203	0.743046	0.228727	0.626179
SLC22A31_1	SLC22A31	424.928	0.211944	0.312407	0.678421	0.248752	0.657269
SLC9B1_4	SLC9B1	755.981	0.21094	0.278937	0.756227	0.224756	0.623819
MTCH1_2	MTCH1	622.222	0.210624	0.372434	0.565533	0.285856	0.723072
SLC2A3P1_5	SLC2A3P1	371.831	0.209402	0.342389	0.61159	0.270404	0.693692
neg_control_108	neg	510.13	0.208104	0.321954	0.646378	0.259017	0.672414
SLC25A12_4	SLC25A12	591.561	0.207961	0.31516	0.659857	0.254673	0.665107
SLC43A3_1	SLC43A3	400.887	0.207081	0.313434	0.660685	0.254407	0.665078
SLC25A48_5	SLC25A48	628.72	0.206966	0.305879	0.676627	0.249321	0.657336
SLCO1C1_5	SLCO1C1	456.212	0.206396	0.306923	0.672469	0.250643	0.658536
NFYC_5	NFYC	384.27	0.206377	0.404644	0.51002	0.305019	0.750749
SLC12A1_5	SLC12A1	595.513	0.20622	0.307526	0.670578	0.251245	0.659454
SLC25A17_3	SLC25A17	525.71	0.20541	0.298752	0.687559	0.245865	0.651893
SLC29A3_2	SLC29A3	707.704	0.205092	0.275306	0.744961	0.228148	0.62525
SLC45A1_4	SLC45A1	724.318	0.204139	0.383123	0.532828	0.297076	0.738868
SLC8A2_6	SLC8A2	854.402	0.202067	0.278324	0.726013	0.233915	0.631864
SLC45A2_4	SLC45A2	345.99	0.200829	0.312007	0.643667	0.259896	0.674024
SLC26A5_3	SLC26A5	587.825	0.200294	0.366993	0.545771	0.292612	0.732653
SLC4A8_2	SLC4A8	306.933	0.198265	0.319181	0.621168	0.267245	0.689655
SLC25A35_4	SLC25A35	798.976	0.197747	0.3525	0.560984	0.287404	0.723782
SLC35E2B_2	SLC35E2B	207.308	0.197266	0.410291	0.480794	0.315331	0.763007
SLC29A3_6	SLC29A3	434.966	0.19689	0.311673	0.63172	0.263785	0.682753
SLC46A3_3	SLC46A3	555.578	0.195986	0.310864	0.630457	0.264198	0.683144
SLC2A3_4	SLC2A3	563.685	0.19489	0.299128	0.651526	0.257354	0.669427
SLC25A3_2	SLC25A3	160.178	0.194659	0.424065	0.45903	0.323106	0.772649
UCP2_3	UCP2	614.616	0.194281	0.306604	0.633654	0.263153	0.681794
SLC12A7_1	SLC12A7	118.431	0.194091	0.43741	0.443728	0.32862	0.778012
SLC41A1_5	SLC41A1	156.399	0.192822	0.414385	0.465322	0.320851	0.769393
SLC30A2_3	SLC30A2	562.084	0.191844	0.349781	0.548467	0.291686	0.732442
SLC2A13_4	SLC2A13	405.338	0.191593	0.357305	0.536216	0.295905	0.738064
neg_control_103	neg	901.861	0.19146	0.262575	0.729163	0.232951	0.631121
RHCG_5	RHCG	37.2627	0.191431	0.634717	0.301601	0.381478	0.860222
SLC25A41_1	SLC25A41	524.098	0.191254	0.310106	0.616737	0.268704	0.69098
SLC12A4_2	SLC12A4	325.336	0.190965	0.375757	0.508214	0.305652	0.751022
SLC4A2_6	SLC4A2	547.378	0.190637	0.354777	0.537344	0.295515	0.737798
SLC38A5_4	SLC38A5	649.377	0.188388	0.310939	0.605869	0.272301	0.697186
SLC39A5_6	SLC39A5	329.509	0.18687	0.355592	0.525518	0.299612	0.744464
SLC2A6_4	SLC2A6	265.503	0.18554	0.371279	0.499732	0.308632	0.754659
KANSL1_2	KANSL1	221.901	0.184308	0.388292	0.474662	0.317514	0.764201
SLC35D2_1	SLC35D2	479.167	0.18364	0.329971	0.556533	0.288923	0.726905
SLC25A43_6	SLC25A43	552.586	0.182652	0.324078	0.563605	0.286511	0.723072
SLC34A2_3	SLC34A2	654.731	0.182334	0.359464	0.507239	0.305993	0.751022
VPS13D_6	VPS13D	205.645	0.182204	0.360787	0.505019	0.306773	0.752228
SLC29A4_6	SLC29A4	428.349	0.181411	0.35263	0.514452	0.303468	0.748344
SLC4A11_3	SLC4A11	788.879	0.181152	0.302289	0.599267	0.274497	0.702121
SLC8B1_1	SLC8B1	485.645	0.180949	0.321151	0.563439	0.286568	0.723072
UCP1_2	UCP1	328.154	0.17984	0.33596	0.535302	0.29622	0.738146
SLC31A1_1	SLC31A1	667.427	0.178343	0.306639	0.581604	0.280417	0.713067
SLC25A30_2	SLC25A30	460.039	0.178304	0.34469	0.517289	0.302477	0.746606
RPTOR_6	RPTOR	259.678	0.177867	0.328632	0.541235	0.294173	0.735855
SLC16A1_6	SLC16A1	491.353	0.176181	0.311199	0.566138	0.28565	0.723072
SLC25A38_6	SLC25A38	638.165	0.174416	0.323116	0.539793	0.29467	0.736392
SLC17A8_4	SLC17A8	421.497	0.174298	0.355312	0.490549	0.311873	0.758456
SLC38A11_1	SLC38A11	721.143	0.173954	0.334654	0.519801	0.301601	0.745855
SLCO2A1_2	SLCO2A1	1150.41	0.173833	0.333034	0.521967	0.300846	0.745855
SLC16A8_5	SLC16A8	1006.55	0.173267	0.261241	0.663247	0.253586	0.663597
SLC39A1_2	SLC39A1	505.579	0.17282	0.343862	0.502583	0.307629	0.753388
SLC4A3_1	SLC4A3	381.463	0.172786	0.300002	0.575949	0.282325	0.716523
SLC18B1_3	SLC18B1	821.064	0.172274	0.347849	0.495255	0.31021	0.757807
SLC4A5_2	SLC4A5	319.727	0.172188	0.310377	0.554771	0.289526	0.727719
SLC25A24_4	SLC25A24	386.145	0.171956	0.291078	0.590755	0.277342	0.70801
SLC23A2_4	SLC23A2	519.511	0.171154	0.360474	0.474802	0.317464	0.764201
SLC26A3_3	SLC26A3	613.085	0.170705	0.291194	0.586225	0.278862	0.711194
SLC6A8_6	SLC6A8	240.106	0.170637	0.413083	0.413081	0.339774	0.79504
SLC35E1P1_3	SLC35E1P1	715.585	0.169256	0.309994	0.545997	0.292534	0.732653
SLC29A1_6	SLC29A1	322.141	0.167884	0.368424	0.455681	0.32431	0.77323
SLC5A6_3	SLC5A6	1062.86	0.167256	0.321144	0.520813	0.301248	0.745855
neg_control_99	neg	572.825	0.16567	0.352789	0.469601	0.31932	0.76784
SLC10A6_6	SLC10A6	508.636	0.165283	0.359708	0.459493	0.32294	0.772649
SLC9A7_3	SLC9A7	545.226	0.164608	0.316507	0.520078	0.301505	0.745855
SLC35G6_2	SLC35G6	783.838	0.163291	0.373116	0.437642	0.330823	0.781809
SLC2A7_1	SLC2A7	589.249	0.162933	0.313262	0.520118	0.301491	0.745855
SLC5A3_3	SLC5A3	381.659	0.16266	0.355442	0.457629	0.32361	0.772649
neg_control_35	neg	362.614	0.162572	0.334787	0.485597	0.313626	0.760457
SLC30A1_2	SLC30A1	527.984	0.161659	0.328473	0.492154	0.311305	0.758456
SLC7A2_3	SLC7A2	566.149	0.159969	0.33221	0.481531	0.31507	0.763007
SLC4A5_3	SLC4A5	404.633	0.159732	0.370368	0.431279	0.333133	0.78398
SLCO1B1_4	SLCO1B1	588.952	0.159267	0.274898	0.579367	0.281171	0.714289
SLC22A13_4	SLC22A13	135.491	0.158174	0.412084	0.383839	0.350549	0.81224
SRBD1_4	SRBD1	316.646	0.156731	0.327615	0.4784	0.316183	0.763109
SLC35A2_3	SLC35A2	577.155	0.156526	0.325986	0.480163	0.315556	0.763007
SLC35A3_3	SLC35A3	784.633	0.156078	0.310894	0.502029	0.307823	0.753388
SLC41A1_2	SLC41A1	1064.53	0.155924	0.333888	0.466993	0.320252	0.768665
SLC39A2_1	SLC39A2	770.662	0.155779	0.397362	0.392032	0.347517	0.807921
SLC39A13_2	SLC39A13	430.108	0.154146	0.297588	0.517985	0.302234	0.746606
SLC18B1_5	SLC18B1	718.702	0.151649	0.327978	0.462375	0.321906	0.771215
SLC9A7P1_2	SLC9A7P1	437.126	0.151295	0.345316	0.438135	0.330644	0.781809
SLC22A23_6	SLC22A23	465.375	0.151107	0.358145	0.421915	0.336544	0.788788
SLCO1B3_1	SLCO1B3	622.446	0.1503	0.31388	0.478846	0.316024	0.763109
SLC39A13_1	SLC39A13	430.202	0.149749	0.330787	0.452705	0.32538	0.77456
SLC30A2_6	SLC30A2	785.915	0.149331	0.33328	0.448065	0.327053	0.776709
SLC30A4_4	SLC30A4	617.132	0.149118	0.333058	0.447724	0.327176	0.776709
SLC25A41_3	SLC25A41	63.4288	0.148297	0.666843	0.222387	0.412006	0.893537
SLC4A9_2	SLC4A9	321.563	0.14817	0.377356	0.392652	0.347288	0.807921
SLCO2B1_4	SLCO2B1	591.906	0.146843	0.337902	0.434571	0.331937	0.783023
SLC6A18_2	SLC6A18	719.349	0.146222	0.300606	0.486424	0.313333	0.760457
CEP85_3	CEP85	433.349	0.145548	0.406622	0.357945	0.360192	0.827237
SLC39A12_1	SLC39A12	1173.93	0.145426	0.384428	0.378292	0.352607	0.814117
RPL13A_6	RPL13A	404.063	0.145382	0.357581	0.406572	0.342161	0.79979
SLCO1B3_6	SLCO1B3	476.913	0.14512	0.318887	0.455081	0.324525	0.77323
SLC6A1_1	SLC6A1	789.611	0.144358	0.303534	0.475592	0.317183	0.764201
SLC5A7_3	SLC5A7	230.182	0.144299	0.3564	0.404879	0.342783	0.79993
SLC18A3_6	SLC18A3	682.739	0.14406	0.292171	0.493067	0.310983	0.758456
SLC44A4_3	SLC44A4	570.097	0.143921	0.28343	0.507783	0.305803	0.751022
SLC39A3_3	SLC39A3	809.716	0.142909	0.320752	0.445544	0.327963	0.777163
SLC27A3_1	SLC27A3	511.246	0.142724	0.291041	0.49039	0.311929	0.758456
SLC7A3_4	SLC7A3	284.509	0.142287	0.326646	0.435602	0.331563	0.782848
SLC35B2_5	SLC35B2	373.251	0.141014	0.334113	0.422054	0.336493	0.788788
SLC27A3_4	SLC27A3	162.194	0.140222	0.359038	0.390549	0.348065	0.807921
SLC6A11_6	SLC6A11	710.899	0.139922	0.311123	0.449732	0.326452	0.776402
SLC28A1_2	SLC28A1	397.875	0.139775	0.287397	0.486348	0.31336	0.760457
SLCO2B1_1	SLCO2B1	529.618	0.139645	0.324022	0.430972	0.333244	0.78398
SLC5A5_1	SLC5A5	341.588	0.138276	0.340685	0.405876	0.342417	0.79979
SLC25A33_4	SLC25A33	399.025	0.137504	0.29436	0.467127	0.320204	0.768665
SLC3A2_2	SLC3A2	287.839	0.137068	0.371363	0.369093	0.356029	0.820565
SLC35A2_4	SLC35A2	498.928	0.136129	0.315324	0.431711	0.332976	0.78398
SLC35E3_1	SLC35E3	671.041	0.135152	0.302634	0.446587	0.327587	0.776976
SLC35F1_4	SLC35F1	298.02	0.134671	0.353852	0.380586	0.351755	0.813201
SLC4A2_2	SLC4A2	591.235	0.13364	0.317274	0.421213	0.3368	0.788788
UCP1_3	UCP1	421.29	0.133212	0.399942	0.333078	0.369538	0.843503
SLC30A8_3	SLC30A8	538.553	0.130874	0.328448	0.398462	0.345145	0.804002
NUP153_4	NUP153	164.871	0.130488	0.363876	0.358607	0.359945	0.827237
SLC35G5_6	SLC35G5	533.358	0.13048	0.337538	0.386563	0.34954	0.810622
SLC34A3_4	SLC34A3	819.24	0.130177	0.36646	0.355229	0.361209	0.828115
SLC25A15_2	SLC25A15	543.353	0.130146	0.284529	0.457407	0.323689	0.772649
SLC46A1_6	SLC46A1	357.999	0.130137	0.342285	0.380199	0.351899	0.813201
SLC2A1_5	SLC2A1	261.011	0.127995	0.406323	0.315009	0.376377	0.853144
SLC10A3_3	SLC10A3	241.308	0.125417	0.474435	0.26435	0.395755	0.874328
SLC39A11_6	SLC39A11	466.661	0.124833	0.39032	0.319823	0.374551	0.851224
SLC22A3_2	SLC22A3	290.349	0.124811	0.318918	0.391357	0.347767	0.807921
SLC26A11_1	SLC26A11	443.423	0.122221	0.377085	0.324122	0.372923	0.848798
SLC25A4_4	SLC25A4	586.933	0.122182	0.303466	0.402623	0.343613	0.801149
SLC12A4_4	SLC12A4	154.853	0.120883	0.39037	0.309663	0.378409	0.857003
neg_control_83	neg	715.445	0.120826	0.327127	0.369356	0.355931	0.820565
MED26_5	MED26	170.863	0.119052	0.416621	0.285756	0.387533	0.867129
SLC25A42_3	SLC25A42	378.386	0.118846	0.366411	0.324352	0.372836	0.848798
SLC25A6_1	SLC25A6	614.267	0.11839	0.276011	0.42893	0.333987	0.78502
SLC39A11_1	SLC39A11	689.495	0.117414	0.27436	0.427956	0.334341	0.785146
SLC6A2_2	SLC6A2	174.377	0.117135	0.39806	0.294265	0.384278	0.862806
SLC1A1_4	SLC1A1	194.849	0.116448	0.389334	0.299095	0.382434	0.861568
RHBG_1	RHBG	720.305	0.116293	0.379217	0.306666	0.379549	0.857763
SLC7A9_3	SLC7A9	613.553	0.115125	0.355874	0.323499	0.373159	0.848798
SLC36A2_5	SLC36A2	498.714	0.113823	0.32853	0.346461	0.364498	0.833519
SLC27A2_5	SLC27A2	291.184	0.113673	0.324289	0.35053	0.36297	0.831422
SLC12A9_5	SLC12A9	329.833	0.111756	0.368189	0.303529	0.380743	0.859307
SLC38A7_5	SLC38A7	307.084	0.109756	0.358458	0.306189	0.37973	0.857763
SLC6A13_4	SLC6A13	809.455	0.108656	0.30269	0.358968	0.35981	0.827237
SLC39A4_4	SLC39A4	779.178	0.107705	0.299257	0.359909	0.359457	0.827237
SLC8B1_5	SLC8B1	277.005	0.107021	0.33938	0.315342	0.376251	0.853144
neg_control_30	neg	477.106	0.106875	0.280915	0.380452	0.351805	0.813201
SLC9A7_5	SLC9A7	279.354	0.106785	0.36043	0.29627	0.383512	0.862058
SLC25A48_1	SLC25A48	634.308	0.106113	0.35572	0.298304	0.382736	0.861568
VPS13D_5	VPS13D	484.32	0.106096	0.35843	0.296002	0.383614	0.862058
SLC35E2B_4	SLC35E2B	476.766	0.105901	0.309285	0.342406	0.366023	0.836211
MTCH1_1	MTCH1	506.226	0.104779	0.363656	0.288126	0.386625	0.865949
SLC46A3_6	SLC46A3	343.068	0.102922	0.365321	0.281729	0.389075	0.868942
SLC7A7_1	SLC7A7	530.144	0.102551	0.310467	0.330313	0.370582	0.845147
SLC2A5_6	SLC2A5	315.784	0.0979606	0.371235	0.263878	0.395937	0.874328
SLC35G3_3	SLC35G3	1013.87	0.0975613	0.281651	0.34639	0.364525	0.833519
SLC4A4_1	SLC4A4	675.53	0.0971749	0.38258	0.253999	0.399748	0.877898
SLC25A21_6	SLC25A21	309.122	0.0966328	0.354734	0.272409	0.392654	0.87209
SLC1A6_2	SLC1A6	437.656	0.0965403	0.33521	0.288	0.386673	0.865949
SLC35F6_1	SLC35F6	726.836	0.095983	0.270002	0.35549	0.361111	0.828115
SLC44A4_6	SLC44A4	259.505	0.0956797	0.349111	0.274066	0.392017	0.871928
neg_control_72	neg	420.933	0.095408	0.352841	0.270399	0.393427	0.87209
SLC2A10_1	SLC2A10	364.058	0.0946897	0.424918	0.222842	0.411829	0.893537
SLC16A3_3	SLC16A3	428.841	0.0927473	0.301118	0.30801	0.379037	0.857683
SLC22A24_6	SLC22A24	518.542	0.0927207	0.36082	0.256972	0.3986	0.876389
SLC13A3_3	SLC13A3	539.282	0.0916209	0.317267	0.288781	0.386374	0.865949
SLC39A9_5	SLC39A9	351.645	0.0911404	0.343073	0.265659	0.395251	0.874328
neg_control_36	neg	587.746	0.0909384	0.352668	0.257858	0.398258	0.876389
SLC25A18_3	SLC25A18	635.002	0.0907597	0.349881	0.259402	0.397663	0.876268
neg_control_102	neg	730.266	0.087885	0.315836	0.278261	0.390406	0.869829
SLC22A10_6	SLC22A10	670.089	0.0866941	0.275083	0.315156	0.376321	0.853144
SLC9B2_5	SLC9B2	458.93	0.0864444	0.307593	0.281035	0.389342	0.868942
SLC22A20_6	SLC22A20	776.734	0.0864169	0.314672	0.274625	0.391802	0.871928
SLC35D1_3	SLC35D1	689.69	0.0855853	0.346314	0.247132	0.402403	0.881503
neg_control_96	neg	720.692	0.0849604	0.313922	0.270642	0.393333	0.87209
SLC5A4_2	SLC5A4	531.861	0.0831613	0.305965	0.2718	0.392888	0.87209
CTNNBL1_1	CTNNBL1	604.288	0.08235	0.314966	0.261457	0.39687	0.875261
SLC38A6_6	SLC38A6	576.623	0.0821235	0.325037	0.252659	0.400266	0.878296
SLC35D3_2	SLC35D3	960.892	0.0819811	0.291389	0.281346	0.389223	0.868942
SLC25A6_5	SLC25A6	256.928	0.0810654	0.376971	0.215044	0.414866	0.8966
SLC7A13_2	SLC7A13	428.44	0.07978	0.399592	0.199654	0.420876	0.903014
SLC7A6_6	SLC7A6	1177.89	0.0796353	0.302308	0.263425	0.396112	0.874328
SLC16A14_5	SLC16A14	988.18	0.0788768	0.313834	0.251333	0.400778	0.878681
SLC34A2_1	SLC34A2	198.639	0.0775792	0.484937	0.159978	0.436449	0.927277
SLC8A3_1	SLC8A3	309.007	0.0770975	0.354937	0.217215	0.414021	0.896415
FLVCR1_4	FLVCR1	209.621	0.0762643	0.369443	0.20643	0.418227	0.901037
SLC6A9_2	SLC6A9	521.18	0.0747237	0.332421	0.224786	0.411073	0.893537
SLC35G4_1	SLC35G4	506.241	0.074453	0.4018	0.185299	0.426497	0.910583
MTCH1_6	MTCH1	464.229	0.0742456	0.289289	0.256648	0.398725	0.876389
SLC25A51_6	SLC25A51	58.3806	0.0740445	0.587249	0.126087	0.449832	0.947646
SLC38A2_1	SLC38A2	275.779	0.0735943	0.34282	0.214673	0.415011	0.8966
SLC12A4_1	SLC12A4	365.314	0.0735561	0.313777	0.234422	0.407329	0.887114
SLC35F6_4	SLC35F6	557.073	0.0729082	0.307267	0.23728	0.40622	0.886143
neg_control_117	neg	581.131	0.0728802	0.304406	0.239418	0.405391	0.885089
SLC6A3_5	SLC6A3	1223.38	0.0725654	0.260058	0.279035	0.390109	0.869829
SLC16A8_3	SLC16A8	626.5	0.072255	0.301815	0.239401	0.405397	0.885089
SLC1A3_1	SLC1A3	444.966	0.0720083	0.454424	0.158461	0.437047	0.927791
SLC30A3_2	SLC30A3	586.174	0.0708734	0.318007	0.222868	0.411819	0.893537
SLCO4A1_5	SLCO4A1	568.828	0.0707534	0.324442	0.218077	0.413685	0.896415
SLC26A10_3	SLC26A10	498.954	0.0706105	0.301264	0.234381	0.407345	0.887114
SLC30A7_1	SLC30A7	1145.85	0.0705973	0.344528	0.20491	0.418821	0.901487
SLC16A9_5	SLC16A9	527.192	0.0702807	0.303024	0.231931	0.408296	0.888444
MFSD7_6	MFSD7	536.985	0.0702017	0.346445	0.202634	0.41971	0.901997
SLC26A10_6	SLC26A10	712.802	0.0691317	0.324476	0.213056	0.415642	0.896947
SLCO6A1_1	SLCO6A1	567.418	0.0677687	0.34679	0.195417	0.422533	0.90559
SLC6A4_2	SLC6A4	965.597	0.0674953	0.274864	0.245559	0.403012	0.882096
SLC36A2_3	SLC36A2	783.758	0.0669959	0.332847	0.201281	0.420239	0.90239
SLC52A1_6	SLC52A1	372.787	0.0669469	0.317348	0.210957	0.41646	0.897971
SLC23A2_2	SLC23A2	273.081	0.0667539	0.348437	0.191581	0.424035	0.90681
SLC27A5_6	SLC27A5	817.228	0.06612	0.273534	0.241725	0.404497	0.884603
SLC10A6_3	SLC10A6	248.119	0.066042	0.370175	0.178408	0.429201	0.914858
SLC25A4_3	SLC25A4	503.084	0.0638319	0.329166	0.19392	0.423119	0.905593
SLC35E1P1_4	SLC35E1P1	575.171	0.0624012	0.291118	0.21435	0.415137	0.8966
SLC11A2_2	SLC11A2	86.1276	0.0606953	0.48332	0.12558	0.450032	0.947646
SLC5A7_1	SLC5A7	672.876	0.0571924	0.29358	0.19481	0.422771	0.90559
SLC4A3_2	SLC4A3	175.273	0.0561168	0.334255	0.167886	0.433336	0.922165
SLC46A1_2	SLC46A1	515.497	0.0554016	0.301395	0.183817	0.427078	0.911077
SLC37A1_4	SLC37A1	1210.28	0.054961	0.26925	0.204126	0.419128	0.901487
SLC17A3_4	SLC17A3	569.6	0.0529576	0.281816	0.187915	0.425471	0.909136
SLC39A10_2	SLC39A10	655.834	0.0527763	0.355479	0.148465	0.440988	0.934636
SLC26A8_3	SLC26A8	457.093	0.0527471	0.342207	0.154138	0.43875	0.93065
SLC18A3_4	SLC18A3	439.802	0.0495359	0.343446	0.144232	0.442659	0.937416
SLC37A1_3	SLC37A1	772.254	0.0486852	0.300521	0.162003	0.435652	0.926337
SLC22A4_1	SLC22A4	773.091	0.0485316	0.277185	0.175088	0.430505	0.916889
neg_control_20	neg	582.868	0.0466084	0.339946	0.137106	0.445474	0.941086
SLC37A4_5	SLC37A4	609.476	0.0463433	0.433011	0.107026	0.457384	0.955417
SLC44A3_5	SLC44A3	369.15	0.0458313	0.343029	0.133608	0.446856	0.943243
SLC22A5_5	SLC22A5	333.821	0.0446452	0.450056	0.0991992	0.46049	0.958839
SLC9A9_5	SLC9A9	571.752	0.0431032	0.300983	0.143208	0.443063	0.937511
SLC27A3_6	SLC27A3	475.77	0.042865	0.310677	0.137973	0.445131	0.941086
SLC26A9_3	SLC26A9	546.352	0.0420647	0.34752	0.121043	0.451829	0.950461
SLC25A44_3	SLC25A44	606.787	0.0417188	0.322608	0.129317	0.448553	0.94606
SLC22A11_2	SLC22A11	845.549	0.0395898	0.345676	0.114529	0.454409	0.953784
SLC30A5_2	SLC30A5	398.023	0.039114	0.324964	0.120364	0.452097	0.950461
SLC28A2_2	SLC28A2	407.726	0.0385143	0.3574	0.107763	0.457092	0.955417
MTCH1_5	MTCH1	1052.11	0.037184	0.337853	0.11006	0.456181	0.955198
SLC9B2_2	SLC9B2	469.423	0.0356635	0.323131	0.110368	0.456059	0.955198
SLC22A20_2	SLC22A20	266.996	0.0355054	0.330515	0.107425	0.457226	0.955417
SRBD1_5	SRBD1	207.971	0.0341941	0.36906	0.092652	0.46309	0.961944
SLC11A2_5	SLC11A2	390.06	0.0333226	0.35261	0.0945025	0.462355	0.961711
SLC12A6_4	SLC12A6	1322.15	0.0331913	0.36616	0.0906469	0.463887	0.962832
neg_control_44	neg	505.797	0.0327789	0.42398	0.0773123	0.469188	0.96432
SLC25A53_2	SLC25A53	678.127	0.0326712	0.281267	0.116157	0.453764	0.953197
SLC35B4_2	SLC35B4	735.942	0.0324294	0.290499	0.111633	0.455557	0.955198
SLC2A3_2	SLC2A3	261.268	0.0322407	0.32503	0.099193	0.460492	0.958839
SLC6A14_5	SLC6A14	347.823	0.0318276	0.379765	0.0838086	0.466604	0.96432
SLC30A6_4	SLC30A6	849.813	0.030927	0.307899	0.100445	0.459996	0.958839
SLC30A3_5	SLC30A3	83.2086	0.0305962	0.470064	0.0650894	0.474051	0.970884
SLC2A13_6	SLC2A13	342.107	0.0301876	0.321616	0.0938622	0.462609	0.961711
RCC1_4	RCC1	396.425	0.0297869	0.458353	0.0649867	0.474092	0.970884
SLC6A11_1	SLC6A11	627.003	0.0294627	0.28695	0.102675	0.45911	0.958255
SLC23A3_5	SLC23A3	171.584	0.0288202	0.417044	0.0691059	0.472453	0.969048
SLC17A5_5	SLC17A5	348.515	0.0286681	0.325272	0.0881356	0.464884	0.963755
SLC25A36_2	SLC25A36	286.609	0.0281022	0.35662	0.0788016	0.468595	0.96432
neg_control_113	neg	854.339	0.0280483	0.32023	0.087588	0.465102	0.963755
SLC45A1_2	SLC45A1	630.595	0.026922	0.355966	0.0756309	0.469856	0.964481
SLCO2B1_3	SLCO2B1	231.955	0.0264113	0.324345	0.0814298	0.46755	0.96432
neg_control_101	neg	592.546	0.0260492	0.313487	0.0830948	0.466888	0.96432
SLC44A3_4	SLC44A3	301.03	0.0259534	0.518648	0.0500405	0.480045	0.975929
SLC8A1_6	SLC8A1	735.98	0.0259089	0.2987	0.0867391	0.465439	0.963755
SLC33A1_1	SLC33A1	644.473	0.0255063	0.304212	0.0838439	0.46659	0.96432
SLC8B1_6	SLC8B1	411.428	0.0254214	0.318187	0.0798943	0.468161	0.96432
SLC13A5_4	SLC13A5	465.57	0.0229678	0.372008	0.0617401	0.475385	0.971035
neg_control_64	neg	782.544	0.0228679	0.295334	0.0774307	0.46914	0.96432
SLC15A1_2	SLC15A1	622.608	0.0226676	0.295314	0.0767578	0.469408	0.96432
SLC22A10_3	SLC22A10	1567.55	0.0216287	0.278902	0.0775496	0.469093	0.96432
SLC22A13_5	SLC22A13	441.126	0.0197956	0.322037	0.0614699	0.475492	0.971035
SLC12A5_4	SLC12A5	862.66	0.0197285	0.437755	0.0450674	0.482027	0.976059
SLC1A4_3	SLC1A4	279.807	0.0195247	0.310081	0.0629664	0.474897	0.971035
SLC35A5_2	SLC35A5	389.734	0.0192623	0.35923	0.0536211	0.478619	0.974798
SLC7A9_1	SLC7A9	743.821	0.0184907	0.309257	0.0597906	0.476161	0.971309
SLC25A22_1	SLC25A22	354.813	0.0175106	0.323975	0.0540492	0.478448	0.974798
SLC37A1_6	SLC37A1	555.698	0.0164516	0.321807	0.0511224	0.479614	0.975929
VMP1_5	VMP1	354.922	0.0163008	0.343364	0.0474739	0.481068	0.975977
SLC10A7_5	SLC10A7	724.672	0.0148416	0.333104	0.0445556	0.482231	0.976059
SLC12A2_3	SLC12A2	671.254	0.0143755	0.296578	0.0484714	0.48067	0.975929
SLC30A10_6	SLC30A10	369.017	0.0140685	0.444716	0.0316347	0.487382	0.98094
SLC35F1_5	SLC35F1	901.626	0.0137324	0.282568	0.0485985	0.48062	0.975929
SLC30A7_6	SLC30A7	482.882	0.013516	0.311418	0.0434014	0.482691	0.976114
SLC22A4_3	SLC22A4	946.561	0.0131199	0.287034	0.0457084	0.481771	0.976059
SLC35E4_4	SLC35E4	1066.37	0.0127207	0.298537	0.0426102	0.483006	0.976114
SLC23A3_3	SLC23A3	389.776	0.0126394	0.346265	0.0365021	0.485441	0.979517
neg_control_1	neg	662.663	0.0115737	0.296876	0.0389849	0.484451	0.978276
SLC16A9_1	SLC16A9	517.465	0.0105913	0.306157	0.0345944	0.486202	0.980294
SLC38A1_3	SLC38A1	1047.73	0.00917832	0.487088	0.0188432	0.492483	0.987616
SLC8A3_2	SLC8A3	442.18	0.00870027	0.280999	0.0309619	0.48765	0.98094
SLC25A20_1	SLC25A20	1176.4	0.00865025	0.265314	0.0326038	0.486995	0.98094
SLC9A9_1	SLC9A9	455.846	0.00798133	0.346458	0.023037	0.49081	0.985019
SLC1A3_3	SLC1A3	407.458	0.00792111	0.31075	0.0254903	0.489832	0.983812
SLC1A1_6	SLC1A1	543.52	0.00746753	0.290185	0.0257336	0.489735	0.983812
SLC22A13_3	SLC22A13	352.525	0.00518802	0.507691	0.0102189	0.495923	0.991498
SLC22A17_2	SLC22A17	1154.5	0.00470491	0.325141	0.0144704	0.494227	0.989593
SLC47A2_5	SLC47A2	830.778	0.00469706	0.279839	0.0167848	0.493304	0.988503
SLC26A10_4	SLC26A10	412.315	0.00359916	0.381358	0.00943774	0.496235	0.991498
SLC4A9_1	SLC4A9	299.947	0.00312734	0.338928	0.00922715	0.496319	0.991498
SLC25A11_2	SLC25A11	450.782	0.00309016	0.411771	0.00750456	0.497006	0.992111
SLC15A2_3	SLC15A2	640.67	0.00182468	0.298889	0.00610486	0.497565	0.992466
NIPBL_1	NIPBL	391.469	-0.000264961	0.318847	0	0.500332	0.996868
SLC27A6_5	SLC27A6	467.632	-0.000502022	0.373959	0	0.500536	0.996868
UCP1_6	UCP1	847.379	-0.000953691	0.278477	0	0.501366	0.99739
SLC7A6_3	SLC7A6	762.187	-0.00156705	0.304169	0	0.502055	0.99739
SLC12A9_2	SLC12A9	227.33	-0.00209484	0.394454	0	0.502119	0.99739
SLC5A7_4	SLC5A7	297.676	-0.00222903	0.382206	0	0.502327	0.99739
SLC39A13_4	SLC39A13	304.122	-0.00276007	0.350352	0	0.503143	0.998045
SLC36A2_2	SLC36A2	461.836	-0.003789	0.321184	0	0.504706	0.998045
SLC20A2_6	SLC20A2	508.278	-0.0038904	0.313913	0	0.504944	0.998045
SLC26A1_3	SLC26A1	308.959	-0.00416076	0.335212	0	0.504952	0.998045
SLC22A1_2	SLC22A1	191.067	-0.00449226	0.366587	0	0.504889	0.998045
SLC35A5_6	SLC35A5	136.341	-0.00468125	0.485481	0	0.503847	0.998045
SLC25A51_2	SLC25A51	609.612	-0.00595116	0.291003	0	0.508158	1
SLC30A5_6	SLC30A5	377.539	-0.00634459	0.376162	0	0.506729	1
DYRK1A_6	DYRK1A	402.483	-0.00718568	0.364463	0	0.507865	1
SLC25A35_2	SLC25A35	751.926	-0.00738584	0.281877	0	0.510452	1
SLC8A1_3	SLC8A1	456.288	-0.00864519	0.3701	0	0.509318	1
SLC25A1_5	SLC25A1	314.226	-0.00932796	0.324879	0	0.511453	1
SLC22A12_1	SLC22A12	370.477	-0.00942919	0.354783	0	0.510602	1
neg_control_22	neg	771.338	-0.00986643	0.330573	0	0.511905	1
SLC37A3_5	SLC37A3	1081.94	-0.0107343	0.335956	0	0.512745	1
SLC27A1_5	SLC27A1	230.997	-0.0108392	0.40152	0	0.510768	1
SLC4A10_5	SLC4A10	627.412	-0.0112764	0.298364	0	0.515074	1
neg_control_24	neg	751.433	-0.0114592	0.28555	0	0.516005	1
SLC1A7_6	SLC1A7	831.18	-0.0120283	0.332396	0	0.514433	1
SLC25A17_11	SLC25A17	508.131	-0.0130428	0.358211	0	0.514523	1
SLC16A7_6	SLC16A7	394.679	-0.0131807	0.326667	0	0.516093	1
SLC18A2_1	SLC18A2	708.873	-0.0136878	0.279332	0	0.519541	1
SLC16A1_4	SLC16A1	413.548	-0.0147034	0.365917	0	0.516026	1
SLC2A1_2	SLC2A1	339.564	-0.0164424	0.333302	0	0.519673	1
SLC26A4_3	SLC26A4	632.34	-0.0179587	0.293413	0	0.524402	1
SLC17A8_1	SLC17A8	468.817	-0.0183642	0.357041	0	0.52051	1
NIPBL_4	NIPBL	625.626	-0.018699	0.279555	0	0.526665	1
SLC31A1_4	SLC31A1	449.319	-0.0195911	0.357506	0	0.521851	1
SLC30A9_3	SLC30A9	441.423	-0.020241	0.319467	0	0.52526	1
SLC6A3_4	SLC6A3	417.889	-0.0208988	0.314936	0	0.526454	1
SLC40A1_2	SLC40A1	583.664	-0.0209424	0.304211	0	0.527442	1
RHCG_2	RHCG	475.332	-0.0209976	0.382363	0	0.521897	1
SLC25A23_1	SLC25A23	271.346	-0.0211262	0.377564	0	0.522311	1
SLC17A2_3	SLC17A2	759.747	-0.0212179	0.350232	0	0.524154	1
SLC27A2_2	SLC27A2	239.647	-0.0227229	0.335307	0	0.527015	1
SLC12A8_5	SLC12A8	723.019	-0.0238121	0.322093	0	0.529467	1
SLC35F2_3	SLC35F2	353.923	-0.0238361	0.300075	0	0.531656	1
SLCO1C1_2	SLCO1C1	752.395	-0.023978	0.326094	0	0.529308	1
SLC4A9_4	SLC4A9	551.932	-0.0245764	0.273963	0	0.53574	1
SLC23A3_1	SLC23A3	491.912	-0.0250997	0.31662	0	0.531593	1
SLC51B_6	SLC51B	933.251	-0.0255033	0.317742	0	0.531986	1
SLC1A7_3	SLC1A7	650.555	-0.0257383	0.290074	0	0.535352	1
SLC6A16_1	SLC6A16	1069.73	-0.0258475	0.293054	0	0.535141	1
SLCO3A1_4	SLCO3A1	556.419	-0.0264017	0.27734	0	0.537921	1
SLC25A17_5	SLC25A17	647.404	-0.0265716	0.353261	0	0.529979	1
SLC31A1_3	SLC31A1	346.11	-0.027346	0.351732	0	0.530985	1
SLC39A8_4	SLC39A8	708.587	-0.0281243	0.278977	0	0.54015	1
SLC35D1_6	SLC35D1	561.314	-0.0281469	0.287357	0	0.539014	1
SLC27A4_1	SLC27A4	324.335	-0.0282051	0.363726	0	0.530905	1
SLC22A7_4	SLC22A7	480.238	-0.0282331	0.319	0	0.535262	1
SLC22A15_6	SLC22A15	421.796	-0.0299991	0.303646	0	0.53935	1
SLC24A5_3	SLC24A5	205.967	-0.0302557	0.33499	0	0.535983	1
SLC29A2_3	SLC29A2	598.878	-0.0321088	0.309292	0	0.541341	1
SLC10A3_6	SLC10A3	689.125	-0.0330159	0.273026	0	0.548125	1
SLC29A4_5	SLC29A4	153.851	-0.0337054	0.365174	0	0.53677	1
SLC6A20_3	SLC6A20	440.624	-0.0345514	0.341367	0	0.54031	1
SLC16A1_1	SLC16A1	659.419	-0.035035	0.517645	0	0.52698	1
SLC22A16_4	SLC22A16	546.824	-0.035241	0.291212	0	0.54816	1
neg_control_112	neg	439.812	-0.0352521	0.346834	0	0.540479	1
SLC35E2B_3	SLC35E2B	820.584	-0.0355541	0.295893	0	0.547821	1
SLC16A8_6	SLC16A8	674.904	-0.0364204	0.299319	0	0.548423	1
SLC9A5_6	SLC9A5	559.966	-0.0377236	0.293749	0	0.551092	1
SLC25A36_1	SLC25A36	595.401	-0.0380671	0.271337	0	0.555787	1
SLC12A8_3	SLC12A8	306.797	-0.0380878	0.391222	0	0.538778	1
SLC35B3_1	SLC35B3	282.434	-0.0381601	0.377252	0	0.540285	1
RHBG_4	RHBG	438.139	-0.0381603	0.331437	0	0.545831	1
SLC35G1_2	SLC35G1	350.823	-0.0383462	0.400626	0	0.538127	1
SLC4A10_3	SLC4A10	604.463	-0.0384164	0.278835	0	0.554791	1
SLC35E2B_1	SLC35E2B	829.561	-0.0387497	0.327747	0	0.547058	1
SLC13A4_3	SLC13A4	363.05	-0.0387543	0.298721	0	0.551612	1
SLC22A11_3	SLC22A11	397.859	-0.0390262	0.334396	0	0.546454	1
neg_control_28	neg	948.128	-0.0393278	0.269907	0	0.557924	1
SLC1A1_5	SLC1A1	1342.9	-0.0400238	0.35754	0	0.544565	1
SLC4A9_6	SLC4A9	153.166	-0.0403918	0.412147	0	0.539035	1
SLC10A7_1	SLC10A7	540.24	-0.0404806	0.285511	0	0.556374	1
SLC16A10_4	SLC16A10	629.25	-0.0406411	0.316148	0	0.551143	1
SLC43A1_1	SLC43A1	473.021	-0.0416479	0.303606	0	0.554555	1
SLC9A1_2	SLC9A1	482.56	-0.0416613	0.363789	0	0.545587	1
SLC25A47_6	SLC25A47	680.809	-0.0425981	0.297588	0	0.556912	1
SLC6A9_4	SLC6A9	206.644	-0.0429856	0.372642	0	0.545918	1
SLC28A1_1	SLC28A1	422.804	-0.043188	0.305919	0	0.556134	1
SLC16A12_4	SLC16A12	642.529	-0.0436447	0.311742	0	0.555671	1
SLC5A11_5	SLC5A11	168.856	-0.0446967	0.39809	0	0.544698	1
SLC25A15_4	SLC25A15	153.403	-0.0453863	0.50779	0	0.53561	1
SLC17A6_2	SLC17A6	650.834	-0.0456723	0.293568	0	0.561816	1
SLC22A12_4	SLC22A12	763.928	-0.047036	0.311453	0	0.560021	1
SLC5A3_2	SLC5A3	716.912	-0.0495752	0.398476	0	0.549506	1
SLC25A32_4	SLC25A32	653.378	-0.0496992	0.317669	0	0.562161	1
SLC7A8_3	SLC7A8	439.574	-0.0507507	0.338565	0	0.559578	1
SLC25A41_5	SLC25A41	660.134	-0.0519655	0.351886	0	0.558701	1
SLC25A24_1	SLC25A24	750.576	-0.0521044	0.373904	0	0.555414	1
SLC16A4_5	SLC16A4	649.973	-0.0522159	0.322881	0	0.564236	1
SLC13A2_2	SLC13A2	412.286	-0.052701	0.320834	0	0.565238	1
SLC30A6_3	SLC30A6	564.314	-0.0533885	0.336702	0	0.562993	1
SLC35G2_6	SLC35G2	471.348	-0.0539519	0.291357	0	0.573454	1
neg_control_45	neg	648.046	-0.0541326	0.37144	0	0.557936	1
SLC52A2_6	SLC52A2	418.007	-0.0543608	0.37984	0	0.5569	1
SLC35F1_6	SLC35F1	683.483	-0.055294	0.343551	0	0.563933	1
RHAG_1	RHAG	778.595	-0.0556308	0.393247	0	0.556249	1
SLC25A3_4	SLC25A3	361.108	-0.0570233	0.336075	0	0.567367	1
SLC2A13_3	SLC2A13	159.416	-0.0571466	0.442869	0	0.551336	1
NBAS_1	NBAS	646.074	-0.0579298	0.297618	0	0.577164	1
SLC6A5_1	SLC6A5	210.919	-0.0582813	0.364019	0	0.563601	1
SLC22A2_5	SLC22A2	518.194	-0.0600789	0.311919	0	0.576368	1
SLC25A41_2	SLC25A41	646.627	-0.0603257	0.307065	0	0.577874	1
SLC37A1_2	SLC37A1	633.767	-0.0607491	0.298829	0	0.580546	1
SLC24A1_1	SLC24A1	486.533	-0.0608496	0.323328	0	0.574639	1
SLC13A5_5	SLC13A5	566.139	-0.0615624	0.298819	0	0.581612	1
SLC22A20_5	SLC22A20	106.518	-0.0624314	0.438149	0	0.556653	1
SLC17A7_2	SLC17A7	507.723	-0.0631154	0.416141	0	0.560276	1
neg_control_23	neg	571.654	-0.063586	0.296816	0	0.584815	1
SLC25A4_6	SLC25A4	346.532	-0.0636815	0.319864	0	0.578904	1
SLC25A44_1	SLC25A44	530.618	-0.0643806	0.334268	0	0.576364	1
SLC14A1_2	SLC14A1	670.27	-0.0652436	0.297407	0	0.586821	1
SLC25A24_3	SLC25A24	1078.27	-0.0655012	0.274184	0	0.594407	1
SLC4A10_6	SLC4A10	547.803	-0.066424	0.273796	0	0.595844	1
SLC22A15_5	SLC22A15	535.526	-0.0682852	0.305714	0	0.588374	1
SLC9A4_5	SLC9A4	544.645	-0.0687909	0.290788	0	0.593504	1
SLC15A2_5	SLC15A2	717.956	-0.0693149	0.305928	0	0.589622	1
SLC19A1_4	SLC19A1	761.127	-0.0699843	0.281319	0	0.598231	1
SLC2A8_7	SLC2A8	370.439	-0.0704454	0.327845	0	0.585067	1
SLCO6A1_6	SLCO6A1	373.936	-0.0704729	0.303684	0	0.591754	1
SLC4A3_5	SLC4A3	310.068	-0.0710448	0.331973	0	0.584729	1
SLC7A5_2	SLC7A5	1121.04	-0.0711525	0.267766	0	0.604775	1
SLC29A1_3	SLC29A1	504.278	-0.0727545	0.324939	0	0.588583	1
neg_control_65	neg	448.607	-0.0733401	0.324125	0	0.589505	1
SLC30A6_6	SLC30A6	591.65	-0.0755841	0.306317	0	0.59745	1
SLC37A4_4	SLC37A4	438.821	-0.0758036	0.32723	0	0.591596	1
SLC6A13_3	SLC6A13	613.588	-0.0765108	0.332489	0	0.590999	1
SLC25A36_3	SLC25A36	387.051	-0.0767953	0.302408	0	0.600231	1
SLC9C2_6	SLC9C2	973.334	-0.0773847	0.287347	0	0.606153	1
SLC22A25_3	SLC22A25	988.177	-0.0781925	0.295547	0	0.604329	1
SLC2A7_6	SLC2A7	723.922	-0.0785744	0.332867	0	0.593304	1
SLC17A6_8	SLC17A6	990.347	-0.0795505	0.284371	0	0.610162	1
neg_control_71	neg	719.538	-0.0801744	0.305327	0	0.603565	1
SLC30A2_4	SLC30A2	400.684	-0.0806821	0.35063	0	0.590995	1
SLC25A23_2	SLC25A23	148.659	-0.081754	0.462155	0	0.570205	1
SLC44A2_3	SLC44A2	374.752	-0.0821924	0.309205	0	0.604811	1
SLC2A2_6	SLC2A2	414.943	-0.0822173	0.327063	0	0.59924	1
SLC2A3_5	SLC2A3	302.664	-0.082792	0.327657	0	0.599742	1
SLC31A2_5	SLC31A2	27.2238	-0.083648	0.830927	0	0.540093	1
VMP1_4	VMP1	765.643	-0.0842764	0.282226	0	0.617382	1
SLC6A11_4	SLC6A11	391.196	-0.084485	0.404884	0	0.582645	1
SLCO1C1_4	SLCO1C1	562.725	-0.0847826	0.332259	0	0.600704	1
SLC16A10_1	SLC16A10	875.195	-0.0852119	0.270297	0	0.623715	1
SLC1A3_2	SLC1A3	471.759	-0.0856642	0.367035	0	0.592273	1
SLC1A2_5	SLC1A2	846.938	-0.0861453	0.313065	0	0.608406	1
SLC12A7_6	SLC12A7	380.4	-0.0862734	0.36962	0	0.592279	1
SLC27A6_2	SLC27A6	815.51	-0.0876362	0.3472	0	0.599637	1
SLC18A1_5	SLC18A1	377.503	-0.0883797	0.399617	0	0.587517	1
SLC12A9_4	SLC12A9	239.023	-0.0885812	0.416632	0	0.584185	1
SLC9A7P1_4	SLC9A7P1	490.259	-0.0888808	0.320921	0	0.609093	1
SLC10A1_3	SLC10A1	538.004	-0.0894626	0.289668	0	0.62128	1
SLC10A6_2	SLC10A6	467.927	-0.0895291	0.301811	0	0.616629	1
SLC5A12_6	SLC5A12	178.935	-0.0911552	0.4439	0	0.581351	1
RHBG_6	RHBG	112.413	-0.0914783	0.457748	0	0.579199	1
SLCO1A2_3	SLCO1A2	612.663	-0.0918235	0.340675	0	0.606241	1
SLC26A1_1	SLC26A1	308.107	-0.092464	0.357223	0	0.602121	1
SLC5A9_5	SLC5A9	538.466	-0.0927175	0.320287	0	0.613894	1
SLCO1B3_3	SLCO1B3	357.206	-0.0928567	0.359977	0	0.601778	1
SLC36A2_1	SLC36A2	586.547	-0.0928748	0.311056	0	0.617369	1
SLC2A7_2	SLC2A7	338.817	-0.092921	0.31164	0	0.617213	1
U2AF2_3	U2AF2	1012.96	-0.0933853	0.274932	0	0.632946	1
SLC13A5_2	SLC13A5	437.724	-0.0935064	0.330864	0	0.611263	1
SLC35G3_6	SLC35G3	562.9	-0.0939576	0.358914	0	0.603256	1
SLC38A2_6	SLC38A2	545.753	-0.0945793	0.344547	0	0.608151	1
SLC3A1_3	SLC3A1	463.729	-0.0949641	0.315073	0	0.618447	1
neg_control_89	neg	647.175	-0.0959407	0.339505	0	0.611254	1
SLC25A32_2	SLC25A32	308.291	-0.0965204	0.321809	0	0.617885	1
SLC12A8_4	SLC12A8	765.535	-0.0969682	0.351932	0	0.608546	1
SLC17A4_6	SLC17A4	371.434	-0.0972209	0.358367	0	0.606915	1
SLC32A1_1	SLC32A1	66.4795	-0.0973671	0.478827	0	0.580567	1
SLC25A30_6	SLC25A30	476.036	-0.0974964	0.339536	0	0.613	1
SLC8A2_5	SLC8A2	395.112	-0.0978732	0.312317	0	0.623003	1
RHAG_4	RHAG	481.921	-0.0978835	0.310828	0	0.623586	1
SLC1A1_1	SLC1A1	400.528	-0.097959	0.326602	0	0.617886	1
SLC7A4_3	SLC7A4	383.225	-0.0986029	0.334926	0	0.615775	1
SLC7A10_1	SLC7A10	298.438	-0.0988465	0.35195	0	0.610589	1
SLC35G4_6	SLC35G4	652.179	-0.0990542	0.325752	0	0.619466	1
SLC22A3_1	SLC22A3	200.07	-0.0994657	0.380552	0	0.603097	1
SLC5A2_5	SLC5A2	374.458	-0.0997404	0.427928	0	0.592149	1
SLC22A15_3	SLC22A15	641.428	-0.10005	0.284197	0	0.637597	1
SLC5A1_4	SLC5A1	289.301	-0.100412	0.385169	0	0.602836	1
SLC33A1_3	SLC33A1	332.811	-0.100673	0.368969	0	0.607515	1
SLC17A6_9	SLC17A6	624.301	-0.101533	0.289199	0	0.637238	1
SLC6A1_3	SLC6A1	569.292	-0.102209	0.275628	0	0.644615	1
neg_control_31	neg	565.305	-0.102353	0.324701	0	0.623704	1
SLC2A8_12	SLC2A8	556.668	-0.10236	0.349531	0	0.615182	1
SLC25A43_4	SLC25A43	299.754	-0.102417	0.321551	0	0.62495	1
SLC39A14_6	SLC39A14	156.545	-0.102744	0.544973	0	0.574769	1
SLC37A2_6	SLC37A2	702.452	-0.102769	0.296102	0	0.635732	1
SLC25A35_6	SLC25A35	490.639	-0.104304	0.312662	0	0.630659	1
SLC34A2_5	SLC34A2	680.943	-0.105302	0.352659	0	0.617376	1
SLC44A2_2	SLC44A2	377.469	-0.105333	0.315311	0	0.630833	1
SLC5A3_4	SLC5A3	183.927	-0.106085	0.361266	0	0.615487	1
SLC25A16_6	SLC25A16	799.193	-0.107374	0.298395	0	0.640516	1
SLC41A2_5	SLC41A2	654.405	-0.108165	0.341194	0	0.624386	1
SLC35A3_5	SLC35A3	860.016	-0.108791	0.287334	0	0.647515	1
SLC23A1_2	SLC23A1	748.362	-0.10976	0.374018	0	0.615415	1
SLC38A10_5	SLC38A10	694.5	-0.110489	0.28476	0	0.650995	1
SLC10A5_6	SLC10A5	801.35	-0.111124	0.274579	0	0.657154	1
UCP1_1	UCP1	436.436	-0.1117	0.361552	0	0.621319	1
SLC23A1_3	SLC23A1	417.092	-0.112217	0.296063	0	0.647667	1
SLC26A3_2	SLC26A3	545.132	-0.112363	0.316705	0	0.638625	1
UCP2_2	UCP2	624.915	-0.112804	0.295263	0	0.648787	1
SLC2A12_1	SLC2A12	282.442	-0.113476	0.442939	0	0.601098	1
SLC35B2_2	SLC35B2	820.649	-0.114418	0.278515	0	0.659395	1
SLC15A1_1	SLC15A1	527.388	-0.114482	0.307764	0	0.645046	1
SLC30A1_1	SLC30A1	242.856	-0.115159	0.363726	0	0.62423	1
SLC10A4_3	SLC10A4	415.809	-0.116173	0.316855	0	0.643057	1
SLC2A11_6	SLC2A11	424.501	-0.117597	0.298446	0	0.653221	1
neg_control_38	neg	854.898	-0.117974	0.301091	0	0.652405	1
FLVCR1_2	FLVCR1	732.509	-0.119929	0.293555	0	0.658562	1
SLCO4A1_4	SLCO4A1	301.947	-0.119929	0.356506	0	0.631716	1
SLC25A34_6	SLC25A34	405.082	-0.124599	0.302536	0	0.659775	1
SLC25A19_2	SLC25A19	674.336	-0.125101	0.279049	0	0.673036	1
SLC25A43_1	SLC25A43	421.529	-0.126375	0.313553	0	0.656541	1
SLC25A1_4	SLC25A1	588.751	-0.126393	0.293604	0	0.66658	1
SLC7A14_6	SLC7A14	742.169	-0.127812	0.355919	0	0.640241	1
SLC30A6_1	SLC30A6	1414.1	-0.127851	0.277887	0	0.677271	1
SLC43A3_3	SLC43A3	776.408	-0.128525	0.354816	0	0.64141	1
SLC39A10_3	SLC39A10	454.665	-0.129002	0.305207	0	0.663732	1
SLC16A6_2	SLC16A6	772.173	-0.129292	0.30145	0	0.666002	1
SLC25A17_8	SLC25A17	644.809	-0.129362	0.359586	0	0.640484	1
SLC22A13_2	SLC22A13	369.486	-0.12952	0.488278	0	0.604595	1
neg_control_87	neg	1566.73	-0.129663	0.27915	0	0.678852	1
SLC7A11_6	SLC7A11	429.304	-0.131332	0.286715	0	0.676544	1
SLC13A1_1	SLC13A1	288.292	-0.133262	0.341585	0	0.651779	1
SLC4A9_3	SLC4A9	359.469	-0.134258	0.302946	0	0.67118	1
SLC35G6_1	SLC35G6	390.291	-0.137768	0.354794	0	0.651105	1
SLC27A1_6	SLC27A1	448.81	-0.138277	0.30271	0	0.676091	1
SLC24A3_4	SLC24A3	893.952	-0.139413	0.277491	0	0.692309	1
SLC38A11_6	SLC38A11	746.158	-0.13948	0.331637	0	0.66297	1
SLC25A34_2	SLC25A34	705.778	-0.140743	0.282619	0	0.690756	1
SLC2A3_6	SLC2A3	272.358	-0.140778	0.393443	0	0.639758	1
SLC7A10_5	SLC7A10	523.364	-0.140957	0.300603	0	0.680435	1
SLC20A2_4	SLC20A2	455.39	-0.141249	0.335044	0	0.663336	1
SLC35F4_4	SLC35F4	201.782	-0.142637	0.348204	0	0.658964	1
SLC23A3_6	SLC23A3	640.179	-0.144052	0.440427	0	0.628194	1
SLC25A3_6	SLC25A3	346.095	-0.144558	0.356144	0	0.657592	1
neg_control_25	neg	565.544	-0.144934	0.311386	0	0.679194	1
neg_control_6	neg	389.137	-0.146272	0.369919	0	0.653732	1
SLC2A4_1	SLC2A4	577.046	-0.146832	0.343882	0	0.665304	1
SLC30A3_3	SLC30A3	563.901	-0.146962	0.314611	0	0.679794	1
SLC25A6_6	SLC25A6	412.012	-0.14716	0.289593	0	0.69433	1
SLC2A6_1	SLC2A6	713.198	-0.147355	0.301502	0	0.687485	1
SLC7A1_4	SLC7A1	621.076	-0.147505	0.2995	0	0.688818	1
SLC38A6_3	SLC38A6	905.767	-0.148264	0.302757	0	0.687831	1
SLC9A3_6	SLC9A3	426.122	-0.14858	0.326159	0	0.675642	1
SLC17A6_4	SLC17A6	1521.67	-0.148751	0.267175	0	0.711153	1
SLC38A10_6	SLC38A10	360.263	-0.149938	0.376761	0	0.654673	1
SLC17A1_5	SLC17A1	965.915	-0.150362	0.318264	0	0.681695	1
SLC9C2_3	SLC9C2	274.207	-0.15091	0.339669	0	0.671582	1
SLC25A31_4	SLC25A31	689.162	-0.15107	0.291246	0	0.698016	1
SLC25A52_2	SLC25A52	440.657	-0.151714	0.297625	0	0.694886	1
SLC35D2_5	SLC35D2	285.773	-0.151821	0.314576	0	0.685318	1
SLC16A9_6	SLC16A9	339.003	-0.152285	0.39313	0	0.650757	1
MED26_1	MED26	434.135	-0.15322	0.434807	0	0.637725	1
SLC6A20_6	SLC6A20	838.179	-0.153829	0.345524	0	0.671914	1
SLC4A11_4	SLC4A11	113.145	-0.154008	0.542687	0	0.611714	1
SLC23A3_4	SLC23A3	664.017	-0.154216	0.281274	0	0.708249	1
SRBD1_2	SRBD1	838.752	-0.154421	0.282205	0	0.707877	1
SLC1A6_6	SLC1A6	352.847	-0.154424	0.392084	0	0.653156	1
SLC26A7_4	SLC26A7	456.726	-0.154703	0.377921	0	0.658859	1
SLC46A2_6	SLC46A2	349.569	-0.156449	0.300202	0	0.698867	1
SLC22A23_3	SLC22A23	610.809	-0.157758	0.333473	0	0.68192	1
CTCF_2	CTCF	254.33	-0.158734	0.461439	0	0.634576	1
SLC38A3_6	SLC38A3	791.788	-0.15888	0.379363	0	0.662322	1
SLC35A2_5	SLC35A2	415.987	-0.158905	0.4035	0	0.653142	1
SLC7A11_1	SLC7A11	617.015	-0.160322	0.289964	0	0.709834	1
SLCO1C1_1	SLCO1C1	362.911	-0.160578	0.365919	0	0.669609	1
neg_control_118	neg	557.494	-0.16126	0.306968	0	0.700323	1
SLC9A9_2	SLC9A9	404.382	-0.161939	0.327617	0	0.68945	1
SLC47A1_3	SLC47A1	827.861	-0.16195	0.324593	0	0.691086	1
SLC10A6_4	SLC10A6	456.301	-0.16219	0.348935	0	0.678968	1
SLC35A1_4	SLC35A1	381.77	-0.163019	0.324146	0	0.69249	1
VPS13D_2	VPS13D	80.8569	-0.165131	0.454425	0	0.641841	1
SLC10A6_5	SLC10A6	579.661	-0.166665	0.279308	0	0.724648	1
SLC7A5P2_6	SLC7A5P2	198.059	-0.168266	0.375182	0	0.673101	1
SLC2A11_4	SLC2A11	216.685	-0.168432	0.362521	0	0.678896	1
SLC25A52_4	SLC25A52	513.719	-0.169144	0.321086	0	0.700829	1
SLC25A42_1	SLC25A42	435.63	-0.169264	0.321014	0	0.701	1
SLC35F1_2	SLC35F1	551.954	-0.169736	0.374713	0	0.674717	1
SLC9A3_2	SLC9A3	332.1	-0.170037	0.310963	0	0.707744	1
KANSL1_1	KANSL1	877.301	-0.17192	0.300896	0	0.716123	1
SLC20A1_1	SLC20A1	215.713	-0.172314	0.449521	0	0.649262	1
SLC27A4_2	SLC27A4	454.207	-0.172605	0.311769	0	0.710085	1
SLC36A1_4	SLC36A1	464.582	-0.172762	0.288906	0	0.725076	1
neg_control_86	neg	995.652	-0.172928	0.284047	0	0.728672	1
SLC16A4_3	SLC16A4	448.303	-0.17327	0.343637	0	0.692948	1
SLC2A9_2	SLC2A9	889.928	-0.174453	0.266162	0	0.743907	1
neg_control_58	neg	450.147	-0.175218	0.296861	0	0.722484	1
SLC35B4_6	SLC35B4	807.465	-0.177836	0.29099	0	0.729447	1
SLC7A1_6	SLC7A1	806.945	-0.179998	0.307822	0	0.72064	1
SLC16A11_4	SLC16A11	311.283	-0.180668	0.34171	0	0.7015	1
SLC25A16_3	SLC25A16	389.152	-0.180925	0.344788	0	0.700119	1
SLC39A4_1	SLC39A4	860.363	-0.181319	0.275647	0	0.744665	1
SLC4A7_3	SLC4A7	478.235	-0.181597	0.32859	0	0.70975	1
SLC6A3_3	SLC6A3	503.674	-0.181607	0.337739	0	0.704613	1
SLC28A1_6	SLC28A1	494.689	-0.182357	0.321966	0	0.714435	1
SLC38A3_2	SLC38A3	471.995	-0.182928	0.406596	0	0.673609	1
SLC4A5_6	SLC4A5	717.956	-0.183016	0.350129	0	0.699412	1
neg_control_91	neg	742.931	-0.183921	0.320498	0	0.716968	1
SLC25A33_2	SLC25A33	502.681	-0.184088	0.283993	0	0.741577	1
SLC2A9_5	SLC2A9	391.438	-0.184382	0.323775	0	0.715484	1
SLC9A4_4	SLC9A4	532.855	-0.185007	0.389732	0	0.6825	1
RPTOR_4	RPTOR	634.862	-0.18524	0.336743	0	0.708872	1
MED26_6	MED26	171.081	-0.185739	0.385228	0	0.685152	1
SLC26A8_1	SLC26A8	256.949	-0.185905	0.335298	0	0.710364	1
SLC35G3_5	SLC35G3	393.69	-0.186552	0.342042	0	0.707264	1
SLC4A10_4	SLC4A10	332.878	-0.188327	0.324075	0	0.719421	1
SLC38A4_4	SLC38A4	624.958	-0.188343	0.308688	0	0.729115	1
SLC35F2_1	SLC35F2	404.471	-0.189507	0.376938	0	0.692431	1
SLC25A44_5	SLC25A44	330.859	-0.18956	0.362349	0	0.699562	1
SLC25A48_3	SLC25A48	399.008	-0.18957	0.314287	0	0.726803	1
SLC12A7_2	SLC12A7	475.594	-0.19157	0.367241	0	0.699042	1
SLC17A3_3	SLC17A3	630.723	-0.191655	0.302398	0	0.736889	1
SLC39A14_4	SLC39A14	563.883	-0.192478	0.283561	0	0.751365	1
SLC35D3_3	SLC35D3	388.417	-0.195095	0.356172	0	0.708071	1
SLC6A18_4	SLC6A18	544.27	-0.19572	0.362919	0	0.705158	1
MED26_4	MED26	416.231	-0.196006	0.293648	0	0.747769	1
SLC6A5_2	SLC6A5	451.668	-0.196066	0.391788	0	0.691617	1
SLC7A5P1_1	SLC7A5P1	268.759	-0.197221	0.387337	0	0.694684	1
CEP85_6	CEP85	261.313	-0.197376	0.335234	0	0.721993	1
SLC35D3_5	SLC35D3	724.795	-0.198354	0.317637	0	0.733839	1
SLC25A26_4	SLC25A26	304.115	-0.198785	0.389022	0	0.69532	1
SLC10A7_3	SLC10A7	1007.39	-0.198884	0.278628	0	0.762324	1
FLVCR1_1	FLVCR1	421.601	-0.199753	0.359814	0	0.710606	1
SLCO4C1_6	SLCO4C1	888.312	-0.20026	0.321652	0	0.733226	1
SLC16A14_1	SLC16A14	467.51	-0.200423	0.320663	0	0.734024	1
SLC6A13_2	SLC6A13	1005.57	-0.201312	0.301123	0	0.748105	1
SLC41A2_2	SLC41A2	425.928	-0.201517	0.365352	0	0.709378	1
SLC28A1_5	SLC28A1	275.071	-0.201907	0.387211	0	0.69897	1
SLC35F2_4	SLC35F2	202.113	-0.202518	0.40793	0	0.690212	1
UCP3_2	UCP3	439.271	-0.20279	0.378257	0	0.704061	1
SLC35F4_3	SLC35F4	717.835	-0.204297	0.288371	0	0.760667	1
SLC7A2_1	SLC7A2	580.448	-0.205942	0.31228	0	0.745205	1
SLC6A19_4	SLC6A19	667.628	-0.206694	0.364139	0	0.714855	1
SLC19A3_2	SLC19A3	496.432	-0.207719	0.279712	0	0.771144	1
SLC44A5_5	SLC44A5	476.19	-0.208085	0.319202	0	0.742764	1
MFSD7_1	MFSD7	647.394	-0.208189	0.385121	0	0.705601	1
neg_control_13	neg	957.421	-0.209226	0.279314	0	0.773093	1
SLC52A1_5	SLC52A1	664.101	-0.210009	0.327196	0	0.739513	1
SLC11A2_6	SLC11A2	599.675	-0.210779	0.321745	0	0.743803	1
SLC5A4_5	SLC5A4	721.237	-0.211561	0.321962	0	0.744442	1
SLC16A5_6	SLC16A5	774.771	-0.21265	0.327362	0	0.74202	1
SLC22A23_1	SLC22A23	671.826	-0.213747	0.339397	0	0.735582	1
RHCG_4	RHCG	454.657	-0.214191	0.326837	0	0.743877	1
DIRC2_6	DIRC2	691.11	-0.214504	0.314418	0	0.752452	1
neg_control_106	neg	414.808	-0.214856	0.387751	0	0.710248	1
SLC6A13_1	SLC6A13	234.892	-0.214914	0.360423	0	0.724507	1
SLC25A39_1	SLC25A39	562.905	-0.214929	0.275988	0	0.781939	1
SLC24A4_5	SLC24A4	601.936	-0.2153	0.300365	0	0.76325	1
SLC8B1_4	SLC8B1	557.208	-0.216619	0.358496	0	0.727159	1
SLC1A6_5	SLC1A6	250.029	-0.216628	0.3936	0	0.708969	1
SLC15A4_2	SLC15A4	326.77	-0.216675	0.325251	0	0.747352	1
SLC47A2_4	SLC47A2	271.252	-0.216958	0.32952	0	0.744862	1
SLC43A2_1	SLC43A2	770.757	-0.217643	0.332133	0	0.743859	1
SLC15A3_1	SLC15A3	593.151	-0.218078	0.512471	0	0.664779	1
SLC22A10_1	SLC22A10	730.074	-0.218164	0.300555	0	0.766041	1
SLC25A37_5	SLC25A37	780.059	-0.219114	0.288866	0	0.775934	1
SLC25A43_5	SLC25A43	380.656	-0.219307	0.324845	0	0.750198	1
neg_control_119	neg	394.402	-0.219396	0.333995	0	0.744373	1
SLC31A2_1	SLC31A2	652.305	-0.220218	0.383519	0	0.717085	1
SLC43A3_5	SLC43A3	249.089	-0.220373	0.441607	0	0.691119	1
SLC25A14_6	SLC25A14	816.907	-0.220405	0.285956	0	0.779577	1
SLC11A2_3	SLC11A2	307.463	-0.225958	0.394323	0	0.716687	1
SLC25A2_6	SLC25A2	422.925	-0.226107	0.315662	0	0.763095	1
SLC22A17_3	SLC22A17	961.636	-0.226336	0.283353	0	0.78779	1
SLC46A1_1	SLC46A1	395.318	-0.226723	0.304491	0	0.771742	1
SLCO2A1_4	SLCO2A1	634.278	-0.228831	0.306191	0	0.772573	1
SLC25A28_3	SLC25A28	221.093	-0.228931	0.42161	0	0.706432	1
neg_control_114	neg	483.216	-0.229183	0.316799	0	0.765294	1
SLC2A9_4	SLC2A9	605.334	-0.229499	0.276879	0	0.796413	1
SLC5A4_3	SLC5A4	544.143	-0.229989	0.302998	0	0.776087	1
SLC27A2_4	SLC27A2	482.661	-0.231334	0.302706	0	0.777632	1
SLC30A7_5	SLC30A7	229.769	-0.232101	0.373746	0	0.732705	1
SLC22A31_2	SLC22A31	445.284	-0.232585	0.31832	0	0.767508	1
SLC6A12_2	SLC6A12	980.292	-0.233195	0.346713	0	0.749396	1
neg_control_85	neg	278.395	-0.233806	0.336532	0	0.756395	1
SLC30A8_4	SLC30A8	879.353	-0.233857	0.283261	0	0.795481	1
SLC12A3_5	SLC12A3	891.989	-0.234095	0.293877	0	0.787151	1
SLC25A20_2	SLC25A20	527.181	-0.23417	0.345149	0	0.75126	1
SLC17A8_6	SLC17A8	294.095	-0.235452	0.402216	0	0.720856	1
SLC14A2_5	SLC14A2	645.486	-0.235977	0.288135	0	0.793602	1
SLC25A31_3	SLC25A31	281.428	-0.236338	0.381139	0	0.732399	1
SLC22A14_4	SLC22A14	467.415	-0.237014	0.333976	0	0.761048	1
SLC6A13_6	SLC6A13	473.015	-0.237125	0.314745	0	0.774391	1
SLCO2A1_6	SLCO2A1	544.038	-0.237643	0.351899	0	0.750262	1
neg_control_81	neg	703.715	-0.238832	0.268265	0	0.813343	1
SLC30A1_3	SLC30A1	230.397	-0.238893	0.347391	0	0.754172	1
SLC1A5_1	SLC1A5	218.998	-0.239407	0.39104	0	0.729807	1
SLC45A4_5	SLC45A4	307.604	-0.240137	0.356316	0	0.749827	1
SLC17A7_1	SLC17A7	305.667	-0.240523	0.341224	0	0.759559	1
SLC9A1_6	SLC9A1	645.64	-0.240791	0.310308	0	0.781118	1
SLCO2B1_6	SLCO2B1	667.01	-0.2408	0.29789	0	0.790556	1
SLC25A30_4	SLC25A30	570.981	-0.243304	0.330379	0	0.769268	1
SLC9A5_2	SLC9A5	417.129	-0.243665	0.356124	0	0.75308	1
SLC7A8_1	SLC7A8	539.547	-0.24529	0.31981	0	0.778455	1
SLC39A4_3	SLC39A4	184.458	-0.245507	0.437952	0	0.712458	1
SLC27A2_6	SLC27A2	732.769	-0.246633	0.335864	0	0.768625	1
SLC25A38_2	SLC25A38	1010.02	-0.248637	0.320053	0	0.78138	1
SLC25A33_3	SLC25A33	437.616	-0.249111	0.325168	0	0.778191	1
SLC24A4_1	SLC24A4	670.904	-0.251073	0.362757	0	0.755571	1
SLC25A42_6	SLC25A42	733.4	-0.251179	0.318168	0	0.785076	1
SLC38A8_5	SLC38A8	602.171	-0.251291	0.300074	0	0.798825	1
SLC25A12_6	SLC25A12	754.923	-0.251456	0.322226	0	0.782414	1
SLC25A34_5	SLC25A34	480.856	-0.25204	0.344028	0	0.768103	1
RCC1_2	RCC1	57.9899	-0.252149	0.539066	0	0.680019	1
SLC12A3_2	SLC12A3	973.635	-0.253164	0.305286	0	0.796524	1
PAFAH1B1_1	PAFAH1B1	676.35	-0.253562	0.318368	0	0.787113	1
SLC7A10_2	SLC7A10	680.151	-0.253795	0.335948	0	0.775013	1
SLC25A4_1	SLC25A4	734.244	-0.255179	0.297848	0	0.804206	1
SLC2A10_5	SLC2A10	716.471	-0.255199	0.357877	0	0.762105	1
SLC6A12_3	SLC6A12	419	-0.255455	0.308308	0	0.796326	1
SLC33A1_2	SLC33A1	493.701	-0.256252	0.323706	0	0.785708	1
SLC18A2_2	SLC18A2	139.185	-0.257299	0.537517	0	0.683917	1
SLC25A33_5	SLC25A33	745.106	-0.259741	0.378117	0	0.753937	1
SLC10A5_5	SLC10A5	777.913	-0.259895	0.272117	0	0.830233	1
SLC30A7_3	SLC30A7	211.673	-0.260265	0.363719	0	0.76287	1
neg_control_18	neg	506.239	-0.260437	0.33734	0	0.779952	1
SLC9A6_3	SLC9A6	470.126	-0.26047	0.305189	0	0.803301	1
SLC11A1_2	SLC11A1	619.654	-0.261154	0.353038	0	0.770269	1
VMP1_2	VMP1	330.871	-0.26174	0.335202	0	0.782552	1
SLC35D1_2	SLC35D1	227.634	-0.262227	0.365708	0	0.763326	1
FLVCR2_6	FLVCR2	298.697	-0.262887	0.353808	0	0.771266	1
SLC35F2_5	SLC35F2	383.774	-0.264294	0.340335	0	0.781294	1
SLC38A5_6	SLC38A5	416.719	-0.264489	0.304398	0	0.807547	1
SLC22A10_5	SLC22A10	381.939	-0.265181	0.386278	0	0.753802	1
SLC44A4_5	SLC44A4	488.077	-0.265745	0.403548	0	0.744898	1
SLC6A9_3	SLC6A9	698.409	-0.266805	0.305038	0	0.809121	1
SLC38A2_3	SLC38A2	721.923	-0.268415	0.312646	0	0.8047	1
SLC5A6_1	SLC5A6	1263.82	-0.269096	0.273373	0	0.837529	1
SLC15A1_4	SLC15A1	207.38	-0.270048	0.38445	0	0.758793	1
SLC26A8_4	SLC26A8	670.253	-0.270084	0.373619	0	0.765125	1
neg_control_27	neg	989.911	-0.270865	0.271343	0	0.840918	1
SLC44A4_2	SLC44A4	315.895	-0.271598	0.323401	0	0.799494	1
CTCF_1	CTCF	500.38	-0.275314	0.317395	0	0.807143	1
SLC4A2_5	SLC4A2	333.728	-0.275756	0.303166	0	0.81848	1
SLC35A4_3	SLC35A4	389.177	-0.276852	0.336077	0	0.794967	1
SLC14A2_2	SLC14A2	708.049	-0.277285	0.310159	0	0.814341	1
SLC35B1_3	SLC35B1	385.868	-0.277696	0.379196	0	0.768016	1
SLC2A10_3	SLC2A10	458.444	-0.278317	0.301903	0	0.821703	1
SLC7A3_2	SLC7A3	595.7	-0.278495	0.297297	0	0.825559	1
SLC1A3_4	SLC1A3	292.426	-0.278524	0.342103	0	0.792221	1
SLC34A1_1	SLC34A1	409.449	-0.278663	0.325369	0	0.804127	1
SLC29A3_3	SLC29A3	356.727	-0.279282	0.300075	0	0.823998	1
SLC25A24_6	SLC25A24	671.764	-0.279957	0.289703	0	0.833067	1
SLC23A1_6	SLC23A1	326.356	-0.280183	0.315334	0	0.812872	1
SLC25A42_5	SLC25A42	669.94	-0.281449	0.321978	0	0.808974	1
neg_control_76	neg	263.972	-0.281997	0.387757	0	0.766464	1
SLC29A1_2	SLC29A1	645.444	-0.282718	0.408901	0	0.755345	1
SLC38A6_5	SLC38A6	505.057	-0.283015	0.349977	0	0.790646	1
SLC26A8_5	SLC26A8	769.1	-0.283644	0.384803	0	0.769474	1
SLC35E1_2	SLC35E1	416.941	-0.283715	0.300525	0	0.827432	1
SLC2A8_4	SLC2A8	689.189	-0.285583	0.298484	0	0.83066	1
SLC35A4_6	SLC35A4	250.066	-0.28721	0.35512	0	0.790675	1
SLC7A2_5	SLC7A2	378.136	-0.288297	0.325738	0	0.811937	1
SLC30A10_2	SLC30A10	717.45	-0.288525	0.272576	0	0.855089	1
SLC22A5_4	SLC22A5	567.954	-0.288548	0.284836	0	0.844477	1
SLC25A12_2	SLC25A12	427.498	-0.288782	0.347969	0	0.796705	1
CTNNBL1_6	CTNNBL1	525.867	-0.292423	0.308199	0	0.828642	1
SLC35G2_5	SLC35G2	661.017	-0.293518	0.395005	0	0.771282	1
SLC30A4_1	SLC30A4	428.458	-0.294024	0.307335	0	0.830637	1
SLC10A1_5	SLC10A1	504.721	-0.294141	0.319625	0	0.821284	1
[truncated: 848 more rows]

## Sheet: KBM7fadd-_Smac5_fgsea
GeneName	aLFC	pval	padj	ES	NES	nMoreExtreme	leadingEdge	size	totalSize
[truncated: 87 more rows]

[truncated: 10 more sheets: KBM7fadd-_Smac1_deseq2, KBM7fadd-_Smac1_fgsea, KBM7wt_FASL_deseq2, KBM7wt_FASL_fgsea, KBM7wt_TRAIL_deseq2, KBM7wt_TRAIL_fgsea, HAP1_TRAIL_deseq2, HAP1_TRAIL_fgsea, HAP1_TNF_deseq2, HAP1_TNF_fgsea]
