# Supplementary material for: Systematic genetic mapping of necroptosis identifies SLC39A7 as modulator of death receptor trafficking
Source: Cell Death Differ. 2018 Sep 20;26(6):1138–55. doi: 10.1038/s41418-018-0192-6 (PMC6748104; doi:10.1038/s41418-018-0192-6)
Supplement: Supplementary file 10 — Supplementary Table 5 [file 41418_2018_192_MOESM10_ESM.txt]

sgRNA	HAP1_WT_TRAIL_100_ng/ml_A	HAP1_WT_TRAIL_100_ng/ml_B	HAP1_WT_TNF_100_ng/ml_A	HAP1_WT_TNF_100_ng/ml_B	HAP1_WT_TRAIL_TNF_Untr_control_A	HAP1_WT_TRAIL_TNF_Untr_control_B	HAP1_WT_T0_A	HAP1_WT_T0_B	KBM7_WT_FasL_100_ngml_A	KBM7_WT_FasL_100_ngml_B	KBM7_WT_FasL_Untr_control_A	KBM7_WT_FasL_Untr_control_B	KBM7_WT_T0_A	KBM7_WT_T0_B	KBM7_WT_TRAIL_100_ngml_A	KBM7_WT_TRAIL_100_ngml_B	KBM7_WT_TRAIL_control_A	KBM7_WT_TRAIL_control_B	KBM7_WT_T0_A.1	KBM7_WT_T0_B.1	KBM7_FADD_KO_T0_A	KBM7_FADD_KO_T0_B	KBM7_FADD_KO_SMAC_1_uM_A	KBM7_FADD_KO_SMAC_1_uM_B	KBM7_FADD_KO_SMAC_5_uM_A	KBM7_FADD_KO_SMAC_5_uM_B	KBM7_FADD_KO_SMAC_DMSO_control_A	KBM7_FADD_KO_SMAC_DMSO_control_B	KBM7_FADD_KO_T0_A.1	KBM7_FADD_KO_T0_B.1	KBM7_FADD_KO_TNF_50_ngml_A	KBM7_FADD_KO_TNF_50_ngml_B	KBM7_FADD_KO_TNF_10_ng/ml_A	KBM7_FADD_KO_TNF_10_ng/ml_B	KBM7_FADD_KO_TNF_Untr_control_A	KBM7_FADD_KO_TNF_Untr_control_B
CEP85_1_u	112	165	203	406	215	209	404	306	842	1046	163	169	195	169	131	169	335	248	195	169	202	268	285	118	52	79	245	404	202	268	53	105	151	134	111	249
CEP85_2_u	247	358	721	492	659	478	530	413	171	252	262	229	404	337	25	338	284	95	404	337	424	392	370	352	190	211	447	560	424	392	47	228	412	603	390	256
CEP85_3_u	403	408	633	588	682	352	635	480	214	205	280	313	444	446	41	328	408	58	444	446	339	607	499	363	107	473	708	680	339	607	347	218	544	437	327	408
CEP85_4_u	50	34	37	166	77	79	186	148	58	81	73	25	125	144	9	47	37	88	125	144	191	298	130	235	53	81	78	151	191	298	52	58	67	73	103	86
CEP85_5_u	133	294	698	340	504	453	370	322	121	119	259	91	386	323	22	121	100	93	386	323	522	537	612	515	246	411	497	787	522	537	290	343	668	536	707	353
CEP85_6_u	231	365	204	421	284	391	407	308	179	244	101	97	366	270	253	59	130	119	366	270	453	444	254	206	76	140	384	367	453	444	164	201	185	263	238	274
CTCF_1_u	888	614	381	696	740	667	539	462	524	588	486	339	490	446	76	379	415	624	490	446	524	516	394	391	226	309	794	1367	524	516	299	474	460	398	1029	960
CTCF_2_u	7	53	38	66	53	21	87	51	97	105	96	84	255	189	33	51	50	190	255	189	443	225	215	162	122	129	252	762	443	225	31	164	115	290	312	302
CTCF_3_u	44	157	349	127	298	532	411	309	372	348	333	279	471	610	123	273	371	83	471	610	610	666	319	531	86	169	589	886	610	666	184	307	427	524	390	457
CTCF_4_u	10	97	192	33	42	153	163	103	70	54	66	49	141	82	209	48	66	268	141	82	207	191	92	102	40	49	273	318	207	191	83	76	297	154	89	71
CTCF_5_u	23	27	334	440	29	106	199	224	176	352	131	108	185	134	57	132	242	530	185	134	206	202	92	113	30	52	125	294	206	202	23	37	65	107	93	75
CTCF_6_u	99	293	540	150	241	329	394	332	261	231	292	186	341	353	24	256	166	78	341	353	405	406	204	161	66	127	578	702	405	406	139	130	146	193	408	320
CTNNBL1_1_u	229	625	742	865	919	646	1120	871	320	332	413	342	651	531	117	303	421	177	651	531	783	552	575	748	181	520	820	1094	783	552	216	438	602	508	494	376
CTNNBL1_2_u	29	49	63	66	264	227	116	109	133	218	169	155	347	251	87	132	173	336	347	251	473	333	175	186	129	171	252	520	473	333	72	84	106	238	230	176
CTNNBL1_3_u	270	792	732	762	781	837	791	509	686	926	512	410	764	660	67	567	541	321	764	660	765	849	583	613	201	368	1180	1615	765	849	209	280	699	692	803	656
CTNNBL1_4_u	211	213	63	68	27	56	41	42	138	176	121	112	311	320	24	103	108	453	311	320	366	339	329	529	307	478	260	402	366	339	325	1037	786	882	362	131
CTNNBL1_5_u	161	565	329	430	244	252	299	200	273	339	354	298	497	517	75	340	376	183	497	517	601	542	279	233	50	136	908	686	601	542	153	233	368	183	452	441
CTNNBL1_6_u	302	948	306	252	328	721	468	293	900	1082	499	404	622	524	40	354	584	545	622	524	567	594	456	423	154	455	1059	1043	567	594	411	842	683	305	894	513
DIRC2_1_u	121	181	158	437	262	240	320	240	536	612	296	280	388	439	29	294	397	495	388	439	381	468	320	327	92	126	519	674	381	468	120	259	358	319	376	459
DIRC2_2_u	112	45	139	106	172	132	370	202	177	186	304	265	246	194	59	251	340	217	246	194	223	237	303	248	249	194	253	329	223	237	133	95	358	187	274	248
DIRC2_3_u	295	223	134	265	243	145	279	240	464	670	225	187	171	212	50	220	252	361	171	212	172	148	131	107	61	73	403	505	172	148	187	248	242	345	222	176
DIRC2_4_u	232	497	480	971	706	904	1064	866	387	614	556	574	850	691	294	658	572	4198	850	691	793	760	749	560	180	624	868	2173	793	760	401	833	893	1071	698	792
DIRC2_5_u	394	730	414	880	759	523	706	515	661	664	450	372	679	529	215	321	385	258	679	529	723	704	589	390	150	297	808	898	723	704	119	432	377	463	480	537
DIRC2_6_u	239	424	1241	1133	1181	1071	852	667	806	1082	1259	914	1219	1014	423	1319	1001	581	1219	1014	983	713	720	818	171	510	1105	1122	983	713	361	566	485	701	781	659
DYRK1A_1_u	272	798	927	1522	1137	1317	953	654	617	813	648	440	860	754	167	622	650	295	860	754	1018	755	842	549	152	310	1154	1462	1018	755	452	895	762	693	919	635
DYRK1A_2_u	561	1105	916	1549	1024	858	819	640	319	294	465	467	969	1000	97	301	329	484	969	1000	956	1068	1625	1202	232	491	534	831	956	1068	243	984	854	703	664	427
DYRK1A_3_u	479	1157	909	1151	1278	879	853	634	222	321	491	448	617	667	247	398	540	190	617	667	902	891	597	722	513	1874	782	992	902	891	1550	1737	2445	2012	643	525
DYRK1A_4_u	181	135	627	376	306	533	374	282	344	280	320	215	310	301	352	213	277	88	310	301	285	433	214	156	90	125	636	686	285	433	135	252	218	189	517	442
DYRK1A_5_u	933	1476	1951	1546	1845	1416	1257	1074	1660	2014	1534	1766	1595	1278	143	1459	1849	612	1595	1278	1311	1068	2600	1888	2174	2616	2233	3557	1311	1068	772	2033	2360	3105	2085	1670
DYRK1A_6_u	201	285	793	1367	419	394	536	453	155	232	178	139	528	512	52	105	153	134	528	512	530	603	295	558	131	236	511	635	530	603	182	437	402	582	419	309
FLVCR1_1_u	113	315	521	369	383	413	324	226	125	220	267	242	341	294	145	285	258	90	341	294	467	374	646	290	141	300	692	835	467	374	170	573	341	1144	520	475
FLVCR1_2_u	191	308	292	585	465	435	317	285	317	445	294	277	281	285	40	267	269	149	281	285	532	383	919	887	300	528	1061	1813	532	383	788	1109	1096	2098	987	855
FLVCR1_3_u	151	297	368	552	235	578	528	387	283	493	388	357	431	413	233	395	430	389	431	413	447	485	272	312	112	169	707	1041	447	485	236	254	213	190	670	580
FLVCR1_4_u	295	67	211	109	442	263	251	219	130	203	365	139	194	176	33	125	170	162	194	176	219	230	205	153	109	129	311	448	219	230	165	354	352	310	261	251
FLVCR1_5_u	661	932	1085	467	954	835	1064	946	354	523	829	776	958	785	213	580	680	212	958	785	1001	1037	597	437	144	385	1525	1588	1001	1037	293	506	1385	2471	1215	961
FLVCR1_6_u	209	289	272	415	257	419	550	444	159	218	338	346	441	297	90	218	271	155	441	297	509	452	444	196	141	198	742	850	509	452	641	926	839	918	358	442
FLVCR2_1_u	246	419	487	452	389	317	639	406	638	695	429	344	370	346	86	357	304	885	370	346	472	455	478	471	440	927	847	625	472	455	116	249	313	313	582	283
FLVCR2_2_u	62	295	419	542	554	411	320	234	502	590	566	493	404	410	262	852	631	237	404	410	606	314	759	680	96	762	693	943	606	314	209	567	258	532	570	502
FLVCR2_3_u	95	371	286	633	647	615	541	373	488	577	477	431	625	591	60	395	601	152	625	591	569	664	624	419	448	366	867	1096	569	664	208	630	510	351	649	527
FLVCR2_4_u	268	1097	877	1360	1182	1182	913	570	667	935	989	645	1236	751	183	649	606	887	1236	751	1182	1140	4856	1586	386	1219	3124	2411	1182	1140	1112	3924	2078	5754	1979	1334
FLVCR2_5_u	241	277	401	344	358	336	469	442	127	154	210	296	433	371	129	161	289	95	433	371	479	385	967	265	61	123	290	440	479	385	55	298	127	96	388	259
FLVCR2_6_u	208	271	169	101	386	280	365	240	103	159	284	340	437	321	83	227	353	48	437	321	535	419	262	277	104	133	343	614	535	419	241	363	300	357	335	313
KANSL1_1_u	555	803	725	1547	1346	1019	1226	932	904	1115	1001	772	1120	906	169	1006	1011	298	1120	906	1181	1028	928	798	213	741	1243	1788	1181	1028	363	832	651	665	1104	926
KANSL1_2_u	132	165	65	130	127	31	61	50	140	122	209	173	140	201	36	251	542	30	140	201	272	244	225	266	73	177	374	250	272	244	77	298	300	255	119	141
KANSL1_3_u	139	158	117	465	295	221	227	180	288	324	320	260	319	257	317	191	269	233	319	257	479	359	1172	699	215	701	694	934	479	359	757	1302	1644	975	510	568
KANSL1_4_u	92	127	322	184	216	219	244	190	233	326	231	248	329	353	50	128	204	160	329	353	379	376	671	763	295	1140	621	939	379	376	237	837	1028	800	507	422
KANSL1_5_u	512	1136	840	1375	986	914	574	441	959	1100	965	943	1063	976	199	896	931	729	1063	976	1502	1281	1953	2465	1458	2767	2758	2575	1502	1281	2572	5464	4068	3443	1808	1260
KANSL1_6_u	486	253	510	953	681	907	792	523	1370	1556	603	391	743	636	124	361	360	1158	743	636	817	660	1358	601	222	606	569	769	817	660	106	197	559	414	428	382
MED26_1_a2	106	391	322	268	279	332	489	389	156	286	285	227	357	250	25	281	318	786	357	250	602	410	317	266	80	549	632	1211	602	410	260	224	223	340	501	400
MED26_2_a2	45	308	367	442	146	39	305	234	57	64	91	73	215	124	10	79	87	23	215	124	150	201	139	106	102	186	236	186	150	201	191	180	154	47	98	112
MED26_3_a2	674	1564	758	655	1048	544	707	614	402	392	627	393	594	432	75	541	460	216	594	432	634	487	379	205	117	396	615	554	634	487	157	149	209	360	476	417
MED26_4_a2	323	788	1297	990	209	435	525	347	479	473	419	377	619	509	96	359	534	1156	619	509	619	545	389	379	112	306	590	812	619	545	264	470	392	565	559	529
MED26_5_a2	26	150	57	127	93	111	239	209	54	85	79	102	162	101	20	106	80	40	162	101	232	138	311	189	36	136	198	243	232	138	123	264	215	380	238	162
MED26_6_a2	23	12	48	31	11	154	69	28	30	39	79	76	297	213	5	78	59	199	297	213	271	314	65	92	72	98	260	373	271	314	49	18	33	103	106	300
MFSD7_1_u	153	696	437	721	577	902	688	441	647	947	580	526	685	736	323	708	698	2106	685	736	528	751	470	873	163	592	1100	1308	528	751	411	626	1252	1111	682	560
MFSD7_2_u	220	1078	374	806	674	591	714	513	334	440	419	480	723	619	78	385	520	285	723	619	796	722	1912	2396	851	2160	888	1213	796	722	931	926	2239	3536	578	672
MFSD7_3_u	197	290	225	340	617	385	479	365	236	225	310	212	376	285	55	176	226	190	376	285	509	456	379	529	177	266	801	1165	509	456	350	552	462	381	707	369
MFSD7_4_u	594	356	739	969	913	1336	848	634	702	891	654	759	780	790	231	590	876	1337	780	790	882	1029	1335	2546	633	584	1221	1774	882	1029	515	2021	2854	2536	1068	747
MFSD7_5_u	348	374	353	727	679	466	604	482	142	212	310	214	477	344	57	232	243	375	477	344	528	554	472	391	233	236	947	1101	528	554	525	733	531	755	563	338
MFSD7_6_u	154	411	380	594	914	557	846	562	622	653	653	437	671	549	204	642	584	260	671	549	585	732	484	500	132	551	735	1053	585	732	226	484	578	358	619	658
MTCH1_1_u	255	347	546	670	655	706	583	480	784	1010	858	824	640	550	443	1099	1188	2896	640	550	560	462	407	747	195	360	558	1092	560	462	156	417	463	674	431	448
MTCH1_2_u	401	466	664	887	1342	953	791	622	460	539	810	666	915	840	117	708	891	181	915	840	857	650	725	531	136	687	768	1139	857	650	435	374	637	513	667	481
MTCH1_3_u	15	205	126	322	119	175	322	241	164	160	228	141	367	338	26	237	155	71	367	338	562	415	261	200	144	484	316	507	562	415	96	398	101	258	243	277
MTCH1_4_u	466	423	528	383	744	843	797	636	526	654	765	837	754	493	86	743	1006	201	754	493	731	667	477	383	132	277	827	1626	731	667	130	625	971	625	656	567
MTCH1_5_u	388	638	1364	1547	1464	1125	1377	908	986	916	1370	1136	1128	1163	342	972	1206	340	1128	1163	1235	1064	1066	1662	243	871	1246	1798	1235	1064	644	1161	817	547	1263	917
MTCH1_6_u	255	459	669	701	651	1012	622	609	855	1061	582	603	674	559	458	719	738	829	674	559	618	569	456	424	144	389	671	797	618	569	233	660	603	1295	499	568
MTCH2_1_u	72	235	208	155	249	246	196	119	1005	936	436	360	666	689	84	344	388	252	666	689	730	747	427	374	174	650	809	1173	730	747	349	546	439	344	577	782
MTCH2_2_u	36	103	40	168	130	74	138	66	424	583	227	205	523	355	676	148	234	1529	523	355	560	448	906	261	131	314	424	568	560	448	158	471	245	532	295	385
MTCH2_3_u	45	193	87	452	48	54	89	65	55	78	108	107	195	173	21	70	79	109	195	173	371	382	208	224	85	73	275	586	371	382	97	217	115	190	504	256
MTCH2_4_u	51	213	223	237	211	112	159	150	984	1181	651	657	662	466	134	454	908	820	662	466	641	585	829	382	236	309	560	962	641	585	235	155	286	448	591	621
MTCH2_5_u	153	1378	964	1393	822	700	665	510	1445	1627	784	785	1056	1023	443	943	914	914	1056	1023	1055	965	741	638	266	652	2557	1913	1055	965	390	722	721	647	1805	1423
MTCH2_6_u	25	141	223	246	188	244	246	120	489	508	568	339	639	579	32	364	348	220	639	579	943	768	788	549	250	603	924	1145	943	768	360	449	841	858	686	621
NBAS_1_u	122	371	767	699	467	272	421	302	363	482	402	186	446	781	63	381	257	205	446	781	631	846	709	774	198	457	838	1217	631	846	328	841	631	757	626	335
NBAS_2_u	124	214	293	373	527	568	498	352	688	973	621	526	708	660	269	699	681	218	708	660	805	806	461	703	128	317	712	986	805	806	163	532	445	390	604	611
NBAS_3_u	71	514	525	414	220	543	322	254	219	328	301	249	405	354	39	281	244	1188	405	354	537	399	274	210	70	269	587	857	537	399	237	303	397	839	272	289
NBAS_4_u	86	70	44	182	99	161	52	44	162	227	247	345	441	612	179	251	298	1390	441	612	558	638	316	370	231	503	506	771	558	638	409	499	412	671	512	415
NBAS_5_u	41	79	89	59	42	148	116	69	144	160	204	120	486	437	16	93	134	84	486	437	403	432	239	305	107	119	453	532	403	432	114	165	568	282	434	354
NBAS_6_u	220	927	376	563	579	254	748	562	362	625	771	601	822	728	72	912	655	675	822	728	924	673	810	492	203	911	994	1363	924	673	349	1144	790	875	840	615
neg_control_1	214	917	1105	960	1644	1018	1523	992	894	1132	1223	1341	906	799	783	1735	1638	893	906	799	812	818	872	676	188	481	964	949	812	818	349	452	476	686	718	683
neg_control_10	245	756	959	521	930	418	566	444	268	310	393	233	497	567	171	243	255	367	497	567	628	654	313	452	65	173	564	641	628	654	56	299	239	196	576	292
neg_control_100	607	622	469	594	1034	673	845	598	300	310	891	786	798	616	188	1171	928	768	798	616	723	866	1703	1086	832	1396	1301	1022	723	866	419	738	758	594	805	644
neg_control_101	430	372	952	1538	1092	903	1098	900	688	822	704	465	743	672	82	565	703	1416	743	672	872	662	439	649	205	444	838	1088	872	662	250	384	312	572	778	543
neg_control_102	355	619	585	654	919	977	1060	691	469	599	537	559	783	620	294	519	587	1321	783	620	808	725	754	497	244	747	980	1740	808	725	133	494	452	519	756	626
neg_control_103	234	955	1053	1609	1046	1061	1122	820	431	416	648	417	981	716	88	494	590	704	981	716	1041	961	761	646	361	867	1308	1912	1041	961	398	596	656	874	1034	907
neg_control_104	299	288	752	634	416	728	767	600	576	609	349	315	551	394	78	316	349	578	551	394	486	484	1356	1238	497	747	474	759	486	484	193	382	520	709	478	351
neg_control_105	363	389	662	987	903	877	807	603	320	384	483	429	662	595	192	310	376	449	662	595	871	711	1286	602	348	429	1460	1966	871	711	328	1174	738	708	1184	996
neg_control_106	98	204	586	338	811	639	445	412	274	261	350	311	578	415	37	288	337	98	578	415	485	522	518	329	182	172	681	733	485	522	231	216	472	551	514	402
neg_control_107	334	766	958	1055	1283	1095	861	626	667	918	846	613	910	782	136	566	635	349	910	782	785	877	922	915	255	490	808	1169	785	877	454	1081	997	1440	627	782
neg_control_108	130	505	674	938	646	857	956	734	228	212	339	244	540	476	48	297	310	148	540	476	580	631	407	538	166	483	779	814	580	631	120	317	278	436	632	537
neg_control_109	242	958	1335	1770	800	1365	913	674	1767	2057	1360	1237	1092	1011	444	1404	1543	2121	1092	1011	1011	1124	1517	1345	759	921	1949	2405	1011	1124	560	937	1205	982	1299	1028
neg_control_11	395	718	1234	746	782	713	866	685	626	761	641	527	785	705	141	665	635	559	785	705	862	827	1851	1894	1069	3436	1681	2174	862	827	1147	3345	2498	3400	1108	905
neg_control_110	289	539	469	1020	677	495	436	417	301	394	299	252	464	441	162	239	266	320	464	441	597	674	496	477	185	352	862	1435	597	674	531	874	632	986	938	791
neg_control_111	177	474	578	887	823	722	507	374	153	209	275	318	635	447	30	306	297	148	635	447	492	370	306	361	72	204	660	988	492	370	239	382	459	239	505	450
neg_control_112	449	424	785	673	469	589	606	413	219	242	408	327	595	431	142	236	340	190	595	431	604	533	522	371	188	213	607	780	604	533	254	341	474	282	584	393
neg_control_113	538	592	909	571	671	320	646	503	390	359	674	507	786	620	73	667	510	598	786	620	1068	840	738	1163	292	614	1286	1375	1068	840	334	910	813	882	952	761
neg_control_114	150	381	175	590	759	522	655	447	245	362	325	202	515	486	78	226	233	118	515	486	615	637	394	369	132	417	905	891	615	637	402	737	467	636	682	659
neg_control_115	128	463	713	813	961	673	477	408	461	457	508	228	599	598	70	353	307	132	599	598	739	843	447	703	124	539	1266	1730	739	843	824	1446	1576	1145	1074	865
neg_control_116	334	851	2382	1933	1735	1127	1228	952	613	833	887	707	1013	984	298	591	929	560	1013	984	1070	1098	901	914	183	512	1153	1409	1070	1098	337	691	637	658	1061	769
neg_control_117	261	580	646	692	1076	848	1060	705	396	379	466	393	523	563	578	419	384	343	523	563	750	659	531	671	192	446	661	1193	750	659	293	576	364	502	729	373
neg_control_118	170	245	679	386	731	648	529	332	319	235	439	313	646	601	269	380	364	422	646	601	580	720	796	585	180	308	691	1043	580	720	170	415	248	281	464	454
neg_control_119	362	398	742	651	388	799	496	437	265	279	294	248	329	341	27	255	340	104	329	341	352	452	492	288	128	310	647	870	352	452	181	534	330	633	515	455
neg_control_12	810	1160	1346	1304	1151	1332	1110	922	3759	4084	1891	1602	1257	1053	515	2455	2669	1822	1257	1053	1058	983	1093	964	263	756	1953	1734	1058	983	991	1657	2375	1643	895	898
neg_control_120	276	771	810	897	219	187	356	246	625	825	417	313	360	434	792	426	479	473	360	434	356	508	306	375	152	175	1321	1572	356	508	233	439	289	340	611	871
neg_control_13	758	819	1792	1219	1172	1510	1251	966	1807	1939	816	790	1140	1171	223	716	785	1161	1140	1171	1183	1137	1053	955	347	531	1421	1837	1183	1137	266	427	659	612	914	837
neg_control_14	272	300	638	456	531	646	703	610	798	1050	495	388	701	656	202	624	421	361	701	656	614	501	712	562	217	484	702	1055	614	501	224	842	733	628	580	469
neg_control_15	401	635	1299	1125	1254	662	693	657	1067	1331	811	877	807	725	315	847	1286	329	807	725	752	776	770	1281	270	391	1324	2040	752	776	376	839	792	804	1336	672
neg_control_16	536	1378	554	378	1134	1018	1004	657	567	685	869	613	788	726	90	801	736	322	788	726	759	691	740	859	554	1192	1289	1218	759	691	1021	1117	608	1061	1242	978
neg_control_17	401	380	435	342	400	800	463	339	338	386	473	498	431	451	55	600	500	77	431	451	492	430	205	562	156	526	611	819	492	430	214	322	547	521	381	460
neg_control_18	191	390	419	806	878	791	811	512	264	376	380	323	611	378	157	327	398	239	611	378	664	458	565	396	206	290	720	1255	664	458	404	513	466	423	813	628
neg_control_19	174	749	625	507	664	761	691	709	124	120	299	208	458	410	48	218	146	90	458	410	446	381	461	257	142	369	387	463	446	381	108	184	260	114	369	253
neg_control_2	330	490	1055	1429	729	1293	683	537	438	599	494	574	621	631	43	431	390	450	621	631	766	743	474	473	129	187	875	973	766	743	306	318	361	585	485	557
neg_control_20	196	461	156	639	1020	945	761	493	481	366	438	499	518	569	89	342	449	228	518	569	751	597	497	649	157	559	945	955	751	597	253	474	609	465	730	676
neg_control_21	332	343	491	690	614	240	731	564	654	753	407	390	601	553	179	338	485	1001	601	553	478	633	332	419	104	193	626	845	478	633	108	310	177	282	481	390
neg_control_22	322	1127	858	856	915	818	883	682	455	557	681	461	872	654	173	608	594	332	872	654	654	745	834	451	275	792	1440	1622	654	745	344	624	690	1019	1078	772
neg_control_23	363	325	419	909	1040	401	732	488	348	530	469	501	675	590	78	311	339	208	675	590	642	672	554	716	198	369	800	1036	642	672	223	432	337	278	566	436
neg_control_24	180	1042	1024	816	1045	1212	897	630	575	847	1031	671	935	887	104	692	615	796	935	887	897	972	719	655	233	633	970	1616	897	972	216	328	310	620	541	806
neg_control_25	209	353	569	994	1159	897	774	516	1023	1455	805	762	1038	764	320	751	786	618	1038	764	967	750	729	450	161	327	753	883	967	750	401	327	357	1520	578	815
neg_control_26	148	477	573	1029	799	856	792	520	254	336	687	515	594	604	190	633	542	391	594	604	771	756	634	452	135	423	579	700	771	756	145	302	195	346	514	425
neg_control_27	187	460	1466	2046	1161	982	834	632	599	597	454	502	648	676	94	328	546	380	648	676	781	803	1032	839	344	856	1672	2664	781	803	516	938	1337	937	1322	1123
neg_control_28	357	803	1103	1518	973	1280	922	693	1560	1935	785	712	810	720	153	794	1115	1235	810	720	919	715	720	785	399	878	1763	2177	919	715	479	1393	1784	999	1036	925
neg_control_29	567	631	1203	1004	1303	1007	905	630	436	681	623	516	667	578	224	487	608	285	667	578	756	683	555	378	306	321	747	1124	756	683	239	183	539	523	554	587
neg_control_3	207	825	689	1736	1584	675	760	721	455	561	675	638	890	738	65	536	663	253	890	738	973	722	710	731	220	415	1963	2271	973	722	172	429	463	590	1478	1377
neg_control_30	212	419	735	738	538	455	710	463	216	235	258	287	482	446	170	202	302	175	482	446	561	454	440	415	185	418	693	1000	561	454	134	342	561	449	631	438
neg_control_31	281	392	961	1271	912	647	550	479	284	380	418	380	731	724	53	290	330	320	731	724	560	640	368	586	210	465	986	1183	560	640	476	538	1245	1315	855	686
neg_control_32	387	659	1017	1446	557	752	810	607	311	343	534	399	678	540	92	415	458	235	678	540	790	609	687	470	204	312	1098	1757	790	609	349	676	1056	678	950	637
neg_control_33	181	314	549	430	523	497	625	496	313	350	407	363	548	607	26	348	373	252	548	607	604	554	858	359	106	327	799	1429	604	554	262	617	562	604	507	574
neg_control_34	242	648	784	640	728	622	569	531	807	892	470	597	746	702	764	421	525	251	746	702	835	663	963	650	361	530	1017	1456	835	663	604	1246	627	1312	662	662
neg_control_35	288	274	306	754	521	385	728	477	384	376	569	426	529	520	108	520	581	386	529	520	517	615	371	376	82	289	378	562	517	615	160	209	174	229	341	298
neg_control_36	279	696	1588	966	1238	1033	1066	812	425	506	580	534	715	934	155	505	404	491	715	934	710	1022	494	832	179	337	657	841	710	1022	165	207	322	270	647	421
neg_control_37	299	651	647	341	913	867	798	621	431	511	650	524	732	647	69	521	580	472	732	647	672	514	760	448	341	491	885	1202	672	514	224	337	471	385	841	611
neg_control_38	183	294	741	891	1069	1484	1005	689	647	665	826	549	744	727	322	582	837	401	744	727	670	855	857	599	376	663	1628	1874	670	855	965	516	333	888	1417	1083
neg_control_39	611	1065	1280	1524	895	1361	1131	896	375	439	566	504	936	710	121	456	434	340	936	710	1017	907	730	554	224	621	1513	1634	1017	907	653	1221	764	1181	1134	929
neg_control_4	542	1081	939	1332	1328	1140	970	771	712	770	830	524	883	626	137	487	600	394	883	626	916	695	737	572	236	702	1441	1976	916	695	946	993	1501	1149	1019	933
neg_control_40	358	601	937	750	940	1029	717	568	974	1183	589	546	743	665	119	532	705	472	743	665	797	650	498	511	105	290	844	1246	797	650	326	507	440	485	821	450
neg_control_41	599	768	1556	1230	969	1055	922	680	887	1162	648	700	956	873	183	488	744	884	956	873	1035	668	746	724	226	484	1207	2113	1035	668	463	638	805	725	836	825
neg_control_42	280	710	803	671	818	733	575	529	345	607	579	584	581	520	1687	612	492	233	581	520	686	542	566	334	393	661	691	725	686	542	373	898	861	668	572	466
neg_control_43	227	375	478	611	639	650	796	538	473	529	602	594	628	774	435	584	589	345	628	774	608	804	355	643	131	424	514	812	608	804	168	308	128	395	522	462
neg_control_44	72	243	223	234	423	427	391	365	136	288	303	275	588	526	116	238	235	315	588	526	623	703	315	533	258	228	880	754	623	703	381	465	359	430	513	574
neg_control_45	190	326	411	955	830	775	624	530	589	701	589	482	692	705	39	438	505	154	692	705	712	699	506	817	186	569	1232	917	712	699	238	458	782	500	725	675
neg_control_46	501	498	728	799	1232	987	969	696	487	535	777	499	632	554	294	511	551	491	632	554	673	567	938	630	375	621	1012	1346	673	567	443	1050	946	1741	888	724
neg_control_47	265	725	535	730	503	673	658	509	341	411	603	425	606	730	60	585	502	152	606	730	492	760	407	661	119	259	695	880	492	760	157	513	310	319	601	507
neg_control_48	230	221	614	747	770	396	746	607	259	475	371	291	497	428	89	250	311	480	497	428	485	463	437	404	272	413	848	937	485	463	172	350	219	601	537	339
neg_control_49	238	902	1234	634	635	799	440	368	251	315	402	348	592	515	204	305	262	156	592	515	569	595	544	329	91	275	646	1090	569	595	148	397	372	529	575	568
neg_control_5	170	426	400	507	639	513	512	407	209	284	304	393	444	443	35	228	308	178	444	443	514	599	376	388	116	282	960	1354	514	599	131	210	220	324	540	394
neg_control_50	470	683	1381	1294	1121	1263	634	542	314	388	646	941	793	654	160	469	463	382	793	654	849	657	2463	1935	2667	2084	1005	1394	849	657	1310	1747	2133	1301	1051	1224
neg_control_51	203	625	969	852	649	582	600	556	720	753	615	574	596	618	148	671	799	509	596	618	718	569	578	450	167	359	520	682	718	569	122	300	502	386	540	412
neg_control_52	379	585	1158	742	869	926	463	367	338	443	471	423	482	450	197	433	619	768	482	450	437	445	285	341	85	250	784	862	437	445	263	305	709	331	465	408
neg_control_53	185	283	631	677	1043	995	555	459	525	525	578	438	617	678	641	514	656	640	617	678	921	767	625	813	362	396	830	1316	921	767	326	530	440	681	678	352
neg_control_54	131	593	273	703	728	909	551	368	220	366	511	415	521	431	67	489	450	168	521	431	509	448	538	487	175	304	1557	1905	509	448	420	928	732	460	1047	1025
neg_control_55	324	138	563	1256	811	504	516	313	199	239	274	261	409	357	42	248	281	200	409	357	503	422	319	379	121	271	704	777	503	422	173	246	354	307	561	618
neg_control_56	516	940	1639	1868	1736	1099	1452	1145	956	1109	1200	1011	1120	1112	247	1068	1269	968	1120	1112	1240	1184	1590	1282	483	1087	1260	2190	1240	1184	352	676	1000	865	1090	1019
neg_control_57	265	725	526	801	1095	818	855	692	395	519	550	488	816	843	109	435	517	1067	816	843	1028	1031	1034	1843	440	1529	1704	2122	1028	1031	638	765	1072	1393	1048	1086
neg_control_58	149	409	585	825	623	528	748	535	251	299	316	324	484	504	368	224	329	367	484	504	514	516	431	529	152	291	669	874	514	516	401	526	359	270	544	593
neg_control_59	313	354	280	547	552	404	549	334	360	422	169	271	439	377	56	217	316	208	439	377	440	514	637	376	220	1901	562	549	440	514	131	506	308	259	306	369
neg_control_6	433	335	993	938	728	476	862	714	399	490	443	449	562	500	101	388	440	146	562	500	422	507	258	390	175	219	699	727	422	507	141	324	327	352	375	372
neg_control_60	510	338	502	219	1041	535	553	445	378	343	501	398	605	629	59	361	285	287	605	629	656	736	592	544	126	305	886	1021	656	736	264	624	686	444	852	695
neg_control_61	269	184	552	673	779	494	799	516	431	392	742	521	617	499	223	677	796	1094	617	499	520	645	456	435	163	174	747	935	520	645	103	191	234	247	596	513
neg_control_62	86	241	110	255	121	133	187	194	224	262	122	139	156	141	16	142	133	230	156	141	117	112	78	106	24	56	121	247	117	112	41	66	89	75	155	162
neg_control_63	440	730	941	875	738	1006	761	539	489	757	510	486	867	661	71	422	402	633	867	661	1031	1054	1199	691	475	784	1205	1487	1031	1054	407	663	547	918	942	845
neg_control_64	656	1828	1353	1725	1416	873	849	590	568	497	557	476	583	624	122	411	576	176	583	624	927	755	868	564	278	689	1116	1731	927	755	383	600	825	1143	748	630
neg_control_65	358	246	534	907	347	475	802	635	288	360	288	163	570	421	263	240	233	173	570	421	480	490	661	441	156	271	503	942	480	490	63	551	216	211	492	386
neg_control_66	1666	2680	1736	1485	1195	1068	889	657	842	963	784	746	1029	767	265	767	833	636	1029	767	916	719	1428	715	263	452	1298	1660	916	719	332	1286	1068	951	925	882
neg_control_67	730	678	1288	662	921	1436	1179	821	485	724	750	536	880	599	90	637	699	234	880	599	969	672	757	572	228	940	667	1125	969	672	276	404	434	343	726	562
neg_control_68	823	1044	570	1007	738	1222	548	484	716	828	753	599	705	501	84	548	802	1386	705	501	550	736	764	470	258	750	492	764	550	736	148	491	250	589	638	598
neg_control_69	524	562	723	1366	1344	967	947	635	709	735	748	618	866	811	339	711	901	599	866	811	864	1021	1177	1380	293	1029	1148	1454	864	1021	358	789	874	1173	639	749
neg_control_7	430	364	1389	748	1154	1897	635	596	609	721	671	599	770	598	89	585	637	750	770	598	696	670	681	645	284	647	1010	1361	696	670	459	801	479	717	1026	856
neg_control_70	295	383	396	301	458	364	473	360	736	963	555	363	397	444	234	565	546	611	397	444	465	414	327	347	183	702	270	544	465	414	142	588	344	375	376	310
neg_control_71	539	1001	987	543	1093	1242	964	730	669	816	1043	745	972	866	254	973	1018	722	972	866	1062	850	853	617	253	428	827	1497	1062	850	510	837	707	694	830	888
neg_control_72	208	297	665	585	715	701	799	497	323	385	406	267	478	399	77	296	333	402	478	399	503	574	506	377	112	363	408	899	503	574	138	424	268	315	642	368
neg_control_73	126	302	379	951	650	528	491	419	722	1000	554	605	589	437	491	693	851	1424	589	437	603	570	513	639	216	334	487	979	603	570	267	406	185	653	487	351
neg_control_74	1042	1002	887	594	979	862	667	597	497	617	642	755	849	649	115	445	610	199	849	649	863	843	973	986	461	924	969	948	863	843	422	666	560	637	936	762
neg_control_75	302	380	1573	1641	1039	1176	910	706	851	936	990	795	912	800	138	1077	1007	1230	912	800	926	799	581	842	180	723	701	1234	926	799	392	692	497	436	736	550
neg_control_76	107	320	448	589	706	608	380	278	405	464	427	265	386	382	18	215	332	306	386	382	369	408	167	303	89	139	326	577	369	408	79	123	251	146	282	186
neg_control_77	203	446	450	688	873	377	564	323	548	473	487	503	576	473	135	377	502	410	576	473	501	501	186	279	258	178	449	432	501	501	216	251	182	317	337	225
neg_control_78	195	561	719	766	1014	461	710	430	317	302	491	402	597	461	77	341	399	105	597	461	515	441	721	232	315	405	693	770	515	441	116	385	204	429	521	429
neg_control_79	436	596	716	1460	1173	1672	1011	773	1155	1472	805	692	1128	794	149	626	801	1779	1128	794	1115	1023	2447	1053	439	1286	1304	2489	1115	1023	269	1428	1305	1249	1287	912
neg_control_8	365	1085	705	853	675	773	696	517	473	626	590	622	669	722	43	621	649	396	669	722	758	609	363	445	130	275	969	1286	758	609	136	258	367	227	750	495
neg_control_80	282	150	480	238	688	383	298	298	212	209	288	309	350	303	126	223	448	268	350	303	413	332	283	212	118	210	224	455	413	332	137	156	329	99	296	427
neg_control_81	432	530	960	1119	1152	1617	799	608	770	891	549	581	951	894	300	529	511	704	951	894	935	867	776	669	213	452	964	1439	935	867	260	500	340	401	1002	759
neg_control_82	145	240	350	395	460	364	591	454	309	394	312	277	438	321	29	276	238	174	438	321	465	414	310	213	116	200	561	1161	465	414	162	511	429	546	343	356
neg_control_83	266	650	1222	1132	1195	1139	968	747	559	525	563	523	978	1017	64	641	543	190	978	1017	874	1015	741	941	165	581	769	1171	874	1015	279	490	716	692	693	682
neg_control_84	242	366	803	609	352	305	426	334	282	295	292	161	451	297	53	264	243	80	451	297	430	366	597	334	298	654	745	1034	430	366	412	871	802	726	784	349
neg_control_85	187	405	504	520	309	503	342	287	291	344	350	212	392	323	32	353	258	118	392	323	305	364	234	252	76	237	486	558	305	364	103	198	170	214	291	147
neg_control_86	646	1708	843	1641	974	1197	989	678	587	656	755	625	929	923	162	589	733	516	929	923	993	918	1160	1060	360	673	1812	1717	993	918	420	576	760	664	1338	1202
neg_control_87	986	1417	2579	1864	1721	1568	1752	1329	1013	1175	1280	826	1551	1435	271	1065	881	595	1551	1435	1810	1573	1542	1799	595	972	2171	3345	1810	1573	957	918	1178	1494	1925	1671
neg_control_88	78	485	406	388	687	432	632	433	352	398	324	378	378	328	176	352	419	137	378	328	397	316	558	196	40	207	491	451	397	316	70	152	129	136	348	387
neg_control_89	356	831	1470	498	1128	972	1049	752	330	384	516	544	705	652	69	403	506	444	705	652	785	765	635	638	291	312	881	1350	785	765	331	587	572	620	820	597
neg_control_9	132	50	267	787	633	339	470	355	322	514	294	266	392	420	91	234	270	1257	392	420	392	429	241	345	194	162	418	447	392	429	105	134	205	306	258	280
neg_control_90	165	503	756	792	874	648	897	776	526	504	683	485	843	891	43	596	535	528	843	891	844	775	683	525	190	482	1010	1663	844	775	175	564	434	597	701	627
neg_control_91	535	904	861	1015	1196	1127	939	652	984	1075	1009	790	909	714	269	1437	1651	1510	909	714	985	789	954	565	273	441	991	1633	985	789	544	649	766	1104	678	798
neg_control_92	450	1038	1013	1714	1672	980	1164	957	959	1055	1017	900	1018	943	263	1115	1105	882	1018	943	1280	1174	1055	1421	652	1021	1536	1822	1280	1174	336	788	759	1215	1060	874
neg_control_93	351	918	2261	583	825	962	814	545	730	607	861	505	766	588	120	792	753	218	766	588	827	743	997	1261	1070	1385	1510	1258	827	743	1496	1385	1932	1165	1190	703
neg_control_94	244	1253	640	549	846	413	571	467	243	284	370	351	603	380	45	401	364	544	603	380	545	358	437	383	271	358	569	1112	545	358	317	670	323	340	525	592
neg_control_95	257	342	207	724	607	834	559	412	279	337	385	439	507	412	385	455	297	154	507	412	614	529	449	348	252	366	504	778	614	529	162	437	166	353	607	421
neg_control_96	364	867	821	1086	558	886	901	675	480	587	855	723	897	779	143	939	792	1106	897	779	832	767	610	640	358	450	1027	1534	832	767	361	770	723	444	671	650
neg_control_97	212	497	482	718	1024	787	756	595	212	203	575	437	645	528	139	359	422	408	645	528	580	604	413	332	117	197	853	871	580	604	194	192	274	221	670	766
neg_control_98	563	1103	965	1658	1122	976	1132	796	1146	1443	1010	781	1174	1001	201	1074	1037	1001	1174	1001	1120	895	852	590	169	434	1474	1436	1120	895	184	342	765	457	898	902
neg_control_99	364	553	622	1135	938	708	663	548	407	489	495	394	516	528	27	336	401	323	516	528	513	548	1042	666	236	271	717	792	513	548	104	315	240	179	400	452
NFYC_1_u	40	6	68	53	107	191	64	58	25	65	54	58	91	154	16	21	81	31	91	154	260	275	149	261	30	98	396	608	260	275	297	45	281	301	423	191
NFYC_2_u	686	554	637	882	789	945	949	671	345	408	367	296	527	508	92	209	320	364	527	508	619	522	805	521	290	356	1551	1363	619	522	413	633	924	965	1044	714
NFYC_3_u	55	576	292	455	113	179	292	220	168	282	148	119	260	147	22	99	89	85	260	147	312	314	386	168	133	484	572	639	312	314	222	293	398	513	451	248
NFYC_4_u	169	172	132	814	129	271	227	180	113	136	241	195	222	153	28	210	299	169	222	153	319	197	135	91	31	92	227	385	319	197	83	92	191	187	125	208
NFYC_5_u	136	497	168	396	503	356	374	276	403	489	392	314	427	422	18	264	299	79	427	422	373	499	755	353	140	190	317	650	373	499	94	113	231	410	413	317
NFYC_6_u	208	1348	740	846	821	495	678	426	600	792	397	371	827	499	872	364	431	1372	827	499	587	551	922	634	389	493	734	1150	587	551	335	770	635	659	536	453
NIPBL_1_u	220	82	287	324	443	238	439	428	342	540	265	227	393	523	52	192	245	110	393	523	381	491	377	315	123	369	601	816	381	491	303	630	469	376	705	284
NIPBL_2_u	146	139	404	1492	391	531	686	532	390	1466	436	292	460	380	2658	396	401	20395	460	380	532	662	460	468	347	681	624	2100	532	662	331	816	902	1510	480	444
NIPBL_3_u	58	107	336	150	341	148	406	297	282	355	290	203	269	225	19	315	258	767	269	225	370	338	219	145	71	184	463	917	370	338	146	350	410	288	579	396
NIPBL_4_u	197	210	769	910	786	691	749	602	608	526	441	367	871	598	134	358	544	798	871	598	1015	793	623	650	195	396	755	1087	1015	793	338	527	427	522	621	452
NIPBL_5_u	82	51	51	124	333	215	298	243	493	474	306	157	367	346	84	255	332	523	367	346	411	332	336	317	221	354	433	605	411	332	79	135	142	142	331	187
NIPBL_6_u	169	145	250	304	478	301	535	390	1807	2070	498	412	542	569	639	550	446	587	542	569	475	406	365	479	213	358	598	691	475	406	191	309	370	434	344	279
NUP153_1_u	95	72	480	444	510	375	375	365	293	333	252	234	401	373	39	186	175	176	401	373	514	413	280	282	93	217	440	838	514	413	190	210	267	440	275	446
NUP153_2_u	127	155	441	500	248	358	346	252	704	611	365	305	517	565	376	300	366	385	517	565	542	595	450	306	131	288	752	809	542	595	126	172	187	287	359	397
NUP153_3_u	73	38	29	59	23	41	106	79	16	40	68	90	95	104	36	78	52	40	95	104	134	265	180	148	70	119	299	498	134	265	74	78	63	123	179	197
NUP153_4_u	77	79	511	225	123	245	157	101	136	126	103	146	140	170	18	127	116	126	140	170	257	256	152	162	62	90	189	258	257	256	18	55	87	222	140	221
NUP153_5_u	284	297	538	308	742	516	388	358	368	360	371	347	557	453	232	242	228	259	557	453	659	573	452	750	269	637	1008	1031	659	573	504	1479	1187	857	723	675
NUP153_6_u	204	148	223	276	410	453	393	311	248	389	228	260	377	265	18	216	333	185	377	265	340	380	221	326	88	155	685	682	340	380	108	294	233	431	406	414
PAFAH1B1_1_u	299	469	2473	1977	993	853	577	402	1166	967	529	499	815	782	53	382	603	426	815	782	760	985	714	664	175	488	1162	1074	760	985	117	247	909	543	595	471
PAFAH1B1_2_u	181	129	163	245	187	198	395	249	197	217	283	215	353	282	31	335	175	220	353	282	372	361	240	339	92	152	190	434	372	361	38	114	67	181	159	282
PAFAH1B1_3_u	114	229	66	204	231	127	355	284	268	236	470	408	608	583	274	365	386	289	608	583	578	697	381	351	171	248	787	1097	578	697	408	529	274	264	469	401
PAFAH1B1_4_u	208	199	356	891	325	576	522	385	372	428	454	347	640	594	132	335	396	435	640	594	773	823	1801	1465	1205	2421	769	1226	773	823	260	747	842	724	656	603
PAFAH1B1_5_u	16	26	72	89	52	35	27	22	209	274	98	96	364	254	138	104	177	95	364	254	569	522	370	358	109	197	1121	1295	569	522	359	214	875	602	678	553
PAFAH1B1_6_u	129	564	236	240	552	397	360	300	534	355	303	280	354	332	22	432	306	71	354	332	461	403	331	238	138	285	430	381	461	403	78	111	215	159	215	137
RCC1_1_u	36	108	87	59	47	43	53	49	138	177	190	153	347	249	29	186	250	46	347	249	360	332	601	295	615	452	120	543	360	332	400	772	699	639	205	278
RCC1_2_u	4	51	197	177	27	146	23	52	88	53	33	45	87	48	12	29	36	26	87	48	71	68	79	54	18	34	111	71	71	68	74	78	106	339	92	126
RCC1_3_u	25	30	52	436	47	38	114	93	160	251	88	116	340	143	13	63	112	157	340	143	341	219	223	114	52	163	316	727	341	219	136	74	129	319	310	218
RCC1_4_u	39	135	45	68	94	39	98	48	96	117	93	91	174	136	19	65	113	45	174	136	299	266	309	686	212	179	703	628	299	266	218	715	924	735	345	346
RCC1_5_u	7	72	175	186	275	32	190	122	368	401	185	218	368	333	22	171	140	218	368	333	431	462	439	439	123	358	377	543	431	462	161	425	350	246	398	219
RCC1_6_u	162	498	332	167	76	72	110	100	151	179	137	67	136	188	88	65	135	24	136	188	191	206	177	75	49	32	93	77	191	206	30	51	49	55	153	56
RHAG_1_u	158	417	1103	1539	578	420	675	502	592	689	652	461	715	845	60	718	492	463	715	845	854	1139	968	855	142	679	704	1674	854	1139	303	1076	698	592	681	618
RHAG_2_u	169	821	1473	694	1016	1346	905	598	650	631	674	620	804	593	276	625	839	458	804	593	906	660	890	660	144	534	1338	1004	906	660	271	435	878	463	749	694
RHAG_3_u	654	255	120	304	393	161	294	219	143	279	202	211	284	239	62	206	177	421	284	239	270	412	239	167	55	117	221	466	270	412	83	111	36	125	180	80
RHAG_4_u	693	484	557	785	866	576	631	487	208	304	440	511	740	574	77	428	451	153	740	574	566	602	334	403	202	336	683	1173	566	602	377	440	468	275	621	461
RHAG_5_u	253	671	887	792	673	751	572	367	227	413	341	281	468	430	193	302	317	269	468	430	596	458	805	358	289	395	724	1092	596	458	337	355	263	510	644	400
RHAG_6_u	76	264	383	131	456	240	340	223	82	102	188	191	255	289	25	126	249	45	255	289	313	266	170	125	42	93	429	453	313	266	82	231	158	242	333	247
RHBG_1_u	276	279	346	664	531	847	694	480	362	465	335	311	424	514	982	230	369	2725	424	514	583	657	825	1141	344	316	947	1193	583	657	679	1107	831	1469	737	583
RHBG_2_u	283	239	239	393	613	507	552	404	266	392	418	354	484	456	29	318	408	875	484	456	527	448	312	371	86	247	562	896	527	448	110	254	292	598	534	284
RHBG_3_u	139	419	756	959	913	719	706	625	514	475	611	399	781	629	73	435	563	1055	781	629	760	715	506	367	86	357	831	1082	760	715	299	835	886	876	866	421
RHBG_4_u	185	893	740	728	482	477	521	318	808	1163	464	309	562	506	148	346	321	1016	562	506	630	611	500	300	117	358	642	742	630	611	163	185	367	410	615	497
RHBG_5_u	248	953	776	1029	1174	801	704	673	425	615	641	458	755	614	214	383	379	368	755	614	865	648	1147	513	181	419	910	1723	865	648	367	1213	676	570	1205	932
RHBG_6_u	25	97	243	118	184	201	95	76	271	204	144	123	218	125	6	78	189	164	218	125	197	180	118	96	40	48	91	232	197	180	46	80	86	53	95	44
RHCG_1_u	200	878	877	591	1023	571	801	624	504	659	617	446	655	585	100	504	552	1125	655	585	753	520	524	367	240	687	866	1119	753	520	164	626	725	524	492	414
RHCG_2_u	548	444	866	515	1290	1049	696	640	534	694	429	395	681	550	161	350	324	143	681	550	587	456	620	337	154	400	474	1255	587	456	233	541	180	591	640	324
RHCG_3_u	498	1239	1206	1078	1495	1507	1213	977	976	1363	1045	1019	1035	939	118	770	1116	709	1035	939	934	861	1706	751	276	570	1553	2192	934	861	544	827	921	1506	1313	1066
RHCG_4_u	281	509	603	508	571	719	773	588	306	367	315	337	628	524	78	270	331	216	628	524	608	574	483	388	166	256	533	1083	608	574	425	426	412	277	393	432
RHCG_5_u	19	58	5	109	56	38	70	62	13	21	24	17	43	49	18	12	16	18	43	49	40	38	30	36	22	20	36	96	40	38	15	36	15	15	23	16
RHCG_6_u	534	475	544	593	734	787	837	538	305	393	361	316	504	445	87	271	246	220	504	445	548	538	386	731	236	688	652	766	548	538	432	246	379	437	460	545
RPL13A_1_m2a2	72	271	330	139	83	68	136	66	369	394	382	298	317	255	272	427	496	105	317	255	327	281	716	480	227	1277	583	725	327	281	229	569	427	458	398	222
RPL13A_2_u	425	804	760	1207	783	393	849	683	565	613	626	400	760	552	120	567	610	418	760	552	692	567	407	425	79	190	579	1089	692	567	156	198	305	373	593	374
RPL13A_3_m2	24	110	188	342	168	144	180	139	222	360	159	95	315	176	6	129	107	170	315	176	302	269	238	142	53	270	390	966	302	269	190	495	202	290	318	254
RPL13A_4_m6a3	26	40	47	404	60	91	72	50	129	229	183	158	265	232	17	141	192	33	265	232	293	433	391	204	171	237	408	240	293	433	17	108	142	188	181	241
RPL13A_5_m5	7	22	3	238	47	102	18	45	15	32	28	13	85	46	0	23	15	78	85	46	115	107	49	38	46	39	116	128	115	107	10	7	30	26	147	54
RPL13A_6_m7	229	64	206	172	64	99	104	85	302	286	299	320	528	378	211	255	239	66	528	378	573	429	540	385	176	197	513	623	573	429	187	470	568	562	432	316
RPTOR_1_u	27	169	83	145	139	347	227	171	197	134	210	133	294	300	5	165	172	33	294	300	543	310	462	248	140	214	380	421	543	310	100	475	789	510	337	272
RPTOR_2_u	35	186	241	175	407	363	382	272	165	230	165	128	384	255	51	107	118	134	384	255	510	395	338	129	40	118	256	476	510	395	145	93	165	122	162	274
RPTOR_3_u	157	110	148	135	142	175	301	185	49	100	153	78	211	221	195	91	128	560	211	221	265	332	116	236	44	156	200	196	265	332	98	67	173	150	115	56
RPTOR_4_u	199	107	305	239	161	158	570	467	445	527	550	595	779	704	55	507	478	159	779	704	763	696	467	633	249	424	777	1726	763	696	492	878	429	726	772	536
RPTOR_5_u	21	74	27	213	132	61	91	82	78	105	95	125	203	207	38	67	93	117	203	207	229	240	98	122	129	89	176	373	229	240	163	152	98	89	167	205
RPTOR_6_u	68	165	227	105	140	114	306	334	306	339	259	245	363	273	88	220	265	208	363	273	341	254	253	183	117	203	383	504	341	254	87	122	103	225	235	216
SAE1_1_u	63	142	11	49	98	23	37	39	55	122	125	92	280	164	51	121	104	94	280	164	279	253	60	67	153	89	232	297	279	253	46	245	60	180	102	176
SAE1_2_u	50	64	127	143	77	75	104	86	162	192	172	126	299	276	24	209	228	204	299	276	228	374	90	158	77	247	254	245	228	374	178	211	50	89	215	134
SAE1_3_u	862	987	1442	1678	1197	1580	1468	974	888	1089	721	651	1262	1150	181	436	601	267	1262	1150	1222	1045	887	632	241	558	1383	1629	1222	1045	314	872	686	594	1233	744
SAE1_4_u	107	140	417	351	115	48	288	312	80	93	175	167	470	375	23	91	169	81	470	375	435	516	252	165	88	128	426	539	435	516	169	209	266	193	410	256
SAE1_5_u	284	258	230	595	721	457	660	420	682	844	686	530	666	661	1172	707	784	448	666	661	742	670	578	309	116	350	1149	2107	742	670	518	805	569	632	684	630
SAE1_6_u	287	658	857	929	841	628	624	482	285	341	361	300	666	454	98	308	246	194	666	454	750	743	790	1434	406	628	918	1066	750	743	430	328	786	795	725	448
SLC10A1_1_u	135	596	1186	1147	807	1017	982	773	804	1065	749	732	1012	781	93	712	603	463	1012	781	1163	995	2666	1577	1159	2160	1312	2297	1163	995	257	775	698	714	1109	1053
SLC10A1_2_u	473	795	1284	2011	1231	1872	1257	832	755	845	812	726	1243	904	1127	666	866	781	1243	904	1443	1247	1883	757	345	620	1571	2498	1443	1247	364	641	752	716	1018	988
SLC10A1_3_u	211	406	887	736	877	827	652	512	507	440	858	613	812	721	567	831	693	418	812	721	694	732	512	519	160	400	833	904	694	732	226	835	695	479	690	669
SLC10A1_4_u	237	456	606	351	700	469	646	457	521	659	518	465	493	460	69	482	610	212	493	460	634	661	597	503	329	724	630	1301	634	661	286	374	473	522	593	720
SLC10A1_5_u	195	640	394	477	1095	1057	547	457	895	1045	552	460	581	467	49	630	479	242	581	467	629	635	596	413	119	399	780	1013	629	635	182	522	560	375	633	441
SLC10A1_6_u	262	554	671	834	659	626	497	436	473	557	582	660	556	512	446	533	863	323	556	512	454	509	341	456	140	480	1092	1179	454	509	439	1797	1414	1869	634	604
SLC10A2_1_u	570	1294	691	923	907	671	670	634	979	1425	945	791	844	730	108	969	1182	5676	844	730	848	885	1095	1241	275	899	1770	2314	848	885	821	1597	1066	1871	1078	850
SLC10A2_2_u	354	710	1273	1246	1580	603	1028	869	423	558	730	581	977	867	126	530	756	355	977	867	905	966	698	542	173	405	1209	1992	905	966	315	458	456	734	1333	765
SLC10A2_3_u	244	232	651	305	264	382	521	370	274	393	341	273	402	330	91	239	380	1201	402	330	472	407	374	262	111	230	294	573	472	407	71	97	220	178	345	441
SLC10A2_4_u	243	858	924	881	995	836	803	583	637	932	493	308	629	583	205	378	435	1765	629	583	618	645	433	525	196	250	728	1438	618	645	186	398	464	792	801	545
SLC10A2_5_u	107	251	401	618	633	491	414	362	427	453	756	738	621	456	23	775	666	96	621	456	449	451	239	362	63	245	747	793	449	451	92	246	229	202	450	409
SLC10A2_6_u	336	256	296	649	475	577	682	522	1375	1563	879	711	616	612	113	950	1014	254	616	612	861	567	591	867	229	504	666	1170	861	567	240	375	588	749	513	543
SLC10A3_1_u	186	256	370	415	719	277	318	229	211	151	193	114	376	368	46	203	208	61	376	368	388	539	1173	1843	669	1782	594	600	388	539	277	719	856	360	490	275
SLC10A3_2_u	157	801	554	1110	632	602	550	384	345	403	435	389	474	476	43	357	283	625	474	476	587	471	745	636	394	1046	581	860	587	471	328	730	891	519	604	619
SLC10A3_3_u	210	411	361	309	328	797	309	203	178	227	166	196	212	234	110	172	197	93	212	234	323	214	104	330	79	233	405	401	323	214	124	189	282	375	230	252
SLC10A3_4_u	279	329	785	1191	282	368	534	447	233	256	323	262	436	386	227	326	226	225	436	386	431	483	292	261	91	199	340	344	431	483	93	148	168	157	283	249
SLC10A3_5_u	582	497	948	778	625	662	768	484	450	605	313	289	514	424	131	404	377	460	514	424	575	446	348	351	101	263	428	424	575	446	351	491	313	359	326	313
SLC10A3_6_u	376	1041	778	1169	836	953	989	725	1189	1710	1000	800	829	671	1375	990	1058	5364	829	671	680	589	787	683	250	558	1158	1302	680	589	258	523	440	566	737	666
SLC10A4_1_u	219	343	368	617	727	528	436	381	524	645	507	358	435	333	48	435	337	578	435	333	480	526	458	543	374	841	437	649	480	526	495	996	447	893	564	457
SLC10A4_2_u	124	375	313	377	348	287	644	424	121	103	332	324	361	348	10	281	300	141	361	348	386	371	534	497	185	838	600	681	386	371	64	218	162	190	445	404
SLC10A4_3_u	222	277	311	617	740	352	677	502	256	183	412	328	424	399	78	377	459	128	424	399	371	412	419	381	189	264	727	861	371	412	341	279	519	552	529	382
SLC10A4_4_u	175	550	593	734	911	585	791	611	341	404	517	401	668	522	51	531	451	496	668	522	693	600	477	359	123	415	515	717	693	600	249	364	300	253	403	434
SLC10A4_5_u	98	272	239	238	514	360	353	258	217	148	393	326	453	421	23	327	352	177	453	421	616	481	667	483	241	645	986	974	616	481	231	604	598	523	696	701
SLC10A4_6_u	194	189	460	286	349	383	274	251	343	312	376	315	387	369	303	341	311	472	387	369	438	556	211	260	130	236	625	1109	438	556	90	91	335	127	470	384
SLC10A5_1_u	283	876	439	703	965	737	697	551	284	349	532	471	999	758	72	406	521	231	999	758	1077	757	637	534	228	472	955	1789	1077	757	345	592	573	610	900	699
SLC10A5_2_u	371	601	941	1016	849	1049	675	586	644	607	571	482	751	580	1056	578	334	576	751	580	783	692	570	642	280	560	877	912	783	692	223	236	206	385	714	570
SLC10A5_3_u	193	509	430	408	1092	533	601	368	355	516	598	572	620	610	201	593	596	520	620	610	744	814	632	576	131	285	889	1279	744	814	178	410	167	338	734	511
SLC10A5_4_u	264	504	772	985	465	952	742	519	843	1098	724	540	960	880	50	457	493	1320	960	880	957	1124	536	970	242	832	904	1573	957	1124	103	621	569	367	1020	1031
SLC10A5_5_u	224	582	780	1196	1214	627	733	583	7076	7791	1418	1258	966	897	1590	1098	1542	2045	966	897	734	772	842	696	262	596	1217	1903	734	772	927	860	1516	1181	913	715
SLC10A5_6_u	620	945	493	1217	1223	906	1060	647	1689	1778	1044	944	938	766	142	1426	1618	1027	938	766	1106	936	920	821	220	579	1146	1364	1106	936	381	1096	615	755	923	765
SLC10A6_1_u	186	746	880	1392	724	714	535	365	678	897	697	555	676	655	264	803	749	1264	676	655	649	860	1746	1008	173	612	1565	2168	649	860	433	1772	1184	1734	1201	835
SLC10A6_2_u	170	462	284	716	606	557	670	538	416	508	716	524	782	581	153	911	812	151	782	581	652	510	492	337	155	368	735	917	652	510	144	369	310	409	607	581
SLC10A6_3_u	256	56	153	415	430	336	417	298	465	473	344	224	297	424	80	249	327	382	297	424	469	346	191	219	96	134	243	492	469	346	92	204	155	185	416	196
SLC10A6_4_u	122	308	203	86	458	331	198	141	191	167	390	355	373	259	30	381	342	88	373	259	417	405	438	787	152	274	622	872	417	405	163	564	791	489	581	216
SLC10A6_5_u	304	565	310	724	636	606	672	504	554	687	506	524	697	711	97	579	479	257	697	711	777	784	517	498	204	372	807	1226	777	784	248	394	480	404	604	537
SLC10A6_6_u	613	401	273	446	481	335	528	489	208	275	311	361	552	386	113	241	297	223	552	386	464	443	789	343	219	391	683	1036	464	443	281	670	591	1078	487	443
SLC10A7_1_u	300	991	926	1033	605	954	499	456	389	357	646	569	755	668	88	531	475	214	755	668	693	697	501	452	206	366	717	1148	693	697	148	266	207	348	690	546
SLC10A7_2_u	246	319	564	361	660	507	441	384	497	615	646	382	490	464	250	630	586	317	490	464	554	481	379	282	166	325	460	593	554	481	136	291	466	165	443	492
SLC10A7_3_u	436	794	1132	2187	973	1102	909	577	929	1246	983	836	1011	934	146	843	947	526	1011	934	1194	1098	801	853	416	663	1601	2389	1194	1098	382	904	909	1320	1307	1022
SLC10A7_4_u	153	383	324	1234	769	708	642	527	395	483	627	472	711	705	415	474	424	565	711	705	779	818	929	1498	1019	1315	793	1092	779	818	324	805	975	720	738	565
SLC10A7_5_u	270	600	794	999	967	755	599	484	540	514	452	375	734	590	650	321	403	511	734	590	889	615	988	721	308	398	1096	1188	889	615	549	1324	791	979	860	674
SLC10A7_6_u	547	812	1765	1362	1546	1272	989	863	1052	1066	914	706	1520	1210	168	745	769	1108	1520	1210	1442	1469	1066	1205	286	1006	2775	3512	1442	1469	721	978	2231	2184	1880	1612
SLC11A1_1_u	441	233	548	704	791	1026	743	612	503	623	750	529	753	584	73	568	533	272	753	584	621	582	894	878	356	794	788	1031	621	582	131	449	376	441	666	442
SLC11A1_2_u	332	536	840	907	298	362	718	577	315	401	357	325	528	521	96	353	337	246	528	521	698	599	916	778	106	499	777	1196	698	599	147	247	349	524	533	452
SLC11A1_3_u	346	708	1477	1267	723	1045	1114	821	1110	1208	783	600	888	896	72	727	831	999	888	896	668	980	815	1142	375	1158	1374	1801	668	980	736	1193	1783	1549	847	883
SLC11A1_4_u	340	532	1027	1110	1357	1111	826	666	476	717	870	677	705	725	81	733	773	1764	705	725	689	752	539	342	174	337	898	1377	689	752	699	1273	1009	1170	757	541
SLC11A1_5_u	122	177	716	805	499	672	587	391	279	328	316	219	443	319	27	186	269	84	443	319	331	380	454	194	54	143	716	850	331	380	153	698	488	380	546	388
SLC11A1_6_u	136	315	463	526	633	231	759	570	288	359	379	197	399	421	140	343	258	216	399	421	416	480	295	375	149	222	809	1097	416	480	346	377	303	381	637	351
SLC11A2_1_u	173	314	483	471	493	695	470	366	358	620	541	680	646	448	381	463	695	487	646	448	620	519	573	454	190	474	434	1019	620	519	233	617	539	630	504	604
SLC11A2_2_u	21	203	196	93	82	29	126	138	157	181	87	143	149	154	23	96	164	48	149	154	109	128	86	105	15	78	113	127	109	128	6	37	63	30	76	57
SLC11A2_3_u	130	535	401	243	640	291	513	358	461	541	353	387	482	476	35	323	340	249	482	476	563	447	289	215	126	113	384	609	563	447	60	323	163	306	523	343
SLC11A2_4_u	1377	913	1078	588	1054	671	833	625	280	265	663	568	705	545	71	561	488	371	705	545	942	677	1200	769	317	882	904	850	942	677	429	679	997	501	607	488
SLC11A2_5_u	149	634	451	1103	538	682	703	540	634	692	486	322	425	382	63	365	475	378	425	382	517	446	301	337	97	419	572	809	517	446	305	287	322	312	494	300
SLC11A2_6_u	871	526	860	1392	1105	624	619	513	905	1204	588	600	665	542	387	658	685	524	665	542	631	677	621	561	257	318	1016	1184	631	677	165	613	309	546	775	558
SLC12A1_1_u	588	696	693	1141	460	722	637	440	326	438	486	388	567	599	97	412	441	157	567	599	647	757	884	951	146	473	1074	1304	647	757	388	730	648	1016	892	641
SLC12A1_2_u	423	935	783	819	1259	647	921	647	883	908	913	756	848	924	76	775	716	367	848	924	697	650	1126	2299	792	1770	1330	1635	697	650	294	562	744	823	1027	1053
SLC12A1_3_u	75	326	1239	716	994	573	651	512	371	362	596	453	588	522	59	516	481	396	588	522	623	571	552	377	78	430	972	865	623	571	315	432	711	569	569	337
SLC12A1_4_u	318	634	453	728	478	466	611	541	724	910	971	791	769	736	288	994	1018	1727	769	736	652	619	647	497	67	391	773	1225	652	619	199	291	417	858	782	454
SLC12A1_5_u	234	652	748	559	800	754	597	370	215	225	329	302	526	601	37	268	246	166	526	601	729	584	625	499	186	612	877	1068	729	584	166	556	402	319	762	509
SLC12A1_6_u	297	421	1088	883	1002	992	949	723	605	716	780	712	1059	834	120	735	804	320	1059	834	988	788	707	611	254	275	1355	1974	988	788	400	727	555	921	936	791
SLC12A2_1_u	87	305	745	380	436	317	302	278	231	165	306	280	346	283	28	280	250	97	346	283	218	286	157	132	27	87	214	345	218	286	71	150	192	73	223	166
SLC12A2_2_u	232	457	1470	792	400	654	568	471	187	210	226	238	373	291	50	309	377	173	373	291	437	401	311	252	105	266	663	924	437	401	237	551	422	259	371	321
SLC12A2_3_u	310	566	692	675	1115	534	893	641	430	569	541	546	580	566	233	547	547	1323	580	566	591	613	543	755	259	585	1082	1428	591	613	564	1065	753	951	713	516
SLC12A2_4_u	166	181	386	438	258	538	550	441	393	437	499	645	676	367	100	455	485	510	676	367	581	372	321	227	166	615	658	757	581	372	176	281	261	294	434	314
SLC12A2_5_u	155	365	885	634	521	240	569	385	271	312	376	249	410	364	74	417	304	94	410	364	356	468	425	212	143	317	287	703	356	468	126	223	345	188	382	232
SLC12A2_6_u	323	454	292	579	844	774	540	507	176	383	405	360	565	436	37	358	356	147	565	436	535	448	658	452	208	442	264	556	535	448	100	182	150	762	346	324
SLC12A3_1_u	142	424	435	318	644	566	641	444	664	912	440	460	581	502	134	465	544	876	581	502	467	510	424	332	129	231	772	1370	467	510	368	434	900	776	739	850
SLC12A3_2_u	582	566	679	800	798	857	741	513	968	1184	923	681	754	759	157	1016	968	4887	754	759	781	805	1542	1062	239	789	1478	1986	781	805	829	1095	1415	1555	900	995
SLC12A3_3_u	59	99	285	230	713	793	567	437	266	339	295	252	517	366	49	178	215	143	517	366	609	467	575	450	133	472	1444	1707	609	467	165	303	335	436	823	852
SLC12A3_4_u	564	1025	766	767	961	967	959	722	439	472	503	411	767	681	220	416	470	627	767	681	586	621	932	595	289	597	847	1163	586	621	522	993	922	726	726	506
SLC12A3_5_u	298	551	1276	1742	1137	988	868	729	1069	1129	720	605	1026	787	215	671	799	271	1026	787	1214	882	901	637	341	588	1415	2048	1214	882	921	752	1515	1212	1035	673
SLC12A3_6_u	372	478	761	575	836	478	719	572	1541	1598	766	448	746	743	883	677	587	1052	746	743	837	578	375	532	308	431	641	1152	837	578	144	274	324	251	625	352
SLC12A4_1_u	141	492	481	590	737	577	791	576	434	463	419	446	501	359	122	466	818	293	501	359	472	402	344	335	130	296	615	570	472	402	68	293	329	194	379	333
SLC12A4_2_u	322	286	338	414	588	377	544	478	200	263	524	330	635	434	67	329	380	491	635	434	417	579	336	209	80	309	404	541	417	579	154	214	277	245	227	222
SLC12A4_3_u	66	144	444	240	511	662	263	232	161	180	161	151	235	166	30	67	108	28	235	166	294	315	397	238	59	299	340	360	294	315	34	223	148	281	279	236
SLC12A4_4_u	130	89	139	215	414	171	436	297	293	338	158	190	318	255	26	159	143	117	318	255	296	247	154	172	52	65	158	193	296	247	43	264	136	137	87	139
SLC12A4_5_u	206	363	438	656	756	933	497	415	215	316	548	622	635	551	1895	476	588	596	635	551	594	490	686	451	168	846	925	1279	594	490	284	839	295	656	756	659
SLC12A4_6_u	157	391	1547	857	955	717	541	361	357	328	448	327	464	454	169	481	477	352	464	454	589	579	2604	1314	1235	2288	1008	1153	589	579	510	1510	1146	988	618	462
SLC12A5_1_u	329	243	604	388	665	695	464	381	495	718	530	317	528	349	465	358	541	1242	528	349	539	373	336	412	126	194	1196	1374	539	373	185	491	564	596	670	697
SLC12A5_2_u	189	477	1101	1052	910	798	929	504	460	532	507	503	742	848	305	380	497	818	742	848	813	743	458	651	95	281	543	846	813	743	147	218	246	280	395	366
SLC12A5_3_u	614	589	632	1168	1076	650	601	414	682	706	608	510	816	675	225	649	687	687	816	675	751	628	498	403	146	175	1067	1222	751	628	131	242	278	404	847	544
SLC12A5_4_u	203	792	530	1151	709	767	902	690	414	561	699	493	863	905	159	552	559	377	863	905	971	1055	539	1733	255	518	805	1596	971	1055	258	674	572	1133	902	745
SLC12A5_5_u	271	839	240	432	790	636	645	587	240	366	611	423	759	470	96	397	391	856	759	470	770	584	1199	587	385	834	933	1666	770	584	325	696	682	715	1129	953
SLC12A5_6_u	281	821	875	984	579	729	655	493	603	575	543	507	761	553	119	563	611	597	761	553	740	579	655	827	479	1134	1201	1918	740	579	494	347	1301	571	1040	872
SLC12A6_1_a2	246	916	1970	3878	1624	1118	931	711	1339	1709	918	750	1190	1051	1454	644	956	1598	1190	1051	1269	1059	720	697	231	491	2076	2461	1269	1059	286	415	497	733	1423	1235
SLC12A6_2_a2	123	293	450	610	899	742	730	612	458	615	627	550	866	873	32	542	584	477	866	873	828	1012	616	719	184	269	1301	1328	828	1012	169	515	500	427	934	712
SLC12A6_3_a2	368	622	708	684	623	539	565	432	580	735	530	563	614	681	231	462	682	1162	614	681	637	798	805	504	138	1015	794	969	637	798	202	329	466	520	562	555
SLC12A6_4_u	375	938	1208	2198	1907	1497	1403	893	1593	1919	1396	1073	1432	1221	734	1126	1013	1190	1432	1221	1340	1367	2411	971	507	770	1832	2162	1340	1367	409	765	1082	1332	1191	904
SLC12A6_5_u	438	428	579	640	609	378	505	377	779	776	640	457	674	604	33	434	455	304	674	604	693	598	466	694	241	794	1082	1430	693	598	352	789	628	702	957	673
SLC12A6_6_u	158	170	289	569	294	370	360	268	1212	1395	538	377	425	391	79	575	496	181	425	391	389	374	379	408	75	303	606	1103	389	374	216	545	652	643	504	356
SLC12A7_1_u	16	80	200	177	155	198	167	157	80	90	51	98	139	75	6	49	48	113	139	75	127	140	126	155	25	118	155	184	127	140	36	96	135	112	103	157
SLC12A7_2_u	176	265	584	488	431	821	796	629	392	397	500	390	575	643	230	335	337	203	575	643	573	656	484	506	94	410	540	1071	573	656	113	184	366	237	421	502
SLC12A7_3_u	250	1106	919	890	753	884	597	489	252	253	391	339	590	552	37	355	466	201	590	552	593	501	780	309	120	254	925	1173	593	501	207	205	371	422	627	556
SLC12A7_4_u	86	284	294	236	564	463	525	370	281	453	270	276	472	378	45	255	371	152	472	378	658	472	408	310	104	203	403	869	658	472	246	224	265	382	454	545
SLC12A7_5_u	460	1013	885	1190	452	544	699	549	372	340	642	534	762	677	158	608	579	218	762	677	725	793	553	746	238	597	744	1339	725	793	216	601	510	378	827	626
SLC12A7_6_u	192	362	328	251	121	374	375	302	251	219	415	266	431	584	29	197	252	171	431	584	471	557	291	502	94	290	555	594	471	557	111	290	158	129	425	347
SLC12A8_1_u	199	1015	870	858	776	1047	821	475	414	536	685	457	655	694	147	518	634	1177	655	694	722	819	988	820	164	836	1464	1780	722	819	389	1185	725	1512	1254	927
SLC12A8_2_u	105	179	503	566	790	416	526	480	213	232	361	314	449	403	458	236	276	190	449	403	423	426	284	223	188	210	518	568	423	426	188	177	236	267	380	380
SLC12A8_3_u	72	403	512	337	237	314	567	305	165	257	260	182	313	341	20	257	201	859	313	341	353	380	248	264	162	142	476	626	353	380	101	481	466	346	302	211
SLC12A8_4_u	566	341	921	510	699	753	702	529	521	688	609	690	854	680	85	648	754	698	854	680	835	805	1191	623	180	667	1028	1504	835	805	292	509	419	792	982	700
SLC12A8_5_u	251	482	562	554	750	704	826	643	434	566	394	411	841	664	71	383	376	598	841	664	859	799	1281	716	228	392	764	1251	859	799	255	467	504	876	634	435
SLC12A8_6_u	243	427	627	550	483	498	579	340	435	555	442	405	445	453	51	565	552	120	445	453	371	460	363	237	79	223	191	550	371	460	180	341	424	360	383	259
SLC12A9_1_u	39	98	370	386	280	259	343	259	167	263	159	149	269	279	70	113	149	111	269	279	302	253	220	226	96	195	190	251	302	253	70	269	116	201	220	96
SLC12A9_2_u	70	220	302	638	190	232	345	291	140	123	233	205	372	285	152	169	182	378	372	285	342	248	327	202	48	190	322	327	342	248	157	98	224	230	145	251
SLC12A9_3_u	150	261	742	509	277	327	371	281	118	171	276	136	345	242	57	164	159	191	345	242	324	287	202	195	66	213	449	558	324	287	391	497	1079	831	199	290
SLC12A9_4_u	76	292	336	270	366	207	339	248	157	172	211	241	330	204	170	86	226	365	330	204	399	261	291	129	100	128	322	487	399	261	197	269	345	348	206	279
SLC12A9_5_u	155	389	464	411	418	330	314	285	169	228	202	248	376	311	433	172	277	266	376	311	403	312	359	303	80	358	422	696	403	312	97	124	179	204	461	366
SLC12A9_6_u	413	513	894	934	894	1014	686	423	369	457	479	322	663	655	537	350	610	1580	663	655	542	695	546	503	257	283	606	715	542	695	158	372	372	366	429	395
SLC13A1_1_u	180	252	645	529	253	597	308	199	192	218	348	273	389	268	50	238	201	132	389	268	291	351	318	255	105	198	529	471	291	351	114	410	222	450	278	225
SLC13A1_2_u	60	142	702	430	350	193	396	335	662	683	586	362	380	411	579	614	737	1135	380	411	389	511	538	1364	101	297	472	992	389	511	589	1037	1114	1935	497	480
SLC13A1_3_u	211	1060	1113	802	851	738	928	700	529	504	567	477	817	686	560	506	508	376	817	686	788	759	569	516	265	453	1165	1626	788	759	514	1230	912	724	859	929
SLC13A1_4_u	132	1100	1080	1624	1518	1000	880	519	582	710	571	443	954	784	31	469	556	287	954	784	908	713	703	606	162	377	1105	1069	908	713	74	203	376	397	635	405
SLC13A1_5_u	156	458	995	427	503	668	418	301	394	397	274	237	485	369	108	285	255	292	485	369	467	473	328	428	81	342	777	912	467	473	648	940	819	356	607	439
SLC13A1_6_u	465	722	386	386	594	385	644	494	425	472	459	343	519	449	345	359	348	171	519	449	528	446	353	317	94	251	512	1023	528	446	211	357	317	410	581	281
SLC13A2_1_a2	398	1045	268	472	356	294	413	301	382	459	561	467	544	479	80	605	405	190	544	479	673	633	600	362	200	553	589	739	673	633	119	413	307	306	669	522
SLC13A2_2_a2	251	296	586	502	292	484	447	366	653	607	789	751	643	416	156	1187	1311	497	643	416	605	493	348	406	117	338	665	674	605	493	144	257	317	168	330	289
SLC13A2_3_a2	108	660	596	593	546	255	570	402	787	762	461	315	470	472	56	378	435	95	470	472	669	531	334	389	257	215	468	757	669	531	206	489	253	427	609	480
SLC13A2_4_a2	190	673	467	335	317	590	335	245	159	199	325	346	375	377	54	303	482	184	375	377	634	359	268	299	69	179	658	616	634	359	74	100	259	243	389	324
SLC13A2_5_a2	102	153	433	304	79	291	289	244	629	693	308	259	383	348	49	343	482	155	383	348	260	311	399	189	55	448	421	360	260	311	104	348	161	118	220	198
SLC13A2_6_a2	352	220	249	226	535	287	321	308	119	160	468	317	479	417	47	329	357	97	479	417	546	389	433	404	116	214	485	1087	546	389	181	341	363	746	726	753
SLC13A3_1_u	86	238	213	413	834	405	460	405	556	615	460	551	679	587	97	348	668	418	679	587	593	510	352	588	170	270	717	1028	593	510	300	473	522	1059	569	374
SLC13A3_2_u	193	414	356	602	443	309	613	414	269	328	319	229	444	362	38	219	216	212	444	362	679	545	412	381	125	332	905	1360	679	545	283	571	547	509	725	513
SLC13A3_3_u	135	913	216	183	473	437	457	312	699	906	688	577	544	588	505	786	831	576	544	588	660	606	459	548	173	486	908	840	660	606	370	552	974	877	656	764
SLC13A3_4_u	177	176	130	412	347	304	365	249	212	189	229	246	342	303	13	146	357	120	342	303	363	310	214	192	85	100	458	472	363	310	67	120	167	207	279	228
SLC13A3_5_u	612	477	1040	935	565	540	792	694	283	331	575	452	695	495	156	479	440	946	695	495	731	798	1950	1549	665	1203	869	1001	731	798	264	672	264	793	669	490
SLC13A3_6_u	169	196	69	70	131	179	249	132	114	73	102	102	160	141	62	63	108	49	160	141	283	225	153	86	71	93	196	138	283	225	25	61	31	67	168	158
SLC13A4_1_u	176	439	857	463	799	380	627	515	531	519	558	445	691	521	259	652	768	241	691	521	610	597	730	480	142	330	938	1170	610	597	403	658	676	430	594	539
SLC13A4_2_u	75	355	392	172	401	365	471	313	226	331	410	304	366	456	55	381	257	173	366	456	436	366	145	166	45	135	283	498	436	366	36	106	159	167	209	152
SLC13A4_3_u	131	283	490	665	283	215	433	337	147	233	344	359	468	506	155	356	355	329	468	506	541	471	348	384	112	242	498	595	541	471	75	124	298	271	441	399
SLC13A4_4_u	108	501	432	849	1031	617	929	756	434	513	664	497	858	802	85	433	601	578	858	802	810	937	578	626	200	334	991	1366	810	937	241	576	497	576	648	659
SLC13A4_5_u	147	303	607	572	543	330	504	421	303	389	503	472	485	441	305	546	577	364	485	441	466	577	422	569	327	706	728	1281	466	577	388	1058	1207	1116	568	414
SLC13A4_6_u	262	512	1105	1610	1134	745	844	589	608	722	752	644	804	738	192	678	828	268	804	738	697	758	778	1102	372	951	963	1321	697	758	538	819	624	1156	656	658
SLC13A5_1_u	323	579	186	227	348	338	493	353	83	101	308	258	447	451	59	345	251	58	447	451	476	446	303	326	110	313	477	419	476	446	159	460	360	374	430	255
SLC13A5_2_u	95	264	428	986	742	634	795	656	616	848	412	466	597	492	268	288	341	574	597	492	482	531	582	392	154	273	492	974	482	531	203	334	275	437	656	460
SLC13A5_3_u	276	1433	779	983	705	710	533	370	690	921	712	439	612	640	245	635	466	918	612	640	682	633	3857	3705	2353	5003	547	811	682	633	251	446	267	444	585	382
SLC13A5_4_u	288	221	436	657	569	751	691	536	439	467	492	358	572	453	82	387	353	264	572	453	583	534	582	283	122	460	653	945	583	534	279	353	509	541	664	580
SLC13A5_5_u	110	375	456	762	577	441	552	440	152	225	488	336	584	513	88	507	320	206	584	513	649	521	590	437	241	405	988	1119	649	521	137	732	625	382	836	508
SLC13A5_6_u	43	253	342	458	719	365	692	441	401	385	324	214	450	343	58	156	319	214	450	343	393	428	293	222	95	137	389	737	393	428	151	164	250	277	434	384
SLC14A1_1_a2	154	481	825	779	987	480	749	468	254	323	516	405	555	461	39	431	539	199	555	461	347	496	433	398	125	496	493	685	347	496	132	545	190	277	440	296
SLC14A1_2_a2	285	432	625	731	1051	424	855	656	234	303	495	342	693	598	372	290	395	267	693	598	848	674	644	576	197	618	974	1480	848	674	223	321	663	414	858	706
SLC14A1_3_a2	88	359	492	472	462	1048	609	508	557	806	543	411	593	617	143	401	509	504	593	617	535	591	450	419	161	178	941	1340	535	591	109	350	628	579	711	524
SLC14A1_4_a2	377	283	434	210	645	515	493	429	188	209	305	236	485	326	39	240	243	107	485	326	608	409	327	656	97	493	572	713	608	409	232	648	386	875	392	275
SLC14A1_5_a2	314	335	529	806	782	929	516	426	407	538	383	370	511	613	104	237	504	331	511	613	556	656	329	381	150	407	685	1454	556	656	138	383	355	556	951	622
SLC14A1_6_u	146	342	253	528	483	665	499	403	318	485	541	473	476	475	545	535	547	585	476	475	459	471	435	492	198	356	675	712	459	471	160	404	479	357	511	329
SLC14A2_1_u	343	414	467	277	670	427	653	508	439	587	551	369	511	440	264	385	424	450	511	440	589	608	418	443	293	373	803	1043	589	608	284	329	291	363	739	392
SLC14A2_2_u	210	452	525	953	1227	853	962	785	680	708	701	386	853	769	136	624	463	801	853	769	864	919	861	571	208	472	1244	1170	864	919	419	453	536	967	1041	824
SLC14A2_3_u	608	809	1224	1305	1074	1017	813	537	452	502	542	409	728	610	104	369	335	1298	728	610	847	760	536	449	118	232	863	1023	847	760	193	391	295	448	573	536
SLC14A2_4_u	204	331	168	556	597	307	463	357	268	374	363	276	394	406	68	186	285	110	394	406	655	601	311	549	271	416	511	826	655	601	129	360	223	461	522	462
SLC14A2_5_u	281	517	653	741	897	823	773	475	385	435	439	431	583	598	58	404	423	160	583	598	714	730	599	476	208	537	1227	1313	714	730	115	375	554	678	553	541
SLC14A2_6_u	426	667	995	977	1051	566	842	673	687	977	848	612	840	761	66	736	814	337	840	761	784	875	430	766	253	407	1306	2116	784	875	409	875	1036	827	1014	761
SLC15A1_1_u	305	500	1017	861	828	650	631	502	538	546	676	392	674	489	85	805	805	462	674	489	613	598	512	367	231	339	873	1119	613	598	206	378	442	372	706	526
SLC15A1_2_u	507	1380	638	698	1160	1008	1130	798	480	556	825	878	994	705	139	849	740	431	994	705	1037	752	595	453	234	413	816	1194	1037	752	304	417	436	450	760	739
SLC15A1_3_u	232	625	1054	1564	644	470	595	420	290	402	599	432	593	587	40	567	624	1511	593	587	876	732	401	433	230	429	601	1004	876	732	672	913	732	1010	585	400
SLC15A1_4_u	225	396	266	408	215	141	385	225	151	177	190	99	249	220	25	70	106	184	249	220	271	241	168	236	82	103	276	474	271	241	96	164	146	263	262	229
SLC15A1_5_u	563	662	694	1384	868	670	732	550	454	621	671	576	641	520	49	489	584	401	641	520	527	675	622	386	152	374	520	776	527	675	127	253	367	335	537	278
SLC15A1_6_u	966	993	1770	1484	1786	1389	1306	945	716	702	1381	1462	1156	1028	281	1751	2168	1163	1156	1028	1269	1079	1047	887	539	1022	1651	2298	1269	1079	511	986	1198	1155	1425	1404
SLC15A2_1_u	315	671	790	649	784	691	884	632	419	483	561	504	705	753	138	439	529	205	705	753	679	803	655	540	101	407	768	1082	679	803	200	443	330	419	826	506
SLC15A2_2_u	132	797	777	562	823	837	633	536	391	510	540	356	616	490	70	546	433	149	616	490	576	756	475	836	309	357	1146	1714	576	756	348	896	749	1255	570	591
SLC15A2_3_u	202	328	1181	3017	681	752	610	412	368	524	349	347	578	553	77	260	409	351	578	553	645	687	472	585	251	559	894	1594	645	687	351	488	1196	801	789	546
SLC15A2_4_u	266	507	722	1006	774	623	685	463	998	1243	713	479	800	672	323	563	795	2008	800	672	743	783	495	647	201	430	1044	1379	743	783	255	623	594	1011	733	531
SLC15A2_5_u	455	1168	581	542	1010	242	540	365	282	256	344	349	760	488	37	372	315	262	760	488	862	602	768	612	313	472	1202	1434	862	602	226	723	1137	774	818	542
SLC15A2_6_u	744	570	547	960	1082	938	667	551	2091	2225	809	991	925	608	95	869	1199	461	925	608	976	695	783	1135	587	1639	1592	1959	976	695	582	1159	1688	973	906	1266
SLC15A3_1_u	233	420	244	569	654	590	537	511	790	1059	406	313	367	438	96	369	315	1545	367	438	481	540	591	724	58	753	928	1373	481	540	204	583	734	1908	726	433
SLC15A3_2_u	78	55	72	169	120	74	240	167	47	53	119	92	132	128	37	55	76	34	132	128	97	146	74	69	42	37	101	118	97	146	16	36	46	54	96	97
SLC15A3_3_u	177	271	404	541	948	855	857	595	1068	1115	534	503	538	533	875	521	500	281	538	533	636	623	377	486	194	235	844	2034	636	623	323	956	630	618	1101	910
SLC15A3_4_u	136	254	302	412	490	208	536	392	461	552	531	333	458	382	380	511	434	856	458	382	464	412	459	250	95	294	232	482	464	412	163	197	176	263	264	156
SLC15A3_5_u	91	805	1256	441	467	575	474	401	256	249	433	345	563	421	85	337	345	242	563	421	535	530	626	771	231	566	397	677	535	530	123	264	402	304	383	305
SLC15A3_6_u	436	547	656	736	379	556	541	383	505	571	408	334	467	520	191	267	290	181	467	520	594	543	551	767	288	525	712	1221	594	543	290	524	479	532	558	690
SLC15A4_1_u	246	192	553	169	485	407	512	364	379	370	430	282	533	466	268	298	319	448	533	466	616	551	458	321	189	318	594	759	616	551	170	164	306	284	425	404
SLC15A4_2_u	136	381	549	498	911	1070	702	556	288	258	292	301	392	234	102	193	307	125	392	234	365	317	288	312	135	208	618	635	365	317	207	306	156	310	417	304
SLC15A4_3_u	388	694	781	631	679	454	742	509	590	629	422	389	473	502	293	285	526	977	473	502	583	668	385	569	180	778	654	804	583	668	335	655	1187	412	554	418
SLC15A4_4_u	149	688	615	596	703	1008	890	628	769	889	759	610	860	669	600	672	774	1423	860	669	926	872	1031	528	187	404	1083	2345	926	872	232	549	951	597	885	1068
SLC15A4_5_u	200	509	1097	740	868	637	995	719	396	418	410	404	724	609	630	366	378	375	724	609	780	823	779	853	208	485	838	841	780	823	213	287	276	340	402	346
SLC15A4_6_u	73	391	483	302	364	363	512	372	388	385	537	467	583	426	95	466	587	654	583	426	377	372	262	360	110	262	350	266	377	372	58	259	154	85	134	193
SLC15A5_1_u	0	0	0	0	0	0	0	0	0	0	0	0	0	0	0	0	0	0	0	0	0	0	0	0	0	0	0	0	0	0	0	0	0	0	0	0
SLC15A5_2_u	0	0	0	0	0	0	0	0	0	0	0	0	0	0	0	0	0	0	0	0	0	0	0	0	0	0	0	0	0	0	0	0	0	0	0	0
SLC15A5_3_u	0	0	0	0	0	0	0	0	0	0	0	0	0	0	0	0	0	0	0	0	0	0	0	0	0	0	0	0	0	0	0	0	0	0	0	0
SLC15A5_4_u	0	0	0	0	0	0	0	0	0	0	0	0	0	0	0	0	0	0	0	0	0	0	0	0	0	0	0	0	0	0	0	0	0	0	0	0
SLC15A5_5_u	0	0	0	0	0	0	0	0	0	0	0	0	0	0	0	0	0	0	0	0	0	0	0	0	0	0	0	0	0	0	0	0	0	0	0	0
SLC15A5_6_u	0	0	0	0	0	0	0	0	0	0	0	0	0	0	0	0	0	0	0	0	0	0	0	0	0	0	0	0	0	0	0	0	0	0	0	0
SLC16A10_1_u	429	697	956	754	1215	731	939	615	584	819	749	563	922	697	410	553	709	746	922	697	867	822	1055	790	331	641	1386	1789	867	822	531	1094	1409	1881	977	872
SLC16A10_2_u	403	652	1076	1199	747	902	983	590	281	410	432	441	610	558	67	281	441	155	610	558	659	580	438	565	328	351	459	887	659	580	340	396	789	588	539	323
SLC16A10_3_u	45	90	307	130	199	245	285	269	129	130	145	136	181	156	18	120	145	113	181	156	204	257	250	242	64	160	233	295	204	257	11	101	144	120	255	186
SLC16A10_4_u	300	1128	955	735	1073	1042	1063	713	323	391	606	431	735	745	50	423	449	215	735	745	744	866	555	612	165	561	960	1124	744	866	141	353	532	321	626	452
SLC16A10_5_u	204	519	778	512	422	380	663	470	684	681	681	766	664	600	125	1031	870	1185	664	600	699	641	428	462	130	446	777	1313	699	641	256	421	344	497	648	519
SLC16A10_6_u	114	423	256	290	768	381	516	434	317	386	493	294	487	578	57	412	351	482	487	578	560	456	410	398	189	219	829	899	560	456	89	346	236	311	564	287
SLC16A11_1_u	406	903	1359	1803	1111	957	1249	823	1340	1394	999	861	1050	976	169	761	966	640	1050	976	933	978	792	918	301	548	1228	2083	933	978	331	575	793	1039	726	679
SLC16A11_2_u	299	665	824	873	1016	742	985	787	495	535	419	441	685	689	62	323	360	256	685	689	737	792	1413	2983	645	722	1416	2106	737	792	670	2165	3000	2375	864	1273
SLC16A11_3_u	148	219	225	497	251	591	638	499	815	825	642	553	613	436	110	727	667	161	613	436	561	529	400	349	127	421	539	706	561	529	125	193	326	295	339	442
SLC16A11_4_u	246	404	338	416	394	305	588	454	449	494	228	207	426	342	51	146	204	76	426	342	419	445	225	325	103	200	515	523	419	445	108	348	217	184	322	241
SLC16A11_5_u	325	713	331	382	301	218	375	267	193	351	253	192	339	368	61	202	164	508	339	368	343	400	194	179	53	222	522	733	343	400	174	198	86	191	345	447
SLC16A11_6_u	214	418	613	435	682	427	523	406	189	191	325	249	487	413	42	342	418	153	487	413	413	515	318	280	95	509	714	612	413	515	100	258	319	204	432	497
SLC16A1_1_u	22	182	163	93	373	157	340	234	707	523	388	326	595	545	248	412	503	314	595	545	573	579	340	300	150	1035	2098	739	573	579	290	1684	1442	199	525	457
SLC16A12_1_u	265	598	1139	945	1003	358	727	617	834	1096	708	713	852	748	65	806	745	1882	852	748	652	617	663	609	482	997	626	1091	652	617	207	590	391	394	605	563
SLC16A12_2_u	259	1063	1331	1085	1830	920	1073	952	1487	1483	959	825	1269	944	75	673	887	504	1269	944	1351	1085	1273	1167	496	1063	1840	2201	1351	1085	847	1355	1620	1927	1547	1091
SLC16A12_3_u	910	1564	1456	2549	1252	770	752	599	1173	1549	845	694	1652	1453	336	1274	1150	1018	1652	1453	1894	1766	15527	13967	4855	11134	2265	3518	1894	1766	6348	7522	13105	19637	1706	1032
SLC16A12_4_u	356	1144	597	1500	1380	1125	888	702	679	733	1297	1082	985	884	187	1360	1345	779	985	884	812	887	701	400	228	470	904	1305	812	887	170	428	428	350	746	574
SLC16A12_5_u	390	1182	715	608	1064	980	785	615	1015	843	2421	2372	929	781	215	3654	3352	318	929	781	794	576	582	457	263	632	917	1048	794	576	353	1070	987	402	920	611
SLC16A12_6_u	75	283	555	446	385	296	252	207	442	609	471	407	298	335	236	526	639	254	298	335	300	337	350	416	409	376	406	917	300	337	438	579	1448	772	353	347
SLC16A1_2_u	46	197	388	181	435	466	497	432	205	284	565	405	635	659	304	485	473	94	635	659	614	527	420	258	176	227	1128	958	614	527	134	227	407	262	551	494
SLC16A13_1_u	130	279	1252	1519	654	600	625	511	337	430	323	251	702	562	27	194	248	602	702	562	544	633	433	433	124	410	1706	1682	544	633	179	377	462	2432	482	823
SLC16A13_2_u	298	651	911	1086	732	582	699	566	317	396	522	333	573	477	58	392	405	158	573	477	653	756	478	366	219	426	1176	1894	653	756	606	1358	1282	1033	954	620
SLC16A13_3_u	351	622	520	553	859	582	651	475	770	890	640	600	584	594	187	812	656	508	584	594	603	615	581	401	181	254	1001	1348	603	615	223	250	291	369	783	348
SLC16A13_4_u	244	368	235	274	793	409	492	279	454	410	315	254	459	647	45	400	305	97	459	647	464	656	568	1116	63	857	591	624	464	656	185	432	205	307	466	314
SLC16A13_5_u	205	194	358	697	555	554	719	616	461	492	449	529	699	558	194	448	367	321	699	558	889	602	509	436	146	312	1049	1389	889	602	177	238	462	471	722	530
SLC16A13_6_u	115	298	621	534	483	318	671	398	262	341	419	293	391	466	294	383	329	211	391	466	354	334	507	322	68	311	434	223	354	334	199	285	249	229	278	253
SLC16A1_3_u	29	246	41	59	108	125	181	204	360	448	221	160	349	289	124	175	158	232	349	289	295	303	150	105	45	192	392	500	295	303	115	146	54	110	229	313
SLC16A14_1_u	493	354	400	606	769	412	632	405	277	346	393	291	726	446	73	345	374	855	726	446	644	542	504	364	186	254	699	960	644	542	126	502	343	353	410	375
SLC16A14_2_u	78	427	406	280	700	296	675	585	268	279	424	275	459	367	150	322	365	135	459	367	487	551	519	551	228	853	524	1016	487	551	185	500	267	243	617	497
SLC16A14_3_u	97	232	719	334	970	689	610	487	1269	1572	572	503	538	400	154	628	601	856	538	400	491	493	665	581	271	622	748	895	491	493	189	604	254	549	594	405
SLC16A14_4_u	219	504	653	1146	859	929	700	407	548	671	639	506	735	761	218	559	579	137	735	761	612	747	1191	1166	222	903	544	607	612	747	126	325	494	435	709	462
SLC16A14_5_u	513	505	953	466	1588	1107	1424	1063	721	808	755	773	958	1161	141	685	787	486	958	1161	950	1268	904	1086	289	916	1371	1877	950	1268	335	806	997	739	929	1060
SLC16A14_6_u	346	741	362	489	343	704	565	373	579	589	510	444	590	459	109	432	507	358	590	459	643	547	337	420	111	197	698	999	643	547	155	377	232	382	544	456
SLC16A1_4_u	81	228	72	134	95	142	249	192	272	398	451	352	671	496	439	348	436	94	671	496	440	491	644	311	152	257	472	862	440	491	231	398	466	339	466	447
SLC16A1_5_u	298	370	242	654	403	248	416	275	1239	1515	935	661	933	815	2346	1070	1126	3403	933	815	688	602	519	429	267	365	614	1009	688	602	197	449	407	515	685	459
SLC16A1_6_u	23	55	60	86	182	50	188	177	146	153	273	267	307	279	22	125	203	67	307	279	352	334	520	524	257	363	684	1133	352	334	130	238	361	325	402	656
SLC16A2_1_u	181	266	249	128	417	583	430	300	335	239	399	360	359	308	317	401	309	355	359	308	302	363	275	275	54	143	348	378	302	363	79	217	269	67	295	276
SLC16A2_2_u	238	586	1163	804	783	826	568	430	280	294	263	315	463	414	83	217	299	151	463	414	423	438	350	453	209	168	570	424	423	438	293	461	502	704	301	440
SLC16A2_3_u	135	620	518	1071	761	611	662	545	144	225	381	326	488	366	611	222	260	359	488	366	521	527	504	273	129	314	478	649	521	527	103	233	297	285	379	315
SLC16A2_4_u	174	415	625	1212	1611	797	916	644	638	852	870	771	672	666	165	797	920	881	672	666	743	848	564	959	139	484	783	1803	743	848	76	453	271	487	780	690
SLC16A2_5_u	295	350	768	742	485	570	681	478	490	656	717	775	520	612	495	738	1110	1201	520	612	588	559	1055	647	419	1208	695	732	588	559	439	925	610	581	517	429
SLC16A2_6_u	219	334	478	465	922	711	630	513	313	358	469	426	513	435	39	373	389	121	513	435	591	612	698	652	325	1483	1043	903	591	612	770	2447	2127	1068	810	647
SLC16A3_1_u	361	596	777	1619	562	660	663	508	233	219	411	355	523	441	53	297	346	206	523	441	455	466	307	388	212	290	522	633	455	466	282	337	421	674	372	455
SLC16A3_2_u	298	433	846	478	816	1305	657	557	397	557	579	658	750	498	63	379	419	849	750	498	703	652	741	363	157	427	1821	2078	703	652	408	305	666	1073	1239	1315
SLC16A3_3_u	256	445	1169	458	358	773	725	539	392	432	410	245	637	571	91	331	274	238	637	571	660	583	437	311	135	339	598	705	660	583	217	363	349	333	384	407
SLC16A3_4_u	388	453	837	905	697	584	709	462	1004	1145	478	434	725	595	380	559	617	412	725	595	767	658	4497	3576	1433	2387	1249	1587	767	658	2459	2435	3746	4310	673	753
SLC16A3_5_u	122	522	939	397	812	364	583	454	316	399	282	288	488	420	74	303	303	333	488	420	484	409	422	624	207	251	978	858	484	409	368	749	1069	826	565	511
SLC16A3_6_u	225	390	951	1014	899	463	899	643	711	692	545	532	827	731	144	392	551	245	827	731	693	679	432	694	109	305	1177	1237	693	679	235	996	631	598	966	813
SLC16A4_1_a2	218	374	866	577	758	600	497	377	550	679	610	539	741	512	77	639	667	230	741	512	760	715	635	513	452	416	714	836	760	715	425	677	691	676	679	645
SLC16A4_2_a2	157	417	860	801	733	759	732	570	1336	1579	704	591	723	599	286	664	712	1746	723	599	684	652	399	364	132	296	1546	1896	684	652	227	687	611	752	902	826
SLC16A4_3_a2	214	731	343	553	283	377	387	317	1179	1332	622	484	680	572	112	460	609	1218	680	572	503	608	561	365	120	344	521	1036	503	608	219	578	439	568	376	266
SLC16A4_4_a2	265	676	273	229	477	442	378	313	354	425	458	334	587	369	129	305	226	247	587	369	449	510	304	195	50	300	711	794	449	510	58	198	159	318	426	446
SLC16A4_5_a2	375	950	775	941	834	774	458	350	597	713	551	540	777	849	339	395	511	1587	777	849	778	937	582	771	202	436	694	1365	778	937	290	1271	654	576	940	670
SLC16A4_6_a2	373	643	759	800	529	627	820	551	465	665	668	605	896	718	48	584	626	226	896	718	788	804	550	704	195	520	1385	1553	788	804	211	474	476	696	824	577
SLC16A5_1_u	431	1056	864	971	1112	930	986	745	418	562	413	496	940	693	149	445	548	164	940	693	952	654	2802	984	522	1056	1047	1032	952	654	277	688	709	693	769	719
SLC16A5_2_u	280	1235	543	716	835	415	754	631	371	433	628	445	702	709	176	356	537	217	702	709	666	855	1000	716	299	891	1062	1668	666	855	223	719	809	885	869	789
SLC16A5_3_u	482	1018	1265	1069	1355	871	1260	893	785	757	1191	850	1287	1108	276	1163	1188	629	1287	1108	959	1109	1135	1210	224	1000	2190	1902	959	1109	505	1155	1023	856	1464	919
SLC16A5_4_u	284	341	837	876	800	664	590	402	435	526	596	511	772	547	833	547	546	307	772	547	652	648	826	447	191	441	1100	1440	652	648	329	862	899	1421	749	757
SLC16A5_5_u	412	333	296	263	346	423	298	208	132	133	170	121	323	276	45	269	169	124	323	276	355	377	856	1269	318	1372	382	546	355	377	833	1755	1878	1890	307	226
SLC16A5_6_u	342	365	1886	1495	771	438	751	647	322	335	608	413	806	626	162	598	524	212	806	626	755	700	541	685	315	619	1807	1398	755	700	259	460	435	383	612	572
SLC16A6_1_a2	152	465	945	621	323	150	220	162	201	213	230	251	349	423	125	253	218	247	349	423	327	464	234	473	132	166	926	694	327	464	153	515	473	449	429	520
SLC16A6_2_a2	211	593	403	766	956	1206	974	752	321	325	457	432	769	753	60	345	344	355	769	753	736	854	1048	706	289	477	1096	1578	736	854	406	584	1385	802	814	623
SLC16A6_3_a2	452	726	1020	1225	1689	1141	1236	970	536	621	924	738	1078	927	335	741	665	391	1078	927	1038	1077	891	1179	727	688	1183	1725	1038	1077	499	792	763	990	931	882
SLC16A6_4_a2	126	519	356	380	728	805	435	373	392	444	481	377	579	503	43	424	423	200	579	503	523	408	290	331	145	594	431	851	523	408	147	337	323	456	487	475
SLC16A6_5_a2	428	783	728	633	1222	993	730	566	470	624	696	428	823	690	956	507	565	2085	823	690	683	747	538	513	331	646	997	1550	683	747	522	615	327	694	793	867
SLC16A6_6_a2	399	387	1092	1335	739	660	849	611	489	570	746	673	769	689	113	657	605	258	769	689	938	847	1133	1081	419	2113	1139	1762	938	847	1090	983	1364	1492	833	876
SLC16A7_1_u	287	670	432	876	573	1217	897	673	980	1143	623	443	697	782	666	488	505	676	697	782	881	786	566	418	364	565	798	1532	881	786	327	428	490	587	701	583
SLC16A7_2_u	115	191	670	441	800	713	588	332	206	274	392	314	364	310	38	341	399	103	364	310	360	242	269	253	67	155	464	409	360	242	52	266	313	186	336	252
SLC16A7_3_u	211	642	554	932	834	743	576	501	412	489	524	374	675	536	71	503	428	221	675	536	722	694	755	409	167	333	862	1164	722	694	153	248	385	363	520	509
SLC16A7_4_u	527	238	772	338	731	769	477	441	206	259	482	365	545	638	806	308	302	1509	545	638	485	525	332	324	118	239	542	908	485	525	295	213	346	395	411	390
SLC16A7_5_u	151	635	279	478	640	575	517	366	523	710	395	397	556	547	225	492	443	574	556	547	582	617	467	655	195	537	531	938	582	617	237	1060	1352	1436	491	406
SLC16A7_6_u	76	100	379	547	506	486	418	296	221	259	561	640	525	359	70	802	1106	92	525	359	458	478	598	356	133	239	469	714	458	478	201	126	332	338	470	342
SLC16A8_1_u	133	540	471	1184	859	706	836	651	274	407	432	347	545	454	73	337	395	1192	545	454	438	468	357	337	137	225	702	915	438	468	176	592	338	498	585	510
SLC16A8_2_u	309	268	768	1146	613	527	583	402	253	224	279	281	572	392	104	181	328	225	572	392	491	494	406	446	164	450	564	753	491	494	176	435	238	295	441	467
SLC16A8_3_u	641	613	769	1020	867	503	707	652	1061	1340	706	692	696	635	111	771	670	447	696	635	883	755	398	559	251	483	963	1181	883	755	333	329	491	410	602	500
SLC16A8_4_u	80	68	133	168	164	80	252	166	137	173	234	203	210	162	109	376	237	160	210	162	225	152	165	85	25	85	230	366	225	152	26	68	76	93	165	117
SLC16A8_5_u	410	1158	928	1156	1206	1756	1320	1036	1122	1355	975	787	1221	933	410	741	852	2153	1221	933	1245	1169	858	793	407	854	1331	2116	1245	1169	420	968	814	1334	762	781
SLC16A8_6_u	261	399	541	488	831	306	725	453	317	323	535	433	588	629	81	409	361	177	588	629	565	605	699	716	208	652	980	1567	565	605	344	465	748	668	790	552
SLC16A9_1_u	116	353	1153	778	563	494	564	459	498	551	507	562	527	475	47	365	583	247	527	475	523	449	581	492	154	508	762	1111	523	449	104	317	371	612	298	471
SLC16A9_2_u	265	503	530	816	714	981	604	437	425	573	735	507	845	697	217	571	452	214	845	697	881	812	603	399	155	388	889	1393	881	812	143	504	600	350	730	737
SLC16A9_3_u	730	234	401	526	491	553	366	323	846	1028	749	430	354	332	57	678	716	373	354	332	447	262	497	176	209	147	442	489	447	262	234	417	533	929	331	278
SLC16A9_4_u	356	655	382	527	549	562	574	393	254	302	402	329	485	467	79	423	354	84	485	467	619	546	527	485	184	260	267	416	619	546	160	267	209	230	433	318
SLC16A9_5_u	105	463	990	1040	743	283	500	392	532	541	554	370	748	572	127	467	505	242	748	572	581	568	537	542	157	487	675	1104	581	568	252	464	545	584	618	563
SLC16A9_6_u	148	123	349	1090	539	265	304	241	317	417	453	265	370	412	62	288	397	353	370	412	513	291	399	328	131	183	343	844	513	291	316	196	196	209	248	160
SLC17A1_1_u	365	737	980	1036	1386	2127	1411	1053	1396	1508	1602	1328	1328	1349	325	1429	1776	835	1328	1349	1225	1314	1296	1296	565	1154	2083	2043	1225	1314	617	1193	1196	1014	1713	1342
SLC17A1_2_u	79	313	1124	3083	559	315	426	326	265	298	202	276	427	397	39	153	267	458	427	397	400	322	418	352	214	174	359	581	400	322	322	170	522	630	293	200
SLC17A1_3_u	205	192	149	248	216	402	138	131	200	182	221	147	225	213	31	156	189	67	225	213	324	246	329	207	78	162	473	783	324	246	160	236	424	260	302	345
SLC17A1_4_u	420	1072	1479	1462	1427	1100	1031	587	792	1040	864	627	755	722	162	777	784	1173	755	722	807	838	1055	1328	414	1548	886	1372	807	838	516	1505	1025	1848	750	739
SLC17A1_5_u	250	826	1944	774	825	939	995	718	549	536	658	667	714	612	554	817	773	357	714	612	804	735	858	992	483	584	1654	2346	804	735	417	806	800	809	969	1099
SLC17A1_6_u	605	967	1090	1444	1588	1347	1151	809	613	653	787	756	1115	1065	100	912	1052	1191	1115	1065	1156	1259	1957	1222	391	2150	1059	1829	1156	1259	149	1373	733	542	945	743
SLC17A2_1_u	162	765	532	784	955	1145	830	633	610	662	850	845	891	687	97	1002	1049	931	891	687	948	952	638	742	160	334	1040	1602	948	952	272	673	796	1118	752	745
SLC17A2_2_u	233	511	1317	2864	949	789	930	660	457	636	624	678	889	610	74	448	471	307	889	610	1155	940	1622	1308	358	1053	1635	1821	1155	940	497	744	772	1539	1277	1086
SLC17A2_3_u	158	373	522	1472	574	320	556	401	468	643	574	450	772	595	692	580	548	1038	772	595	662	807	879	1310	262	400	729	1501	662	807	325	427	532	990	750	516
SLC17A2_4_u	465	500	1247	786	951	820	968	734	755	782	641	501	758	726	94	541	549	1028	758	726	770	850	700	842	662	1181	1274	1254	770	850	485	1341	1511	1666	882	833
SLC17A2_5_u	419	689	1368	985	810	963	713	523	1803	1969	1222	1116	898	840	666	1210	1540	1042	898	840	898	805	696	742	600	830	1547	1882	898	805	548	677	798	686	1073	1135
SLC17A2_6_u	119	695	368	533	521	676	495	389	446	431	464	419	489	422	112	415	436	124	489	422	523	579	906	611	269	733	598	1129	523	579	301	900	892	627	576	374
SLC17A3_1_u	288	289	671	926	854	356	564	339	592	807	669	499	632	553	77	539	495	656	632	553	651	599	769	626	452	1078	1057	1605	651	599	241	616	848	658	965	670
SLC17A3_2_u	143	587	626	402	231	325	512	368	340	419	430	300	535	502	464	449	365	1071	535	502	592	597	502	1514	219	805	695	962	592	597	362	508	632	669	485	568
SLC17A3_3_u	261	735	860	717	1354	788	832	701	596	843	525	411	776	597	28	432	364	650	776	597	986	738	626	537	167	486	817	1371	986	738	119	340	270	386	842	560
SLC17A3_4_u	237	494	826	1042	622	561	843	539	481	548	583	495	675	519	95	601	728	162	675	519	698	683	622	457	212	424	800	1083	698	683	195	306	383	651	749	520
SLC17A3_5_u	667	947	618	875	863	922	746	566	1052	1394	767	739	879	592	1394	698	660	905	879	592	942	835	1548	648	501	1588	1000	1671	942	835	364	985	419	847	869	690
SLC17A3_6_u	106	274	410	516	641	373	431	309	200	173	331	205	381	406	33	181	186	175	381	406	295	465	219	354	80	195	492	888	295	465	130	229	174	148	523	399
SLC17A4_1_u	184	337	300	482	514	529	492	381	316	254	407	274	639	488	69	299	231	290	639	488	771	657	769	821	300	384	806	907	771	657	489	766	533	706	747	527
SLC17A4_2_u	90	640	463	729	980	339	615	470	298	402	453	248	601	612	75	322	373	185	601	612	714	792	1421	2658	317	930	1091	790	714	792	380	706	870	810	595	500
SLC17A4_3_u	521	623	1607	1938	997	637	783	624	365	561	710	483	694	836	98	423	573	434	694	836	830	699	1472	1023	634	836	1103	1247	830	699	833	1219	985	1657	895	754
SLC17A4_4_u	265	415	595	514	772	809	571	405	493	449	440	294	516	485	546	439	430	1191	516	485	586	508	700	834	864	1152	748	910	586	508	699	641	819	604	506	360
SLC17A4_5_u	367	687	822	961	739	654	637	529	773	938	914	598	816	864	190	1061	853	172	816	864	902	756	843	823	291	816	826	1182	902	756	626	1248	937	824	670	574
SLC17A4_6_u	326	396	854	547	633	368	607	491	472	505	310	268	621	454	69	230	348	282	621	454	537	454	396	277	119	272	701	500	537	454	243	539	403	629	312	218
SLC17A5_1_u	838	939	664	1560	810	1113	613	459	731	743	885	596	884	916	106	723	752	971	884	916	975	968	613	843	294	627	2012	2630	975	968	268	837	706	847	1320	988
SLC17A5_2_u	174	458	595	930	834	262	734	530	543	612	490	364	690	503	94	294	377	349	690	503	568	602	648	502	300	470	995	909	568	602	430	388	850	857	684	480
SLC17A5_3_u	331	458	310	300	489	605	443	273	626	887	811	382	634	402	422	461	353	278	634	402	568	457	1095	429	530	443	507	846	568	457	617	1360	1340	687	885	590
SLC17A5_4_u	282	673	1132	1064	1006	785	762	524	580	801	760	631	850	767	251	523	650	652	850	767	837	900	921	568	220	354	1974	2829	837	900	466	1142	1034	1087	1517	1065
SLC17A5_5_u	132	452	294	455	908	522	395	367	383	494	449	225	483	390	698	420	278	1287	483	390	520	465	311	314	140	202	522	545	520	465	64	346	235	335	347	316
SLC17A5_6_u	171	265	355	478	528	629	500	342	516	555	475	400	618	599	217	246	390	705	618	599	553	451	591	686	291	302	700	752	553	451	594	1102	472	915	542	351
SLC17A6_1_u	110	292	769	649	190	138	178	187	119	136	175	170	276	289	20	165	155	41	276	289	231	236	128	204	44	52	299	275	231	236	42	164	89	150	159	178
SLC17A6_2_u	96	429	874	1821	674	930	639	450	398	516	591	460	754	559	66	429	516	354	754	559	714	521	655	686	275	447	1013	1359	714	521	270	255	339	739	884	482
SLC17A6_3_u	112	290	273	598	699	766	783	404	510	483	503	529	496	457	57	510	619	180	496	457	564	473	778	776	279	1550	643	1151	564	473	209	518	557	651	585	469
SLC17A6_4_u	883	1350	1943	1816	1695	1752	1503	1227	1414	1468	1514	1166	2042	1671	477	1340	1607	1302	2042	1671	1904	1898	1254	1298	528	1133	2696	2785	1904	1898	1138	1021	2209	1514	1635	1178
SLC17A6_5_u	531	1339	1094	1595	935	648	859	690	573	633	797	648	868	700	196	656	863	444	868	700	998	953	1171	731	401	537	1618	2856	998	953	426	1042	1861	1425	1385	818
SLC17A6_6_u	75	266	437	609	385	452	487	399	865	940	309	291	474	412	22	242	365	236	474	412	493	393	458	213	90	151	505	702	493	393	65	127	200	188	328	250
SLC17A6_7_u	355	1072	1149	1385	1193	1287	1236	1062	384	561	823	705	1145	1088	278	607	650	407	1145	1088	1129	1212	1604	1236	506	1550	1255	1719	1129	1212	456	647	747	673	969	793
SLC17A6_8_u	187	304	885	976	930	1191	703	584	1267	1576	1275	1146	882	783	59	1574	1871	2304	882	783	905	835	1102	1027	351	812	1860	1723	905	835	249	511	780	959	1077	750
SLC17A6_9_u	336	925	1042	2479	1031	919	926	659	1335	1673	864	795	788	778	102	1035	1171	1705	788	778	921	738	608	480	185	505	969	1175	921	738	333	714	362	670	669	549
SLC17A7_1_u	99	219	101	168	262	198	259	142	205	232	197	183	256	192	51	106	155	78	256	192	307	211	269	276	139	205	635	653	307	211	59	166	244	241	560	407
SLC17A7_2_u	243	535	1091	1268	471	550	609	445	419	570	312	239	423	365	185	277	340	249	423	365	484	484	702	334	106	579	801	1087	484	484	170	367	384	637	596	246
SLC17A7_3_u	118	477	456	359	369	605	531	326	298	389	253	263	327	344	70	259	281	128	327	344	356	345	656	550	275	646	353	446	356	345	309	645	462	495	277	287
SLC17A7_4_u	144	311	501	414	330	270	432	303	93	84	239	198	338	284	57	163	166	321	338	284	411	428	209	226	79	298	309	351	411	428	180	283	353	298	282	238
SLC17A7_5_u	62	135	121	202	131	170	336	310	183	177	239	273	228	262	151	232	241	414	228	262	287	224	174	292	275	220	164	296	287	224	47	475	183	389	172	107
SLC17A7_6_u	240	640	355	614	673	865	884	657	448	583	407	401	528	675	414	295	337	406	528	675	583	685	647	1300	430	693	611	1082	583	685	204	364	505	418	420	425
SLC17A8_1_u	324	225	476	873	807	719	425	370	494	451	519	517	684	640	140	481	593	324	684	640	534	613	294	417	134	476	862	826	534	613	187	281	408	598	499	425
SLC17A8_2_u	1021	1904	1015	807	617	280	420	360	587	799	480	353	459	325	450	565	493	1042	459	325	544	441	387	295	205	338	619	682	544	441	407	665	565	1102	474	325
SLC17A8_3_u	502	570	350	314	227	581	285	259	48	78	159	131	269	231	79	121	72	53	269	231	247	292	281	189	162	155	256	496	247	292	105	107	142	165	280	209
SLC17A8_4_u	75	189	443	315	179	222	345	313	271	253	455	422	380	393	33	234	326	93	380	393	450	388	430	334	181	365	845	568	450	388	197	441	273	353	386	207
SLC17A8_5_u	170	702	689	849	694	687	616	524	520	799	607	360	628	595	580	514	380	1734	628	595	667	631	568	438	258	912	1074	1360	667	631	750	964	962	1043	838	607
SLC17A8_6_u	574	949	396	742	283	408	399	280	221	396	333	306	458	399	98	441	372	413	458	399	426	430	488	185	84	149	368	490	426	430	52	206	208	139	276	398
SLC17A9_1_u	522	553	559	852	1038	922	689	493	269	418	474	423	712	806	125	234	418	1291	712	806	643	686	408	382	123	275	884	1144	643	686	163	278	405	333	566	600
SLC17A9_2_u	170	466	339	195	469	232	402	338	133	116	201	233	458	439	51	137	225	151	458	439	354	509	259	401	68	182	595	495	354	509	79	220	159	237	447	356
SLC17A9_3_u	196	237	289	244	598	87	470	345	570	646	316	278	381	299	1373	405	455	211	381	299	430	339	298	200	165	180	453	492	430	339	156	254	248	185	222	293
SLC17A9_4_u	197	264	649	635	683	822	685	604	1889	2022	838	818	652	506	362	1250	1207	777	652	506	521	460	291	243	100	281	877	935	521	460	190	177	485	526	375	477
SLC17A9_5_u	199	407	440	800	989	1017	581	417	183	195	403	410	618	495	139	312	426	468	618	495	858	689	679	794	199	495	727	1054	858	689	512	631	894	388	754	667
SLC17A9_6_u	215	384	1398	1254	595	763	561	496	7630	8504	1323	947	518	401	147	1661	2064	922	518	401	480	489	490	373	118	342	1255	2023	480	489	798	928	1378	1972	858	591
SLC18A1_1_u	354	1278	362	1076	1025	943	822	699	386	453	787	575	796	911	144	618	390	336	796	911	794	869	622	1094	112	518	847	1395	794	869	266	777	501	733	1003	797
SLC18A1_2_u	266	265	842	1064	722	692	832	559	1646	1689	731	514	835	668	265	609	715	591	835	668	949	927	1052	868	304	526	2404	2613	949	927	353	595	806	846	1650	1442
SLC18A1_3_u	64	56	111	108	412	283	265	207	154	288	261	244	232	263	234	306	235	48	232	263	225	227	128	158	22	74	187	178	225	227	200	85	154	82	91	160
SLC18A1_4_u	182	321	506	836	370	100	343	301	328	312	338	253	394	257	327	253	478	638	394	257	386	298	262	134	369	455	421	432	386	298	142	379	245	663	235	225
SLC18A1_5_u	286	179	385	477	643	470	533	382	335	310	346	321	369	423	118	195	261	155	369	423	607	424	388	343	79	341	679	486	607	424	117	382	248	211	425	389
SLC18A1_6_u	117	630	181	340	589	273	347	270	361	498	227	207	357	340	492	224	224	456	357	340	361	345	344	184	71	208	223	343	361	345	46	105	231	246	253	103
SLC18A2_1_u	431	631	1074	895	1250	837	961	819	1364	1454	1200	1025	1222	895	1021	1304	1774	1467	1222	895	1036	1160	743	665	215	427	925	1042	1036	1160	306	463	680	692	836	645
SLC18A2_2_u	94	50	126	226	230	68	242	175	59	67	195	165	225	206	48	148	168	23	225	206	198	254	100	137	63	34	132	323	198	254	90	28	52	117	101	94
SLC18A2_3_u	190	413	570	292	369	481	467	410	151	161	315	291	362	323	54	263	331	86	362	323	437	381	386	239	146	439	627	499	437	381	494	529	446	530	330	293
SLC18A2_4_u	374	872	464	459	538	437	482	412	366	361	340	261	582	462	101	269	238	85	582	462	521	499	503	432	224	480	468	878	521	499	200	184	388	344	347	417
SLC18A2_5_u	215	348	178	317	777	866	645	555	292	395	469	376	646	537	102	379	257	128	646	537	553	451	561	610	334	472	419	857	553	451	128	562	637	491	553	368
SLC18A2_6_u	131	304	660	191	887	682	446	334	222	237	581	364	592	488	148	560	548	47	592	488	637	587	291	339	51	183	398	718	637	587	69	180	260	255	479	252
SLC18A3_1_a2	323	476	426	568	488	724	589	465	298	430	552	505	493	500	420	508	516	847	493	500	538	517	490	471	377	323	517	885	538	517	562	568	929	474	293	337
SLC18A3_2_a2	226	294	557	140	477	342	673	411	214	206	380	249	480	433	51	248	219	87	480	433	695	522	462	822	289	459	486	680	695	522	275	405	520	189	493	320
SLC18A3_3_a2	218	678	667	1009	674	1050	902	703	506	728	594	492	859	650	578	513	498	1867	859	650	909	883	1102	957	414	911	898	1684	909	883	440	826	1346	1017	797	624
SLC18A3_4_a2	309	250	459	281	575	290	386	273	242	178	250	278	474	449	55	201	220	113	474	449	504	398	747	392	127	341	528	807	504	398	267	288	639	667	551	330
SLC18A3_5_a2	112	302	653	403	765	257	632	458	496	495	392	342	543	465	85	388	398	154	543	465	617	621	505	1076	266	584	421	871	617	621	140	259	219	235	536	217
SLC18A3_6_a2	221	257	1110	383	921	735	659	547	362	416	514	515	612	604	87	405	427	258	612	604	566	657	574	716	285	614	1126	1316	566	657	321	447	528	429	710	835
SLC18B1_1_u	120	381	678	770	522	819	494	412	383	474	588	530	672	815	75	354	737	153	672	815	609	732	1028	701	378	861	907	1239	609	732	250	1434	886	774	806	774
SLC18B1_2_u	397	600	1569	1287	1410	1054	1016	646	517	581	797	615	1023	1244	198	563	671	185	1023	1244	1006	1513	1182	1176	267	354	1660	1440	1006	1513	395	580	646	1222	1148	720
SLC18B1_3_u	480	1242	1307	1336	825	1076	891	695	465	524	645	555	861	730	306	547	505	218	861	730	799	831	753	560	478	515	1472	1496	799	831	524	1392	1224	1447	1252	930
SLC18B1_4_u	584	1282	1604	1078	913	933	1127	804	547	650	962	738	950	793	144	907	938	436	950	793	870	801	1295	1075	319	1404	1264	1702	870	801	263	665	782	707	846	788
SLC18B1_5_u	263	717	650	871	1292	963	895	649	1059	1094	764	711	864	859	107	833	905	1651	864	859	879	964	622	603	189	755	1065	1248	879	964	295	657	454	576	799	471
SLC18B1_6_u	329	383	798	1031	1030	695	778	563	780	1030	726	453	707	793	396	934	793	1024	707	793	831	858	1329	1004	555	455	587	1698	831	858	267	567	539	584	852	531
SLC19A1_1_u	239	514	739	1449	1093	678	1090	774	520	692	494	387	681	596	1111	537	518	380	681	596	629	546	422	624	320	595	670	1089	629	546	660	1496	1341	1992	675	543
SLC19A1_2_u	124	127	507	320	491	535	661	471	196	242	347	260	348	318	57	281	248	145	348	318	464	446	235	121	114	154	578	525	464	446	187	366	297	295	588	486
SLC19A1_3_u	394	1238	434	620	629	375	587	465	229	273	337	212	353	294	37	265	284	72	353	294	336	417	252	155	49	172	443	740	336	417	112	189	188	194	312	168
SLC19A1_4_u	279	782	806	812	544	740	5524	716	822	893	483	477	621	718	341	540	479	964	621	718	690	741	887	767	312	504	1159	1573	690	741	640	1402	1065	828	854	882
SLC19A1_5_u	176	361	815	778	767	1124	707	555	478	499	655	617	742	615	424	397	591	768	742	615	717	770	543	502	185	279	956	1308	717	770	288	450	560	628	725	723
SLC19A1_6_u	255	618	981	1195	941	452	898	705	338	430	339	282	564	442	198	301	337	242	564	442	631	565	477	522	198	635	711	873	631	565	257	351	352	648	627	502
SLC19A2_1_u	136	133	491	517	483	500	424	311	367	375	537	394	660	558	90	574	540	338	660	558	643	565	450	583	99	555	631	691	643	565	467	430	591	521	433	344
SLC19A2_2_u	235	982	342	441	928	587	658	558	455	504	695	426	600	495	65	836	677	709	600	495	605	608	1704	601	290	920	769	791	605	608	119	488	608	260	517	575
SLC19A2_3_u	82	426	442	425	495	542	437	334	317	550	576	440	467	586	276	612	652	554	467	586	437	504	265	380	129	267	377	488	437	504	96	279	186	203	259	317
SLC19A2_4_u	437	265	549	339	633	315	500	331	278	319	411	403	347	258	324	318	441	534	347	258	388	367	235	242	82	160	554	477	388	367	101	117	266	235	315	202
SLC19A2_5_u	171	288	505	684	310	999	580	401	221	283	297	234	519	572	113	214	251	140	519	572	540	660	482	627	134	256	907	1435	540	660	154	186	289	288	778	792
SLC19A2_6_u	138	249	72	121	459	104	342	278	244	212	149	138	208	216	183	115	176	329	208	216	380	346	211	242	65	128	270	621	380	346	52	251	337	401	302	366
SLC19A3_1_u	507	1110	278	434	477	486	509	440	122	126	355	236	433	317	120	298	216	88	433	317	426	396	394	415	88	288	445	959	426	396	88	171	83	334	699	405
SLC19A3_2_u	217	366	371	560	728	701	911	546	350	489	516	627	666	555	209	474	555	783	666	555	678	611	506	410	157	344	760	985	678	611	329	815	352	844	653	441
SLC19A3_3_u	57	251	1192	982	593	642	650	550	594	789	547	330	582	424	131	497	587	712	582	424	606	501	736	402	108	328	991	1073	606	501	346	402	517	503	553	588
SLC19A3_4_u	371	429	450	456	344	152	265	192	274	322	287	229	292	311	214	219	307	322	292	311	339	356	257	229	111	216	820	572	339	356	995	272	1782	229	409	260
SLC19A3_5_u	317	555	732	583	763	375	616	472	326	346	384	368	478	407	279	503	396	218	478	407	583	536	884	510	270	1059	827	1157	583	536	331	1231	795	1029	472	440
SLC19A3_6_u	237	1264	610	496	416	499	777	496	779	703	502	487	673	484	70	439	482	756	673	484	543	509	650	273	103	291	845	970	543	509	328	541	546	369	634	495
SLC1A1_1_a2	534	371	554	469	389	706	455	286	545	690	422	509	548	437	53	450	577	334	548	437	587	564	346	424	99	309	598	631	587	564	105	535	342	412	413	357
SLC1A1_2_a2	365	389	714	505	509	288	378	250	280	269	317	270	550	483	81	284	252	224	550	483	484	431	2441	2185	1442	2358	321	531	484	431	776	1446	1448	961	364	405
SLC1A1_3_a2	214	239	953	761	601	631	769	445	382	456	576	522	623	621	114	558	350	226	623	621	550	557	383	429	118	420	856	1036	550	557	170	426	411	665	1062	717
SLC1A1_4_a2	513	234	339	307	476	251	265	157	321	353	244	160	217	186	40	215	200	58	217	186	289	228	229	187	63	138	316	220	289	228	119	174	176	237	219	235
SLC1A1_5_a2	307	834	1154	1213	801	977	877	747	587	661	879	1090	854	1125	171	982	1657	1037	854	1125	754	1329	1317	2124	517	900	2004	2571	754	1329	1442	1893	1447	3334	1618	1589
SLC1A1_6_a2	234	434	720	686	1046	716	832	637	464	555	484	354	632	585	171	334	442	904	632	585	716	714	518	517	187	384	635	1136	716	714	212	331	442	581	588	568
SLC1A2_1_u	505	683	967	704	817	822	738	544	580	643	585	470	817	808	127	450	609	132	817	808	1091	896	425	516	99	254	739	879	1091	896	162	489	303	291	557	676
SLC1A2_2_u	1061	635	946	885	1282	957	1181	946	809	972	870	832	1111	1084	258	844	1056	917	1111	1084	1144	1160	953	1191	458	686	1263	1633	1144	1160	501	877	775	640	897	756
SLC1A2_3_u	473	441	324	529	646	805	782	621	461	556	498	528	891	637	159	403	372	403	891	637	836	761	872	571	203	568	692	1152	836	761	170	596	552	332	642	404
SLC1A2_4_u	226	467	861	537	786	1367	460	376	549	512	667	661	621	484	120	569	673	1341	621	484	456	635	362	573	173	480	627	445	456	635	243	581	625	215	393	398
SLC1A2_5_u	621	1034	733	1404	895	574	632	531	249	324	477	456	974	698	174	503	443	221	974	698	998	1101	1021	823	300	496	897	1870	998	1101	524	803	506	649	849	699
SLC1A2_6_u	181	853	863	776	1048	610	927	751	472	489	685	673	926	731	106	564	598	458	926	731	877	729	932	1619	659	902	1082	1382	877	729	395	610	1617	1041	823	650
SLC1A3_1_u	295	118	444	390	779	280	365	234	294	335	389	359	406	381	6516	340	518	734	406	381	511	391	266	241	328	181	762	1107	511	391	623	455	1300	976	568	426
SLC1A3_2_u	131	421	640	605	553	790	717	565	327	554	460	458	737	700	388	527	546	597	737	700	823	680	424	429	97	386	447	1019	823	680	188	263	369	237	636	437
SLC1A3_3_a2	124	310	281	495	762	744	482	316	130	176	531	406	510	449	256	426	429	272	510	449	638	507	386	491	132	243	507	649	638	507	108	169	241	351	350	378
SLC1A3_4_a2	108	241	409	528	473	415	420	267	186	246	241	161	372	348	16	188	197	65	372	348	406	330	388	232	96	166	398	609	406	330	123	197	491	570	370	273
SLC1A3_5_a2	18	123	391	544	301	343	339	234	214	242	302	261	238	284	11	203	248	86	238	284	316	242	606	232	157	322	279	435	316	242	86	233	435	222	149	159
SLC1A3_6_a2	357	1328	584	578	1051	692	797	655	631	785	612	476	740	680	83	664	543	760	740	680	848	870	480	525	130	363	934	1213	848	870	160	609	262	372	885	684
SLC1A4_1_u	339	334	537	259	572	473	300	288	394	475	410	272	633	373	61	267	176	111	633	373	616	716	739	649	169	685	1062	775	616	716	314	1031	916	698	795	616
SLC1A4_2_u	170	536	574	474	575	371	710	495	637	886	559	353	704	607	250	596	556	382	704	607	689	695	484	479	137	482	1138	1236	689	695	402	627	675	498	759	713
SLC1A4_3_u	616	70	303	357	368	94	229	155	178	227	297	170	411	403	129	317	209	398	411	403	413	462	217	213	97	193	369	511	413	462	207	240	183	254	429	253
SLC1A4_4_u	153	373	501	384	786	649	498	356	198	330	410	469	525	508	37	507	553	169	525	508	668	541	549	590	155	423	443	684	668	541	147	475	505	546	582	517
SLC1A4_5_u	178	282	491	310	512	320	568	428	236	209	338	216	409	411	167	261	266	145	409	411	424	496	846	958	349	1554	784	888	424	496	527	1151	1225	1203	718	448
SLC1A4_6_u	94	550	638	811	550	527	499	375	795	891	453	389	444	368	89	655	494	272	444	368	535	531	717	486	135	305	433	699	535	531	97	217	472	233	333	323
SLC1A5_1_u	80	101	186	171	321	86	314	246	333	315	283	206	274	196	244	269	290	359	274	196	264	238	359	160	68	132	334	386	264	238	112	171	108	109	221	94
SLC1A5_2_u	276	675	518	663	851	884	739	659	436	568	579	495	823	679	97	367	371	414	823	679	833	752	614	418	139	253	1182	1468	833	752	213	529	281	313	830	691
SLC1A5_3_u	235	363	676	533	555	390	581	517	286	427	493	470	478	434	46	355	625	627	478	434	561	391	1188	617	454	646	644	612	561	391	213	713	290	558	486	393
SLC1A5_4_u	325	500	425	553	370	351	294	276	256	298	472	285	449	389	39	380	373	163	449	389	371	381	251	242	41	193	274	600	371	381	79	107	265	134	215	227
SLC1A5_5_u	366	382	341	456	464	696	610	413	252	394	652	596	666	579	91	526	619	603	666	579	593	688	503	459	233	288	477	738	593	688	250	201	167	371	541	273
SLC1A5_6_u	263	280	339	464	473	432	486	339	353	644	527	427	620	373	283	415	287	673	620	373	568	342	300	291	226	349	420	662	568	342	129	567	266	405	456	408
SLC1A6_1_u	1290	1246	524	632	573	876	590	533	492	351	365	300	735	628	134	361	362	144	735	628	702	744	330	584	187	277	1131	1044	702	744	452	526	484	340	896	637
SLC1A6_2_u	311	644	501	438	477	249	460	367	494	456	414	248	439	396	60	302	223	145	439	396	492	365	578	509	116	398	669	656	492	365	165	247	252	184	553	539
SLC1A6_3_u	265	504	542	551	405	138	242	230	119	111	115	96	203	238	22	120	89	61	203	238	295	260	244	266	115	342	264	219	295	260	77	270	190	135	188	142
SLC1A6_4_u	363	834	539	674	715	348	379	284	244	288	358	351	440	354	227	309	421	464	440	354	461	406	336	509	142	313	618	1144	461	406	289	371	255	384	500	467
SLC1A6_5_u	224	492	333	266	274	317	303	230	628	863	217	273	341	329	217	350	346	208	341	329	269	282	246	250	75	196	247	728	269	282	91	223	169	158	194	213
SLC1A6_6_u	257	927	672	996	330	442	360	231	402	426	358	278	353	377	60	301	520	155	353	377	353	438	261	399	81	348	483	845	353	438	106	243	395	299	439	207
SLC1A7_1_a2	108	127	300	384	253	458	334	317	320	217	310	209	372	269	19	282	299	97	372	269	378	322	213	223	34	166	370	407	378	322	55	183	280	161	214	203
SLC1A7_2_a2	227	380	429	595	675	738	699	517	330	461	453	438	582	483	360	398	325	594	582	483	579	471	1059	1130	685	977	363	552	579	471	218	425	342	448	479	383
SLC1A7_3_a2	204	348	507	548	686	569	661	560	851	956	976	1005	939	763	196	1260	1421	1069	939	763	791	940	687	726	187	451	900	1008	791	940	206	556	460	418	568	518
SLC1A7_4_a2	180	596	372	421	393	579	619	337	387	367	325	264	443	374	101	263	356	264	443	374	603	421	520	516	717	1814	586	825	603	421	400	1248	2124	1177	376	388
SLC1A7_5_a2	109	303	279	199	408	295	396	340	129	175	254	244	298	244	34	215	181	67	298	244	330	324	234	132	171	144	236	207	330	324	51	144	136	189	238	213
SLC1A7_6_a2	416	605	1611	1013	1378	1442	827	645	491	395	567	579	728	677	204	354	466	229	728	677	942	846	1061	528	309	662	1441	1472	942	846	526	1413	1120	1009	1086	665
SLC20A1_1_u	12	40	27	167	92	215	177	100	72	85	108	119	162	149	4	72	90	158	162	149	279	185	165	82	81	211	242	782	279	185	62	58	146	190	176	190
SLC20A1_2_u	302	169	1035	1169	489	552	784	483	651	783	632	546	832	731	379	372	671	538	832	731	939	961	662	659	215	347	1238	1560	939	961	485	770	625	687	918	692
SLC20A1_3_u	18	48	61	113	47	142	362	180	558	553	250	151	270	227	39	414	235	41	270	227	224	312	141	131	40	103	127	228	224	312	32	144	94	71	94	84
SLC20A1_4_u	168	141	349	398	450	494	487	448	395	423	358	320	539	514	277	266	229	337	539	514	557	670	557	442	212	651	483	1216	557	670	174	562	460	756	522	385
SLC20A1_5_u	17	131	126	258	305	200	398	208	119	161	255	185	359	281	7	156	174	50	359	281	425	394	241	233	113	208	730	657	425	394	80	89	117	269	406	245
SLC20A1_6_u	569	758	1312	1737	798	1021	839	540	1272	1368	955	785	1126	935	352	1177	1201	525	1126	935	1262	915	2151	1359	838	1145	1584	1736	1262	915	2743	4146	5277	2548	1208	1028
SLC20A2_1_u	193	176	782	662	325	373	469	325	195	305	328	257	402	417	510	322	398	2360	402	417	434	606	470	357	358	396	585	705	434	606	150	370	285	432	532	307
SLC20A2_2_u	119	413	207	689	642	371	607	412	292	431	468	248	469	599	483	407	324	1470	469	599	429	648	471	432	174	224	615	1043	429	648	113	191	215	243	531	352
SLC20A2_3_u	40	62	19	99	110	196	256	156	75	87	127	30	196	236	18	108	51	92	196	236	206	270	169	291	41	170	174	337	206	270	13	175	166	130	322	129
SLC20A2_4_u	143	439	391	731	564	612	507	372	191	294	426	366	490	420	648	343	421	828	490	420	529	465	295	347	191	360	592	1364	529	465	238	323	396	504	665	528
SLC20A2_5_u	35	82	435	154	127	194	241	146	162	315	135	83	169	129	122	80	131	142	169	129	228	197	942	229	238	230	292	384	228	197	51	98	255	130	312	56
SLC20A2_6_u	395	636	660	742	721	503	705	578	324	412	362	382	581	584	103	362	290	781	581	584	568	676	521	472	155	417	590	1129	568	676	233	472	306	329	508	434
SLC22A10_1_u	791	361	1205	937	413	819	729	620	749	988	619	517	736	583	216	589	777	677	736	583	912	734	735	590	299	441	1293	1461	912	734	259	812	680	771	828	716
SLC22A10_2_u	143	446	610	713	704	675	562	430	858	1251	613	531	607	498	127	556	703	969	607	498	730	671	340	312	97	256	604	675	730	671	144	214	219	423	375	633
SLC22A10_3_u	714	904	1403	1209	1178	1089	1008	713	1486	1398	1116	1041	1680	1194	331	932	1312	1729	1680	1194	1540	1556	1728	1493	589	1253	1921	3739	1540	1556	1448	2888	3634	2213	1995	1325
SLC22A10_4_u	101	476	773	547	413	833	563	431	317	292	460	474	456	402	105	500	666	122	456	402	466	570	540	723	155	216	1217	1094	466	570	639	410	812	870	846	756
SLC22A10_5_u	48	132	663	284	308	307	255	232	677	729	577	488	507	534	126	562	545	557	507	534	424	522	345	621	119	174	567	546	424	522	123	303	216	285	280	208
SLC22A10_6_u	216	459	934	534	815	696	595	437	376	550	490	456	666	557	86	515	500	1419	666	557	734	629	571	578	300	535	1092	1357	734	629	258	370	490	409	748	783
SLC22A11_1_u	175	536	459	503	487	639	722	498	333	365	331	316	600	509	55	162	285	217	600	509	848	593	585	593	120	225	745	774	848	593	339	533	696	768	514	408
SLC22A11_2_u	550	816	1751	1781	628	1029	765	550	879	1067	879	599	902	853	221	704	742	853	902	853	848	986	528	887	262	867	1382	1699	848	986	409	1323	802	1297	885	532
SLC22A11_3_u	127	194	272	126	447	502	452	332	182	158	284	290	445	359	61	276	253	110	445	359	524	531	329	327	100	384	630	737	524	531	167	369	420	416	350	256
SLC22A11_4_u	182	193	359	1011	512	212	367	231	538	678	449	364	442	386	609	488	657	321	442	386	295	416	223	308	125	196	565	949	295	416	196	360	635	306	468	321
SLC22A11_5_u	10	50	51	52	38	106	86	70	53	56	43	48	99	103	35	33	47	36	99	103	104	69	53	119	32	60	104	295	104	69	65	82	70	122	132	113
SLC22A11_6_u	412	895	896	1517	1261	1014	961	723	384	550	475	689	710	688	132	384	514	378	710	688	836	874	975	1193	530	1686	887	1195	836	874	299	548	791	866	799	644
SLC22A1_1_u	423	389	1451	876	1127	914	592	503	864	1017	608	545	823	763	192	486	616	233	823	763	746	702	1230	774	301	376	1232	1579	746	702	570	724	967	1587	1019	953
SLC22A12_1_u	796	234	94	426	428	263	396	308	130	169	308	362	329	345	285	319	278	103	329	345	359	507	295	280	177	238	492	913	359	507	78	475	214	293	506	586
SLC22A12_2_u	435	1240	1189	1353	1244	1197	827	638	1266	1434	1128	966	1102	931	84	1092	894	2036	1102	931	1241	1100	996	862	390	3910	2152	2547	1241	1100	814	1929	4276	1432	1499	1189
SLC22A12_3_u	153	732	318	362	499	413	660	498	247	338	378	320	602	452	35	319	377	225	602	452	642	522	512	412	118	359	471	588	642	522	114	659	178	478	443	292
SLC22A12_4_u	207	554	746	841	841	699	801	636	1065	1320	570	458	914	730	277	461	592	577	914	730	997	862	711	903	253	525	831	1694	997	862	213	403	451	585	756	735
SLC22A12_5_u	444	656	1223	957	1236	798	1063	851	722	927	688	751	974	787	136	656	761	366	974	787	1047	945	1219	970	313	600	1831	2714	1047	945	382	1011	863	633	1356	942
SLC22A12_6_u	191	816	483	296	493	638	669	459	497	492	713	543	649	538	132	620	613	123	649	538	565	544	488	612	170	443	707	786	565	544	169	312	222	299	517	491
SLC22A1_2_u	30	70	38	239	79	184	173	140	66	74	174	164	187	192	26	205	169	70	187	192	264	250	220	156	74	110	290	291	264	250	28	109	67	102	160	147
SLC22A13_1_u	415	842	1083	1375	1172	1214	1330	988	1036	1084	1055	1011	1038	905	825	1115	1321	1863	1038	905	1237	1111	1321	1306	479	1182	1774	1862	1237	1111	906	1296	1499	1218	1299	941
SLC22A13_2_u	127	167	175	256	759	666	457	349	305	315	325	208	406	543	82	195	263	74	406	543	438	600	207	480	173	120	559	606	438	600	402	301	356	231	347	313
SLC22A13_3_u	126	95	167	391	322	297	371	227	246	237	256	263	367	318	27	154	223	286	367	318	407	343	271	427	214	97	449	795	407	343	209	131	242	299	248	318
SLC22A13_4_u	244	232	231	305	357	220	306	275	109	145	203	196	221	194	40	199	267	26	221	194	154	164	134	121	68	76	213	212	154	164	56	93	128	140	173	168
SLC22A13_5_u	173	232	494	742	541	590	555	420	616	736	517	461	533	361	34	394	488	153	533	361	550	446	597	423	157	290	478	929	550	446	161	549	382	391	447	300
SLC22A13_6_u	232	477	748	901	757	646	684	453	723	892	573	524	645	505	611	606	739	1021	645	505	670	588	448	577	234	635	958	1092	670	588	393	704	724	568	732	615
SLC22A1_3_u	125	399	887	609	538	620	811	619	1033	1189	460	334	632	634	247	496	558	1347	632	634	689	656	738	508	159	767	1036	726	689	656	267	550	491	532	873	413
SLC22A14_1_u	199	227	461	646	657	491	510	418	364	315	334	331	536	488	40	330	590	476	536	488	562	526	359	273	118	242	975	1110	562	526	290	432	575	826	570	510
SLC22A14_2_u	207	306	181	704	394	442	557	378	163	287	288	374	423	574	290	242	312	1843	423	574	487	545	267	333	98	134	463	704	487	545	234	352	367	343	389	510
SLC22A14_3_u	412	450	1060	1191	1252	889	902	679	709	810	641	607	845	633	231	548	657	1231	845	633	863	793	1279	1013	664	1138	1157	1812	863	793	1555	2298	2898	3020	979	839
SLC22A14_4_u	136	602	887	714	766	552	758	487	603	784	760	665	818	706	266	685	830	439	818	706	732	650	571	448	113	286	748	590	732	650	273	242	260	405	476	556
SLC22A14_5_u	296	1219	1201	969	1315	1365	865	642	494	407	540	441	750	977	100	448	481	1185	750	977	900	966	840	1087	288	414	1557	1515	900	966	216	396	1452	425	925	732
SLC22A14_6_u	210	315	772	783	771	879	733	498	351	431	496	475	633	596	204	362	484	203	633	596	888	740	751	753	226	347	1232	1446	888	740	109	232	510	482	810	723
SLC22A1_4_u	396	1443	659	479	611	723	689	530	778	677	545	588	962	836	194	975	695	261	962	836	850	830	6781	8799	5576	11202	1178	1316	850	830	1062	2941	2533	4323	524	472
SLC22A15_1_u	45	219	486	570	346	506	383	377	223	253	198	216	300	260	64	163	186	3448	300	260	354	342	269	351	71	250	549	836	354	342	252	355	338	597	513	382
SLC22A15_2_u	87	258	280	570	358	535	456	265	292	310	243	237	398	234	41	155	235	482	398	234	430	286	207	170	99	154	332	298	430	286	66	93	111	192	256	252
SLC22A15_3_u	136	711	492	1074	609	907	736	554	773	1038	709	470	861	897	559	677	713	300	861	897	794	893	515	579	204	499	988	1238	794	893	225	485	434	347	597	739
SLC22A15_4_u	131	377	553	864	599	347	497	408	357	344	389	400	633	528	100	550	359	263	633	528	459	634	786	918	319	1283	508	711	459	634	532	1278	1037	615	401	364
SLC22A15_5_u	256	817	684	707	823	605	787	588	607	501	458	411	511	536	108	428	366	174	511	536	632	576	447	517	180	449	976	928	632	576	470	1454	936	741	595	590
SLC22A15_6_u	270	205	683	242	574	344	432	354	145	210	373	270	545	402	140	260	281	207	545	402	489	382	509	520	137	297	494	874	489	382	264	528	546	425	409	271
SLC22A1_5_u	1306	1159	1583	1753	1471	1621	1097	776	701	925	1055	981	1040	805	128	1020	1189	332	1040	805	1262	1101	1375	975	320	717	2125	2081	1262	1101	874	1868	2108	2221	1106	1184
SLC22A16_1_u	350	412	621	444	873	543	553	474	339	407	463	428	453	370	71	593	473	825	453	370	682	544	327	208	124	266	1034	1164	682	544	182	267	473	509	639	586
SLC22A16_2_u	202	80	523	415	387	505	339	361	294	324	337	291	324	240	75	369	214	327	324	240	307	346	113	208	55	142	546	485	307	346	136	293	152	297	471	233
SLC22A16_3_u	152	216	418	921	608	511	557	387	546	690	507	429	718	575	91	388	432	332	718	575	812	707	812	1113	360	928	1022	1460	812	707	469	1066	1316	943	908	565
SLC22A16_4_u	501	696	702	601	808	885	701	453	268	459	746	618	634	622	215	413	499	559	634	622	694	659	557	440	167	464	748	1152	694	659	164	222	266	342	654	567
SLC22A16_5_u	92	468	236	409	557	378	464	402	196	256	355	217	489	369	101	234	209	234	489	369	584	406	448	410	71	151	615	634	584	406	216	415	512	299	618	373
SLC22A16_6_u	298	263	418	410	505	640	537	485	642	668	545	625	751	686	41	546	612	366	751	686	726	622	499	485	132	497	1082	1048	726	622	161	577	307	377	666	641
SLC22A1_6_u	206	101	204	309	261	244	356	261	132	205	136	73	265	224	14	106	74	897	265	224	287	159	100	138	86	156	206	392	287	159	59	50	150	141	106	147
SLC22A17_1_u	234	209	294	385	362	474	406	343	288	344	151	155	336	274	31	93	219	108	336	274	378	406	323	312	157	187	420	395	378	406	192	196	345	313	278	193
SLC22A17_2_u	334	755	1582	1596	1248	1815	1065	814	1179	1425	1014	892	1221	991	463	954	1113	1755	1221	991	1240	1030	1529	916	322	1133	1707	2355	1240	1030	586	929	1006	2533	1104	1098
SLC22A17_3_u	388	398	719	294	568	659	545	381	270	335	523	359	712	593	225	369	395	699	712	593	667	754	1096	844	383	746	1530	2616	667	754	296	854	530	466	1114	893
SLC22A17_4_u	69	196	95	37	198	202	187	144	44	110	130	146	179	177	656	129	66	127	179	177	245	237	229	178	78	207	257	252	245	237	88	32	105	150	105	65
SLC22A17_5_u	153	205	390	400	185	272	395	347	136	124	171	187	279	264	67	174	200	198	279	264	296	296	187	149	90	99	441	806	296	296	91	259	208	239	353	382
SLC22A18_1_u	283	341	674	677	301	514	501	383	290	297	236	278	458	392	104	183	333	240	458	392	441	392	290	305	95	151	830	1113	441	392	258	520	482	823	639	444
SLC22A18_2_u	194	335	466	674	242	322	442	301	323	513	405	280	354	419	555	387	477	2753	354	419	429	354	313	528	198	296	376	816	429	354	211	227	426	367	542	307
SLC22A18_3_u	702	643	591	616	1681	519	623	567	780	1058	1016	677	772	620	454	915	1120	908	772	620	918	739	658	556	149	409	1362	1795	918	739	283	805	611	749	1153	769
SLC22A18_4_u	354	446	419	900	881	658	693	623	780	787	432	355	625	479	84	529	395	224	625	479	555	506	363	416	319	512	786	997	555	506	545	1433	732	663	537	387
SLC22A18_5_u	71	352	198	218	547	246	257	284	77	119	205	180	174	192	145	138	108	55	174	192	194	248	421	320	254	332	318	243	194	248	486	344	679	791	301	201
SLC22A18_6_u	478	447	414	392	491	540	595	471	455	428	466	358	555	519	89	477	517	272	555	519	422	524	216	251	109	177	447	861	422	524	152	159	502	336	463	316
SLC22A20_1_u	262	482	481	564	350	477	549	473	708	902	362	421	479	425	30	373	420	574	479	425	432	604	594	967	269	806	611	516	432	604	892	1659	1600	1156	422	463
SLC22A20_2_u	85	179	455	438	250	220	410	280	257	337	363	216	379	248	80	271	306	169	379	248	274	270	311	195	108	212	385	584	274	270	253	245	382	400	449	286
SLC22A20_3_u	217	455	527	835	595	556	629	400	218	205	391	245	593	392	44	349	328	257	593	392	427	434	451	374	125	266	989	864	427	434	543	1448	1400	978	626	584
SLC22A20_4_u	88	443	234	430	508	485	558	402	231	339	304	282	499	431	56	421	406	155	499	431	530	456	2301	2270	1561	4843	529	613	530	456	429	795	1759	1355	361	240
SLC22A20_5_u	15	124	91	69	84	330	262	175	104	97	144	81	121	119	35	89	115	77	121	119	165	177	54	93	32	82	173	172	165	177	73	62	103	44	199	185
SLC22A20_6_u	305	669	840	697	911	542	560	419	1572	1804	583	492	779	527	154	484	701	3154	779	527	836	751	905	574	257	755	1331	1359	836	751	287	566	1128	1112	820	619
SLC22A2_1_u	455	435	269	623	377	590	530	497	514	506	369	348	502	424	71	383	276	141	502	424	366	379	639	427	74	489	261	530	366	379	310	641	147	857	251	277
SLC22A2_2_u	58	269	526	250	625	558	339	229	218	237	540	507	512	400	506	682	593	206	512	400	496	367	230	280	116	249	671	852	496	367	160	514	230	337	425	548
SLC22A23_1_u	314	591	983	1485	875	717	938	720	977	1219	621	497	704	558	213	542	606	1066	704	558	814	803	708	520	162	611	1251	1171	814	803	535	2215	516	1077	869	547
SLC22A23_2_u	259	405	1036	1616	1076	652	938	653	672	753	527	490	674	554	281	377	441	724	674	554	819	650	392	372	161	345	951	907	819	650	212	490	255	633	736	627
SLC22A23_3_u	236	573	1090	950	1049	442	675	473	251	182	455	406	493	445	30	423	539	126	493	445	655	569	584	336	284	433	1256	1269	655	569	216	738	1418	413	745	450
SLC22A23_4_u	236	661	1478	1121	825	1063	836	701	570	555	621	536	715	754	230	508	666	400	715	754	716	819	1103	1190	542	862	1258	1076	716	819	758	1777	1934	1527	836	711
SLC22A23_5_u	86	110	679	1074	306	248	334	201	202	242	398	345	362	450	49	207	360	204	362	450	469	513	414	767	352	406	869	960	469	513	137	178	335	548	568	516
SLC22A23_6_u	193	265	312	1022	693	353	530	337	162	203	292	188	552	516	25	302	181	106	552	516	517	750	450	382	120	452	525	934	517	750	94	487	345	368	439	450
SLC22A2_3_u	412	635	1165	1677	1811	989	1208	835	1731	1994	1091	968	1312	1150	171	774	988	1601	1312	1150	1509	1377	968	1079	295	605	1530	2173	1509	1377	577	785	1458	1186	1195	1194
SLC22A24_1_u	584	1272	675	851	736	825	656	530	381	453	472	567	679	571	237	364	367	112	679	571	756	751	575	541	251	301	642	932	756	751	179	269	435	506	646	597
SLC22A24_2_u	223	324	1285	877	422	499	447	298	243	269	289	241	531	394	53	307	289	161	531	394	586	520	324	416	138	264	689	1063	586	520	197	402	426	414	501	381
SLC22A24_3_a2	377	512	915	1045	724	398	805	640	717	807	600	637	797	771	87	555	944	954	797	771	771	684	1418	660	355	1297	1094	1287	771	684	300	761	1138	459	818	461
SLC22A24_4_a2	318	434	1039	874	887	775	565	460	541	466	604	703	721	596	647	1040	812	378	721	596	929	550	406	525	147	332	1017	826	929	550	167	324	254	276	484	469
SLC22A24_5_a2	123	384	450	362	403	731	594	472	547	606	543	438	570	434	74	439	545	471	570	434	514	394	438	439	280	260	422	628	514	394	279	290	250	242	443	305
SLC22A24_6_a2	141	354	580	680	437	316	500	362	288	301	422	366	448	410	116	474	462	142	448	410	499	506	318	568	175	549	935	963	499	506	349	578	363	389	655	496
SLC22A2_4_u	192	901	591	265	848	395	541	454	206	202	341	266	437	354	148	236	347	101	437	354	557	562	406	505	119	262	864	984	557	562	213	353	327	451	384	425
SLC22A25_1_a2	75	126	269	391	394	449	376	292	828	910	347	279	275	295	274	282	372	367	275	295	253	241	412	294	90	220	462	677	253	241	221	146	317	265	270	218
SLC22A25_2_a2	357	415	1018	344	690	552	470	364	235	312	364	333	598	441	161	184	253	310	598	441	596	501	324	202	145	240	383	661	596	501	184	318	285	215	361	356
SLC22A25_3_a2	568	490	632	523	1189	1405	981	728	573	602	822	719	965	814	322	834	744	421	965	814	871	794	1168	908	293	975	1633	2138	871	794	343	681	1013	553	1009	1304
SLC22A25_4_a2	63	71	83	198	133	132	293	181	96	88	115	104	172	180	16	85	104	59	172	180	151	191	131	84	51	80	152	387	151	191	84	103	67	66	142	159
SLC22A25_5_a2	866	1653	636	820	802	758	835	640	1112	1239	1022	798	1199	860	364	963	1001	278	1199	860	1190	1108	2137	1379	449	550	1068	1437	1190	1108	360	940	878	788	1028	777
SLC22A25_6_a2	361	633	906	901	670	700	546	412	320	366	401	233	711	563	31	238	296	82	711	563	715	617	373	809	263	310	564	579	715	617	73	242	190	292	550	459
SLC22A2_5_u	200	330	466	476	849	795	607	421	227	207	358	291	406	397	150	218	280	424	406	397	469	459	467	541	163	506	949	1012	469	459	222	318	523	655	511	610
SLC22A31_1_u	410	467	320	561	660	698	583	415	664	773	361	350	522	459	93	358	434	392	522	459	457	435	286	406	194	366	619	887	457	435	708	2079	1735	808	466	420
SLC22A31_2_u	329	288	343	471	809	547	675	453	245	285	412	381	546	491	51	342	307	447	546	491	702	559	418	487	121	283	716	668	702	559	193	405	269	323	407	467
SLC22A31_3_u	258	475	731	672	726	480	730	498	497	593	475	437	570	636	91	410	657	230	570	636	671	603	243	469	125	184	953	962	671	603	115	250	695	441	774	702
SLC22A31_4_u	138	507	679	726	696	812	538	370	475	499	632	438	506	376	133	535	384	337	506	376	678	684	2031	1087	1015	4986	1888	2412	678	684	968	1772	2560	1710	1132	1147
SLC22A31_5_u	103	450	256	288	565	272	675	474	217	303	288	214	400	394	25	297	217	110	400	394	406	356	254	202	68	166	423	421	406	356	139	201	175	172	274	142
SLC22A31_6_u	303	427	338	716	372	344	485	332	139	170	282	265	392	405	21	211	261	110	392	405	450	440	266	297	150	196	772	1068	450	440	137	284	182	184	442	550
SLC22A3_1_u	138	1050	440	681	161	576	503	441	163	237	241	256	366	307	29	239	268	275	366	307	358	225	259	165	48	143	240	356	358	225	49	246	153	95	162	184
SLC22A3_2_u	87	323	305	322	498	648	593	466	221	263	243	209	358	328	32	196	179	71	358	328	394	423	325	289	106	168	353	443	394	423	43	144	155	196	251	218
SLC22A3_3_u	283	475	401	544	562	635	656	531	219	325	640	365	571	469	170	884	392	1176	571	469	491	552	331	453	91	323	495	1182	491	552	197	402	487	518	532	372
SLC22A3_4_u	52	123	269	288	524	184	441	317	329	395	262	181	313	202	21	207	231	209	313	202	303	323	140	148	54	86	137	222	303	323	88	66	89	106	211	109
SLC22A3_5_u	371	845	1375	1973	1453	1348	1002	680	575	628	934	627	887	734	285	630	643	289	887	734	1151	942	1502	1218	657	1827	2154	2530	1151	942	945	2377	1567	1762	1392	1170
SLC22A3_6_u	369	477	1021	1219	799	989	822	683	466	585	436	458	694	898	60	468	607	248	694	898	758	1016	772	1535	458	576	767	1458	758	1016	398	744	844	927	761	820
SLC22A4_1_a2	581	616	1596	960	709	455	950	734	1059	1324	793	665	970	810	2070	900	876	1657	970	810	868	709	785	923	285	576	1091	1460	868	709	348	683	549	551	613	713
SLC22A4_2_a2	268	442	314	486	677	781	546	446	1293	1676	812	884	498	436	198	729	622	668	498	436	530	483	2977	2781	1699	4771	880	1375	530	483	718	1369	2031	1138	930	1024
SLC22A4_3_a2	1179	1468	1425	810	1017	954	1064	771	589	624	838	794	946	866	221	519	1003	221	946	866	1260	1021	890	928	275	840	1394	1753	1260	1021	175	721	569	563	1347	1023
SLC22A4_4_a2	420	357	369	564	594	885	604	446	216	357	652	394	632	543	219	543	436	299	632	543	661	609	312	281	124	192	721	866	661	609	227	497	325	427	464	367
SLC22A4_5_a2	320	312	893	1066	942	1074	853	631	1486	1666	505	624	783	671	159	629	852	593	783	671	814	909	822	862	241	1204	1165	1602	814	909	299	1130	1333	940	947	702
SLC22A4_6_a2	304	272	842	717	576	306	471	328	544	528	488	496	556	500	24	541	593	96	556	500	683	559	357	341	54	150	618	380	683	559	147	244	361	316	471	360
SLC22A5_1_u	109	192	368	196	290	306	569	374	463	581	485	327	474	352	38	389	364	455	474	352	458	423	381	436	47	362	727	1055	458	423	78	272	364	251	472	539
SLC22A5_2_u	85	148	668	254	321	320	413	212	174	200	116	104	194	281	24	160	112	81	194	281	251	238	298	268	143	390	321	397	251	238	69	218	93	132	199	157
SLC22A5_3_u	324	342	480	866	485	485	744	473	450	628	687	629	709	757	538	521	670	243	709	757	715	942	410	614	232	395	594	965	715	942	191	330	362	341	657	620
SLC22A5_4_u	98	367	780	543	667	602	574	407	328	310	421	419	466	405	62	396	463	266	466	405	410	424	584	514	215	460	1204	1253	410	424	664	483	739	796	598	598
SLC22A5_5_u	266	226	472	463	434	687	413	349	228	272	291	258	384	360	532	214	320	226	384	360	501	417	267	318	181	110	414	660	501	417	89	49	122	133	258	225
SLC22A5_6_u	196	305	907	838	411	554	435	396	247	311	311	275	436	427	174	255	298	288	436	427	537	437	355	274	124	278	979	1220	537	437	222	296	631	487	594	713
SLC22A6_1_u	90	277	430	467	628	250	452	311	298	431	270	197	386	414	71	295	281	597	386	414	522	577	1396	649	379	802	294	484	522	577	307	637	225	351	374	319
SLC22A6_2_u	294	501	521	835	466	466	680	542	531	490	575	478	675	533	98	491	546	222	675	533	690	728	608	772	238	621	1797	1987	690	728	709	1116	1086	1415	1302	840
SLC22A6_3_u	315	483	373	650	655	827	465	357	527	523	477	470	500	458	49	455	548	133	500	458	463	553	303	440	63	198	588	753	463	553	203	256	396	203	557	350
SLC22A6_4_u	128	201	163	284	383	307	388	354	400	524	380	414	528	454	263	370	417	317	528	454	383	501	229	379	65	181	425	662	383	501	234	462	210	342	437	336
SLC22A6_5_u	142	179	242	227	217	546	315	247	404	507	363	257	392	230	242	228	279	96	392	230	431	305	379	219	175	215	273	297	431	305	122	95	204	213	219	272
SLC22A6_6_u	160	278	190	292	335	356	300	271	152	160	202	242	298	277	72	182	227	86	298	277	339	374	261	306	64	206	246	343	339	374	67	140	191	101	277	289
SLC22A7_1_u	116	431	703	996	750	454	774	558	576	944	284	266	515	545	1121	308	293	5842	515	545	586	614	655	686	195	616	524	1166	586	614	162	202	183	713	298	186
SLC22A7_2_u	267	232	671	518	487	784	814	668	395	534	566	478	658	585	135	490	400	384	658	585	609	722	835	500	129	342	935	992	609	722	128	469	293	416	697	432
SLC22A7_3_u	320	290	1065	708	1058	656	895	673	552	632	646	445	691	606	240	494	582	1316	691	606	848	689	665	499	162	481	1313	1492	848	689	393	828	1359	1112	883	715
SLC22A7_4_u	596	392	491	681	423	599	661	548	471	625	617	382	570	545	616	510	495	2093	570	545	628	574	369	560	173	326	664	917	628	574	465	619	279	509	745	568
SLC22A7_5_a2	345	438	577	974	1342	610	758	567	219	275	562	370	777	749	203	452	506	218	777	749	752	774	385	509	141	229	1074	967	752	774	438	458	463	513	704	556
SLC22A7_6_a2	250	354	934	795	767	448	911	725	371	330	926	719	647	695	704	604	706	1012	647	695	894	874	1187	1930	607	1979	1650	1574	894	874	441	622	1083	647	1175	1068
SLC22A8_1_u	251	216	410	356	324	465	520	452	257	231	322	279	438	375	68	126	170	104	438	375	543	503	1318	1082	317	622	579	732	543	503	103	404	198	188	324	428
SLC22A8_2_u	99	223	246	126	227	312	214	186	248	369	248	230	290	202	133	181	267	213	290	202	258	254	849	417	243	936	496	923	258	254	359	458	352	670	462	331
SLC22A8_3_u	370	639	457	845	974	310	653	549	429	580	607	569	648	629	130	481	534	617	648	629	728	828	990	762	194	1304	953	1451	728	828	624	686	645	1276	801	463
SLC22A8_4_u	200	438	2071	2133	1088	505	873	626	16422	19155	2886	2427	1097	1028	345	3161	5067	1186	1097	1028	980	889	824	701	218	659	2065	2177	980	889	185	551	1786	1421	911	663
SLC22A8_5_u	428	1146	1775	1441	1378	1076	1002	756	583	687	1085	937	1186	1257	285	1027	1371	1518	1186	1257	1100	1386	1325	1624	553	1495	1922	2206	1100	1386	693	1248	1899	1650	1565	1191
SLC22A8_6_u	171	258	339	956	571	510	491	348	1491	1856	486	477	543	564	254	553	576	384	543	564	560	645	1541	2422	995	1219	756	1879	560	645	561	1026	543	675	939	900
SLC22A9_1_u	135	508	501	608	135	283	270	226	76	89	147	67	230	225	13	116	69	114	230	225	304	357	137	196	34	65	369	543	304	357	135	100	185	211	316	264
SLC22A9_2_u	266	173	539	549	747	719	771	605	509	556	667	443	802	836	145	440	548	194	802	836	817	845	518	659	153	275	1167	1742	817	845	299	420	715	780	1019	792
SLC22A9_3_u	80	189	172	357	309	137	264	242	218	216	272	238	383	407	164	194	243	369	383	407	507	525	287	216	133	128	391	876	507	525	268	104	217	430	426	253
SLC22A9_4_u	225	213	769	743	575	678	554	450	1245	1726	669	588	671	672	234	676	789	1279	671	672	626	573	429	561	119	419	827	1068	626	573	206	393	414	648	429	571
SLC22A9_5_u	243	313	278	229	594	433	349	248	214	213	467	387	419	295	120	350	436	87	419	295	299	215	252	185	68	186	211	294	299	215	99	323	163	66	174	208
SLC22A9_6_u	157	600	600	606	584	382	532	352	265	337	366	216	488	381	146	320	356	780	488	381	494	464	376	415	152	422	513	895	494	464	286	325	574	569	437	378
SLC23A1_1_u	436	124	822	617	672	582	586	529	814	967	620	554	480	572	235	627	564	260	480	572	540	514	412	343	102	291	475	1053	540	514	290	219	452	703	408	446
SLC23A1_2_u	225	453	526	534	771	545	840	713	372	467	452	454	632	572	166	473	489	330	632	572	714	723	552	1255	264	482	1016	1516	714	723	446	928	1000	1158	806	743
SLC23A1_3_u	168	355	515	575	856	430	717	533	568	723	322	424	566	459	216	459	404	204	566	459	490	470	435	420	142	293	532	930	490	470	273	519	381	475	573	496
SLC23A1_4_u	262	428	575	954	1380	1177	810	616	677	867	849	720	819	732	109	573	707	227	819	732	825	799	610	720	212	871	927	1497	825	799	540	816	493	843	1066	842
SLC23A1_5_u	177	679	634	567	463	539	660	506	426	497	656	632	678	619	82	662	688	707	678	619	807	512	777	716	290	403	777	1193	807	512	294	772	545	568	527	583
SLC23A1_6_u	56	144	479	165	303	297	444	361	240	248	197	234	376	376	40	205	168	96	376	376	376	370	384	270	99	234	566	626	376	370	63	74	227	233	313	304
SLC23A2_1_u	392	979	1483	1263	1007	758	972	779	1269	1207	617	542	763	922	449	614	654	1742	763	922	684	876	565	749	220	1613	793	882	684	876	249	497	647	562	462	424
SLC23A2_2_u	133	99	554	374	253	192	236	145	204	134	206	370	278	204	51	167	238	34	278	204	360	307	181	224	90	270	498	467	360	307	51	116	334	78	393	247
SLC23A2_3_u	351	387	986	1390	678	463	851	600	578	539	768	610	899	669	416	552	800	1285	899	669	782	904	827	726	211	453	1211	1670	782	904	835	1140	935	865	738	1030
SLC23A2_4_u	490	466	854	484	775	487	622	443	722	790	595	504	627	637	262	761	822	1050	627	637	619	608	346	414	142	626	676	1212	619	608	304	588	587	610	614	658
SLC23A2_5_u	138	314	201	381	874	1198	630	414	433	499	557	637	709	598	357	603	787	366	709	598	563	682	571	647	224	378	687	791	563	682	204	527	437	726	587	370
SLC23A2_6_u	315	945	1420	1072	626	601	512	414	583	754	695	449	613	548	287	689	807	157	613	548	763	490	438	845	431	789	838	842	763	490	231	328	507	689	459	331
SLC23A3_1_a2	365	283	828	709	810	803	745	565	627	806	556	404	631	453	379	418	528	592	631	453	761	545	454	398	138	436	646	1042	761	545	225	681	371	506	640	485
SLC23A3_2_a2	215	275	319	352	390	928	614	768	606	840	282	251	498	387	125	289	235	337	498	387	467	437	682	370	210	457	554	913	467	437	365	439	368	961	584	385
SLC23A3_3_a2	340	598	330	374	759	794	668	561	363	493	583	580	561	520	59	821	794	299	561	520	621	482	424	310	152	221	406	827	621	482	122	567	145	271	414	398
SLC23A3_4_a2	529	386	864	725	705	1057	781	643	771	993	689	725	808	693	470	604	1021	1462	808	693	799	806	594	721	219	458	984	1310	799	806	333	804	1054	1399	750	923
SLC23A3_5_a2	54	273	45	68	181	122	263	153	64	115	129	105	192	148	14	92	62	43	192	148	144	213	152	155	50	178	338	268	144	213	95	320	346	258	151	138
SLC23A3_6_a2	104	211	269	595	250	295	448	293	520	432	304	261	534	540	105	240	330	586	534	540	565	530	458	849	341	288	1364	1028	565	530	331	489	221	540	688	444
SLC24A1_1_u	129	332	567	1047	571	328	680	537	585	655	386	334	545	449	66	382	406	974	545	449	544	514	580	315	170	406	790	992	544	514	297	430	461	388	623	350
SLC24A1_2_u	178	240	448	486	525	284	383	326	752	1019	515	515	455	363	36	676	661	1034	455	363	450	483	689	488	377	319	552	875	450	483	64	292	228	199	425	378
SLC24A1_3_u	167	130	205	225	196	95	256	165	98	154	140	118	245	180	18	150	138	45	245	180	228	170	139	193	82	208	187	478	228	170	125	185	187	313	151	107
SLC24A1_4_u	124	306	307	586	520	350	223	148	564	566	443	349	426	420	44	321	416	96	426	420	497	625	513	413	112	316	895	1027	497	625	188	277	522	633	669	239
SLC24A1_5_u	304	424	718	278	533	477	539	401	244	291	379	357	585	425	99	252	248	668	585	425	552	513	616	796	214	503	555	788	552	513	308	440	1159	570	400	439
SLC24A1_6_u	141	170	525	303	492	115	371	299	177	202	217	199	454	296	596	134	192	159	454	296	414	433	227	168	97	102	486	574	414	433	151	156	304	173	586	335
SLC24A2_1_u	78	236	1102	1255	832	944	488	374	294	429	444	509	643	582	48	324	475	317	643	582	743	613	798	552	175	341	925	1209	743	613	437	333	726	780	617	704
SLC24A2_2_u	152	396	276	688	393	548	400	340	138	195	276	139	354	330	60	163	164	408	354	330	351	396	228	180	91	309	346	521	351	396	249	383	519	302	294	181
SLC24A2_3_u	468	1157	731	989	1264	1498	938	641	665	648	1163	1002	862	728	87	1050	1013	960	862	728	969	708	571	452	245	533	1306	1647	969	708	444	664	769	554	1290	958
SLC24A2_4_u	261	861	944	1813	648	776	693	396	382	336	518	457	640	662	54	452	449	177	640	662	563	678	456	677	350	719	686	804	563	678	336	913	445	486	549	580
SLC24A2_5_u	79	168	594	621	654	341	524	438	647	866	389	268	611	396	40	256	403	144	611	396	663	678	438	294	132	241	725	1073	663	678	95	317	313	476	537	351
SLC24A2_6_u	702	1144	994	1746	877	1857	620	511	538	845	612	516	810	602	276	441	585	796	810	602	750	755	633	513	261	772	974	1571	750	755	288	592	794	759	934	982
SLC24A3_1_a2	811	928	1783	1337	1629	710	1141	813	1086	1386	931	705	975	979	229	863	802	751	975	979	1259	1133	714	1303	416	946	1107	1582	1259	1133	631	1503	885	1693	974	836
SLC24A3_2_a2	247	436	475	865	1279	818	916	628	548	743	473	389	937	619	151	314	375	250	937	619	869	595	2226	1575	329	1217	1288	1914	869	595	224	757	889	1193	757	591
SLC24A3_3_u	60	146	214	562	163	459	408	240	110	118	210	134	252	216	13	137	183	60	252	216	414	244	160	180	50	112	414	381	414	244	19	121	98	92	243	169
SLC24A3_4_u	203	338	939	579	863	976	868	612	388	569	718	583	992	720	489	598	785	926	992	720	1063	968	945	862	347	544	1319	1834	1063	968	397	920	587	772	963	646
SLC24A3_5_u	123	168	313	484	182	252	336	262	274	549	367	265	388	298	85	239	324	4406	388	298	380	346	436	454	110	193	440	1048	380	346	566	645	718	873	540	333
SLC24A3_6_u	641	1085	318	365	1002	419	675	551	278	282	563	559	731	586	211	507	520	237	731	586	667	632	1567	1129	483	1130	631	873	667	632	209	776	346	637	570	512
SLC24A4_1_u	364	582	1162	840	1043	1019	1040	814	665	794	745	540	824	734	80	524	687	198	824	734	754	872	837	530	272	313	1189	1109	754	872	248	380	501	668	848	684
SLC24A4_2_u	150	794	1196	1132	673	979	499	412	392	356	384	321	546	471	54	353	319	544	546	471	560	572	639	776	190	344	954	1246	560	572	356	659	600	745	559	434
SLC24A4_3_u	402	372	938	671	624	415	350	269	210	331	509	502	567	443	70	609	647	301	567	443	555	642	1638	1144	665	2238	1159	1433	555	642	1340	1579	2109	2463	776	633
SLC24A4_4_u	263	760	365	644	894	795	760	592	422	484	685	460	747	751	42	417	653	668	747	751	760	738	351	476	149	241	788	1355	760	738	183	321	473	521	735	622
SLC24A4_5_u	315	348	921	821	444	1082	683	603	1568	1894	574	506	741	645	216	593	570	2098	741	645	669	650	653	499	230	389	831	1486	669	650	183	429	368	614	594	655
SLC24A4_6_u	249	883	339	316	697	514	613	508	421	467	478	419	527	458	27	410	611	130	527	458	503	438	214	283	149	315	569	608	503	438	46	194	194	220	378	330
SLC24A5_1_u	406	579	568	535	188	475	494	495	315	296	250	223	581	547	154	180	252	154	581	547	724	624	221	428	81	196	549	523	724	624	89	147	175	122	309	248
SLC24A5_2_u	502	601	772	684	397	655	390	304	545	584	452	451	554	455	508	379	512	442	554	455	555	564	381	260	420	505	794	801	555	564	1050	1941	1888	1789	502	617
SLC24A5_3_u	106	86	166	170	343	423	307	223	556	577	297	329	327	266	109	343	344	130	327	266	263	289	197	193	76	129	281	377	263	289	69	63	219	209	341	224
SLC24A5_4_u	658	2420	1037	2411	503	654	648	477	239	367	430	376	733	549	187	557	468	295	733	549	678	671	678	628	250	751	1048	1273	678	671	367	811	1154	1231	591	703
SLC24A5_5_a2	518	609	1146	804	1544	815	839	639	1158	1176	1241	911	891	893	395	1193	1110	612	891	893	731	955	745	695	242	668	749	1229	731	955	249	656	486	649	727	562
SLC24A5_6_a2	396	677	1140	1163	1444	871	1048	832	842	966	895	649	841	679	677	888	873	716	841	679	1138	816	779	862	283	557	2152	2445	1138	816	557	725	905	689	1273	993
SLC25A10_1_a2	393	275	418	964	482	478	389	312	688	1028	445	448	485	387	1308	305	493	4671	485	387	534	503	510	737	156	145	714	1285	534	503	148	153	314	525	438	595
SLC25A10_2_a2	36	104	107	482	211	305	269	247	127	190	174	175	250	247	37	165	203	40	250	247	342	256	233	170	115	114	128	362	342	256	103	32	172	52	189	138
SLC25A10_3_a2	204	381	534	606	676	402	550	384	185	208	362	172	522	569	59	238	168	86	522	569	393	551	563	589	265	221	230	364	393	551	167	137	108	206	305	224
SLC25A10_4_a2	109	504	736	712	431	766	514	430	2448	3139	465	515	499	370	66	636	872	981	499	370	435	384	359	269	110	294	682	1158	435	384	58	385	357	478	483	346
SLC25A10_5_a2	194	971	363	571	711	277	713	523	2639	3239	572	440	732	698	567	494	474	700	732	698	701	760	893	639	367	619	898	1099	701	760	453	546	598	879	648	514
SLC25A10_6_a2	195	466	731	969	331	736	743	561	319	381	483	527	551	564	44	527	496	220	551	564	620	635	402	693	121	384	777	1121	620	635	144	374	1452	1015	588	670
SLC25A11_1_u	173	1043	366	828	380	845	723	535	399	511	451	440	632	475	141	445	461	301	632	475	659	643	501	454	167	315	1006	1169	659	643	293	381	495	651	495	593
SLC25A11_2_u	764	624	364	597	760	626	668	564	586	696	512	412	737	591	932	403	643	909	737	591	607	544	545	283	227	193	607	900	607	544	231	259	233	505	501	335
SLC25A11_3_u	196	518	521	704	671	734	574	396	291	378	345	243	580	376	60	312	286	223	580	376	620	565	859	571	282	688	692	1192	620	565	218	522	265	301	553	591
SLC25A11_4_u	298	366	137	824	715	502	483	390	272	367	381	309	429	511	74	261	274	1018	429	511	392	485	371	536	179	615	527	921	392	485	125	291	349	612	386	267
SLC25A11_5_u	152	82	272	323	168	165	371	286	292	331	260	249	306	256	75	353	322	104	306	256	320	285	304	186	299	135	383	896	320	285	142	140	213	155	299	278
SLC25A11_6_u	103	507	949	1348	906	510	617	612	593	737	668	459	905	712	130	447	576	302	905	712	977	787	641	765	368	736	918	975	977	787	294	343	623	536	701	492
SLC25A1_1_u	405	663	275	291	772	502	748	486	430	476	591	462	633	495	230	362	231	333	633	495	668	610	1650	2553	1168	4065	739	884	668	610	356	769	600	503	964	609
SLC25A12_1_u	177	330	223	497	520	245	456	374	330	406	411	439	439	394	131	282	500	319	439	394	556	482	350	326	87	232	859	1278	556	482	152	766	428	705	619	670
SLC25A12_2_u	277	478	694	780	673	896	764	454	618	888	592	603	527	453	200	847	831	809	527	453	649	678	257	298	172	219	801	742	649	678	296	349	645	642	504	487
SLC25A12_3_u	193	722	581	778	1231	1109	754	640	403	635	607	511	696	579	181	450	469	505	696	579	908	742	498	497	244	398	1545	1847	908	742	341	585	501	1048	1004	758
SLC25A12_4_u	547	911	636	706	728	492	783	623	501	584	881	763	830	650	132	723	948	314	830	650	615	652	555	587	279	408	955	931	615	652	474	796	725	645	736	645
SLC25A12_5_u	344	665	1791	1959	1694	729	1426	916	866	951	1013	752	1016	1137	267	736	818	1040	1016	1137	1281	1546	1760	2200	671	2412	1211	3289	1281	1546	631	1333	2146	1835	1623	1599
SLC25A12_6_u	634	1176	1513	2285	1427	1112	1110	882	679	764	1068	1056	1205	1148	210	1289	1401	485	1205	1148	963	1122	636	1006	205	445	928	1439	963	1122	461	1033	822	836	818	673
SLC25A1_2_u	75	354	747	611	537	355	395	340	169	239	420	335	411	396	22	336	376	781	411	396	457	549	561	510	62	259	634	790	457	549	354	264	313	677	679	627
SLC25A13_1_u	394	375	878	802	770	672	584	414	468	583	492	353	497	499	169	402	439	844	497	499	711	480	350	547	296	209	521	1067	711	480	233	491	595	513	525	309
SLC25A13_2_u	330	943	658	846	568	317	762	520	773	835	631	494	915	785	234	562	672	224	915	785	749	766	649	759	428	929	1065	1970	749	766	626	451	542	570	790	713
SLC25A13_3_u	1093	1700	1650	1710	1700	1675	1677	1249	1913	2189	1635	1363	1897	1504	907	1540	1585	1052	1897	1504	1867	1420	2356	1494	860	2108	2777	3201	1867	1420	998	1440	1631	1326	1952	1639
SLC25A13_4_u	568	850	834	1207	1213	1047	876	669	689	856	613	620	812	674	843	624	619	1269	812	674	756	710	592	437	290	481	1582	1639	756	710	439	664	1069	948	975	925
SLC25A13_5_u	444	1019	798	1999	856	1157	1063	775	607	734	894	745	1127	1043	297	665	950	886	1127	1043	1459	915	2531	653	425	1070	1583	1921	1459	915	351	817	1256	1365	1294	852
SLC25A1_3_u	166	807	275	150	365	670	439	295	167	204	218	192	379	297	243	236	125	304	379	297	357	242	230	174	67	205	242	278	357	242	54	176	97	122	189	129
SLC25A14_1_u	692	1287	2009	1093	972	1037	1195	801	1269	1277	914	800	894	733	818	1186	1004	712	894	733	820	900	591	568	159	390	1042	1446	820	900	199	418	461	641	543	665
SLC25A14_2_u	472	945	960	885	1126	1179	964	856	757	725	774	701	1152	1058	192	706	950	320	1152	1058	948	1081	2298	1413	351	1076	1276	1517	948	1081	1039	2291	2158	1097	1038	753
SLC25A14_3_u	249	787	1247	947	829	950	1020	718	279	259	440	446	833	585	45	332	509	209	833	585	770	760	867	665	232	1005	955	1073	770	760	444	410	475	574	505	582
SLC25A14_4_u	218	417	229	948	689	550	660	496	266	372	450	389	732	502	53	467	394	404	732	502	473	544	724	579	110	695	657	875	473	544	286	405	837	776	672	471
SLC25A14_5_u	172	531	2066	678	1038	861	637	553	427	430	634	498	663	560	83	480	752	216	663	560	673	529	1086	1271	817	1977	954	1335	673	529	762	1870	1863	1652	565	619
SLC25A14_6_u	199	1121	703	895	1076	944	770	581	533	876	545	384	586	616	1030	491	383	5297	586	616	690	671	771	847	308	636	1207	2228	690	671	502	843	866	1411	973	876
SLC25A1_4_u	295	873	274	858	763	542	874	732	397	625	489	364	595	480	192	408	423	516	595	480	579	558	588	376	236	492	1021	1406	579	558	311	601	425	562	759	522
SLC25A15_1_u	273	748	349	450	354	454	557	314	151	235	259	224	426	395	32	305	212	73	426	395	266	330	512	337	107	269	573	848	266	330	187	554	468	518	488	279
SLC25A15_2_u	276	854	1063	1030	857	525	690	470	421	493	532	399	690	435	142	443	530	252	690	435	624	561	558	403	213	475	842	1042	624	561	147	449	337	976	630	636
SLC25A15_3_u	324	486	1020	1178	768	552	696	481	295	317	459	340	561	432	89	323	319	172	561	432	636	642	475	451	217	475	790	740	636	642	485	502	394	657	575	468
SLC25A15_4_u	138	267	324	271	194	345	227	138	325	489	199	161	222	195	315	233	325	2579	222	195	186	172	185	132	66	83	97	453	186	172	30	129	183	253	136	135
SLC25A15_5_u	149	906	338	228	722	279	338	286	559	507	418	331	414	458	20	388	453	142	414	458	394	454	245	332	89	626	321	497	394	454	89	205	390	215	315	253
SLC25A15_6_u	463	394	725	1554	517	428	384	294	354	736	536	318	607	381	254	431	394	5586	607	381	784	668	501	453	155	324	786	1328	784	668	172	545	410	833	665	638
SLC25A1_5_u	356	338	271	203	676	252	488	363	358	348	362	264	660	512	43	285	195	111	660	512	563	517	395	312	70	179	269	487	563	517	51	272	275	174	376	191
SLC25A16_1_u	118	708	1031	766	513	759	598	446	371	505	564	425	611	459	50	551	660	1342	611	459	600	594	394	271	69	233	763	1089	600	594	222	180	330	412	563	500
SLC25A16_2_u	81	237	322	158	655	556	639	445	225	237	447	440	512	516	49	464	613	337	512	516	566	448	351	442	148	340	412	556	566	448	100	318	391	372	329	336
SLC25A16_3_u	101	292	948	820	398	546	467	369	183	220	357	297	578	481	53	293	347	123	578	481	461	516	398	382	90	329	662	635	461	516	75	217	217	296	384	400
SLC25A16_4_u	53	137	610	229	185	504	503	315	148	226	233	253	424	351	48	168	280	48	424	351	459	470	448	312	156	204	501	503	459	470	109	259	168	375	448	240
SLC25A16_5_u	224	624	856	4273	813	577	493	331	312	505	471	348	643	546	79	344	387	279	643	546	688	652	332	666	184	298	1179	1379	688	652	216	423	214	851	1026	784
SLC25A16_6_u	336	276	1206	1380	684	819	646	469	712	1047	741	741	1189	952	427	546	755	630	1189	952	850	1015	821	570	250	694	1230	1736	850	1015	650	1125	1364	775	834	658
SLC25A1_6_u	227	833	562	333	832	1233	712	532	534	776	642	784	785	726	122	519	396	586	785	726	868	947	3874	2820	1069	3969	685	1205	868	947	519	943	1340	790	852	1029
SLC25A17_10_u	164	468	187	184	280	219	536	398	382	340	243	315	347	433	24	267	275	74	347	433	297	326	234	234	82	127	455	630	297	326	45	169	152	197	481	234
SLC25A17_11_u	409	288	397	895	491	727	732	503	446	579	856	614	565	412	353	1102	1126	1071	565	412	779	593	313	587	195	324	691	976	779	593	180	230	284	311	636	589
SLC25A17_12_u	100	333	70	328	507	324	228	262	305	386	335	163	271	224	75	252	185	107	271	224	331	199	533	380	149	270	304	320	331	199	230	589	276	156	269	329
SLC25A17_1_u	295	636	492	952	579	579	666	476	625	865	765	603	810	734	183	365	515	270	810	734	1009	816	883	677	215	552	1337	1816	1009	816	241	669	523	592	891	738
SLC25A17_2_u	627	516	424	796	961	509	1005	780	577	604	676	509	779	710	78	515	478	248	779	710	1001	789	855	558	237	635	1170	2262	1001	789	296	772	528	603	1027	702
SLC25A17_3_u	539	497	907	1149	1141	466	555	419	595	832	622	507	618	556	1251	574	739	4820	618	556	640	486	391	461	201	529	835	1008	640	486	344	209	394	669	460	363
SLC25A17_4_u	195	319	814	404	683	477	413	251	192	287	453	342	606	481	104	386	394	238	606	481	488	476	340	292	406	212	515	608	488	476	315	264	268	270	587	412
SLC25A17_5_u	358	732	1109	595	1056	1357	745	579	636	704	724	620	936	716	321	433	736	683	936	716	1024	700	737	395	274	378	987	1173	1024	700	222	490	345	359	846	518
SLC25A17_6_u	147	428	456	512	540	486	446	363	587	669	532	469	522	449	193	517	499	167	522	449	493	588	805	998	142	385	956	1151	493	588	185	651	571	355	813	468
SLC25A17_7_u	105	299	109	687	549	571	352	248	162	295	453	272	651	572	69	431	346	255	651	572	567	459	520	439	154	327	584	497	567	459	172	316	150	323	439	390
SLC25A17_8_u	162	709	1288	1339	1042	1741	941	671	793	841	878	616	916	734	119	628	613	711	916	734	626	924	647	718	146	561	1057	1033	626	924	341	322	517	611	652	709
SLC25A17_9_u	240	544	480	475	429	733	510	453	301	391	594	542	700	545	92	639	649	177	700	545	579	625	328	364	141	296	825	1354	579	625	180	183	609	554	608	590
SLC25A18_1_a2	241	225	365	162	256	290	287	141	317	321	224	221	385	252	214	159	227	220	385	252	447	412	365	300	203	163	376	423	447	412	241	382	228	394	403	355
SLC25A18_2_a2	190	295	400	319	475	583	418	313	414	405	512	453	491	494	135	547	541	528	491	494	520	594	842	1240	474	971	653	1114	520	594	1139	1984	2302	1285	586	471
SLC25A18_3_a2	99	214	583	243	558	467	601	348	216	227	377	402	655	628	59	338	531	212	655	628	807	660	1260	650	142	434	746	775	807	660	299	492	259	553	622	742
SLC25A18_4_a2	119	388	397	426	411	320	395	290	234	215	320	221	411	360	120	248	252	183	411	360	483	409	725	506	130	221	757	860	483	409	347	418	751	1035	583	479
SLC25A18_5_a2	97	85	472	324	438	291	515	334	147	194	356	279	404	425	58	207	217	286	404	425	488	468	657	485	76	102	521	849	488	468	246	237	555	699	438	315
SLC25A18_6_a2	276	344	439	416	555	384	756	594	748	795	418	385	558	534	59	339	339	172	558	534	552	538	362	409	171	236	1065	1081	552	538	249	727	607	476	536	529
SLC25A19_1_u	32	85	36	83	191	158	419	274	61	46	45	45	245	189	12	28	32	19	245	189	335	287	140	235	28	108	47	191	335	287	14	61	42	74	63	31
SLC25A19_2_u	243	390	368	374	393	701	703	592	466	396	571	485	748	641	152	564	606	696	748	641	624	741	697	602	258	496	1090	1450	624	741	349	861	923	645	959	747
SLC25A19_3_u	31	138	174	139	222	159	306	225	289	354	247	167	316	257	51	208	183	139	316	257	176	312	99	156	94	112	471	731	176	312	165	220	353	490	356	452
SLC25A19_4_u	260	490	697	1339	770	346	661	498	392	379	477	405	621	620	75	494	385	590	621	620	687	722	466	926	105	368	934	1193	687	722	364	557	731	932	828	599
SLC25A19_5_u	59	105	156	364	130	256	372	322	188	201	242	224	442	362	23	124	222	206	442	362	417	339	506	386	269	182	459	345	417	339	95	179	141	187	301	217
SLC25A19_6_u	634	441	315	454	567	440	556	447	314	365	484	290	510	497	156	243	213	149	510	497	490	538	504	751	506	295	331	599	490	538	216	341	299	302	471	371
SLC25A1P5_1_a2	1195	1898	663	1085	542	829	818	619	414	442	654	511	875	695	301	444	456	178	875	695	986	924	611	715	196	473	1256	1388	986	924	332	586	337	449	859	760
SLC25A1P5_2_a2	817	1685	500	1015	487	323	427	390	125	249	408	361	510	389	248	303	323	188	510	389	452	601	708	403	490	465	586	1058	452	601	344	662	518	687	597	682
SLC25A1P5_3_a2	477	618	1048	1390	954	715	925	5111	671	837	664	405	776	644	105	648	570	341	776	644	993	769	1744	1043	649	2026	1339	1264	993	769	1221	1835	2112	3286	715	782
SLC25A1P5_4_a2	310	521	304	255	209	345	420	304	94	171	212	147	340	293	21	272	140	64	340	293	317	512	267	258	93	294	237	554	317	512	44	283	146	102	314	300
SLC25A1P5_5_a2	544	1998	785	1001	381	597	628	496	428	567	371	375	616	688	49	439	449	423	616	688	600	628	355	521	209	446	579	1098	600	628	147	620	295	347	486	586
SLC25A1P5_6_a2	772	2140	1417	2287	1104	840	1003	753	646	770	880	719	866	877	82	1025	916	213	866	877	749	1038	967	1117	287	684	892	1088	749	1038	376	701	547	1330	743	542
SLC25A20_1_u	1126	980	1427	1714	1226	1673	1262	828	1042	1269	1112	992	1130	1020	204	1172	1282	2052	1130	1020	1115	1109	932	809	566	962	2092	2697	1115	1109	856	2042	1216	1777	1278	1167
SLC25A20_2_u	107	268	853	684	419	579	487	311	527	456	688	575	653	520	167	784	647	245	653	520	544	443	462	580	140	498	1062	983	544	443	182	305	415	487	461	691
SLC25A20_3_u	155	179	884	531	599	536	556	447	380	441	535	482	732	633	68	467	562	85	732	633	676	640	430	362	129	257	722	759	676	640	73	388	191	207	455	602
SLC25A20_4_u	140	83	68	169	357	320	244	259	110	146	185	203	242	161	44	162	295	288	242	161	361	198	219	160	42	167	462	599	361	198	144	188	339	222	358	333
SLC25A20_5_u	93	618	349	690	797	774	630	583	1827	2198	763	657	660	621	381	738	864	3078	660	621	629	587	524	1019	264	712	625	1003	629	587	138	238	436	991	532	351
SLC25A20_6_u	52	163	301	166	167	80	266	206	158	158	184	153	289	238	13	134	168	197	289	238	157	155	150	276	84	419	263	199	157	155	183	615	588	290	217	223
SLC25A21_1_u	351	779	1822	1491	1164	1178	638	539	764	835	772	575	1002	811	186	863	715	827	1002	811	1290	1234	977	882	235	489	1692	1900	1290	1234	479	751	769	921	1252	968
SLC25A21_2_u	579	326	268	542	388	363	445	345	178	247	388	348	593	466	43	379	415	178	593	466	616	504	523	289	152	626	705	671	616	504	98	461	186	171	543	490
SLC25A21_3_u	170	430	405	145	475	625	423	281	150	213	346	271	394	407	61	402	329	151	394	407	402	423	599	500	190	1102	385	612	402	423	185	390	246	192	501	316
SLC25A21_4_u	20	384	293	63	349	103	179	125	194	184	175	125	332	304	8	162	114	90	332	304	264	258	132	125	27	154	194	813	264	258	11	197	89	124	242	260
SLC25A21_5_u	338	494	1664	1887	1333	1177	989	711	1106	1392	774	659	929	860	644	961	813	458	929	860	1052	798	674	508	363	560	1007	1579	1052	798	297	1065	759	890	820	712
SLC25A21_6_u	59	746	408	292	353	788	453	376	475	598	343	373	407	347	106	315	335	160	407	347	442	406	306	349	83	242	471	377	442	406	212	286	443	420	382	294
SLC25A2_1_a2	496	494	1418	1076	890	843	755	546	533	615	449	475	563	529	73	422	535	1097	563	529	899	789	1144	1391	820	1487	1138	1704	899	789	1303	2228	2250	2250	888	839
SLC25A22_1_u	273	680	460	375	480	674	593	447	471	586	523	415	533	399	43	461	458	489	533	399	418	468	334	247	158	230	539	699	418	468	189	315	327	245	264	486
SLC25A22_2_u	107	339	424	552	413	427	703	515	376	398	254	299	351	286	25	240	302	283	351	286	476	350	356	261	126	246	395	458	476	350	117	185	194	293	188	173
SLC25A22_3_u	245	708	450	350	820	746	969	766	468	486	617	569	703	713	53	481	626	716	703	713	796	638	801	554	375	878	800	1134	796	638	556	572	557	1109	745	479
SLC25A22_4_u	420	176	149	98	370	457	551	394	320	394	321	287	354	333	118	220	204	143	354	333	361	374	227	190	97	111	518	736	361	374	147	149	148	351	313	439
SLC25A22_5_u	85	387	784	819	435	429	381	237	561	659	425	359	497	416	243	403	533	212	497	416	680	428	588	525	278	435	645	599	680	428	288	335	274	297	496	387
SLC25A22_6_u	30	200	694	90	635	553	555	450	115	116	252	289	494	332	19	258	234	64	494	332	431	433	337	277	83	243	571	675	431	433	69	107	144	310	293	256
SLC25A2_2_a2	124	415	728	1203	695	858	589	495	723	845	684	624	575	508	29	736	879	516	575	508	449	637	299	379	73	266	561	858	449	637	128	419	146	416	367	473
SLC25A23_1_u	163	492	161	191	488	366	451	353	177	213	357	196	380	346	111	219	258	96	380	346	317	415	177	282	111	165	426	464	317	415	56	225	110	145	287	121
SLC25A23_2_u	113	178	715	333	284	612	413	283	158	161	184	145	259	236	46	148	228	294	259	236	227	241	92	110	76	54	198	305	227	241	118	173	109	231	194	109
SLC25A23_3_u	220	274	353	260	160	372	588	426	153	240	289	244	475	501	52	272	320	461	475	501	439	553	399	401	70	205	449	706	439	553	61	310	161	165	362	300
SLC25A23_4_u	1221	667	254	966	940	1060	1105	737	310	325	505	429	973	704	100	398	532	572	973	704	852	879	594	567	234	532	777	892	852	879	235	418	427	275	568	490
SLC25A23_5_u	558	688	412	557	1366	595	794	609	429	364	513	420	691	615	45	370	456	474	691	615	779	694	437	319	140	244	936	1591	779	694	271	555	460	586	933	519
SLC25A23_6_u	277	619	996	841	464	622	784	543	444	472	445	316	591	660	81	576	479	197	591	660	638	821	437	513	145	275	693	1175	638	821	159	282	348	441	537	658
SLC25A2_3_a2	316	231	208	591	375	333	395	319	246	352	280	168	388	221	163	251	267	228	388	221	427	339	302	284	137	188	769	851	427	339	138	293	347	343	812	427
SLC25A24_1_u	427	338	396	515	408	411	449	393	595	623	653	506	805	622	244	406	656	244	805	622	749	691	886	1305	267	362	1199	853	749	691	468	732	783	638	656	491
SLC25A24_2_u	147	650	652	342	976	546	653	469	559	609	688	511	507	419	168	586	642	224	507	419	596	626	496	323	196	315	589	748	596	626	177	239	392	378	492	386
SLC25A24_3_u	215	728	632	573	848	1033	679	504	493	635	774	461	723	526	144	547	478	547	723	526	712	776	1543	1211	392	836	1843	2000	712	776	853	1040	1530	1163	1315	1080
SLC25A24_4_u	122	596	327	403	319	371	328	179	1171	1253	1248	951	486	384	32	1936	1656	999	486	384	532	448	291	299	145	350	577	725	532	448	73	250	249	325	453	323
SLC25A24_5_u	58	112	150	151	99	108	57	32	423	392	355	332	240	131	17	316	604	118	240	131	166	145	208	125	81	604	139	388	166	145	605	787	1309	1243	147	133
SLC25A24_6_u	276	819	850	1695	727	1465	650	463	321	367	551	515	928	861	104	278	471	381	928	861	959	724	821	727	198	383	1042	1098	959	724	253	382	426	411	835	565
SLC25A2_4_a2	190	810	316	955	857	655	724	601	537	754	526	348	812	550	57	502	562	719	812	550	555	557	1049	565	139	341	977	1423	555	557	225	1063	371	777	579	560
SLC25A25_1_u	232	288	501	697	524	489	452	385	264	358	400	290	494	398	73	257	257	537	494	398	595	454	401	411	109	290	621	867	595	454	98	244	365	378	452	417
SLC25A25_2_u	395	791	964	751	399	386	773	574	251	275	326	296	478	359	129	351	436	257	478	359	459	428	431	290	78	278	800	623	459	428	201	351	317	200	462	377
SLC25A25_3_u	16	118	307	302	64	128	181	254	86	81	220	193	211	179	8	266	188	105	211	179	237	192	120	185	81	101	145	189	237	192	25	149	74	78	89	101
SLC25A25_4_u	409	799	652	885	675	609	689	471	691	854	439	309	558	468	197	365	448	444	558	468	507	464	440	341	183	320	493	621	507	464	172	349	307	266	367	271
SLC25A25_5_u	230	460	655	1037	860	563	684	468	507	763	394	300	571	344	479	423	370	1059	571	344	645	572	767	438	137	1302	623	1125	645	572	248	580	491	384	493	464
SLC25A25_6_u	263	730	844	585	528	443	410	344	260	276	336	256	386	324	64	274	196	363	386	324	443	304	329	228	65	107	378	460	443	304	102	169	128	144	365	312
SLC25A2_5_a2	170	664	488	809	727	488	575	390	276	318	497	325	531	448	100	475	339	634	531	448	507	529	384	394	160	263	815	1033	507	529	374	559	719	522	483	367
SLC25A26_1_u	457	559	1024	892	1426	1099	780	636	357	665	600	438	803	790	153	455	591	207	803	790	957	815	952	712	425	1400	1198	2195	957	815	304	532	811	994	989	609
SLC25A26_2_u	73	87	51	384	136	192	322	262	264	318	122	138	214	187	36	143	147	130	214	187	311	228	250	149	62	205	650	622	311	228	29	162	188	265	335	243
SLC25A26_3_u	29	13	25	221	98	165	182	120	174	178	94	116	214	171	9	89	84	230	214	171	328	240	148	103	34	84	239	410	328	240	72	34	43	87	210	167
SLC25A26_4_u	37	155	281	244	201	506	272	213	189	237	188	133	316	335	23	122	143	75	316	335	332	318	166	239	83	334	687	590	332	318	247	148	294	335	348	304
SLC25A26_5_u	67	101	136	73	248	416	205	189	297	469	254	131	438	317	44	222	170	56	438	317	415	456	172	315	51	182	286	543	415	456	88	510	314	492	269	195
SLC25A26_6_u	124	240	615	621	465	420	859	596	878	963	875	729	971	869	268	647	807	939	971	869	923	879	688	749	206	456	1234	1286	923	879	175	456	546	807	712	468
SLC25A2_6_a2	380	492	645	659	560	208	441	347	1384	1424	749	508	670	383	97	756	760	761	670	383	607	424	420	509	116	292	568	855	607	424	162	237	327	386	510	416
SLC25A27_1_u	189	627	334	209	278	226	298	242	240	257	323	253	457	404	120	307	377	120	457	404	437	364	348	477	272	391	738	836	437	364	179	287	362	288	323	280
SLC25A27_2_u	115	108	169	325	381	385	391	336	261	323	196	159	295	318	53	120	156	87	295	318	409	426	294	437	67	222	515	740	409	426	101	190	89	196	461	392
SLC25A27_3_u	476	554	1481	1277	694	937	799	578	588	683	596	393	698	561	150	312	486	540	698	561	653	612	540	365	116	236	1347	2212	653	612	164	318	366	342	973	711
SLC25A27_4_u	401	1097	943	253	736	687	556	555	310	400	456	393	593	539	128	380	428	173	593	539	984	701	720	1095	414	513	927	1422	984	701	406	941	845	1005	871	556
SLC25A27_5_u	217	1097	1096	786	1091	779	945	829	978	1063	857	782	1294	1035	770	787	1088	326	1294	1035	1338	1076	2401	1455	797	1389	1418	1943	1338	1076	792	1463	2170	1418	1055	909
SLC25A27_6_u	60	59	561	312	301	220	212	179	289	397	258	186	333	372	14	173	302	111	333	372	399	395	256	398	59	180	349	629	399	395	91	108	344	188	391	280
SLC25A28_1_u	219	829	381	530	237	571	471	430	260	381	346	375	559	369	938	370	243	972	559	369	435	403	413	191	185	263	536	533	435	403	215	225	178	200	541	283
SLC25A28_2_u	187	182	194	398	303	302	699	584	519	699	709	548	762	700	91	582	598	445	762	700	747	720	362	296	62	192	895	1032	747	720	190	320	175	298	500	734
SLC25A28_3_u	69	72	241	253	259	131	312	245	433	533	535	261	358	347	184	414	377	163	358	347	286	326	288	213	81	85	201	489	286	326	105	200	177	196	262	231
SLC25A28_4_u	115	211	159	156	517	321	436	308	177	186	228	275	297	268	25	154	211	113	297	268	313	305	214	213	47	108	336	384	313	305	35	186	350	226	238	217
SLC25A28_5_u	118	368	967	685	822	264	621	464	529	539	482	356	557	418	200	476	473	247	557	418	534	558	470	335	132	520	672	864	534	558	245	361	479	468	373	393
SLC25A28_6_u	97	178	671	474	706	603	674	512	325	358	371	427	661	538	21	304	477	103	661	538	755	579	445	402	117	306	662	915	755	579	118	432	403	411	581	599
SLC25A29_1_a2	96	125	190	318	336	323	431	288	197	190	286	202	242	244	11	204	301	147	242	244	230	268	239	586	42	53	315	335	230	268	85	91	161	77	277	186
SLC25A29_2_a2	313	256	458	663	761	869	817	791	203	230	641	583	627	654	175	552	633	354	627	654	674	700	586	579	176	454	649	701	674	700	163	263	402	427	535	457
SLC25A29_3_a2	222	578	460	751	769	862	827	627	575	692	751	692	804	452	53	689	811	471	804	452	733	579	479	311	156	313	676	1197	733	579	164	386	393	333	581	541
SLC25A29_4_a2	287	335	188	120	208	216	331	242	173	230	230	204	342	339	357	157	192	153	342	339	302	331	737	1084	522	1088	467	295	302	331	94	369	464	244	534	124
SLC25A29_5_a2	152	138	423	651	349	481	266	248	182	299	159	163	234	359	31	101	147	338	234	359	288	412	116	272	42	68	143	398	288	412	111	84	78	230	187	218
SLC25A29_6_a2	132	317	219	549	824	235	572	490	324	373	385	375	517	359	333	471	344	396	517	359	530	523	491	333	143	404	328	500	530	523	99	177	182	177	508	345
SLC25A30_1_u	274	358	760	981	376	530	658	450	554	574	466	321	470	584	78	409	482	307	470	584	549	510	291	369	88	181	575	829	549	510	108	284	565	403	462	439
SLC25A30_2_u	162	203	150	624	493	483	506	339	216	337	291	269	404	388	28	186	140	415	404	388	456	516	262	453	220	376	699	967	456	516	185	374	607	563	514	496
SLC25A30_3_u	437	788	1093	1183	395	962	680	510	720	822	742	776	913	1071	52	681	1047	416	913	1071	923	1084	567	959	180	841	2111	3655	923	1084	197	751	641	546	1436	1525
SLC25A30_4_u	343	1457	944	1087	1087	709	866	703	462	506	442	370	687	644	86	332	387	403	687	644	678	598	339	456	269	348	998	1436	678	598	349	273	281	362	466	500
SLC25A30_5_u	234	885	731	672	733	742	778	588	438	414	648	538	662	522	33	657	550	281	662	522	624	623	471	438	152	298	714	1181	624	623	212	592	520	593	863	538
SLC25A30_6_u	271	551	297	795	450	591	617	406	276	411	344	285	521	487	52	235	276	112	521	487	661	517	672	363	140	342	571	988	661	517	360	631	478	357	618	441
SLC25A31_1_u	279	780	892	1488	815	1043	964	731	478	618	526	571	1026	860	87	466	536	805	1026	860	1088	1085	3037	2902	836	1248	1406	1853	1088	1085	437	1100	1451	2319	763	848
SLC25A31_2_u	491	584	281	384	609	528	673	506	396	592	661	611	624	477	161	441	698	245	624	477	639	441	866	575	375	949	816	1309	639	441	417	1366	1835	1501	646	518
SLC25A31_3_u	96	351	233	164	477	644	475	425	236	207	306	229	482	316	41	265	293	110	482	316	487	361	323	217	99	131	468	393	487	361	81	255	232	267	475	245
SLC25A31_4_u	224	354	322	877	1096	491	580	450	345	462	466	292	587	546	145	298	397	389	587	546	695	696	554	510	322	472	1260	1586	695	696	521	1175	1184	873	755	575
SLC25A31_5_u	208	322	1120	2470	817	1296	1054	685	691	998	794	785	956	770	113	868	869	394	956	770	925	1055	1218	1029	243	769	924	1404	925	1055	301	589	542	714	677	815
SLC25A31_6_u	355	438	516	1662	1170	1032	937	812	589	833	860	681	1086	724	853	399	582	614	1086	724	1039	834	789	922	265	578	1253	2459	1039	834	561	1014	743	1322	1094	719
SLC25A3_1_u	84	286	671	586	489	308	722	511	340	445	406	319	463	404	97	423	331	413	463	404	398	402	410	448	145	599	569	649	398	402	143	377	852	314	439	288
SLC25A32_1_u	141	188	455	838	495	509	391	320	1132	1193	361	385	446	428	207	325	407	129	446	428	578	516	357	241	87	186	573	1018	578	516	102	127	148	270	588	346
SLC25A32_2_u	180	418	224	504	585	788	485	402	1472	1798	595	579	578	544	159	738	663	138	578	544	520	509	266	258	108	156	398	511	520	509	53	191	222	220	310	259
SLC25A32_3_u	976	593	481	991	703	875	660	615	203	287	382	270	447	366	81	235	282	477	447	366	477	474	675	392	192	633	744	764	477	474	239	508	566	727	514	330
SLC25A32_4_u	147	528	692	940	812	559	614	512	252	435	375	322	799	560	73	293	341	1560	799	560	741	814	690	626	280	351	975	1187	741	814	286	532	783	656	710	646
SLC25A32_5_u	598	808	2321	1193	1268	1296	1097	857	706	712	948	1258	1198	1086	360	957	915	907	1198	1086	1208	1142	2814	2216	2496	2845	1820	2536	1208	1142	1155	1879	2544	1608	1184	1701
SLC25A32_6_a2	219	178	251	153	335	557	698	442	278	391	221	217	523	634	241	209	119	161	523	634	644	797	369	704	258	268	528	652	644	797	507	507	464	878	521	322
SLC25A3_2_u	9	77	27	239	145	40	362	254	87	128	127	82	204	176	9	55	64	70	204	176	209	238	181	110	76	83	167	314	209	238	93	108	152	215	168	124
SLC25A33_1_u	210	418	547	912	877	544	528	439	246	274	467	389	657	576	55	378	386	783	657	576	523	715	475	425	78	316	658	846	523	715	166	481	394	361	680	332
SLC25A33_2_m2	230	536	576	468	554	662	571	418	372	293	352	255	621	508	85	282	294	296	621	508	648	720	500	425	160	333	758	940	648	720	110	475	250	353	473	546
SLC25A33_3_m2	496	272	430	248	344	949	566	410	182	173	295	295	403	248	23	205	270	110	403	248	380	411	655	367	141	315	713	915	380	411	121	326	187	195	536	366
SLC25A33_4_u	141	375	346	618	362	669	493	350	357	429	396	382	516	398	436	448	305	428	516	398	548	474	334	242	159	347	590	803	548	474	300	281	242	549	502	486
SLC25A33_5_u	143	404	1740	1321	1341	896	639	460	1754	2188	1301	1582	1032	701	783	1835	2457	3469	1032	701	995	674	999	409	211	622	1310	1529	995	674	305	528	650	600	861	625
SLC25A33_6_u	1012	922	674	871	653	412	647	470	896	1190	741	509	604	773	1206	613	598	3262	604	773	895	970	679	890	349	386	1540	2256	895	970	488	799	1161	1568	1321	769
SLC25A3_3_u	22	246	360	354	525	268	477	363	311	432	343	290	485	524	207	190	246	191	485	524	530	577	352	385	130	561	568	463	530	577	99	186	233	247	307	363
SLC25A34_1_a2	132	249	713	855	229	502	602	415	251	325	210	215	334	363	69	250	204	143	334	363	424	415	662	701	389	1483	633	1037	424	415	548	1260	548	1080	569	559
SLC25A34_2_a2	177	478	656	584	818	941	770	508	595	889	654	540	632	541	69	845	773	906	632	541	657	687	794	585	279	515	1101	1645	657	687	397	802	527	663	811	735
SLC25A34_3_a2	284	804	814	1127	917	639	1023	784	841	1129	598	544	699	563	845	571	709	1858	699	563	786	625	399	429	180	1339	1015	1411	786	625	448	820	783	834	787	701
SLC25A34_4_a2	473	796	586	551	577	572	912	589	620	903	531	422	842	593	805	573	550	629	842	593	725	692	2306	1947	1231	3281	993	1435	725	692	1211	2946	3731	2364	745	762
SLC25A34_5_a2	486	413	593	507	353	358	621	478	717	845	474	389	590	674	238	403	575	692	590	674	618	585	513	490	147	305	477	1240	618	585	160	305	284	311	510	324
SLC25A34_6_u	155	391	384	320	345	467	565	439	714	692	526	583	501	573	46	586	686	334	501	573	463	434	417	512	139	253	561	773	463	434	292	275	313	596	463	299
SLC25A3_4_u	21	61	452	416	132	112	329	257	667	682	283	210	470	370	99	172	244	216	470	370	492	443	354	306	155	196	574	618	492	443	154	215	234	240	440	352
SLC25A35_1_u	304	797	473	310	513	659	629	525	303	404	315	314	445	336	184	193	288	127	445	336	462	392	352	328	88	262	482	1117	462	392	156	288	266	268	482	543
SLC25A35_2_u	192	354	364	948	917	464	646	525	623	791	483	338	653	801	829	338	486	1203	653	801	857	937	694	684	308	500	1101	1486	857	937	177	369	468	400	791	569
SLC25A35_3_u	212	387	377	772	695	402	534	332	252	252	457	421	447	429	51	341	352	224	447	429	473	518	1681	1886	932	1915	475	733	473	518	303	350	259	306	960	470
SLC25A35_4_u	334	728	1510	605	589	717	856	636	1675	1614	883	791	940	945	108	1040	874	875	940	945	874	775	862	727	201	925	1283	1307	874	775	473	757	465	569	957	839
SLC25A35_5_u	136	342	280	307	525	148	469	385	180	218	333	220	376	324	32	266	210	705	376	324	368	324	238	202	88	228	532	758	368	324	329	272	988	445	408	332
SLC25A35_6_u	277	370	1018	1108	635	941	732	568	556	708	394	338	447	451	94	320	439	194	447	451	508	551	512	374	215	313	760	1089	508	551	378	351	545	641	476	525
SLC25A3_5_u	16	83	122	32	237	39	253	203	376	260	174	142	338	191	123	199	150	242	338	191	485	269	635	292	152	310	251	327	485	269	53	200	249	157	271	143
SLC25A36_1_u	380	353	1571	588	733	635	745	507	388	507	539	481	679	564	83	362	487	1082	679	564	752	687	639	531	203	439	850	1148	752	687	519	890	798	1014	716	706
SLC25A36_2_u	203	667	431	420	496	380	464	317	308	297	318	274	331	290	55	230	244	495	331	290	324	305	290	252	123	197	310	728	324	305	139	288	193	361	304	319
SLC25A36_3_u	137	335	344	773	574	466	580	423	301	338	362	255	461	314	38	166	223	145	461	314	526	455	385	404	138	240	581	655	526	455	189	169	273	491	539	462
SLC25A36_4_u	158	275	488	363	544	421	368	329	191	194	604	313	488	407	395	718	516	410	488	407	473	362	316	255	96	156	698	644	473	362	156	136	174	450	437	283
SLC25A36_5_u	177	268	514	725	435	463	516	290	886	1054	635	709	633	584	100	604	857	448	633	584	529	687	792	528	260	1129	667	1350	529	687	199	601	436	819	765	466
SLC25A36_6_u	457	600	826	593	934	660	659	484	511	506	826	689	781	726	325	590	950	653	781	726	888	862	956	443	322	524	1025	1253	888	862	346	613	736	493	804	514
SLC25A3_6_u	229	80	72	218	199	143	447	354	276	385	237	144	418	380	41	142	161	71	418	380	506	357	433	325	116	206	600	473	506	357	203	178	260	345	293	302
SLC25A37_1_u	12	151	70	106	177	140	255	202	72	109	176	223	250	234	192	122	171	165	250	234	243	227	122	133	41	56	228	370	243	227	111	306	108	158	196	193
SLC25A37_2_u	150	163	537	681	249	468	443	356	350	717	427	383	472	375	1297	526	596	7334	472	375	406	433	482	497	244	330	460	1163	406	433	150	260	191	483	475	325
SLC25A37_3_u	112	384	452	824	359	422	600	563	281	338	323	228	433	277	87	217	238	1332	433	277	450	416	382	155	123	124	604	1147	450	416	184	258	224	205	347	373
SLC25A37_4_u	365	1034	884	691	1146	1271	856	868	397	498	488	383	674	587	194	537	431	643	674	587	643	632	626	493	218	567	773	903	643	632	451	307	374	463	759	381
SLC25A37_5_u	127	334	509	608	1026	852	988	643	495	556	668	557	761	647	224	623	445	629	761	647	790	818	906	629	256	605	1406	1542	790	818	132	797	533	954	1090	876
SLC25A37_6_u	285	1258	342	568	503	488	810	593	516	518	443	360	728	590	189	508	395	1242	728	590	837	629	478	361	148	230	698	1112	837	629	233	354	397	330	607	512
SLC25A38_1_u	104	172	280	444	531	302	224	174	671	771	281	313	410	375	56	272	343	164	410	375	381	391	475	311	219	666	566	904	381	391	184	468	1179	435	306	299
SLC25A38_2_u	672	1478	1377	991	1793	1339	1281	975	703	673	827	614	1160	929	98	685	776	1708	1160	929	1265	1230	1082	1099	390	452	1523	1839	1265	1230	503	747	809	610	1124	981
SLC25A38_3_u	290	1515	1497	1425	1293	796	821	738	677	626	719	451	892	667	94	729	628	357	892	667	1175	922	609	573	177	524	1506	1863	1175	922	663	657	1206	1971	887	602
SLC25A38_4_u	90	574	441	797	753	915	522	406	826	1061	631	454	573	466	145	405	557	2284	573	466	505	511	327	374	83	170	361	810	505	511	61	184	244	382	333	361
SLC25A38_5_u	231	808	471	1333	1157	1043	719	492	438	534	702	730	797	539	82	684	674	378	797	539	867	660	1264	539	149	1053	877	1461	867	660	185	429	727	1746	875	733
SLC25A38_6_u	497	861	501	1088	448	675	612	423	792	971	494	425	639	684	213	430	377	1493	639	684	621	568	478	787	243	594	897	1318	621	568	214	448	761	929	447	578
SLC25A39_1_u	151	436	966	1133	648	736	771	577	257	346	473	377	706	595	153	337	401	310	706	595	732	649	386	386	210	438	1049	1220	732	649	196	237	349	596	760	626
SLC25A39_2_u	213	520	219	383	735	239	592	483	271	332	653	568	642	451	61	649	774	1121	642	451	569	425	802	826	535	1106	683	1295	569	425	624	746	628	682	682	432
SLC25A39_3_u	140	254	386	513	315	383	581	401	682	1144	456	491	554	456	52	436	654	1934	554	456	532	481	397	407	111	263	454	1333	532	481	339	481	247	527	370	415
SLC25A39_4_u	336	333	584	613	503	568	444	360	325	405	541	419	604	615	156	300	517	384	604	615	554	726	1078	834	347	387	853	1007	554	726	129	347	409	454	496	323
SLC25A39_5_u	95	218	132	483	594	369	555	506	406	640	617	408	642	609	401	387	369	325	642	609	752	740	978	1055	405	972	1219	1302	752	740	194	212	623	428	667	492
SLC25A39_6_u	131	337	510	563	934	422	611	457	675	1073	1060	861	702	706	151	1352	1031	1097	702	706	691	821	873	837	276	766	769	1249	691	821	437	548	660	732	805	682
SLC25A40_1_u	152	185	496	544	489	438	408	240	516	549	319	259	342	294	46	430	374	203	342	294	405	306	251	294	65	92	331	491	405	306	202	159	215	181	267	189
SLC25A40_2_u	730	1806	1429	1753	1707	1716	1374	1034	784	975	1180	1014	1131	1132	278	1365	1273	1965	1131	1132	1133	1095	1118	1214	444	829	1500	1878	1133	1095	520	1192	948	846	1024	799
SLC25A40_3_u	660	1020	1200	765	651	1300	839	673	467	592	635	434	892	671	443	433	476	643	892	671	985	957	981	860	286	581	1853	2595	985	957	479	1028	1093	1093	1502	1254
SLC25A40_4_u	276	216	705	506	778	682	620	532	585	585	694	595	725	619	54	668	723	194	725	619	669	488	626	546	99	251	834	1251	669	488	287	189	343	200	728	491
SLC25A40_5_u	255	315	173	747	540	344	425	344	554	729	611	423	510	555	669	644	700	870	510	555	591	611	361	437	111	287	726	1448	591	611	601	510	1229	1270	662	410
SLC25A40_6_u	155	195	252	457	599	159	242	194	372	455	249	239	387	341	78	157	194	90	387	341	321	268	370	723	190	610	389	690	321	268	252	377	194	612	400	365
SLC25A41_1_u	460	1125	398	670	745	1146	677	617	379	407	470	390	591	529	145	414	296	158	591	529	623	515	626	544	201	387	822	722	623	515	109	363	456	500	831	705
SLC25A41_2_u	307	482	687	605	946	821	765	586	496	529	394	322	709	577	144	388	479	814	709	577	708	690	407	534	304	465	1157	1406	708	690	312	438	470	724	689	557
SLC25A41_3_u	18	28	193	68	74	12	79	64	65	59	30	16	46	27	10	28	38	50	46	27	49	36	51	34	58	16	110	166	49	36	73	50	59	33	82	31
SLC25A41_4_u	209	450	1085	1430	363	683	630	401	390	376	474	491	559	519	67	372	487	871	559	519	701	624	493	707	589	1010	1063	973	701	624	720	763	1785	1224	638	640
SLC25A41_5_u	427	1042	1102	1274	1317	359	704	609	472	514	564	523	584	805	273	489	455	1004	584	805	692	684	635	628	162	694	1224	1126	692	684	289	460	716	593	823	393
SLC25A41_6_u	381	580	1126	1027	879	859	1082	737	1314	1715	655	531	796	701	109	749	665	1052	796	701	848	689	450	444	136	1432	729	1160	848	689	274	352	382	750	454	335
SLC25A4_1_u	389	793	762	1546	562	728	616	492	1008	1468	742	456	863	773	99	854	631	594	863	773	1093	900	650	757	216	480	891	1674	1093	900	531	667	657	2488	734	801
SLC25A42_1_u	375	1256	616	730	1518	648	722	586	754	850	897	670	840	809	110	668	1018	306	840	809	629	732	433	300	115	314	531	901	629	732	94	397	331	404	683	372
SLC25A42_2_u	150	372	332	501	321	61	227	158	144	283	263	156	287	236	10	160	192	53	287	236	275	267	210	240	113	201	243	446	275	267	107	187	182	186	149	191
SLC25A42_3_u	414	815	374	945	482	399	458	330	245	394	364	317	472	471	65	361	303	611	472	471	386	478	465	245	172	250	602	638	386	478	169	335	245	406	262	402
SLC25A42_4_u	859	528	362	872	671	885	819	610	471	492	437	330	585	518	361	368	384	202	585	518	595	416	353	470	152	423	481	617	595	416	140	191	244	230	397	326
SLC25A42_5_u	392	520	519	1016	425	686	528	487	271	275	391	511	733	572	143	375	331	347	733	572	740	579	685	531	174	647	1218	1544	740	579	204	337	804	592	829	740
SLC25A42_6_u	547	1302	1539	1143	732	714	950	595	589	576	867	686	859	768	82	605	598	347	859	768	1169	824	788	568	218	498	1315	1168	1169	824	538	711	653	593	927	803
SLC25A4_2_u	322	751	463	435	672	759	664	435	413	401	503	550	548	486	35	561	665	179	548	486	507	565	463	494	178	363	625	633	507	565	150	283	245	501	484	222
SLC25A43_1_u	502	484	1130	560	810	942	971	888	380	306	485	465	527	578	277	484	882	120	527	578	666	566	584	417	116	224	556	567	666	566	205	348	322	207	398	634
SLC25A43_2_u	99	228	156	269	320	333	382	301	64	100	159	131	207	189	21	111	147	100	207	189	211	175	148	132	35	136	156	240	211	175	52	140	130	72	174	208
SLC25A43_3_u	151	542	689	599	843	1065	936	623	477	676	528	597	626	486	314	655	668	534	626	486	532	589	456	446	177	336	735	1452	532	589	399	543	427	545	614	809
SLC25A43_4_u	418	401	340	443	810	592	639	489	412	442	547	443	427	398	54	525	684	92	427	398	402	428	269	243	80	252	430	593	402	428	129	236	195	327	430	226
SLC25A43_5_u	118	438	1082	1092	955	629	655	478	475	458	441	312	467	429	35	233	341	126	467	429	577	550	511	320	87	246	477	652	577	550	90	250	310	289	595	382
SLC25A43_6_u	159	361	1462	1276	861	358	662	412	411	423	367	272	670	595	118	340	335	380	670	595	794	741	433	539	177	470	558	1163	794	741	273	379	269	247	570	268
SLC25A4_3_u	413	767	1024	2160	1198	695	715	444	465	612	601	389	528	533	212	536	385	1293	528	533	607	528	606	347	194	393	616	1144	607	528	106	206	284	398	580	334
SLC25A44_1_u	287	377	229	576	544	526	514	355	326	352	199	215	365	386	69	125	205	167	365	386	486	595	1009	572	167	277	626	846	486	595	623	221	285	603	408	301
SLC25A44_2_u	129	82	259	213	240	306	348	188	171	335	228	210	372	286	63	209	165	173	372	286	339	353	327	305	94	293	291	468	339	353	80	231	258	143	295	231
SLC25A44_3_u	321	287	703	472	686	628	599	397	583	853	683	662	753	680	500	821	919	1100	753	680	684	635	566	406	185	652	1072	1172	684	635	326	714	704	718	638	651
SLC25A44_4_u	226	190	217	221	589	382	273	276	324	371	501	459	467	375	389	355	434	132	467	375	527	310	338	287	304	257	414	537	527	310	95	176	236	334	414	291
SLC25A44_5_u	601	226	722	628	534	678	437	393	944	1123	302	261	429	413	101	212	350	2386	429	413	473	416	209	324	138	180	477	731	473	416	148	258	168	501	360	260
SLC25A44_6_u	330	146	321	1088	760	258	404	337	259	538	326	202	475	366	57	267	236	5250	475	366	519	484	212	829	147	257	649	1793	519	484	369	381	347	715	851	706
SLC25A4_4_u	940	2359	1447	861	927	929	935	645	742	768	632	536	709	570	47	558	648	671	709	570	713	626	446	563	242	474	737	1333	713	626	166	817	540	642	535	659
SLC25A45_1_u	514	799	862	1354	582	467	667	505	563	692	770	549	753	702	103	1009	819	807	753	702	914	809	3333	2310	653	1695	891	1262	914	809	1097	1922	2359	3086	719	773
SLC25A45_2_u	149	223	515	312	497	293	481	369	544	544	192	183	355	334	53	177	224	115	355	334	244	305	297	270	106	330	387	473	244	305	227	277	764	515	407	301
SLC25A45_3_u	293	243	435	401	610	720	632	423	397	380	414	393	570	315	310	395	479	508	570	315	676	391	829	232	150	164	349	301	676	391	102	199	232	123	328	258
SLC25A45_4_u	101	325	578	382	382	298	505	434	383	442	334	364	512	433	67	346	438	1365	512	433	575	523	343	343	122	246	1588	2038	575	523	228	536	435	686	788	1147
SLC25A45_5_u	23	321	932	278	499	285	432	294	748	732	414	281	443	471	15	376	461	125	443	471	501	528	876	822	75	669	609	642	501	528	394	1212	1582	985	545	441
SLC25A45_6_u	131	217	145	484	378	420	474	388	250	310	390	284	406	359	284	392	279	418	406	359	366	412	774	530	458	686	338	725	366	412	643	720	1117	1373	421	270
SLC25A4_5_u	240	597	1115	600	372	423	607	423	237	331	371	326	493	372	27	311	354	157	493	372	416	284	448	281	118	199	305	538	416	284	120	153	219	191	186	221
SLC25A46_1_u	39	80	498	258	216	151	287	202	62	70	161	83	247	158	128	90	129	38	247	158	210	191	161	132	62	91	130	268	210	191	95	219	152	121	136	126
SLC25A46_2_u	11	77	117	267	175	164	222	135	109	101	77	115	175	104	14	51	88	99	175	104	204	141	174	158	37	188	187	331	204	141	55	217	138	129	107	177
SLC25A46_3_u	137	441	593	624	915	935	524	383	241	216	583	645	604	555	245	615	711	212	604	555	759	687	513	412	395	555	505	561	759	687	215	393	662	667	497	580
SLC25A46_4_u	120	169	501	439	514	729	659	492	240	250	423	417	545	493	349	363	480	184	545	493	545	393	530	850	303	409	559	842	545	393	114	424	235	263	515	301
SLC25A46_5_u	203	99	360	716	459	405	394	320	1932	2265	417	399	479	400	103	455	574	990	479	400	750	554	416	397	475	220	597	904	750	554	203	337	380	652	391	350
SLC25A46_6_u	165	242	378	483	560	331	432	372	501	803	380	328	399	408	307	408	468	1146	399	408	586	536	371	440	148	261	1024	990	586	536	333	326	342	330	521	431
SLC25A4_6_u	567	676	691	666	693	402	578	326	522	649	617	487	580	403	279	677	627	1029	580	403	530	367	342	253	131	240	485	732	530	367	94	150	172	298	327	525
SLC25A47_1_u	451	751	476	1302	428	438	686	534	406	492	410	383	598	723	153	284	384	162	598	723	574	798	953	1171	353	755	693	882	574	798	275	590	368	446	521	470
SLC25A47_2_u	258	589	1067	1176	730	912	1087	742	615	822	669	702	947	714	479	707	771	4168	947	714	905	955	1486	874	431	1910	899	1300	905	955	400	1392	1234	1089	885	564
SLC25A47_3_u	391	1345	967	901	1017	620	678	524	536	493	488	511	514	778	72	564	645	191	514	778	591	769	599	1690	301	630	672	1240	591	769	186	442	404	228	632	583
SLC25A47_4_u	136	213	1188	379	402	970	670	517	398	395	419	425	684	514	103	353	559	291	684	514	633	545	671	513	118	211	770	973	633	545	134	598	360	497	502	411
SLC25A47_5_u	876	970	903	995	995	1004	1060	859	325	406	759	545	837	749	154	503	646	1282	837	749	1042	791	803	761	218	568	1265	1985	1042	791	361	774	699	886	1006	1118
SLC25A47_6_u	487	1314	570	1217	1194	1166	1060	718	745	817	729	616	698	800	127	726	709	255	698	800	715	741	581	747	276	466	1082	1318	715	741	268	813	575	826	629	382
SLC25A48_1_u	505	805	1505	1752	951	846	867	690	848	959	897	877	926	1062	91	780	929	264	926	1062	806	1033	453	790	168	507	808	977	806	1033	178	428	497	486	787	702
SLC25A48_2_u	553	789	718	624	443	1604	793	527	525	872	684	722	812	550	659	721	775	2434	812	550	842	705	610	540	163	299	1174	2744	842	705	233	526	337	546	1123	1230
SLC25A48_3_u	56	222	317	299	652	488	465	384	125	116	339	229	460	455	162	243	209	151	460	455	527	474	491	467	136	191	540	665	527	474	76	257	197	284	402	382
SLC25A48_4_u	48	184	101	190	223	174	235	210	172	209	151	201	168	127	14	216	275	93	168	127	224	190	134	77	27	103	330	462	224	190	30	102	92	132	263	192
SLC25A48_5_u	701	686	687	613	637	764	918	656	565	624	547	368	790	600	71	424	422	363	790	600	603	667	536	426	336	482	915	1417	603	667	241	368	375	508	1146	711
SLC25A48_6_u	304	545	607	200	215	393	381	308	295	363	238	232	305	312	509	399	327	473	305	312	338	423	217	221	136	132	724	578	338	423	227	204	266	267	493	402
SLC25A51_1_m2a2	236	637	1067	1378	1098	1924	821	550	1259	1628	1026	893	956	909	381	1096	1028	314	956	909	1134	942	1213	1302	906	4645	1715	1576	1134	942	373	1089	637	1039	964	976
SLC25A51_2_a2	266	608	1119	1352	482	589	793	637	535	730	727	742	893	819	70	701	817	197	893	819	869	727	529	507	252	390	924	1131	869	727	241	842	604	500	603	423
SLC25A51_3_a2	388	740	888	763	464	594	499	416	359	418	436	439	559	597	111	454	374	228	559	597	803	630	1105	1024	556	1804	1038	1530	803	630	331	1422	1142	1720	686	590
SLC25A51_4_a2	180	339	169	407	711	646	285	242	235	228	557	453	420	364	167	256	163	168	420	364	527	486	4991	3562	4777	4519	673	660	527	486	2069	2504	3948	3368	829	628
SLC25A51_5_m4a2	95	193	275	250	123	108	317	211	181	205	220	215	643	540	99	145	166	53	643	540	640	609	431	518	180	230	256	406	640	609	63	287	296	205	308	321
SLC25A51_6_m4a2	21	9	8	107	17	95	77	67	12	39	49	46	91	106	9	33	50	19	91	106	102	138	32	67	17	26	38	97	102	138	27	62	67	66	48	173
SLC25A5_1_u	107	141	53	159	363	124	209	189	158	214	192	139	242	277	36	155	169	648	242	277	367	242	665	194	307	623	355	547	367	242	282	366	493	547	457	308
SLC25A52_1_u	148	402	217	777	896	1162	620	556	456	361	351	389	688	470	35	315	323	303	688	470	714	538	583	326	115	302	985	952	714	538	483	619	720	1155	665	637
SLC25A52_2_u	171	247	834	1080	685	613	765	542	457	500	482	453	562	473	289	332	374	834	562	473	512	465	503	439	163	272	592	956	512	465	124	246	179	560	569	420
SLC25A52_3_u	137	213	359	395	634	333	471	335	402	499	358	335	402	299	158	389	382	247	402	299	309	324	384	159	34	109	354	890	309	324	51	172	225	190	466	473
SLC25A52_4_u	444	435	1766	2451	1119	650	564	506	261	323	669	506	525	429	61	556	591	299	525	429	722	532	490	328	216	327	792	1191	722	532	129	365	303	545	542	486
SLC25A52_5_u	53	197	216	382	427	286	430	297	216	267	308	203	294	250	153	357	279	227	294	250	352	346	349	314	121	354	215	437	352	346	108	166	234	240	367	381
SLC25A52_6_u	337	713	985	1437	711	1444	713	588	789	1033	1045	855	1043	625	130	1036	1160	948	1043	625	957	679	728	495	101	398	1450	1676	957	679	193	366	449	590	766	811
SLC25A5_2_u	311	727	1039	1337	1060	762	1130	868	1150	1455	949	711	947	842	529	767	770	1925	947	842	904	771	1207	963	401	1386	944	1555	904	771	302	517	661	748	898	790
SLC25A53_1_u	1370	1516	840	1165	935	820	707	561	1027	1474	741	516	876	723	6993	1003	645	1887	876	723	855	806	2057	2429	1693	1026	747	1545	855	806	901	1104	881	1237	720	637
SLC25A53_2_u	395	492	1247	1301	984	586	846	606	406	420	692	489	722	564	190	401	446	241	722	564	738	650	438	465	320	583	1296	1419	738	650	838	1007	1024	1070	1168	683
SLC25A53_3_u	267	414	761	562	934	780	674	418	417	447	392	338	548	446	132	345	235	209	548	446	709	678	409	305	66	273	963	1098	709	678	283	350	258	463	663	764
SLC25A53_4_u	1816	1523	2245	3587	1657	1441	1567	1314	1010	1109	1190	804	1670	1566	565	765	900	455	1670	1566	2080	1717	1188	1373	690	1086	2110	2131	2080	1717	761	1278	859	859	1423	1237
SLC25A53_5_u	441	590	462	363	824	456	953	600	282	353	332	296	659	560	249	316	320	417	659	560	761	717	471	346	241	1051	371	439	761	717	158	205	126	165	305	395
SLC25A5_3_u	338	586	994	492	364	416	647	583	428	453	459	316	601	645	71	457	512	175	601	645	736	688	1017	1545	256	1521	1102	1567	736	688	841	1796	2253	1884	734	613
SLC25A5_4_u	50	300	1174	585	866	459	652	410	302	266	461	382	468	412	39	560	465	57	468	412	456	351	404	335	106	176	296	310	456	351	89	120	249	162	340	193
SLC25A5_5_u	25	130	252	119	220	334	274	197	141	148	119	152	276	279	25	143	124	42	276	279	300	331	134	336	93	128	107	391	300	331	25	135	117	61	264	215
SLC25A6_1_u	333	523	424	664	775	660	848	653	741	770	576	611	776	610	129	527	693	263	776	610	758	724	632	629	199	501	768	1153	758	724	331	825	696	721	756	506
SLC25A6_2_u	82	170	413	546	537	240	600	395	273	367	282	248	393	306	51	190	355	199	393	306	363	276	472	639	299	282	293	655	363	276	337	511	688	629	346	368
SLC25A6_3_u	255	290	264	227	295	201	436	397	345	552	420	332	447	398	291	355	335	252	447	398	481	447	318	326	150	288	394	555	481	447	67	479	125	282	224	232
SLC25A6_4_u	318	633	356	665	1097	1200	1025	746	331	493	659	698	803	709	123	528	421	413	803	709	783	873	3903	2014	1414	2867	653	744	783	873	390	578	564	656	757	693
SLC25A6_5_u	363	244	452	1026	458	324	492	318	222	252	240	145	452	381	65	119	136	93	452	381	345	464	209	176	112	139	393	377	345	464	196	119	175	235	384	210
SLC25A6_6_u	133	413	756	490	511	370	792	498	338	323	291	280	473	428	46	282	309	248	473	428	625	554	330	355	132	288	571	846	625	554	209	613	464	442	453	446
SLC26A10_1_u	64	161	45	43	165	175	122	72	73	132	91	63	195	81	29	87	37	109	195	81	197	113	106	81	17	258	219	209	197	113	135	561	78	417	181	228
SLC26A10_2_u	329	332	258	374	423	617	432	349	161	239	284	260	410	342	47	292	171	254	410	342	450	428	315	275	114	227	562	995	450	428	248	621	290	247	586	515
SLC26A10_3_u	353	701	763	1448	791	750	786	682	529	712	550	442	629	553	119	709	603	325	629	553	706	558	455	427	204	345	615	1066	706	558	169	559	278	487	410	448
SLC26A10_4_u	209	125	377	416	361	435	736	515	378	444	246	256	451	476	36	198	313	188	451	476	480	485	438	466	193	175	617	654	480	485	165	276	207	258	394	323
SLC26A10_5_u	116	223	258	860	468	366	395	290	290	336	265	207	404	292	33	245	261	109	404	292	463	408	382	236	103	223	476	844	463	408	116	354	206	370	351	361
SLC26A10_6_u	515	756	461	1129	574	668	676	497	349	410	494	369	608	571	109	462	346	288	608	571	733	674	1052	689	191	646	847	1439	733	674	452	489	1107	893	693	663
SLC26A11_1_u	288	329	861	1357	615	689	569	340	435	464	393	302	604	611	230	284	314	464	604	611	558	626	716	379	162	217	390	789	558	626	213	549	361	417	538	377
SLC26A11_2_u	65	61	127	407	157	373	302	218	126	184	264	171	230	267	20	175	304	104	230	267	337	207	186	136	66	185	636	941	337	207	49	93	229	281	403	499
SLC26A11_3_u	364	748	768	497	661	412	633	510	414	408	317	324	627	595	109	316	337	172	627	595	702	644	1192	307	396	375	704	929	702	644	400	612	496	417	523	501
SLC26A11_4_u	47	223	357	284	487	388	434	373	402	328	250	226	302	312	44	190	398	87	302	312	236	341	254	260	80	113	508	416	236	341	47	172	151	293	281	225
SLC26A11_5_u	407	351	720	1392	464	560	563	400	986	1194	1139	1031	786	573	541	1271	1841	1913	786	573	692	643	779	708	307	801	1141	1434	692	643	580	935	1017	1051	478	516
SLC26A11_6_u	450	857	707	861	1459	1067	760	556	580	753	905	614	870	1008	366	675	682	640	870	1008	893	997	2965	2462	1341	2514	1038	1268	893	997	396	857	607	654	985	793
SLC26A1_1_a2	133	183	364	356	291	276	415	253	223	248	194	245	308	271	267	219	168	162	308	271	352	330	223	291	142	193	589	552	352	330	54	142	96	184	209	283
SLC26A1_2_a2	224	666	819	655	902	583	868	761	436	403	541	388	759	538	151	288	347	642	759	538	745	680	566	518	114	241	1324	1594	745	680	218	888	979	929	968	782
SLC26A1_3_a2	329	538	418	459	665	418	583	376	222	240	328	180	425	432	36	224	199	132	425	432	406	500	272	334	91	210	440	448	406	500	121	329	268	284	318	272
SLC26A1_4_a2	403	468	651	1011	860	513	855	757	552	778	761	706	828	872	164	680	694	390	828	872	845	1081	567	667	305	341	1135	1806	845	1081	284	430	647	764	997	647
SLC26A1_5_a2	113	459	779	2592	862	565	606	452	615	877	777	628	631	605	315	763	707	472	631	605	902	670	787	650	559	1057	1647	2375	902	670	389	1457	1579	2537	907	656
SLC26A1_6_a2	96	237	157	335	215	223	264	186	77	216	291	166	265	218	491	200	149	1734	265	218	180	200	260	321	174	464	131	360	180	200	181	288	249	335	204	120
SLC26A2_1_u	103	199	427	383	300	188	414	277	374	368	348	163	349	273	212	278	211	615	349	273	437	336	267	291	83	193	438	609	437	336	59	96	217	123	270	139
SLC26A2_2_u	165	519	355	364	755	310	527	501	559	654	753	649	572	575	203	734	771	1104	572	575	923	739	292	530	191	490	963	1767	923	739	216	1161	491	765	804	721
SLC26A2_3_u	220	580	1286	788	931	544	643	449	504	590	934	535	812	619	327	487	642	1290	812	619	836	762	2226	1311	799	1434	1227	1883	836	762	577	552	556	967	1296	967
SLC26A2_4_u	220	191	415	222	793	239	424	319	444	566	494	408	467	482	40	396	431	313	467	482	419	409	300	220	116	355	334	784	419	409	191	315	190	426	198	164
SLC26A2_5_u	394	558	911	976	799	989	763	566	185	287	445	451	659	735	54	331	449	214	659	735	676	725	374	459	153	245	885	1010	676	725	112	195	239	288	697	708
SLC26A2_6_u	330	523	348	613	869	398	527	379	481	337	371	385	551	537	99	432	356	158	551	537	428	449	296	217	83	202	581	635	428	449	163	161	363	309	414	397
SLC26A3_1_u	171	451	912	1299	970	375	716	507	678	988	734	574	832	657	86	486	688	450	832	657	747	842	608	589	320	526	977	1048	747	842	449	592	516	1292	961	587
SLC26A3_2_u	550	545	882	1072	900	527	433	363	1050	1152	523	374	578	476	44	357	442	485	578	476	719	473	440	287	234	448	1039	1220	719	473	441	763	416	854	893	566
SLC26A3_3_u	633	638	563	1288	885	688	604	498	816	894	657	635	756	671	925	652	889	1472	756	671	772	659	654	542	200	557	919	1008	772	659	402	932	524	948	809	598
SLC26A3_4_u	150	464	254	244	340	350	204	144	163	176	205	160	230	375	15	127	150	44	230	375	393	430	90	315	50	117	380	229	393	430	70	146	199	186	139	245
SLC26A3_5_u	295	413	974	1242	862	779	760	437	752	1123	772	662	954	867	137	579	595	1855	954	867	1088	1131	799	1068	200	554	1662	2294	1088	1131	294	687	624	663	1370	1142
SLC26A3_6_u	86	193	486	171	526	229	332	238	327	377	252	305	369	342	175	192	344	157	369	342	329	397	269	225	74	188	841	561	329	397	69	345	277	397	375	468
SLC26A4_1_u	390	438	1561	986	1039	659	740	505	373	537	665	541	682	657	122	507	595	5885	682	657	821	801	881	679	420	941	936	1502	821	801	352	632	458	955	676	530
SLC26A4_2_u	158	1271	766	1540	472	818	584	419	794	1117	729	749	597	528	683	1056	1280	1635	597	528	667	715	762	833	302	858	1001	1404	667	715	333	1168	810	607	714	828
SLC26A4_3_u	501	638	977	875	730	594	758	596	381	440	476	426	619	573	51	449	603	324	619	573	679	628	672	691	265	391	905	1249	679	628	179	310	328	427	704	645
SLC26A4_4_u	129	472	1525	663	453	605	465	393	1052	1059	472	499	802	492	44	457	680	255	802	492	590	595	704	521	144	386	824	1097	590	595	163	225	335	397	596	378
SLC26A4_5_u	218	590	572	629	840	926	921	705	461	604	658	407	993	749	607	675	608	610	993	749	1083	737	1142	1016	416	1460	1066	1884	1083	737	633	1935	1552	1365	924	578
SLC26A4_6_u	1212	235	1217	894	564	556	544	457	355	451	443	374	603	622	258	390	371	434	603	622	611	655	561	638	252	324	499	1158	611	655	277	367	406	443	465	276
SLC26A5_1_u	462	681	1391	811	771	725	619	455	398	354	504	485	633	551	69	404	385	314	633	551	667	619	1736	1068	734	1633	863	1021	667	619	867	1432	1565	928	964	429
SLC26A5_2_u	41	34	28	169	103	46	135	96	76	80	55	45	111	106	3	69	67	23	111	106	56	75	44	20	2	29	70	145	56	75	40	35	62	42	66	50
SLC26A5_3_u	161	356	690	665	371	572	578	489	222	204	343	336	594	451	39	293	367	183	594	451	611	594	751	409	179	625	649	1375	611	594	339	764	509	434	576	486
SLC26A5_4_u	717	1014	973	1167	868	853	730	486	1239	1464	951	723	929	812	120	892	796	3198	929	812	840	801	1161	553	200	862	542	1190	840	801	344	905	998	1400	675	489
SLC26A5_5_u	227	434	394	633	463	305	453	316	580	736	452	496	634	358	297	337	397	128	634	358	427	400	264	259	60	169	478	850	427	400	144	99	101	198	360	425
SLC26A5_6_u	446	247	357	556	398	920	446	320	627	654	748	671	601	412	93	772	1019	277	601	412	816	641	885	602	284	785	717	965	816	641	214	395	346	286	510	455
SLC26A6_1_u	60	78	127	416	272	208	300	250	107	108	165	158	242	246	20	176	139	139	242	246	415	295	535	362	113	503	246	604	415	295	105	281	326	168	269	118
SLC26A6_2_u	97	242	137	460	391	197	338	374	321	377	476	310	376	321	105	397	344	517	376	321	373	402	470	201	176	203	388	607	373	402	93	165	112	209	538	358
SLC26A6_3_u	67	88	487	341	243	108	297	226	343	405	301	305	535	372	92	151	259	383	535	372	536	423	448	428	81	259	261	405	536	423	147	398	354	123	269	337
SLC26A6_4_u	115	116	206	484	335	431	540	362	288	323	366	260	432	337	322	255	321	180	432	337	448	446	212	244	98	191	571	833	448	446	115	652	815	448	416	260
SLC26A6_5_u	269	1498	1391	1240	967	965	850	636	560	707	458	591	726	941	248	489	607	530	726	941	923	1043	825	802	229	683	2088	2967	923	1043	541	1287	610	922	1504	1603
SLC26A6_6_u	106	207	247	708	470	613	654	450	268	333	398	355	607	466	57	319	422	358	607	466	525	596	229	312	77	307	1301	1568	525	596	545	598	543	798	1034	633
SLC26A7_1_u	112	296	472	403	610	666	586	415	597	642	623	518	776	533	45	690	583	1601	776	533	864	837	1243	454	261	1221	1150	1367	864	837	200	477	1149	606	779	745
SLC26A7_2_u	101	541	552	525	870	697	810	539	650	1038	483	436	611	500	332	421	494	1665	611	500	548	510	475	450	106	320	699	1560	548	510	137	397	329	517	603	566
SLC26A7_3_u	691	1803	1307	1486	1742	760	1019	887	545	782	752	604	842	658	163	644	706	348	842	658	800	647	538	427	220	547	728	995	800	647	340	676	432	653	821	568
SLC26A7_4_u	393	464	775	1300	569	1262	745	588	425	354	490	472	635	565	1874	501	520	510	635	565	636	599	285	513	186	239	577	1024	636	599	184	388	302	260	406	535
SLC26A7_5_u	355	560	1044	889	533	800	784	661	847	809	861	746	684	710	307	994	1035	312	684	710	748	737	640	626	227	621	865	1139	748	737	664	487	359	513	706	476
SLC26A7_6_u	170	738	194	245	412	373	337	277	371	535	251	202	249	304	133	255	198	77	249	304	202	248	215	88	454	271	517	457	202	248	91	258	171	175	310	256
SLC26A8_1_u	133	394	453	342	527	638	435	290	535	484	456	426	339	319	554	678	787	310	339	319	366	346	243	246	82	160	431	394	366	346	129	304	176	130	283	263
SLC26A8_2_u	250	408	475	561	1295	655	453	344	299	417	858	477	724	658	366	384	376	278	724	658	756	845	3331	2082	1528	2075	878	720	756	845	1353	2023	1728	1700	1037	552
SLC26A8_3_u	310	923	432	341	478	412	930	583	434	448	532	427	811	553	61	435	460	337	811	553	520	635	518	338	121	431	639	851	520	635	140	205	288	226	451	364
SLC26A8_4_u	75	193	388	1229	176	839	425	298	268	436	267	268	412	439	86	224	300	278	412	439	436	392	403	855	306	492	1147	1983	436	392	327	529	563	688	838	921
SLC26A8_5_u	461	1163	873	913	839	862	647	509	591	816	601	561	811	1068	697	535	651	795	811	1068	743	1251	712	1004	275	323	1197	1213	743	1251	224	425	694	738	478	729
SLC26A8_6_u	240	368	800	556	687	718	718	535	347	494	520	470	660	707	130	420	583	208	660	707	686	640	912	527	309	525	756	1079	686	640	229	564	469	399	605	667
SLC26A9_1_u	813	975	1565	1324	838	959	1071	835	526	594	674	496	924	785	175	532	553	896	924	785	1303	1193	1229	1378	413	1187	1401	2623	1303	1193	509	1026	1009	1245	1254	1101
SLC26A9_2_u	144	427	328	526	748	488	655	439	455	457	362	315	605	457	59	246	349	128	605	457	675	614	338	382	96	226	496	880	675	614	98	235	239	174	375	300
SLC26A9_3_u	108	485	1058	767	688	511	480	485	357	342	405	289	470	459	26	214	396	466	470	459	517	470	634	478	288	304	843	1135	517	470	287	489	401	270	722	728
SLC26A9_4_u	253	538	830	756	792	759	665	461	901	866	572	459	594	509	76	562	605	252	594	509	587	561	420	423	149	317	542	602	587	561	204	330	362	253	336	223
SLC26A9_5_u	87	43	56	265	199	277	240	211	137	215	170	127	263	183	25	137	165	49	263	183	251	184	241	207	103	132	197	368	251	184	88	135	182	122	174	185
SLC26A9_6_u	141	353	575	705	658	373	598	458	813	1186	548	603	711	560	32	750	880	132	711	560	709	744	542	843	203	1195	995	1278	709	744	514	701	774	577	748	424
SLC27A1_1_u	491	835	1245	903	1429	970	1177	663	930	932	594	422	771	599	352	405	610	172	771	599	875	666	857	687	244	496	1415	1697	875	666	461	1400	878	865	1074	656
SLC27A1_2_u	281	320	384	212	239	180	312	270	145	151	198	142	258	226	21	143	99	102	258	226	278	240	221	231	45	102	326	562	278	240	101	312	181	332	327	310
SLC27A1_3_u	401	770	506	473	538	485	521	362	349	396	268	241	417	334	29	225	299	160	417	334	529	443	269	302	138	276	645	1026	529	443	129	243	333	281	560	319
SLC27A1_4_u	71	95	59	67	167	68	157	116	26	34	62	46	97	71	35	43	57	64	97	71	87	92	83	94	40	60	90	149	87	92	52	132	49	131	88	52
SLC27A1_5_u	184	478	222	258	245	145	273	248	72	92	197	177	241	228	13	183	214	575	241	228	228	262	255	394	44	189	276	369	228	262	143	139	101	262	208	163
SLC27A1_6_u	313	342	753	473	676	771	681	506	322	364	381	340	557	461	45	404	413	310	557	461	658	586	490	368	142	293	538	952	658	586	120	209	305	301	376	387
SLC27A2_1_a2	117	204	170	198	239	225	333	213	671	586	217	216	290	268	889	217	224	500	290	268	327	301	182	344	149	127	592	706	327	301	124	171	142	241	467	389
SLC27A2_2_a2	193	256	777	427	282	158	409	360	128	209	156	152	317	252	68	236	173	182	317	252	324	293	239	254	84	153	370	363	324	293	79	184	259	293	200	280
SLC27A2_3_a2	236	357	611	711	744	611	503	345	1195	1311	773	714	572	440	269	558	737	320	572	440	465	623	653	909	234	906	634	785	465	623	192	283	1300	577	433	375
SLC27A2_4_a2	664	1002	1166	650	628	660	814	543	498	521	368	275	600	476	375	305	407	1617	600	476	704	514	427	374	145	387	704	1151	704	514	185	414	398	317	732	380
SLC27A2_5_u	472	320	463	435	567	340	491	345	699	798	366	388	513	366	663	346	507	249	513	366	477	368	236	292	106	194	355	512	477	368	114	75	256	320	388	291
SLC27A2_6_u	311	520	741	918	1252	878	790	594	500	493	613	533	865	670	148	614	636	496	865	670	798	742	1061	513	212	567	1165	1533	798	742	576	1128	1133	1023	867	694
SLC27A3_1_u	207	960	758	494	780	430	665	525	689	731	623	489	677	565	153	589	504	512	677	565	699	527	624	488	167	401	665	864	699	527	141	555	488	540	396	421
SLC27A3_2_u	340	979	770	1137	630	544	526	417	1092	1512	342	304	1017	927	246	736	699	641	1017	927	1021	1078	12172	11666	3294	9746	1447	2013	1021	1078	4857	6311	10157	14803	1051	585
SLC27A3_3_u	315	369	1021	307	625	510	521	375	275	240	263	262	358	345	44	252	248	68	358	345	459	477	408	270	177	282	470	572	459	477	226	131	244	172	342	353
SLC27A3_4_u	98	101	95	77	233	187	153	124	31	62	124	100	93	111	68	74	108	32	93	111	174	146	163	108	71	145	278	314	174	146	93	149	201	321	189	111
SLC27A3_5_u	93	177	750	556	539	575	494	384	490	572	270	270	387	278	44	341	313	159	387	278	349	345	238	222	71	266	457	942	349	345	115	127	184	207	379	184
SLC27A3_6_u	491	461	440	1281	1467	859	752	608	394	597	570	467	756	565	480	484	429	2363	756	565	466	640	561	518	175	299	617	834	466	640	242	442	326	395	506	525
SLC27A4_1_u	106	250	277	450	414	172	514	345	398	504	329	294	356	343	139	291	252	406	356	343	396	340	448	238	96	270	383	728	396	340	257	302	266	576	367	280
SLC27A4_2_u	202	412	519	1037	676	402	594	474	402	411	458	492	501	499	107	432	446	196	501	499	510	514	566	507	109	355	580	926	510	514	224	179	372	632	413	430
SLC27A4_3_u	283	807	1286	1000	938	663	976	629	783	991	605	584	990	987	218	680	711	848	990	987	1130	1245	6032	5849	1917	4438	1749	2581	1130	1245	2707	3314	5392	7471	1241	959
SLC27A4_4_u	102	353	664	483	482	310	626	488	275	454	463	312	549	667	73	392	318	1563	549	667	486	852	259	541	104	236	537	792	486	852	114	279	215	430	544	328
SLC27A4_5_u	122	483	679	501	813	711	507	334	490	522	588	485	595	562	191	549	757	685	595	562	520	549	373	472	108	293	362	410	520	549	64	227	223	180	301	264
SLC27A4_6_u	334	549	545	444	702	486	594	441	247	264	374	415	439	463	36	370	473	453	439	463	505	426	219	256	67	135	366	473	505	426	100	157	198	288	355	238
SLC27A5_1_u	787	768	878	1021	831	320	1014	806	981	1305	1155	883	925	882	226	1260	1142	970	925	882	972	770	1140	772	373	1314	1180	1014	972	770	335	800	480	644	703	631
SLC27A5_2_u	294	497	797	951	499	450	581	338	2502	3205	693	466	638	513	82	456	758	287	638	513	947	604	1181	769	374	510	955	1191	947	604	380	639	966	1320	593	422
SLC27A5_3_u	261	404	423	363	338	209	489	394	695	844	563	442	554	502	236	631	691	628	554	502	560	508	339	384	342	295	882	750	560	508	65	184	254	316	300	257
SLC27A5_4_u	444	450	834	841	664	403	771	540	365	404	413	328	629	518	56	344	369	381	629	518	580	481	821	497	220	560	544	532	580	481	107	221	408	350	343	427
SLC27A5_5_u	349	867	401	474	661	448	583	356	251	369	383	236	442	374	165	306	286	257	442	374	536	434	292	278	227	267	436	529	536	434	92	275	211	228	381	242
SLC27A5_6_u	997	1152	1186	1339	1074	564	1036	860	545	675	500	607	821	673	116	463	517	865	821	673	964	811	662	677	292	786	1301	1701	964	811	251	606	430	598	853	819
SLC27A6_1_u	602	788	1018	1020	652	624	634	564	462	556	543	533	583	573	172	609	475	815	583	573	737	644	491	288	236	388	1025	1590	737	644	348	319	425	397	936	652
SLC27A6_2_u	273	561	625	854	639	836	988	716	722	854	415	442	883	610	83	381	406	934	883	610	863	808	769	779	408	416	1152	1933	863	808	585	603	768	769	1030	770
SLC27A6_3_u	216	418	702	1115	581	671	727	590	516	545	460	577	708	786	114	587	751	408	708	786	939	874	776	460	187	384	1224	1570	939	874	254	753	550	885	1008	832
SLC27A6_4_u	318	497	656	489	939	836	960	677	501	609	623	631	594	529	203	509	537	134	594	529	601	554	416	416	243	310	879	1428	601	554	380	567	561	519	625	627
SLC27A6_5_u	492	345	518	305	911	747	469	376	1194	1371	785	477	686	682	220	878	827	355	686	682	511	532	352	701	177	286	705	746	511	532	208	362	391	453	465	333
SLC27A6_6_u	470	1191	165	467	885	250	459	382	221	332	384	199	467	515	118	334	231	257	467	515	695	633	405	592	161	321	1721	2257	695	633	204	609	525	506	1242	1050
SLC28A1_1_u	223	589	553	744	229	310	447	276	456	555	299	320	467	382	109	316	302	673	467	382	426	451	362	375	133	412	677	934	426	451	183	372	279	220	453	260
SLC28A1_2_u	600	432	553	298	310	418	467	380	268	345	362	334	496	464	63	342	316	275	496	464	538	489	345	356	151	307	565	700	538	489	109	288	208	307	358	432
SLC28A1_3_u	333	204	189	314	162	173	218	165	1092	1138	924	739	359	364	106	901	899	502	359	364	433	425	471	353	129	498	439	424	433	425	112	206	231	186	561	287
SLC28A1_4_u	364	360	568	276	585	487	378	298	364	375	346	327	538	530	155	396	296	1161	538	530	702	589	233	501	60	170	1027	869	702	589	163	245	259	422	386	508
SLC28A1_5_u	80	408	521	427	643	137	332	287	137	217	508	389	408	244	39	309	498	225	408	244	364	291	343	161	72	243	414	619	364	291	39	168	174	209	428	210
SLC28A1_6_u	275	431	373	422	762	447	481	375	890	1022	517	416	528	589	250	458	521	431	528	589	460	550	525	575	167	338	589	1220	460	550	211	404	222	488	553	250
SLC28A2_1_a2	301	446	952	1186	1138	463	718	499	462	412	503	292	596	481	88	399	415	189	596	481	682	739	347	371	175	289	933	1021	682	739	108	558	402	298	607	555
SLC28A2_2_a2	178	512	738	760	584	795	600	436	361	388	361	339	696	519	54	284	289	391	696	519	449	661	444	393	110	320	636	534	449	661	229	464	249	374	368	362
SLC28A2_3_a2	179	649	452	664	811	732	596	415	577	635	583	509	725	493	83	499	785	133	725	493	771	620	552	334	87	299	886	1141	771	620	115	510	453	404	943	479
SLC28A2_4_a2	191	292	266	442	270	376	216	161	99	171	245	267	279	277	41	244	216	69	279	277	255	300	193	263	67	376	345	323	255	300	57	107	155	221	366	182
SLC28A2_5_a2	81	182	161	454	574	355	370	248	65	102	256	183	303	230	45	271	166	98	303	230	368	301	443	224	117	467	272	716	368	301	41	255	268	141	244	199
SLC28A2_6_a2	255	1047	1392	1227	595	1029	801	547	880	824	624	594	729	548	80	646	839	425	729	548	848	596	2008	1120	1115	2048	919	1258	848	596	239	659	668	616	711	415
SLC28A3_1_u	195	419	531	581	544	437	395	259	359	350	592	331	550	556	31	471	474	316	550	556	630	547	478	565	165	513	925	1665	630	547	241	599	485	806	721	541
SLC28A3_2_u	561	2462	2192	2019	2260	2462	1844	1368	1471	1859	1591	1258	2126	1746	153	1337	1338	1146	2126	1746	2032	2304	1749	1981	497	1261	2546	4107	2032	2304	959	1556	2275	2353	2011	1699
SLC28A3_3_u	93	204	1035	699	663	489	341	262	313	500	645	409	439	570	26	762	664	1132	439	570	552	546	333	730	244	451	698	1158	552	546	233	627	824	990	529	428
SLC28A3_4_u	189	342	1265	1052	993	1086	796	635	753	906	797	632	993	1022	326	692	650	3354	993	1022	1063	1029	938	893	235	421	1075	1505	1063	1029	352	524	653	907	957	615
SLC28A3_5_u	152	97	385	534	646	569	558	423	226	283	341	374	685	540	35	332	378	185	685	540	649	652	518	437	114	255	828	766	649	652	269	466	493	326	540	466
SLC29A1_1_u	470	275	1051	684	334	289	494	431	631	640	304	269	358	277	50	253	374	141	358	277	413	321	382	361	143	462	406	643	413	321	268	206	310	364	185	368
SLC29A1_2_u	139	476	730	1501	1171	448	833	487	449	498	492	568	401	585	51	389	634	583	401	585	673	696	402	1053	161	499	1046	1222	673	696	155	434	402	427	943	789
SLC29A1_3_u	377	324	283	841	700	614	414	357	454	573	419	357	607	389	69	245	461	393	607	389	603	515	578	361	166	428	652	1231	603	515	199	494	638	644	611	512
SLC29A1_4_u	152	141	258	264	163	394	322	310	370	363	250	285	281	293	40	209	365	282	281	293	311	376	230	180	67	173	452	573	311	376	175	215	246	99	315	296
SLC29A1_5_u	82	493	224	257	200	153	268	249	107	98	93	119	221	291	20	76	109	89	221	291	218	279	110	103	27	90	295	212	218	279	33	70	50	51	287	174
SLC29A1_6_u	63	75	742	582	431	294	418	276	313	287	206	146	440	338	41	144	194	278	440	338	403	341	426	394	64	302	391	486	403	341	98	216	242	207	178	203
SLC29A2_1_u	274	401	695	301	452	585	469	400	1714	1801	682	416	638	554	68	473	491	315	638	554	559	529	675	382	168	310	986	997	559	529	159	202	426	458	594	402
SLC29A2_2_u	323	826	886	891	821	760	781	630	341	329	731	454	865	623	82	725	691	283	865	623	963	785	1026	613	373	622	775	1147	963	785	289	597	404	594	900	767
SLC29A2_3_u	105	470	829	995	588	393	650	480	404	397	648	583	794	754	109	702	661	306	794	754	717	794	683	605	146	501	777	1093	717	794	111	506	347	279	674	439
SLC29A2_4_u	243	407	432	641	478	408	607	481	369	463	388	332	471	382	106	349	400	177	471	382	509	417	402	311	123	245	644	978	509	417	159	514	317	461	463	382
SLC29A2_5_u	200	438	474	603	500	431	624	540	503	545	593	608	516	478	149	821	853	249	516	478	635	584	617	509	249	1013	920	1211	635	584	114	316	373	464	658	641
SLC29A2_6_u	226	369	403	392	661	412	543	417	412	639	339	314	468	379	41	392	356	593	468	379	365	417	258	329	189	388	531	987	365	417	82	456	332	328	457	458
SLC29A3_1_u	166	195	328	342	455	252	538	419	232	292	290	290	430	502	314	344	259	278	430	502	480	652	274	360	82	220	416	780	480	652	209	723	363	269	382	386
SLC29A3_2_u	372	898	1182	929	1057	904	739	622	578	628	582	455	766	698	147	546	512	397	766	698	819	823	633	608	316	535	976	1364	819	823	299	571	428	307	852	623
SLC29A3_3_u	419	918	1071	749	825	1013	722	626	312	340	385	341	569	578	275	227	393	300	569	578	521	578	354	312	99	210	513	618	521	578	143	173	238	295	433	308
SLC29A3_4_u	585	166	324	1019	916	444	595	466	379	575	388	439	539	422	170	321	475	1045	539	422	550	463	324	324	266	213	532	791	550	463	293	302	338	404	394	312
SLC29A3_5_u	393	303	413	429	698	536	453	377	346	337	215	174	377	248	41	233	242	190	377	248	526	387	404	312	106	281	805	750	526	387	285	806	629	476	629	481
SLC29A3_6_u	309	549	282	743	729	595	635	492	884	1235	392	318	538	506	128	346	466	247	538	506	548	579	382	357	191	304	501	906	548	579	115	208	400	268	558	541
SLC29A4_1_u	286	451	601	560	985	859	969	640	596	720	548	495	744	788	87	447	396	425	744	788	730	747	948	542	169	989	1008	1179	730	747	167	915	417	847	616	672
SLC29A4_2_u	756	1143	2012	1224	960	644	952	586	754	987	747	623	1079	893	396	587	484	1049	1079	893	1039	915	4874	3753	2153	4530	1694	1536	1039	915	554	1352	576	1253	1168	853
SLC29A4_3_u	96	400	899	296	472	587	423	376	390	356	418	359	518	416	61	237	544	126	518	416	618	404	516	432	430	231	762	842	618	404	190	367	708	429	436	647
SLC29A4_4_u	252	1034	976	1662	1088	817	1107	768	1094	1328	839	779	936	925	92	756	1024	542	936	925	960	947	641	851	204	873	993	1504	960	947	309	575	676	530	727	821
SLC29A4_5_u	56	168	132	467	417	286	430	372	60	134	163	124	185	174	601	118	170	784	185	174	209	178	101	114	68	110	222	363	209	178	43	193	63	126	145	141
SLC29A4_6_u	244	239	351	734	489	673	679	448	379	640	556	388	537	399	939	589	540	955	537	399	502	475	566	312	199	260	582	753	502	475	227	381	257	292	480	420
SLC2A10_1_u	209	305	406	391	722	274	602	425	149	186	382	264	429	424	40	267	398	84	429	424	548	374	438	277	69	398	574	547	548	374	147	243	346	286	391	446
SLC2A10_2_u	154	782	1077	1195	587	715	943	706	905	835	573	465	648	567	265	606	580	829	648	567	735	714	566	696	188	435	1113	1584	735	714	611	810	1609	1087	732	532
SLC2A10_3_u	140	136	742	340	522	597	601	378	426	520	580	381	691	585	487	339	492	453	691	585	686	668	416	369	154	257	588	1016	686	668	344	309	467	248	663	496
SLC2A10_4_u	246	329	388	149	435	518	533	474	239	253	381	324	472	424	105	303	411	116	472	424	478	439	331	331	128	258	421	466	478	439	102	246	259	263	430	224
SLC2A10_5_u	241	392	793	722	756	543	665	492	337	357	315	266	563	667	43	306	252	393	563	667	765	785	540	631	158	763	1243	1704	765	785	503	858	997	843	740	584
SLC2A10_6_u	232	256	184	272	608	391	396	293	198	274	293	181	341	295	37	246	194	196	341	295	283	295	265	217	104	269	318	239	283	295	189	282	363	247	244	271
SLC2A11_1_a2	74	156	224	353	785	625	397	288	85	98	257	172	235	266	36	122	199	207	235	266	326	223	199	210	142	217	166	300	326	223	30	59	130	181	205	66
SLC2A11_2_a2	304	809	872	1322	928	1035	647	584	566	799	626	509	684	651	117	722	748	460	684	651	681	690	436	422	99	209	650	1250	681	690	173	365	302	316	569	512
SLC2A11_3_a2	83	67	136	122	343	140	216	181	192	254	172	129	185	157	28	115	126	75	185	157	154	214	148	110	42	50	219	260	154	214	50	104	86	105	183	114
SLC2A11_4_a2	84	200	76	285	300	178	208	173	109	130	252	170	281	275	22	152	216	174	281	275	325	305	223	190	48	171	340	341	325	305	186	283	247	149	150	237
SLC2A11_5_a2	31	128	90	148	421	134	275	224	217	261	195	187	272	321	61	224	233	487	272	321	285	276	200	166	59	171	369	696	285	276	33	170	234	188	300	238
SLC2A11_6_a2	171	393	440	401	628	295	635	494	295	286	337	292	600	412	40	260	302	101	600	412	622	529	324	329	163	286	718	788	622	529	229	455	528	609	527	397
SLC2A1_1_u	14	68	111	108	332	105	247	202	137	172	248	149	382	437	10	210	260	143	382	437	489	527	361	353	105	258	312	461	489	527	160	331	160	393	249	184
SLC2A12_1_u	181	1311	579	929	328	218	331	206	217	234	277	288	449	340	29	305	271	96	449	340	422	406	408	221	38	249	324	492	422	406	110	232	276	350	314	326
SLC2A12_2_u	365	274	620	597	484	629	531	378	287	274	296	199	490	437	47	187	288	362	490	437	525	423	558	428	186	342	836	1291	525	423	334	796	580	339	450	505
SLC2A12_3_u	229	487	309	531	489	858	671	576	356	385	669	686	682	572	37	603	801	285	682	572	865	693	397	452	98	378	707	913	865	693	124	223	335	391	625	588
SLC2A12_4_u	132	731	462	396	667	439	469	304	644	704	631	521	485	527	357	592	790	818	485	527	657	556	380	1057	335	621	1070	1361	657	556	109	613	370	1089	571	829
SLC2A12_5_u	41	231	507	203	397	282	370	303	753	970	644	647	500	377	414	834	692	230	500	377	413	416	324	339	163	493	622	830	413	416	247	399	293	296	436	420
SLC2A12_6_u	311	920	1045	1257	856	731	828	677	779	803	635	535	838	733	107	617	708	1131	838	733	898	827	1190	818	120	592	1461	1651	898	827	472	1454	1132	1047	832	756
SLC2A1_2_u	393	475	1421	447	570	742	594	442	394	396	323	366	595	484	308	269	406	151	595	484	545	352	279	335	131	219	460	665	545	352	217	591	261	392	399	378
SLC2A13_1_u	442	144	342	193	620	393	448	296	423	395	444	389	565	454	225	275	380	229	565	454	445	407	306	392	98	135	614	318	445	407	173	123	259	187	603	270
SLC2A13_2_u	113	313	258	277	468	439	451	349	515	553	472	284	355	508	49	520	504	438	355	508	346	454	423	524	90	234	304	227	346	454	70	93	168	218	233	259
SLC2A13_3_u	50	138	43	168	154	177	232	169	66	96	97	93	191	152	6	78	69	169	191	152	184	216	97	157	41	159	314	243	184	216	85	210	130	163	176	138
SLC2A13_4_u	388	755	525	808	358	486	661	591	278	318	350	293	459	499	415	252	318	723	459	499	457	662	334	437	170	238	448	735	457	662	184	286	256	474	253	204
SLC2A13_5_u	189	402	143	469	420	488	523	328	184	249	279	288	315	342	240	197	196	366	315	342	340	333	170	229	73	128	243	257	340	333	70	70	65	158	151	171
SLC2A13_6_u	153	209	189	331	600	330	538	418	771	1044	435	411	426	346	21	581	677	104	426	346	403	407	419	296	131	224	411	702	403	407	258	221	312	388	340	345
SLC2A1_3_u	10	65	70	107	15	116	117	96	40	57	127	103	183	123	17	54	64	143	183	123	211	172	160	370	111	141	177	156	211	172	127	175	131	140	128	128
SLC2A14_1_u	267	419	767	822	912	1274	842	557	213	198	465	389	667	695	533	454	373	172	667	695	886	840	751	568	205	390	1053	1381	886	840	830	1296	1005	498	813	710
SLC2A14_2_u	242	495	1349	404	587	401	482	354	746	885	330	287	482	431	294	271	339	655	482	431	491	451	263	244	97	141	688	685	491	451	158	332	236	333	533	433
SLC2A14_3_u	224	1002	433	605	570	596	472	299	363	381	415	411	461	443	67	349	479	459	461	443	457	529	387	644	189	511	579	845	457	529	180	330	371	323	452	376
SLC2A14_4_u	317	744	737	722	899	694	856	598	685	783	550	632	756	715	110	461	588	795	756	715	604	785	450	577	142	426	701	630	604	785	295	412	686	659	537	500
SLC2A14_5_u	37	109	264	154	173	123	158	115	383	351	277	246	333	244	26	400	383	154	333	244	239	174	117	74	31	78	207	480	239	174	39	162	207	81	309	83
SLC2A14_6_m2a2	242	426	434	944	699	486	690	423	347	478	463	338	625	787	223	438	339	259	625	787	655	744	512	690	162	513	1014	1686	655	744	247	504	462	1020	922	623
SLC2A1_4_u	232	296	277	295	306	182	224	131	445	579	170	113	182	126	131	97	162	1163	182	126	173	134	126	100	42	65	203	320	173	134	20	45	80	141	55	137
SLC2A1_5_u	45	554	230	176	259	330	354	263	139	117	181	87	289	300	14	101	74	68	289	300	325	301	341	176	94	206	233	637	325	301	88	194	275	172	284	198
SLC2A1_6_u	31	109	307	191	180	34	268	252	141	155	170	155	319	342	30	99	199	97	319	342	375	367	302	269	90	440	412	430	375	367	216	455	536	169	242	224
SLC2A2_1_u	513	282	602	510	585	682	348	233	314	336	479	602	340	329	116	604	709	374	340	329	358	408	245	246	253	506	390	477	358	408	107	297	178	268	406	571
SLC2A2_2_u	271	1273	524	689	1009	630	567	461	312	305	574	408	659	832	101	614	626	572	659	832	567	659	665	551	337	562	1117	1251	567	659	218	550	777	351	900	510
SLC2A2_3_u	43	142	278	165	720	440	432	347	207	250	256	213	383	257	65	182	219	65	383	257	362	380	391	165	135	111	692	794	362	380	131	183	144	312	271	386
SLC2A2_4_u	131	130	760	383	412	721	370	291	321	298	431	420	607	415	287	445	530	289	607	415	362	436	332	229	77	154	382	504	362	436	42	124	157	138	295	226
SLC2A2_5_u	458	1412	1424	2187	804	612	675	461	1006	1445	770	573	1504	1470	449	1259	1036	1378	1504	1470	1748	1518	16691	15365	4828	12374	1869	3171	1748	1518	6383	8195	14613	21817	1392	879
SLC2A2_6_u	96	195	519	244	672	264	418	298	379	441	294	310	413	459	22	293	380	207	413	459	529	556	363	434	166	225	552	814	529	556	68	194	186	333	472	295
SLC2A3_1_u	160	193	253	369	352	690	363	272	103	202	265	242	518	413	23	213	238	804	518	413	382	455	221	303	57	171	412	434	382	455	37	175	108	180	288	256
SLC2A3_2_m3a2	103	187	695	319	646	302	439	303	180	85	353	367	341	294	39	259	522	32	341	294	344	403	227	208	93	186	400	423	344	403	56	150	195	103	347	292
SLC2A3_3_u	72	246	384	334	287	535	371	207	129	161	137	185	244	240	66	120	222	338	244	240	387	259	175	214	22	140	216	428	387	259	59	72	130	312	163	119
SLC2A3_4_u	111	310	841	685	751	612	793	599	543	616	569	411	635	430	237	361	422	599	635	430	759	606	668	565	191	434	582	1098	759	606	222	601	332	578	659	385
SLC2A3_5_u	388	375	720	238	574	620	568	330	503	588	358	329	398	375	122	256	253	314	398	375	350	384	280	302	123	178	456	570	350	384	93	206	173	276	382	341
SLC2A3_6_m2	173	118	753	310	293	251	282	228	408	378	256	173	299	298	28	228	311	354	299	298	404	284	223	332	108	138	460	412	404	284	89	246	340	168	267	97
SLC2A3P1_1_a2	453	1651	447	858	633	980	670	440	401	471	488	394	515	330	77	439	434	109	515	330	384	456	316	407	150	397	446	632	384	456	74	426	379	338	416	348
SLC2A3P1_2_a2	385	213	443	353	342	240	328	215	173	188	343	349	378	236	40	412	480	395	378	236	384	201	452	148	156	346	698	513	384	201	224	312	147	272	417	295
SLC2A3P1_3_a2	469	1220	583	552	548	421	367	293	456	430	429	383	450	417	111	463	368	284	450	417	399	487	705	985	534	1313	700	964	399	487	560	911	1040	730	428	349
SLC2A3P1_4_a2	492	988	1009	1187	1016	1443	1279	992	620	664	962	959	1138	913	1268	1188	1341	1331	1138	913	1068	1180	1247	1533	1053	985	1264	1668	1068	1180	615	876	880	652	1122	1113
SLC2A3P1_5_a2	197	430	635	219	429	686	620	475	382	317	521	414	591	576	87	391	408	141	591	576	609	419	372	324	166	211	490	582	609	419	259	397	396	265	349	396
SLC2A3P1_6_a2	732	1697	2269	1685	2113	1556	1353	1028	1108	1447	1358	1153	1314	1179	274	1139	1344	641	1314	1179	1292	1527	1049	1208	277	714	1802	2191	1292	1527	279	1076	1021	748	1258	1155
SLC2A4_1_a2	323	711	948	829	781	829	758	617	530	571	818	573	909	800	81	545	682	417	909	800	794	789	353	521	145	536	854	1258	794	789	217	494	487	295	459	344
SLC2A4_2_a2	195	262	366	476	557	454	561	495	208	226	309	269	462	386	33	138	268	214	462	386	445	319	238	167	57	174	909	1295	445	319	78	163	261	272	786	634
SLC2A4_3_a2	92	260	1052	1559	658	425	695	410	982	1305	488	393	506	441	281	556	605	1057	506	441	447	549	316	383	119	296	853	1146	447	549	208	205	336	406	498	277
SLC2A4_4_a2	133	300	282	379	528	255	404	282	158	124	277	160	465	333	61	180	269	231	465	333	371	334	495	278	167	821	388	393	371	334	63	221	109	112	354	133
SLC2A4_5_a2	139	202	239	275	508	245	535	326	188	203	438	270	557	326	28	245	201	103	557	326	420	439	754	630	226	657	680	827	420	439	309	521	637	896	498	441
SLC2A4_6_a2	369	524	956	1571	949	526	849	572	454	541	998	813	1014	894	165	1111	956	1718	1014	894	905	1066	728	1142	597	1217	1169	1521	905	1066	1016	783	1246	811	712	597
SLC2A5_1_u	613	1279	1374	2164	990	1057	1128	736	1506	2381	1861	1441	1383	1074	2351	2722	1742	16200	1383	1074	1203	969	1023	859	279	627	1194	2765	1203	969	541	1303	816	2247	1030	628
SLC2A5_2_u	209	606	435	316	667	525	512	349	382	503	435	442	478	415	136	420	452	379	478	415	420	468	251	231	66	214	613	872	420	468	137	365	303	227	421	468
SLC2A5_3_u	452	468	1690	1902	812	1088	866	640	974	1180	722	673	1001	735	56	614	677	332	1001	735	872	854	1219	1656	420	1095	1452	1894	872	854	621	992	1415	1690	859	1076
SLC2A5_4_u	425	326	640	1185	902	929	646	504	573	581	352	367	528	479	933	402	415	1260	528	479	495	543	472	562	180	484	391	714	495	543	170	912	260	750	530	390
SLC2A5_5_u	458	961	612	423	640	580	641	550	424	581	575	487	628	405	144	428	519	193	628	405	472	517	635	843	510	515	471	749	472	517	132	400	350	434	535	524
SLC2A5_6_u	252	203	371	218	277	458	390	265	501	500	525	397	366	387	470	456	530	326	366	387	356	284	370	634	102	151	320	444	356	284	131	115	239	197	263	269
SLC2A6_1_u	251	428	516	409	753	451	653	510	793	963	461	429	535	495	172	389	513	520	535	495	702	684	711	567	220	681	1065	1837	702	684	539	1225	1068	1222	972	721
SLC2A6_2_u	177	307	788	643	1231	626	896	656	483	497	724	446	555	630	211	562	415	583	555	630	655	600	334	511	135	260	825	1513	655	600	208	303	353	654	875	508
SLC2A6_3_u	153	429	78	588	329	407	427	410	125	185	221	213	389	408	75	238	197	426	389	408	433	431	225	309	287	245	455	558	433	431	127	292	127	352	457	345
SLC2A6_4_u	124	331	253	415	310	383	512	389	429	664	303	246	276	262	153	276	296	866	276	262	324	256	138	223	145	197	404	588	324	256	127	239	143	258	270	190
SLC2A6_5_u	310	443	857	498	927	1091	665	474	537	624	505	461	671	651	179	381	577	208	671	651	802	722	707	364	230	439	1616	2253	802	722	270	603	423	765	1207	1082
SLC2A6_6_u	179	729	1153	794	1106	1073	927	743	430	466	439	429	713	641	46	453	446	641	713	641	770	621	512	483	162	499	1095	1423	770	621	275	374	443	494	623	661
SLC2A7_1_u	92	638	662	617	438	1216	550	452	456	508	374	348	622	606	86	322	400	391	622	606	695	676	578	654	161	563	761	1059	695	676	260	420	687	500	491	538
SLC2A7_2_u	205	503	314	871	478	598	418	341	187	200	389	348	391	409	45	250	238	158	391	409	494	418	341	357	117	197	411	658	494	418	129	165	169	225	300	205
SLC2A7_3_u	486	631	1175	1034	1216	934	879	705	509	589	794	843	846	688	238	780	938	267	846	688	743	653	845	655	398	547	874	1037	743	653	453	467	742	403	697	593
SLC2A7_4_u	352	596	441	473	820	925	522	318	248	258	442	417	539	462	93	301	519	330	539	462	709	871	1329	732	287	1229	1229	1423	709	871	437	569	1258	588	772	538
SLC2A7_5_u	174	482	832	455	899	906	804	647	326	401	630	598	559	521	566	688	665	1122	559	521	812	574	900	248	140	274	836	1258	812	574	148	446	467	332	687	655
SLC2A7_6_u	437	1137	1375	1410	465	967	1095	814	428	477	674	558	968	830	350	502	515	629	968	830	893	832	734	692	314	382	1243	1159	893	832	252	724	443	493	694	757
SLC2A8_10_u	191	403	966	521	498	806	698	556	846	965	656	613	798	640	181	713	961	426	798	640	623	604	1127	1011	360	1447	834	647	623	604	481	1052	608	745	457	536
SLC2A8_11_u	611	710	342	736	409	394	508	402	453	529	317	347	617	568	122	423	461	364	617	568	597	451	397	365	140	350	276	700	597	451	162	465	297	279	291	258
SLC2A8_12_u	303	979	1307	1419	698	421	1069	704	381	525	736	649	682	678	415	1022	966	2003	682	678	590	660	523	695	127	502	723	1163	590	660	270	556	482	613	613	476
SLC2A8_1_u	51	59	99	82	131	79	202	154	96	102	94	89	141	132	91	103	140	102	141	132	145	112	161	144	107	87	95	210	145	112	26	110	66	79	78	64
SLC2A8_2_u	51	191	77	69	184	115	310	209	63	62	106	96	165	173	112	77	107	23	165	173	89	111	103	80	26	48	110	208	89	111	8	66	58	20	133	129
SLC2A8_3_u	75	208	326	185	418	461	301	247	157	197	208	149	245	240	35	213	184	29	245	240	276	271	144	172	80	94	395	419	276	271	112	180	194	233	316	233
SLC2A8_4_u	200	359	1065	595	1068	934	882	769	386	361	488	409	779	642	143	487	501	662	779	642	902	759	904	664	231	360	921	1409	902	759	477	676	961	889	713	755
SLC2A8_5_u	206	203	184	136	425	342	486	321	216	224	213	199	273	212	15	164	167	96	273	212	204	191	278	177	80	218	285	328	204	191	50	100	204	89	270	137
SLC2A8_6_u	475	268	766	954	640	722	724	554	226	237	427	401	513	330	532	372	474	655	513	330	457	453	374	242	135	326	883	794	457	453	222	345	407	369	655	384
SLC2A8_7_u	161	518	368	715	788	407	754	537	171	237	397	300	610	447	51	396	315	130	610	447	434	492	350	407	103	292	592	587	434	492	95	315	218	304	383	390
SLC2A8_8_u	209	394	915	697	723	654	710	566	824	1074	513	425	713	669	539	583	561	420	713	669	968	859	373	465	205	329	1360	3284	968	859	264	216	369	615	1284	491
SLC2A8_9_u	71	127	414	300	328	375	366	266	248	403	198	194	312	190	33	146	226	365	312	190	352	299	265	216	89	167	396	632	352	299	90	212	242	357	426	344
SLC2A9_1_u	127	267	248	552	505	806	711	555	378	482	652	492	760	645	184	617	460	805	760	645	707	753	559	2270	112	1125	661	1109	707	753	134	463	416	419	494	493
SLC2A9_2_u	285	470	450	1490	1259	1055	676	569	1166	1593	748	564	680	724	51	592	848	462	680	724	884	907	1164	957	274	628	1367	1666	884	907	287	786	736	733	904	571
SLC2A9_3_u	473	664	775	808	1607	1054	1140	801	1158	1224	1038	905	1062	906	168	917	930	481	1062	906	999	1006	1022	1376	367	951	1321	1895	999	1006	227	695	1033	615	1280	1062
SLC2A9_4_u	48	699	994	742	750	772	644	585	569	602	687	577	747	623	139	571	479	605	747	623	711	611	896	728	159	375	798	1073	711	611	115	434	409	681	544	463
SLC2A9_5_u	266	708	826	983	411	864	644	509	386	486	519	493	537	498	330	569	451	321	537	498	553	486	422	376	139	211	453	855	553	486	90	234	122	230	520	415
SLC2A9_6_u	555	798	829	695	1104	1325	1197	789	470	628	765	525	929	936	259	657	584	733	929	936	918	1015	536	629	211	369	1127	1694	918	1015	687	1525	1712	1375	989	830
SLC30A10_1_u	295	756	822	738	750	337	573	384	468	585	346	294	486	494	317	280	359	285	486	494	533	657	691	474	279	983	677	1081	533	657	457	560	477	1314	754	575
SLC30A10_2_u	375	701	716	1418	1008	983	771	555	438	487	805	572	992	822	88	468	629	222	992	822	807	762	764	708	213	528	1056	1655	807	762	130	370	356	505	932	533
SLC30A10_3_u	267	687	826	448	1253	500	837	671	800	841	523	443	534	693	241	487	617	385	534	693	923	680	1018	752	475	1501	1031	1347	923	680	1248	1544	2520	1484	754	569
SLC30A10_4_u	81	136	136	174	321	409	372	347	238	240	254	293	269	243	27	253	258	97	269	243	199	189	171	133	73	70	239	439	199	189	93	209	201	135	221	148
SLC30A10_5_u	474	1341	1531	1945	1334	1495	1615	1030	850	1002	1231	898	1365	1052	1963	1320	968	786	1365	1052	1296	1253	1816	1895	886	1405	1455	2178	1296	1253	617	1153	919	621	1283	1331
SLC30A10_6_u	102	288	516	367	509	346	481	265	889	1001	393	302	431	341	108	334	446	202	431	341	422	368	291	650	84	313	317	826	422	368	43	312	200	230	188	302
SLC30A1_1_u	534	1038	826	579	487	158	358	303	413	604	362	223	334	347	54	290	293	150	334	347	323	337	233	225	77	166	242	588	323	337	286	423	153	219	406	177
SLC30A1_2_u	493	576	982	808	707	535	691	368	1304	1298	720	590	549	462	800	788	941	625	549	462	585	549	785	617	140	427	757	651	585	549	138	468	345	387	618	437
SLC30A1_3_u	140	134	364	340	476	541	384	233	150	187	260	209	323	275	124	159	206	151	323	275	276	278	263	214	74	148	415	365	276	278	92	130	143	93	260	175
SLC30A1_4_u	216	1008	595	632	762	364	628	459	548	739	410	454	433	486	69	558	540	552	433	486	530	605	628	365	162	563	1719	2640	530	605	1979	4222	3416	2822	976	1193
SLC30A1_5_u	358	740	466	1121	832	428	799	534	417	577	355	344	522	491	161	330	369	290	522	491	531	663	367	490	140	308	867	848	531	663	127	338	442	306	493	339
SLC30A1_6_u	166	1497	393	367	915	278	762	512	406	479	485	318	486	521	29	418	265	543	486	521	453	446	393	327	64	279	597	1242	453	446	178	418	200	294	711	319
SLC30A2_1_u	188	323	912	749	763	947	523	410	414	362	685	747	520	500	52	731	1001	516	520	500	520	529	516	471	411	332	679	660	520	529	234	580	613	490	452	370
SLC30A2_2_u	178	401	304	683	1056	189	577	396	332	402	473	259	499	495	172	375	378	124	499	495	533	459	393	414	112	240	552	832	533	459	123	583	229	629	438	307
SLC30A2_3_u	399	445	841	462	859	527	564	393	408	446	430	284	660	537	43	317	313	289	660	537	672	512	586	536	146	629	697	1180	672	512	235	433	492	571	444	316
SLC30A2_4_u	443	365	643	1244	938	828	689	598	671	1040	393	340	538	448	211	367	585	2814	538	448	661	435	371	278	169	234	498	928	661	435	128	258	375	569	441	474
SLC30A2_5_u	272	421	601	668	492	490	633	552	151	199	271	240	494	507	33	203	249	355	494	507	451	504	381	446	72	175	379	561	451	504	83	219	332	316	320	384
SLC30A2_6_u	421	690	1010	1601	1221	985	1012	641	291	425	706	528	832	771	242	477	582	511	832	771	893	698	936	826	368	459	868	1691	893	698	247	402	631	904	960	744
SLC30A3_1_u	159	808	512	998	677	531	748	571	549	643	440	429	557	565	80	307	337	728	557	565	756	619	604	767	157	533	1162	1968	756	619	386	694	472	514	968	851
SLC30A3_2_u	205	462	610	943	965	768	830	657	312	375	611	530	691	659	38	468	468	282	691	659	699	648	415	627	227	469	760	1298	699	648	264	381	325	365	643	616
SLC30A3_3_u	193	584	386	1017	800	697	763	608	593	938	575	467	680	547	1287	687	698	4215	680	547	746	686	433	530	233	329	805	1245	746	686	158	363	267	521	603	498
SLC30A3_4_u	231	502	104	491	406	436	491	379	190	392	316	256	490	349	52	236	133	228	490	349	597	448	505	398	121	750	395	755	597	448	348	366	395	721	251	299
SLC30A3_5_u	88	152	221	199	87	124	153	91	65	104	85	59	148	81	23	66	68	55	148	81	116	119	114	52	28	54	103	145	116	119	17	61	16	31	41	117
SLC30A3_6_u	359	880	496	650	578	344	357	343	559	428	335	285	353	299	36	337	296	349	353	299	533	333	250	304	85	512	468	477	533	333	60	284	341	332	283	301
SLC30A4_1_a2	339	826	843	1148	487	435	722	507	564	745	363	269	687	615	73	393	426	145	687	615	605	658	401	439	137	214	580	797	605	658	154	274	461	210	451	451
SLC30A4_2_a2	254	391	933	1130	893	585	837	516	1083	1124	950	823	778	682	402	1188	1464	1400	778	682	783	791	630	420	244	442	769	998	783	791	193	510	524	387	521	486
SLC30A4_3_a2	121	531	615	849	556	316	391	367	178	188	320	226	605	300	47	151	249	142	605	300	635	513	191	189	78	116	404	565	635	513	133	93	246	571	629	462
SLC30A4_4_a2	198	633	420	435	785	462	584	411	621	603	359	284	606	455	60	185	265	104	606	455	636	650	566	840	188	545	686	1265	636	650	265	707	437	511	629	454
SLC30A4_5_a2	104	161	304	316	423	350	440	297	966	1087	305	275	392	459	272	322	441	569	392	459	330	433	338	472	237	332	534	821	330	433	170	665	233	384	339	320
SLC30A4_6_a2	520	382	795	763	299	349	534	410	320	301	192	237	381	371	146	232	343	143	381	371	552	498	764	502	405	402	984	915	552	498	276	393	526	815	453	475
SLC30A5_1_u	95	79	110	305	268	199	297	220	88	139	147	145	192	190	35	118	148	93	192	190	209	178	132	152	36	132	110	211	209	178	13	87	34	81	201	78
SLC30A5_2_u	193	241	170	426	734	451	327	226	347	463	329	354	512	399	22	309	309	59	512	399	345	448	484	361	128	354	521	866	345	448	339	250	287	311	427	262
SLC30A5_3_u	380	886	860	1326	875	1097	847	761	572	679	580	616	1004	904	88	593	676	562	1004	904	1037	909	814	704	323	639	1866	2314	1037	909	442	1683	1844	794	1662	1452
SLC30A5_4_u	223	656	611	547	1324	1265	588	493	1005	1147	897	716	943	791	841	725	791	523	943	791	1003	998	829	837	206	361	1104	1186	1003	998	227	274	357	663	1137	768
SLC30A5_5_u	178	522	291	604	380	740	243	228	462	587	558	620	722	536	171	587	482	134	722	536	706	502	5487	3240	1791	6449	646	1207	706	502	124	644	431	416	673	655
SLC30A5_6_u	88	180	147	204	273	459	354	202	88	154	232	225	381	322	41	134	182	156	381	322	413	498	391	208	178	237	491	915	413	498	337	293	488	246	388	468
SLC30A6_1_u	736	1072	2249	1977	2512	1491	1381	1050	1842	2173	1513	1065	1649	1491	436	1447	1552	2081	1649	1491	1699	1575	1348	1118	416	1276	2325	2933	1699	1575	692	1247	1353	1972	1484	1208
SLC30A6_2_u	43	212	380	569	252	373	357	220	154	157	149	245	248	265	29	137	211	177	248	265	382	365	222	219	36	102	565	708	382	365	131	170	215	357	473	383
SLC30A6_3_u	432	449	916	567	712	465	539	363	724	784	428	470	758	579	123	309	561	601	758	579	841	580	425	518	247	341	970	991	841	580	240	339	440	498	666	624
SLC30A6_4_u	259	1093	1733	1843	1097	960	994	788	1605	1466	1170	923	1080	982	141	1067	890	592	1080	982	1057	964	883	760	223	818	1173	1675	1057	964	401	751	834	785	1003	690
SLC30A6_5_u	255	288	744	849	949	704	627	478	861	795	553	453	817	794	264	574	554	601	817	794	876	648	1184	699	162	865	508	483	876	648	130	262	944	328	450	227
SLC30A6_6_u	397	695	854	715	1181	734	790	524	257	271	646	501	729	695	115	486	528	176	729	695	822	744	601	449	161	511	795	1245	822	744	153	645	196	319	723	615
SLC30A7_1_u	355	1927	988	836	1835	1559	906	709	742	904	830	804	1358	852	108	620	695	533	1358	852	1193	1127	1434	865	302	1230	1847	2093	1193	1127	531	1128	786	1385	1228	1134
SLC30A7_2_u	225	504	588	579	799	490	639	438	299	350	716	518	719	741	130	530	555	144	719	741	714	603	514	347	173	243	1119	942	714	603	187	825	765	759	624	667
SLC30A7_3_u	37	470	364	231	223	87	218	167	298	294	154	258	383	301	68	178	235	123	383	301	243	267	156	229	80	126	329	459	243	267	168	207	160	208	134	139
SLC30A7_4_u	93	183	275	339	375	896	335	279	210	224	354	240	405	303	281	168	211	75	405	303	444	355	465	428	172	1164	736	869	444	355	264	393	538	629	756	625
SLC30A7_5_u	105	175	416	235	393	536	352	205	521	626	276	327	318	329	230	301	262	170	318	329	343	272	176	296	74	130	339	405	343	272	177	120	278	175	335	205
SLC30A7_6_u	209	745	437	521	370	479	571	380	723	924	575	435	624	600	1119	502	515	344	624	600	496	579	539	395	205	319	676	999	496	579	179	321	177	458	642	374
SLC30A8_1_u	284	425	406	627	887	797	759	696	876	984	427	434	736	539	260	420	487	1705	736	539	648	521	384	470	164	210	1018	1658	648	521	239	421	837	577	658	696
SLC30A8_2_u	451	506	1289	1020	939	990	985	737	591	776	776	676	726	794	427	541	696	585	726	794	763	749	876	1102	385	712	1142	1785	763	749	790	1130	866	1792	1131	818
SLC30A8_3_u	300	894	1132	655	510	568	544	539	458	587	427	395	623	701	368	427	488	433	623	701	767	761	509	318	232	361	626	1150	767	761	100	210	266	337	527	457
SLC30A8_4_u	587	731	1187	1022	980	1089	1022	695	954	1024	738	594	1013	1018	96	622	881	1361	1013	1018	1003	1026	610	757	318	673	1370	2222	1003	1026	251	650	697	862	1221	1027
SLC30A8_5_u	147	175	901	537	627	591	716	569	1269	1426	762	696	666	612	218	681	1310	1186	666	612	674	652	471	694	131	357	651	1164	674	652	172	1013	974	911	727	614
SLC30A8_6_u	312	685	996	1061	724	824	814	602	1404	1732	812	692	857	899	158	889	942	396	857	899	744	1049	832	1057	405	861	2016	2835	744	1049	377	700	530	722	1306	1375
SLC30A9_1_u	122	134	233	526	168	322	622	415	720	847	444	399	706	563	213	487	453	355	706	563	832	839	495	700	203	512	1280	1644	832	839	485	711	561	1241	694	725
SLC30A9_2_u	199	177	458	314	578	609	519	469	573	879	742	420	852	684	180	408	588	299	852	684	851	810	622	570	325	457	1746	2857	851	810	405	397	530	684	1633	1485
SLC30A9_3_u	226	194	222	240	444	401	369	322	339	477	653	558	598	457	163	629	622	370	598	457	591	372	402	452	164	339	593	988	591	372	80	472	794	1233	386	346
SLC30A9_4_u	12	45	49	77	125	127	316	226	62	88	240	230	269	313	73	75	117	33	269	313	315	364	182	194	127	311	156	346	315	364	69	39	129	65	174	141
SLC30A9_5_u	219	423	783	1128	1076	594	871	697	247	416	412	391	907	792	95	343	316	985	907	792	1043	914	334	458	150	289	808	1601	1043	914	227	359	284	553	617	515
SLC30A9_6_u	43	534	148	236	142	541	515	361	481	569	401	369	471	408	375	288	285	357	471	408	550	653	319	328	106	248	888	761	550	653	180	377	334	331	624	582
SLC31A1_1_a2	371	615	1921	1293	1134	1359	777	589	1666	2090	722	617	1007	823	211	621	719	4903	1007	823	826	686	800	490	242	582	835	1362	826	686	160	337	408	567	689	511
SLC31A1_2_a2	139	326	488	1064	494	592	547	470	504	674	428	365	570	487	271	362	355	279	570	487	625	628	479	227	87	169	561	900	625	628	269	573	507	478	474	490
SLC31A1_3_a2	166	322	704	919	529	286	611	459	416	533	357	373	460	422	49	354	416	500	460	422	490	488	299	341	82	301	386	732	490	488	153	454	194	548	344	278
SLC31A1_4_a2	220	428	733	513	293	367	521	433	186	239	380	400	538	477	30	381	371	683	538	477	547	667	304	432	119	418	746	750	547	667	154	335	187	356	503	405
SLC31A1_5_a2	39	287	493	442	623	556	542	519	594	609	574	478	718	723	101	392	522	260	718	723	830	667	586	358	99	277	866	994	830	667	408	401	691	591	741	576
SLC31A1_6_a2	777	862	538	1282	933	1211	979	727	852	981	856	774	1139	953	280	913	803	933	1139	953	1200	983	1022	1026	595	816	1422	2521	1200	983	435	859	716	1061	1251	1299
SLC31A2_1_a2	304	444	978	934	862	718	748	590	674	764	632	654	732	810	182	600	770	524	732	810	836	768	507	952	198	393	1180	844	836	768	219	418	466	470	501	451
SLC31A2_2_a2	84	543	514	825	658	656	491	419	249	356	693	521	636	640	84	610	423	181	636	640	853	899	690	695	208	400	1357	1723	853	899	530	761	1381	894	1074	736
SLC31A2_3_a2	412	1079	1309	1572	1506	1923	868	702	889	1026	1063	953	1078	1048	298	1018	1349	1942	1078	1048	1203	1079	1174	843	454	855	2584	3850	1203	1079	3328	5561	5108	3718	1750	1497
SLC31A2_4_a2	164	348	361	360	784	508	798	512	492	541	535	467	648	640	296	383	438	214	648	640	596	648	669	460	415	239	610	537	596	648	215	315	250	274	630	496
SLC31A2_5_a2	4	3	41	1	27	8	35	27	7	8	25	17	86	42	2	11	52	3	86	42	49	50	37	13	13	4	24	47	49	50	4	3	10	2	40	11
SLC31A2_6_a2	188	490	391	646	744	631	759	491	569	790	525	530	514	667	80	422	504	375	514	667	683	558	849	550	174	306	973	2057	683	558	272	635	1004	496	846	824
SLC32A1_1_u	47	74	39	184	115	98	183	152	54	81	66	52	96	83	4	39	24	63	96	83	118	99	75	72	20	30	71	99	118	99	50	89	20	62	92	38
SLC32A1_2_u	247	1017	577	411	702	419	390	303	188	350	448	349	426	422	356	285	303	624	426	422	482	525	417	917	274	237	533	621	482	525	159	525	456	2548	432	456
SLC32A1_3_u	150	419	1014	606	840	467	614	455	404	415	702	387	708	561	32	474	463	177	708	561	679	666	630	391	219	589	823	1082	679	666	365	481	848	515	625	479
SLC32A1_4_u	36	106	93	336	396	260	173	133	513	607	297	254	220	197	168	428	449	828	220	197	360	244	450	78	73	142	504	787	360	244	251	584	470	869	400	210
SLC32A1_5_u	410	919	276	444	737	434	633	456	412	511	405	338	402	361	98	536	437	232	402	361	405	359	428	252	144	523	383	388	405	359	179	311	253	749	298	283
SLC32A1_6_u	269	750	755	769	714	907	716	514	666	684	621	525	649	740	142	628	830	1593	649	740	708	716	721	464	207	376	1311	1300	708	716	290	573	1566	725	850	719
SLC33A1_1_u	361	624	1026	1335	1185	722	892	698	520	628	708	522	836	889	185	570	708	375	836	889	983	956	683	773	143	458	671	1026	983	956	300	318	523	544	599	622
SLC33A1_2_u	174	453	335	343	417	412	605	440	315	364	649	584	666	644	59	646	666	230	666	644	654	696	453	611	121	326	573	1020	654	696	294	659	582	348	602	725
SLC33A1_3_u	26	238	207	381	293	365	476	386	280	327	555	520	491	534	21	448	739	69	491	534	441	515	320	231	71	314	494	627	441	515	118	186	174	279	482	230
SLC33A1_4_u	474	638	240	817	474	140	431	340	87	148	212	167	398	287	54	236	176	47	398	287	269	271	179	166	75	155	306	282	269	271	61	307	111	134	294	210
SLC33A1_5_u	108	220	176	113	115	167	272	227	206	250	238	125	376	229	51	213	210	126	376	229	351	286	339	173	48	116	344	605	351	286	78	166	113	188	322	128
SLC33A1_6_u	144	344	338	297	367	303	315	250	208	245	253	175	349	231	17	170	207	61	349	231	285	225	159	119	137	165	339	438	285	225	124	300	210	136	178	168
SLC34A1_1_u	263	372	664	600	575	672	593	463	602	634	582	420	588	505	106	641	714	766	588	505	678	710	282	388	99	266	608	671	678	710	157	382	238	289	394	425
SLC34A1_2_u	232	542	552	655	1050	810	883	707	568	544	759	541	776	713	172	654	742	309	776	713	1322	890	879	683	208	664	1394	2001	1322	890	500	1021	992	1505	1418	1013
SLC34A1_3_u	293	724	828	736	831	869	1049	729	323	387	635	583	816	681	117	489	532	349	816	681	905	736	596	569	160	317	704	1184	905	736	313	946	609	651	683	588
SLC34A1_4_u	223	362	642	309	814	350	826	652	345	403	378	343	500	477	78	292	299	227	500	477	476	541	352	325	76	132	542	1093	476	541	181	330	500	284	396	389
SLC34A1_5_u	255	301	619	553	398	902	621	389	206	288	327	308	403	347	322	241	295	710	403	347	460	409	423	466	68	545	411	527	460	409	181	227	166	189	220	367
SLC34A1_6_u	225	720	856	668	964	694	670	539	230	194	298	260	482	575	228	256	203	105	482	575	616	512	493	572	211	404	734	718	616	512	168	286	350	260	289	304
SLC34A2_1_u	68	156	82	75	184	186	153	151	167	217	311	256	280	222	19	274	315	64	280	222	264	334	234	101	72	133	380	184	264	334	87	42	116	89	214	152
SLC34A2_2_u	35	173	408	373	536	591	374	291	706	739	360	310	423	248	24	328	440	495	423	248	289	220	1292	206	50	143	348	440	289	220	107	132	658	286	257	126
SLC34A2_3_u	308	550	859	570	558	633	858	714	513	403	692	622	851	712	105	562	706	196	851	712	849	739	710	417	201	670	1158	929	849	739	189	312	762	355	746	435
SLC34A2_4_u	283	312	636	756	775	699	655	518	516	781	794	564	551	489	228	605	859	919	551	489	697	662	699	709	302	741	806	1073	697	662	201	271	518	493	552	613
SLC34A2_5_u	432	471	362	562	682	332	563	465	443	505	487	427	891	724	59	402	521	215	891	724	705	705	526	1050	234	449	937	1347	705	705	249	304	494	497	610	344
SLC34A2_6_u	168	356	385	302	449	678	697	487	450	662	454	351	593	610	105	365	375	135	593	610	691	660	328	379	94	241	651	803	691	660	89	220	329	235	424	326
SLC34A3_1_u	94	146	357	217	139	417	470	310	104	125	189	123	323	210	27	139	106	54	323	210	162	189	107	70	50	102	144	228	162	189	35	73	96	156	158	136
SLC34A3_2_u	132	543	528	332	557	479	756	540	577	645	364	321	510	421	53	293	348	483	510	421	507	584	546	386	455	523	622	794	507	584	367	788	1370	944	419	440
SLC34A3_3_u	253	415	966	702	987	1086	680	553	597	627	612	498	665	522	391	726	775	377	665	522	561	520	868	784	447	794	612	922	561	520	412	642	929	1406	452	345
SLC34A3_4_u	257	414	1137	644	907	924	651	618	756	1003	1070	936	930	701	91	967	993	560	930	701	1012	692	667	727	205	1011	1291	1661	1012	692	240	762	893	1028	1143	838
SLC34A3_5_u	793	520	1205	860	831	783	963	790	673	733	617	531	833	554	601	732	911	260	833	554	818	539	977	468	382	1018	636	1053	818	539	386	384	595	415	659	412
SLC34A3_6_u	213	510	861	576	536	469	728	522	643	718	647	530	559	540	1125	776	552	343	559	540	605	473	368	412	217	341	428	563	605	473	180	213	223	144	349	331
SLC35A1_1_a2	420	405	306	125	431	399	677	415	363	495	264	275	553	469	52	144	222	62	553	469	406	365	560	410	206	228	253	481	406	365	175	352	247	118	204	375
SLC35A1_2_a2	208	367	292	498	736	578	902	635	252	261	212	191	553	422	32	200	225	58	553	422	558	641	1278	296	696	228	629	484	558	641	201	449	376	313	631	519
SLC35A1_3_a2	407	423	1665	1665	764	641	1026	719	607	846	454	509	743	524	53	266	423	301	743	524	673	654	585	592	217	234	909	1151	673	654	261	485	546	433	677	508
SLC35A1_4_a2	30	404	999	574	255	129	315	239	261	357	253	203	422	438	26	178	221	790	422	438	391	524	461	346	120	259	613	652	391	524	72	177	186	264	246	213
SLC35A1_5_a2	147	383	1166	611	697	558	583	385	210	263	313	289	401	427	20	365	349	192	401	427	400	389	241	190	112	156	491	724	400	389	102	272	334	151	383	329
SLC35A1_6_a2	165	320	1132	1767	434	739	470	424	299	363	379	448	409	457	265	223	454	211	409	457	415	382	595	700	476	1158	362	507	415	382	328	1006	971	298	442	467
SLC35A2_1_u	87	339	84	277	220	61	260	161	53	48	173	112	281	338	26	78	142	60	281	338	309	298	231	145	150	185	305	551	309	298	57	98	81	190	153	172
SLC35A2_2_u	182	300	331	294	377	483	380	315	257	418	278	187	584	356	29	181	138	87	584	356	466	381	729	483	386	457	266	432	466	381	507	232	324	886	264	314
SLC35A2_3_u	198	240	359	707	224	398	484	381	191	259	381	413	614	535	26	313	215	335	614	535	729	641	640	486	240	405	591	1303	729	641	239	344	508	606	617	488
SLC35A2_4_u	268	373	414	478	463	521	614	474	461	542	310	470	420	499	71	312	611	803	420	499	552	498	368	298	271	378	920	980	552	498	986	342	277	436	474	422
SLC35A2_5_u	266	542	1527	1035	253	365	445	482	399	359	380	284	676	460	132	261	403	196	676	460	550	524	457	220	194	204	763	728	550	524	127	359	245	289	567	473
SLC35A2_6_u	72	58	33	232	205	201	366	240	57	81	145	109	315	169	19	123	100	56	315	169	289	282	127	79	35	104	217	544	289	282	53	204	188	129	335	148
SLC35A3_1_a2	248	521	576	876	484	626	602	418	603	516	503	503	731	519	266	579	353	541	731	519	631	523	1374	1238	837	3189	469	725	631	523	227	731	257	513	576	475
SLC35A3_2_a2	179	273	1163	680	426	453	353	269	355	320	266	296	480	459	51	231	366	170	480	459	370	453	262	339	255	199	749	514	370	453	924	339	612	474	336	293
SLC35A3_3_a2	39	757	340	895	656	807	393	372	780	936	513	446	751	704	34	417	507	192	751	704	676	810	1300	941	235	579	1095	1013	676	810	234	343	272	303	693	634
SLC35A3_4_a2	102	148	279	483	356	157	218	150	301	366	329	308	348	258	47	344	342	276	348	258	378	427	273	823	175	726	554	671	378	427	265	870	277	828	466	362
SLC35A3_5_a2	211	740	947	872	948	1036	969	747	745	1002	1172	1229	1154	1032	261	1221	1723	581	1154	1032	1167	1008	780	817	250	697	1112	1906	1167	1008	417	543	598	781	958	943
SLC35A3_6_a2	159	198	498	609	753	445	567	393	375	453	356	398	567	558	73	427	342	164	567	558	528	688	459	969	116	335	903	1562	528	688	243	286	249	489	685	637
SLC35A4_1_a2	164	587	614	829	639	399	659	453	314	366	373	252	588	454	199	395	306	257	588	454	388	488	275	388	200	305	1047	1272	388	488	226	392	345	390	666	371
SLC35A4_2_a2	580	1509	1157	1112	1222	2032	1038	937	1830	2362	1131	799	1019	942	1043	1245	1433	3866	1019	942	1105	1075	962	636	247	480	1826	2007	1105	1075	741	829	1384	1044	1077	1172
SLC35A4_3_a2	455	706	441	375	728	483	521	384	320	376	420	331	410	520	45	360	425	87	410	520	477	632	319	419	96	273	578	712	477	632	96	191	171	202	385	409
SLC35A4_4_a2	76	139	122	131	472	515	359	267	389	692	358	242	325	298	92	332	281	188	325	298	425	317	341	625	49	104	186	516	425	317	198	421	445	707	335	284
SLC35A4_5_a2	378	243	728	226	771	598	509	431	396	288	374	320	567	416	314	238	364	122	567	416	651	551	348	364	174	330	697	456	651	551	94	168	310	436	409	374
SLC35A4_6_a2	149	476	381	186	375	309	364	290	172	238	289	230	358	324	49	181	224	59	358	324	401	375	208	187	55	199	318	572	401	375	126	237	199	246	329	246
SLC35A5_1_u	91	516	403	195	337	301	225	229	557	673	431	398	374	298	49	334	389	324	374	298	450	276	298	273	120	248	425	420	450	276	148	369	144	211	350	311
SLC35A5_2_u	79	152	639	246	471	301	461	291	351	358	307	265	502	498	19	208	230	145	502	498	481	452	650	404	77	309	425	635	481	452	192	1000	1075	325	438	336
SLC35A5_3_u	436	529	360	902	541	731	637	495	342	429	486	487	765	586	70	472	419	595	765	586	701	726	613	567	536	439	546	746	701	726	81	364	196	561	596	515
SLC35A5_4_u	299	266	388	587	575	394	432	272	345	366	361	293	573	451	48	231	307	187	573	451	490	500	408	394	151	234	870	872	490	500	169	450	620	473	487	426
SLC35A5_5_u	221	339	391	396	685	590	511	374	258	427	618	431	519	501	35	668	617	331	519	501	460	416	305	613	113	374	663	1139	460	416	254	1102	523	545	647	354
SLC35A5_6_u	57	118	25	75	83	182	148	85	210	244	224	211	384	264	12	219	227	301	384	264	194	271	155	82	23	120	126	273	194	271	53	79	53	326	179	153
SLC35B1_1_u	33	30	148	141	215	25	78	77	81	130	94	57	245	162	16	79	96	43	245	162	270	351	177	243	88	117	422	733	270	351	127	335	88	332	169	233
SLC35B1_2_u	21	72	41	146	56	90	66	96	131	149	124	78	309	240	108	75	112	151	309	240	447	366	456	251	125	362	493	573	447	366	86	110	226	179	262	197
SLC35B1_3_u	169	270	192	209	132	92	271	322	263	557	279	213	390	301	21	159	208	2443	390	301	499	428	334	208	192	189	665	946	499	428	246	446	170	449	492	251
SLC35B1_4_u	25	72	308	122	161	391	106	90	336	322	225	228	454	400	52	213	273	195	454	400	267	409	147	661	148	315	209	543	267	409	178	407	359	448	298	222
SLC35B1_5_u	27	214	47	108	104	59	147	149	25	36	72	48	110	108	9	70	45	41	110	108	112	119	188	113	54	187	95	99	112	119	37	95	94	46	72	81
SLC35B1_6_u	184	250	860	925	353	473	370	309	1060	1414	239	229	374	317	43	195	273	390	374	317	389	277	247	223	207	527	475	513	389	277	96	200	437	301	315	312
SLC35B2_1_u	48	134	820	731	301	109	411	333	454	507	417	223	523	444	495	204	272	817	523	444	641	479	381	446	143	430	610	713	641	479	140	362	516	269	452	359
SLC35B2_2_u	359	616	654	763	1103	751	1009	803	751	798	1144	1046	1032	804	653	1424	1164	703	1032	804	868	785	937	819	247	689	1160	1816	868	785	356	740	522	580	1151	755
SLC35B2_3_u	87	120	797	181	431	496	486	364	280	271	444	292	467	369	81	448	541	159	467	369	464	554	281	189	88	168	709	778	464	554	72	154	389	156	499	497
SLC35B2_4_u	124	114	435	1626	248	251	3345	398	279	1072	386	315	418	485	2913	338	404	12996	418	485	655	541	434	557	315	362	1157	1779	655	541	540	718	659	1072	544	549
SLC35B2_5_u	31	201	252	330	239	365	463	370	253	359	290	213	491	389	586	364	352	1809	491	389	392	499	330	372	152	271	417	815	392	499	161	357	341	467	485	338
SLC35B2_6_u	16	179	532	327	213	198	225	189	101	147	95	83	177	208	133	67	120	186	177	208	232	232	174	241	66	213	231	243	232	232	18	89	133	53	162	265
SLC35B3_1_u	66	85	627	917	266	275	318	281	459	602	229	129	273	386	376	285	256	2328	273	386	314	356	229	362	76	237	463	434	314	356	133	264	264	387	136	127
SLC35B3_2_u	541	691	516	1647	601	771	669	571	596	721	724	545	947	844	2563	877	769	2929	947	844	774	861	1419	1037	631	1248	1105	1262	774	861	741	985	1189	1048	963	675
SLC35B3_3_u	271	918	992	855	734	623	859	755	473	571	720	461	776	613	134	460	473	385	776	613	915	751	982	861	793	1102	1896	2625	915	751	857	1143	960	1634	1376	1289
SLC35B3_4_u	174	335	424	412	393	548	667	520	291	236	492	335	591	431	51	407	319	124	591	431	572	545	837	294	437	1194	769	917	572	545	119	291	338	207	466	442
SLC35B3_5_u	114	450	682	716	626	619	574	386	392	408	381	334	554	567	79	310	367	219	554	567	739	700	602	972	535	391	565	947	739	700	280	710	445	466	636	576
SLC35B3_6_u	566	1524	1149	1016	1173	770	1058	726	502	358	461	423	793	891	340	682	682	396	793	891	1019	902	2669	4386	1067	5926	1793	2051	1019	902	2680	5190	5774	4424	972	817
SLC35B4_1_u	89	644	647	388	367	168	508	336	604	706	275	291	482	436	135	447	345	1546	482	436	444	384	253	276	76	183	517	832	444	384	138	292	331	378	265	337
SLC35B4_2_u	310	701	1090	1140	763	773	922	777	1028	1249	849	771	943	767	572	911	671	1145	943	767	900	863	884	761	218	565	1114	1086	900	863	303	782	575	581	836	621
SLC35B4_3_u	191	910	927	1063	547	840	782	512	320	418	490	477	714	547	101	491	551	407	714	547	701	643	1464	1080	750	1551	734	887	701	643	244	642	431	614	865	635
SLC35B4_4_u	247	83	142	717	273	155	256	184	88	166	137	161	342	247	29	147	142	310	342	247	378	357	315	177	75	128	52	281	378	357	104	54	64	117	185	106
SLC35B4_5_u	314	642	613	1103	1149	928	1038	787	847	1059	1265	918	895	944	314	1182	1149	518	895	944	1058	1002	855	804	635	777	1143	1728	1058	1002	392	805	1143	647	1355	898
SLC35B4_6_u	179	448	566	798	688	1126	769	531	802	924	707	644	744	676	292	526	688	303	744	676	906	873	788	929	302	482	1128	1732	906	873	933	2114	2271	1837	824	969
SLC35C1_1_u	145	104	700	794	341	196	504	274	239	216	254	274	397	255	351	288	307	555	397	255	391	302	241	244	157	249	557	485	391	302	100	196	210	311	387	250
SLC35C1_2_u	477	598	559	595	1147	602	753	649	815	1096	691	617	1263	943	118	665	706	3179	1263	943	1072	943	1032	2127	651	839	771	1053	1072	943	457	743	845	657	749	676
SLC35C1_3_u	266	320	210	349	622	655	540	360	220	326	488	414	450	501	859	487	508	772	450	501	406	451	850	738	578	1039	1217	848	406	451	223	460	235	425	648	822
SLC35C1_4_u	88	138	348	697	205	140	273	155	122	163	156	173	250	157	63	209	281	92	250	157	165	142	192	128	42	77	217	267	165	142	26	94	144	97	124	54
SLC35C1_5_u	363	453	478	527	586	640	474	306	613	726	513	487	450	401	67	544	593	606	450	401	397	507	271	340	106	158	870	843	397	507	152	405	321	416	454	570
SLC35C1_6_u	71	248	330	502	521	419	432	384	204	287	417	286	413	392	59	341	367	609	413	392	424	326	439	410	108	320	310	570	424	326	118	256	177	292	270	347
SLC35C2_1_u	498	150	412	775	331	647	544	429	276	244	387	354	387	475	47	301	467	240	387	475	461	559	350	339	149	195	628	908	461	559	176	351	286	211	457	396
SLC35C2_2_u	236	150	1080	481	189	430	442	389	405	449	347	450	381	377	73	382	558	279	381	377	495	574	264	242	134	355	849	1182	495	574	175	324	334	326	337	354
SLC35C2_3_u	73	35	94	146	138	89	150	96	40	58	99	54	104	83	26	100	63	63	104	83	116	104	95	68	25	46	118	257	116	104	35	38	59	66	120	108
SLC35C2_4_u	283	193	516	380	569	370	412	327	377	366	333	279	389	320	137	229	323	143	389	320	457	484	785	546	462	595	512	654	457	484	726	869	962	969	278	313
SLC35C2_5_u	189	361	741	399	352	533	578	462	1011	1083	422	547	583	453	68	397	547	375	583	453	539	412	407	263	65	212	1039	1134	539	412	168	355	514	343	507	474
SLC35C2_6_u	56	158	129	242	296	203	310	289	175	290	307	364	579	384	32	303	335	185	579	384	413	371	246	228	93	134	410	580	413	371	144	237	178	251	439	232
SLC35D1_1_u	571	170	1079	961	553	324	350	253	397	266	460	488	389	424	366	591	476	228	389	424	492	548	555	725	372	514	729	1044	492	548	715	750	940	697	762	440
SLC35D1_2_u	104	280	192	401	404	459	354	228	237	246	210	308	357	258	125	179	220	102	357	258	376	293	207	145	53	192	382	435	376	293	277	268	280	213	298	222
SLC35D1_3_u	328	512	666	969	771	1097	832	599	865	924	873	718	978	743	161	802	759	267	978	743	906	872	768	433	198	658	1141	1080	906	872	265	397	908	570	813	555
SLC35D1_4_u	340	706	541	791	629	860	648	481	638	759	1066	798	799	643	389	1122	1142	1713	799	643	679	571	442	511	131	334	931	993	679	571	168	800	436	635	690	443
SLC35D1_5_u	292	1470	792	830	701	1140	826	557	487	581	495	286	685	484	363	367	412	197	685	484	752	681	572	581	180	380	1273	1726	752	681	303	306	369	629	731	794
SLC35D1_6_u	361	656	1233	1279	603	1018	696	564	468	556	580	528	653	629	73	656	626	332	653	629	816	718	484	470	197	405	911	928	816	718	361	409	822	598	624	527
SLC35D2_1_u	145	422	343	440	800	367	548	361	693	734	430	384	519	605	119	325	390	257	519	605	537	591	343	547	172	415	616	935	537	591	128	362	300	438	518	368
SLC35D2_2_u	95	428	438	307	472	316	285	279	452	514	438	352	477	412	23	355	354	84	477	412	606	607	356	394	83	469	1379	1577	606	607	109	419	777	578	913	678
SLC35D2_3_u	554	461	964	737	566	300	548	430	416	670	374	278	507	475	195	354	289	129	507	475	380	444	598	424	252	925	420	599	380	444	95	308	299	265	317	245
SLC35D2_4_u	240	895	454	532	703	831	495	280	301	355	907	596	682	587	104	628	472	1083	682	587	695	589	1770	868	481	2659	762	1387	695	589	416	1573	2302	2127	1137	794
SLC35D2_5_u	168	271	431	99	395	364	326	316	279	293	222	225	427	364	135	134	220	223	427	364	436	404	260	286	86	178	418	465	436	404	123	130	150	121	352	395
SLC35D2_6_u	253	624	466	874	740	888	571	500	704	888	1050	1053	693	670	115	1316	1406	1019	693	670	731	576	453	361	220	459	1256	1415	731	576	101	288	612	636	696	819
SLC35D3_1_u	52	426	327	587	650	513	692	503	707	828	529	400	459	473	152	702	593	481	459	473	419	469	350	749	50	286	537	543	419	469	133	259	222	176	325	253
SLC35D3_2_u	556	833	507	714	992	1084	1198	845	681	865	896	840	1055	782	356	942	1086	765	1055	782	1189	903	769	977	333	884	1446	1915	1189	903	573	1360	837	773	966	887
SLC35D3_3_u	226	521	601	789	485	542	609	366	364	541	439	296	425	361	52	275	271	168	425	361	619	448	308	434	148	192	513	785	619	448	143	177	263	370	452	376
SLC35D3_4_u	143	272	603	1180	471	617	704	644	764	843	665	484	724	701	126	627	686	234	724	701	762	814	575	333	292	243	1429	1587	762	814	343	667	650	666	1139	961
SLC35D3_5_u	141	473	982	1217	1010	839	855	734	349	505	529	437	688	523	52	364	491	418	688	523	724	812	660	674	187	694	1148	1679	724	812	617	457	397	864	984	869
SLC35D3_6_u	387	711	914	638	997	865	900	684	1068	1038	456	402	541	487	162	445	511	1557	541	487	630	584	1459	864	768	619	986	1206	630	584	510	819	536	492	734	641
SLC35E1_1_a2	200	848	548	467	467	498	449	369	196	327	370	210	345	322	33	368	349	964	345	322	475	269	495	296	155	381	403	373	475	269	88	184	206	208	276	257
SLC35E1_2_a2	345	994	1103	1089	448	580	454	353	326	447	432	282	536	457	70	210	308	468	536	457	542	513	353	298	164	255	679	959	542	513	264	679	773	517	681	490
SLC35E1_3_a2	274	535	210	383	282	381	424	341	97	118	192	171	274	221	46	131	123	73	274	221	247	276	364	159	89	205	326	216	247	276	128	163	235	164	229	74
SLC35E1_4_a2	386	718	493	337	625	1200	602	449	187	217	229	227	396	311	28	209	271	153	396	311	404	311	456	296	166	227	408	483	404	311	74	164	221	337	357	238
SLC35E1_5_a2	476	760	754	695	802	763	884	634	507	634	669	661	670	645	202	727	766	1354	670	645	691	689	580	446	148	412	973	1194	691	689	919	1343	1468	1279	782	749
SLC35E1_6_a2	459	2374	750	694	655	451	741	624	413	438	366	291	585	641	178	457	374	559	585	641	634	727	696	894	364	654	1053	1044	634	727	691	797	1046	1039	671	477
SLC35E1P1_1_a2	183	454	651	723	818	602	640	565	887	882	410	356	547	529	69	412	430	258	547	529	688	650	505	384	335	780	629	1115	688	650	152	644	639	623	628	700
SLC35E1P1_2_a2	937	1399	1438	1743	1020	1171	867	715	1323	1604	1075	1052	766	749	553	1129	1475	1552	766	749	947	793	807	840	346	554	1925	2138	947	793	1633	2753	3171	2750	1157	1286
SLC35E1P1_3_a2	184	407	452	739	584	340	480	453	1596	1796	1089	818	667	430	415	1159	1156	1259	667	430	506	536	1132	674	283	593	894	1519	506	536	560	722	1096	903	893	646
SLC35E1P1_4_a2	399	1093	1353	765	1240	463	812	564	390	307	565	403	784	762	98	431	481	133	784	762	690	708	568	656	170	465	742	1037	690	708	337	700	678	676	589	581
SLC35E1P1_5_a2	323	473	906	695	1059	660	926	698	381	520	700	537	757	618	171	806	761	537	757	618	606	554	431	469	120	363	623	1305	606	554	190	571	293	511	773	682
SLC35E1P1_6_a2	486	1220	1023	1100	545	500	820	569	656	758	819	660	1100	1125	987	1019	918	2105	1100	1125	1188	1347	4020	5629	6782	7069	1436	1308	1188	1347	992	1715	3024	2275	681	614
SLC35E2B_1_u	379	774	748	1057	874	1193	1096	756	537	637	437	432	750	675	63	427	485	353	750	675	769	774	662	1100	347	561	1302	1663	769	774	439	1203	710	1224	886	711
SLC35E2B_2_u	440	261	225	291	351	326	374	301	207	259	253	267	260	255	1705	161	200	874	260	255	254	217	127	132	134	116	352	412	254	217	112	78	192	119	291	208
SLC35E2B_3_u	376	555	910	957	804	902	773	617	627	699	517	498	716	552	81	640	613	499	716	552	973	713	890	586	332	645	1257	1855	973	713	472	731	598	1009	998	786
SLC35E2B_4_u	163	199	298	889	451	513	858	673	157	249	310	278	506	513	55	247	268	310	506	513	631	609	473	530	181	291	517	906	631	609	237	289	637	620	632	421
SLC35E2B_5_m2	79	313	274	107	461	453	526	368	470	581	382	302	492	367	100	385	474	197	492	367	407	418	590	457	120	315	639	944	407	418	107	324	209	196	440	312
SLC35E2B_6_m2	346	370	529	610	484	207	540	395	261	372	294	249	399	359	78	208	210	149	399	359	419	300	341	288	135	253	487	519	419	300	124	247	299	315	449	290
SLC35E3_1_u	145	375	1011	1149	641	1021	771	582	727	900	596	501	725	682	174	731	492	561	725	682	720	741	714	796	188	612	847	1231	720	741	196	316	418	403	657	475
SLC35E3_2_u	195	398	740	418	656	416	585	463	342	321	325	210	387	393	53	253	339	146	387	393	373	409	406	298	95	240	412	422	373	409	72	178	178	130	262	194
SLC35E3_3_u	145	162	499	434	247	147	218	209	130	149	209	130	255	176	38	122	189	72	255	176	260	213	195	205	99	237	401	311	260	213	45	134	91	111	281	277
SLC35E3_4_u	184	93	180	137	539	604	547	271	234	338	272	328	399	484	761	231	347	127	399	484	480	430	323	339	124	178	595	644	480	430	168	159	211	186	394	345
SLC35E3_5_u	27	214	72	145	310	120	186	126	232	311	230	200	233	182	19	163	210	84	233	182	312	191	641	157	119	465	180	437	312	191	161	549	634	450	153	199
SLC35E3_6_u	144	301	458	449	499	310	485	354	1048	998	709	665	449	663	65	697	704	242	449	663	544	651	327	449	95	250	527	734	544	651	79	347	489	189	553	544
SLC35E4_1_u	324	355	334	661	628	604	826	665	340	448	625	530	917	778	47	379	507	465	917	778	738	694	881	838	304	467	964	2381	738	694	469	798	696	777	840	1079
SLC35E4_2_u	157	604	667	900	1239	1309	862	661	243	293	636	503	836	765	91	385	414	197	836	765	818	931	575	745	257	509	803	928	818	931	195	677	443	498	612	736
SLC35E4_3_u	182	743	495	391	567	528	664	463	297	274	471	342	597	504	146	422	508	634	597	504	579	472	457	413	191	442	1366	1453	579	472	282	436	452	524	961	759
SLC35E4_4_u	648	1169	2078	1294	1496	1466	1016	842	495	633	1171	801	1239	1088	145	772	867	668	1239	1088	1301	1224	1136	1191	301	869	1691	1568	1301	1224	312	425	1030	586	1092	732
SLC35E4_5_u	207	252	624	642	700	647	705	597	448	394	620	512	653	550	40	469	527	189	653	550	507	574	416	431	110	223	729	862	507	574	129	364	364	256	724	555
SLC35E4_6_u	396	640	1418	1521	1290	1093	1163	955	446	651	770	481	1115	777	429	578	601	802	1115	777	850	810	784	617	477	553	1147	1281	850	810	339	534	809	807	831	518
SLC35F1_1_u	98	69	354	532	424	409	549	386	285	304	500	428	258	191	57	387	420	182	258	191	257	217	176	218	44	115	595	727	257	217	137	355	491	536	418	212
SLC35F1_2_u	162	481	644	673	1235	1297	723	626	309	380	602	581	649	601	324	525	647	566	649	601	705	676	755	452	223	241	901	839	705	676	215	299	467	536	488	354
SLC35F1_3_u	153	140	313	457	309	441	350	296	391	269	535	437	494	428	77	690	520	508	494	428	366	396	358	550	185	212	416	441	366	396	331	521	537	739	302	210
SLC35F1_4_u	174	494	806	733	447	294	509	343	1006	1201	368	271	533	355	28	386	442	922	533	355	487	417	395	237	83	207	398	364	487	417	57	300	207	194	321	233
SLC35F1_5_u	428	677	596	1279	1617	999	1119	732	766	1046	928	619	1001	811	147	673	834	968	1001	811	1082	937	746	711	296	884	1529	1795	1082	937	510	1267	936	1115	1137	578
SLC35F1_6_u	685	451	1082	806	794	527	878	554	842	1035	695	531	675	648	585	641	702	1268	675	648	821	711	643	702	321	347	908	1507	821	711	173	574	602	536	786	698
SLC35F2_1_u	207	467	358	643	522	264	510	349	461	394	394	257	499	486	50	521	403	282	499	486	451	562	423	334	183	175	587	844	451	562	99	150	498	274	501	303
SLC35F2_2_u	196	415	393	227	403	193	490	340	523	548	308	250	385	364	1124	361	260	192	385	364	304	391	251	263	165	171	430	402	304	391	99	124	176	150	215	163
SLC35F2_3_u	202	689	504	695	716	682	523	311	1163	1149	417	372	402	405	172	312	430	309	402	405	433	378	349	337	111	300	547	668	433	378	537	734	808	549	449	362
SLC35F2_4_u	89	290	127	316	372	213	387	239	126	140	406	301	379	324	14	265	301	42	379	324	368	302	173	239	38	136	303	242	368	302	28	195	97	87	282	195
SLC35F2_5_u	220	460	450	801	757	448	484	379	299	321	500	281	423	429	54	366	406	689	423	429	471	430	305	365	133	270	467	1070	471	430	346	248	517	584	480	245
SLC35F2_6_u	509	480	638	702	245	459	414	299	222	287	439	300	446	385	59	366	363	520	446	385	362	420	427	759	189	546	511	1188	362	420	430	694	997	583	389	518
SLC35F3_1_u	465	416	401	644	991	616	934	787	561	629	1024	1123	915	812	224	1281	1838	2629	915	812	859	949	705	636	208	593	1282	1690	859	949	240	871	669	482	750	731
SLC35F3_2_u	312	900	670	1054	933	648	858	551	789	824	960	1077	879	713	125	1320	1968	234	879	713	926	872	2657	1446	778	2183	1170	2045	926	872	1059	1342	1967	989	1005	737
SLC35F3_3_u	89	250	596	605	528	511	749	527	491	679	629	633	669	525	38	643	896	637	669	525	676	582	607	287	71	163	476	778	676	582	231	341	346	436	482	471
SLC35F3_4_u	164	245	307	441	612	459	710	436	297	284	411	368	580	460	138	366	424	286	580	460	489	371	1136	303	283	232	547	659	489	371	487	799	913	967	365	356
SLC35F3_5_u	405	624	539	1496	1114	1270	895	714	346	380	469	476	634	587	50	506	398	255	634	587	733	823	582	764	246	360	1398	1474	733	823	387	653	480	558	879	760
SLC35F3_6_u	541	595	840	478	710	811	759	622	351	451	637	446	1011	808	94	482	638	593	1011	808	865	907	884	465	106	537	1126	1309	865	907	287	386	516	952	742	682
SLC35F4_1_u	311	884	749	516	660	1239	707	530	1779	1934	935	1003	885	762	193	1307	1324	1054	885	762	816	733	671	751	398	632	1099	1426	816	733	342	887	776	1058	826	733
SLC35F4_2_u	655	1244	1045	1081	649	497	1012	6343	1385	1680	1252	1105	641	708	128	1723	1928	738	641	708	730	703	390	637	120	367	972	975	730	703	132	271	476	413	605	503
SLC35F4_3_u	184	306	487	749	832	1479	775	584	2547	3247	1500	1352	921	932	470	1934	2179	971	921	932	963	800	753	654	262	426	1179	1309	963	800	142	390	562	569	710	550
SLC35F4_4_u	307	429	576	458	245	309	496	351	723	821	260	255	365	324	463	283	334	165	365	324	316	281	169	148	79	114	272	422	316	281	160	235	330	265	169	163
SLC35F4_5_u	251	348	475	590	780	485	530	387	283	441	677	508	619	566	31	665	582	313	619	566	732	477	439	422	147	324	1543	2084	732	477	453	707	707	1015	1325	945
SLC35F4_6_u	194	605	333	451	736	715	747	558	394	574	397	368	578	497	398	309	310	486	578	497	374	624	295	306	75	188	497	890	374	624	114	255	215	229	501	390
SLC35F5_1_u	170	303	169	385	424	311	558	362	661	791	368	319	476	452	94	467	426	345	476	452	467	441	576	345	319	261	584	854	467	441	220	261	396	646	382	488
SLC35F5_2_u	142	299	1087	714	939	797	786	568	339	330	506	500	861	699	557	387	481	306	861	699	905	850	518	541	157	408	1210	1031	905	850	277	386	645	583	962	689
SLC35F5_3_u	234	514	243	730	622	381	505	438	229	345	394	411	519	534	452	294	438	307	519	534	478	559	427	253	172	368	434	882	478	559	152	175	202	287	335	389
SLC35F5_4_u	467	631	381	512	591	494	548	457	472	538	844	543	1036	775	43	739	817	461	1036	775	737	699	1053	777	305	869	710	880	737	699	466	697	775	494	710	413
SLC35F5_5_u	206	778	379	1046	432	232	416	294	376	469	505	479	424	407	154	543	545	1290	424	407	470	531	350	283	110	135	432	578	470	531	88	169	372	246	289	363
SLC35F5_6_u	201	399	334	339	768	369	497	441	909	1090	591	475	816	539	170	661	724	571	816	539	699	456	455	335	92	152	600	755	699	456	64	234	337	230	466	155
SLC35F6_1_a2	249	354	1023	318	494	704	792	531	407	489	515	401	624	685	181	335	477	577	624	685	753	800	805	692	277	562	1081	1305	753	800	800	1071	1340	2005	807	513
SLC35F6_2_a2	203	310	387	576	424	519	504	392	292	345	554	598	489	374	144	408	357	83	489	374	465	338	3085	2067	816	2554	519	725	465	338	393	842	955	515	582	749
SLC35F6_3_a2	357	770	694	837	286	303	471	304	159	183	218	160	416	278	48	178	205	225	416	278	468	429	347	293	186	278	1028	1328	468	429	674	1241	721	648	944	507
SLC35F6_4_a2	607	188	790	817	482	570	852	599	504	621	475	394	684	485	160	438	373	545	684	485	680	445	349	415	257	503	882	1368	680	445	575	656	357	1110	844	698
SLC35F6_5_a2	249	576	697	794	950	287	866	663	674	767	723	787	760	829	246	986	887	1790	760	829	837	962	811	949	344	729	1143	1367	837	962	119	184	636	430	539	460
SLC35F6_6_a2	214	515	1393	743	573	579	805	664	614	809	584	441	861	738	525	598	593	984	861	738	980	696	891	598	372	397	1010	1112	980	696	463	877	760	697	801	586
SLC35G1_1_u	111	88	180	309	280	210	385	297	308	392	294	220	339	264	29	333	217	215	339	264	252	220	197	188	64	123	150	334	252	220	50	63	61	120	124	143
SLC35G1_2_u	128	96	364	340	184	310	306	221	425	559	256	157	357	241	73	194	195	554	357	241	334	290	490	206	175	213	597	729	334	290	148	68	205	156	238	254
SLC35G1_3_u	181	343	552	568	668	405	569	509	352	389	413	342	585	571	39	289	332	212	585	571	614	691	563	525	165	289	860	1136	614	691	383	1035	900	1155	739	466
SLC35G1_4_u	251	310	1432	588	193	504	359	291	1035	1029	631	558	524	365	53	523	1070	248	524	365	328	397	321	317	110	172	706	728	328	397	110	711	481	342	242	306
SLC35G1_5_u	160	137	558	547	570	517	454	384	479	592	470	402	570	571	35	204	424	231	570	571	463	562	281	378	107	256	1249	1666	463	562	127	321	444	572	1113	722
SLC35G2_1_a2	73	239	650	423	477	547	417	354	282	317	506	530	642	713	108	370	495	93	642	713	702	728	1477	1083	304	1140	833	1128	702	728	305	220	728	367	690	614
SLC35G2_2_a2	458	536	734	1156	810	736	617	435	253	274	592	508	674	449	59	599	551	547	674	449	613	520	395	258	266	470	600	1098	613	520	87	181	248	297	559	391
SLC35G2_3_a2	477	1260	736	670	1364	967	1000	746	987	1054	995	838	844	861	482	728	899	740	844	861	839	810	655	633	184	424	763	760	839	810	126	319	271	496	435	475
SLC35G2_4_a2	451	1278	1933	1744	1500	1483	781	596	691	797	1122	1028	1098	936	300	816	625	934	1098	936	1103	1037	5602	5826	4608	5041	1527	2053	1103	1037	2213	3979	4137	4354	1606	1554
SLC35G2_5_a2	233	711	870	1038	785	847	812	652	323	285	415	347	656	504	58	321	433	514	656	504	822	643	660	438	126	721	1254	1434	822	643	494	1243	972	1032	1237	857
SLC35G2_6_a2	763	943	753	715	682	726	682	490	275	312	340	349	710	587	41	393	312	378	710	587	580	701	469	442	156	313	623	875	580	701	165	397	199	252	603	414
SLC35G3_1_u	607	628	655	1228	756	602	887	681	433	550	524	428	818	731	61	356	363	177	818	731	833	785	475	568	247	406	691	1082	833	785	360	529	580	496	721	510
SLC35G3_2_m2a2	334	508	1353	1010	1182	892	1104	761	341	492	525	392	788	700	276	394	507	239	788	700	878	774	778	732	254	665	602	1131	878	774	194	649	488	646	635	715
SLC35G3_3_u	591	1018	1205	628	1011	506	1130	871	1156	1277	598	580	858	839	177	473	601	301	858	839	1109	942	1029	1029	344	924	1671	1725	1109	942	336	1091	970	1196	1032	989
SLC35G3_4_u	82	79	296	365	307	325	312	247	327	385	312	176	332	356	16	278	271	70	332	356	329	314	156	454	56	252	228	387	329	314	35	191	114	152	260	227
SLC35G3_5_u	56	237	702	661	605	659	389	358	537	572	330	357	426	422	32	183	290	194	426	422	419	482	308	303	188	220	692	863	419	482	164	617	339	137	317	383
SLC35G3_6_u	423	299	533	1140	1194	758	787	628	408	406	466	415	597	490	77	381	412	421	597	490	699	509	588	365	281	318	987	1166	699	509	235	495	591	523	555	533
SLC35G4_1_u	201	401	595	683	930	662	741	607	315	409	833	634	565	628	467	914	739	1724	565	628	641	495	594	410	100	583	656	1065	641	495	210	414	334	288	489	454
SLC35G4_2_u	123	156	429	559	438	342	634	429	397	404	402	271	506	416	110	272	290	244	506	416	402	344	348	373	121	229	458	347	402	344	86	175	156	152	375	153
SLC35G4_3_u	18	49	108	203	425	340	255	238	200	160	353	220	304	333	120	194	206	69	304	333	283	326	319	444	95	184	319	268	283	326	111	108	454	145	451	231
SLC35G4_4_u	576	629	860	789	547	673	585	523	319	384	218	182	415	348	68	233	226	220	415	348	367	350	331	436	186	767	471	566	367	350	217	286	287	463	361	351
SLC35G4_5_u	212	668	415	496	450	411	366	383	205	228	389	251	432	308	32	292	213	193	432	308	396	468	590	466	454	554	475	463	396	468	117	468	334	216	446	381
SLC35G4_6_u	153	359	874	564	1030	1558	721	536	330	484	520	391	775	619	130	447	373	494	775	619	837	767	595	461	172	642	914	1548	837	767	280	1017	644	441	594	611
SLC35G5_1_m3	384	798	944	639	789	860	704	509	184	299	481	354	732	606	553	434	325	442	732	606	859	711	660	615	326	771	698	1510	859	711	345	1046	464	627	466	617
SLC35G5_2_u	260	418	378	1052	501	856	770	701	575	794	373	326	566	493	139	393	427	715	566	493	542	570	446	415	118	269	796	1221	542	570	263	669	327	532	583	384
SLC35G5_3_u	119	98	471	501	427	181	385	294	230	223	248	166	278	280	40	185	294	78	278	280	219	222	96	76	83	90	218	554	219	222	34	123	96	73	215	160
SLC35G5_4_u	208	275	263	855	430	276	386	316	162	192	344	237	350	396	177	304	268	365	350	396	278	463	331	557	70	174	392	520	278	463	54	106	183	329	252	183
SLC35G5_5_u	189	193	221	447	628	196	511	337	229	372	272	245	325	326	296	201	238	649	325	326	329	320	326	243	65	278	431	1033	329	320	197	319	215	377	413	329
SLC35G5_6_u	512	760	476	1249	936	856	720	630	359	425	674	620	770	683	108	667	953	354	770	683	738	666	668	487	228	263	638	881	738	666	184	494	390	489	778	625
SLC35G6_1_a2	287	689	309	1135	777	208	722	392	381	424	431	343	581	450	992	231	348	220	581	450	529	545	301	222	187	205	585	898	529	545	116	219	191	637	426	314
SLC35G6_2_a2	306	747	1029	1317	1181	812	819	731	520	725	996	792	759	840	109	1258	893	2612	759	840	818	923	584	559	209	993	953	2014	818	923	347	744	665	703	759	848
SLC35G6_3_a2	87	206	303	301	400	602	468	378	454	536	419	287	594	406	146	417	610	711	594	406	615	634	359	210	48	148	714	790	615	634	88	261	409	283	432	371
SLC35G6_4_a2	742	680	985	1645	1083	1121	1158	854	563	737	811	623	1144	1004	328	481	485	307	1144	1004	1104	1217	3726	3679	1303	1958	2050	2387	1104	1217	396	984	757	654	1451	1451
SLC35G6_5_a2	423	1485	2376	2298	1638	1225	1421	1034	852	1014	1294	973	1665	1393	115	1054	1350	582	1665	1393	1701	1506	1222	1104	353	1010	2996	3029	1701	1506	971	985	1124	1389	1896	1461
SLC36A1_1_u	377	269	495	905	796	502	551	428	418	404	313	306	500	341	152	306	352	268	500	341	480	380	1202	627	492	552	763	818	480	380	1988	2378	3076	1387	512	403
SLC36A1_2_u	816	505	770	742	488	489	449	456	345	366	290	242	387	344	509	253	347	952	387	344	539	416	336	281	301	298	339	377	539	416	96	153	208	199	247	245
SLC36A1_3_u	765	348	583	577	727	618	651	425	342	341	507	352	787	624	159	452	395	197	787	624	767	862	464	761	176	341	1344	1105	767	862	551	503	1061	1028	591	529
SLC36A1_4_u	361	879	570	452	681	600	928	708	263	375	354	243	652	703	56	223	247	297	652	703	729	782	503	515	115	246	552	675	729	782	189	426	342	376	432	438
SLC36A1_5_u	119	355	246	667	890	522	524	400	431	582	582	243	532	522	178	312	317	540	532	522	368	447	569	393	393	475	790	921	368	447	865	1059	1246	1366	583	370
SLC36A1_6_u	316	475	1038	672	1061	666	768	617	413	419	724	482	710	652	156	577	800	194	710	652	846	658	397	442	207	409	1108	1178	846	658	253	748	674	542	829	689
SLC36A2_1_u	438	808	743	931	1071	1007	835	614	452	714	624	552	640	540	142	535	613	820	640	540	617	612	454	503	280	376	1022	1269	617	612	449	446	396	595	848	587
SLC36A2_2_u	153	237	743	292	512	480	614	423	626	690	606	401	598	554	71	409	451	185	598	554	677	548	490	391	172	295	757	676	677	548	108	214	229	288	510	283
SLC36A2_3_u	257	970	920	1509	676	621	753	561	542	688	691	478	642	574	138	589	558	372	642	574	877	864	810	502	389	504	1097	1772	877	864	751	1767	1317	1010	976	635
SLC36A2_4_u	477	740	844	729	861	857	943	706	835	1015	716	620	706	677	937	593	758	675	706	677	949	903	522	463	219	351	1318	1903	949	903	424	889	804	614	818	826
SLC36A2_5_u	165	522	552	1045	1305	422	770	568	639	787	584	512	607	769	434	604	565	446	607	769	577	639	438	350	142	537	736	1008	577	639	232	364	514	351	470	435
SLC36A2_6_u	510	303	1207	1009	1205	1473	2735	681	456	533	541	425	757	760	83	365	476	346	757	760	837	756	477	540	165	437	1012	1207	837	756	339	476	915	785	827	639
SLC36A3_1_u	201	497	747	820	520	393	779	546	546	776	644	350	804	811	618	429	531	707	804	811	613	745	506	267	136	217	863	1394	613	745	274	124	428	303	556	586
SLC36A3_2_u	991	1168	663	850	1312	1322	1080	862	1996	2609	1128	1031	927	979	124	1168	1264	943	927	979	889	1217	921	1038	490	1295	1550	1675	889	1217	446	1293	1172	1025	1227	1075
SLC36A3_3_u	26	213	418	433	427	213	427	263	91	132	209	222	303	264	88	210	157	82	303	264	373	326	205	144	52	127	310	565	373	326	36	335	147	391	464	326
SLC36A3_4_u	482	694	707	574	756	1315	846	625	1765	1745	587	504	793	689	181	568	747	375	793	689	822	687	714	762	313	789	1023	1597	822	687	232	1214	668	1012	611	549
SLC36A3_5_u	60	137	572	235	333	254	329	209	401	557	235	149	231	234	40	245	127	96	231	234	260	220	152	108	62	135	270	170	260	220	30	39	67	115	194	86
SLC36A3_6_u	279	707	633	986	643	1102	1002	714	712	927	650	565	1019	790	972	579	654	554	1019	790	800	935	459	502	188	419	699	869	800	935	90	602	392	542	551	614
SLC36A4_1_u	180	209	837	595	353	554	377	255	252	235	634	391	432	387	82	564	652	145	432	387	458	289	412	260	45	116	727	437	458	289	125	222	314	652	384	293
SLC36A4_2_u	355	465	532	1129	1098	503	677	434	284	330	337	293	548	449	116	171	195	160	548	449	527	619	451	624	176	209	505	386	527	619	145	161	283	377	499	335
SLC36A4_3_u	361	226	820	818	909	272	707	396	476	508	541	416	687	580	94	394	629	174	687	580	687	684	720	488	1044	753	865	1501	687	684	950	384	567	907	718	690
SLC36A4_4_u	35	246	140	295	475	625	272	230	200	191	511	601	389	342	17	423	785	65	389	342	273	316	316	223	134	299	215	573	273	316	205	592	179	415	228	192
SLC36A4_5_u	90	411	260	226	494	407	439	309	574	552	431	310	449	338	16	510	328	353	449	338	514	460	517	390	54	213	579	810	514	460	100	325	222	507	513	417
SLC36A4_6_u	283	238	908	816	667	447	529	435	378	464	284	396	652	394	23	188	441	589	652	394	515	518	755	411	188	419	656	711	515	518	176	325	352	341	416	303
SLC37A1_1_u	252	558	545	1150	681	367	608	487	311	429	393	395	547	663	196	425	454	480	547	663	564	853	561	558	163	1988	747	932	564	853	107	335	437	406	629	319
SLC37A1_2_u	274	325	595	1055	967	699	845	706	334	394	534	398	654	591	35	262	339	192	654	591	699	548	639	548	241	518	1213	1125	699	548	377	717	958	762	676	1025
SLC37A1_3_u	313	950	891	949	863	1415	1171	905	1809	2198	820	867	1132	926	126	754	876	1287	1132	926	992	947	914	644	309	470	955	1499	992	947	605	921	559	1085	711	659
SLC37A1_4_u	723	1612	1777	1911	1539	1706	1402	1036	981	1077	921	799	1238	1154	554	758	996	1131	1238	1154	1119	1339	1480	1551	405	853	1623	2046	1119	1339	372	936	707	748	1226	1076
SLC37A1_5_u	108	380	550	738	635	649	655	558	175	193	299	272	446	337	49	283	277	607	446	337	475	416	332	387	111	221	641	674	475	416	324	658	356	421	335	339
SLC37A1_6_u	230	848	698	898	1223	706	808	549	621	826	677	594	685	615	57	752	677	664	685	615	696	731	551	695	194	325	819	763	696	731	386	699	652	672	641	567
SLC37A2_1_u	318	680	896	787	686	681	742	648	370	620	531	474	528	549	111	491	397	251	528	549	814	647	1340	993	461	1225	918	1099	814	647	303	800	1050	849	731	693
SLC37A2_2_u	628	1383	1192	1886	2052	1768	1463	976	865	1056	1526	1838	1669	1502	533	1181	1507	710	1669	1502	1792	1574	5966	4189	1827	6460	1596	2050	1792	1574	939	2563	3697	2200	1617	1873
SLC37A2_3_u	207	308	157	519	402	550	439	295	329	352	255	311	423	350	66	249	270	62	423	350	522	413	373	288	177	219	471	632	522	413	84	455	196	212	485	280
SLC37A2_4_u	29	161	209	472	246	105	309	168	136	304	290	143	365	257	15	185	155	101	365	257	425	263	287	167	42	93	249	461	425	263	56	76	42	199	222	233
SLC37A2_5_u	345	483	404	497	541	418	562	438	258	328	366	186	407	432	44	330	213	143	407	432	580	542	334	387	67	212	871	900	580	542	130	397	279	288	595	292
SLC37A2_6_u	414	1056	1733	1738	1076	1330	1005	786	837	801	992	900	881	784	476	996	1181	1431	881	784	732	824	620	755	214	588	1125	1365	732	824	555	819	1092	1158	901	722
SLC37A3_1_u	267	261	405	624	546	487	636	456	377	480	490	372	678	618	64	366	315	437	678	618	734	697	569	705	270	397	405	792	734	697	511	608	503	526	485	298
SLC37A3_2_u	528	824	1268	2037	1425	900	1229	926	785	939	794	720	828	891	211	662	754	305	828	891	1087	953	629	838	697	1294	1201	1640	1087	953	644	1552	1043	740	1236	1137
SLC37A3_3_u	303	311	394	218	418	351	488	394	180	211	332	284	476	330	47	320	337	166	476	330	439	320	199	105	58	127	474	279	439	320	67	170	151	208	173	207
SLC37A3_4_u	236	236	166	261	463	165	338	282	302	335	315	362	407	496	1671	287	270	297	407	496	581	488	444	462	288	795	807	730	581	488	332	975	1225	1608	773	536
SLC37A3_5_u	262	705	395	736	779	972	917	595	668	725	1070	896	961	753	249	990	1021	418	961	753	922	827	1220	938	585	617	1775	2408	922	827	703	911	766	787	1402	1199
SLC37A3_6_u	293	818	297	448	767	541	432	361	259	277	412	327	533	464	128	269	325	137	533	464	565	551	494	235	209	185	815	870	565	551	95	313	373	423	692	449
SLC37A4_1_u	205	493	219	625	547	765	574	390	346	346	344	273	564	363	51	232	379	168	564	363	501	490	484	518	262	559	858	1189	501	490	379	413	481	396	446	581
SLC37A4_2_u	154	329	471	485	785	553	546	368	638	855	430	409	522	403	53	415	430	567	522	403	476	448	470	268	110	308	1158	1929	476	448	1393	3214	2415	2121	968	736
SLC37A4_3_u	160	677	1021	426	417	628	489	365	607	520	390	343	435	327	199	342	391	441	435	327	547	366	326	364	176	379	599	692	547	366	156	193	359	347	296	263
SLC37A4_4_u	86	541	225	561	414	644	309	211	179	162	180	241	403	341	193	131	192	82	403	341	375	469	376	297	188	371	609	1259	375	469	300	190	120	239	362	322
SLC37A4_5_u	272	560	840	1093	914	223	478	368	455	638	771	544	770	707	106	510	489	1320	770	707	836	578	1306	484	110	482	560	1030	836	578	174	327	471	426	712	517
SLC37A4_6_u	349	276	666	1174	682	721	762	556	356	454	518	517	602	559	50	294	542	228	602	559	618	704	715	365	102	296	1045	1311	618	704	471	679	751	666	841	859
SLC38A10_1_u	312	544	368	543	451	618	534	365	393	401	304	373	462	379	397	253	327	229	462	379	396	361	492	376	145	611	503	904	396	361	181	261	398	328	422	493
SLC38A10_2_u	136	313	679	386	531	392	585	445	635	906	715	624	513	393	382	843	766	1149	513	393	476	466	431	476	108	300	705	1160	476	466	150	325	349	546	585	485
SLC38A10_3_u	253	164	565	412	511	388	625	483	185	303	318	255	376	373	19	289	257	352	376	373	396	342	320	228	139	231	662	977	396	342	66	224	173	298	592	416
SLC38A10_4_u	734	1163	2193	754	1202	1122	1183	796	666	876	837	682	942	1121	185	864	838	773	942	1121	990	1249	933	1074	311	627	1578	2069	990	1249	694	734	988	1177	1384	1392
SLC38A10_5_u	544	1404	1458	1276	1344	919	1441	999	764	1000	718	622	1006	773	244	507	741	899	1006	773	1095	1021	713	593	174	506	936	1175	1095	1021	380	735	495	403	554	450
SLC38A10_6_u	69	288	392	510	331	473	464	355	239	334	452	440	497	285	63	239	381	113	497	285	496	400	348	345	107	276	336	981	496	400	217	401	360	636	441	231
SLC38A11_1_a2	361	765	623	582	882	659	581	442	332	329	747	531	912	725	160	456	545	317	912	725	923	744	501	637	247	744	1327	1106	923	744	259	671	671	792	886	449
SLC38A11_2_a2	120	420	346	372	928	901	669	550	378	463	509	395	570	551	129	321	377	517	570	551	650	536	481	309	124	385	617	592	650	536	380	740	686	973	656	550
SLC38A11_3_a2	247	442	366	918	704	960	620	501	596	599	464	468	631	708	72	512	484	200	631	708	756	774	400	518	85	256	1090	1145	756	774	252	548	442	727	728	494
SLC38A11_4_a2	438	725	555	745	970	624	929	693	391	480	685	511	647	530	110	460	733	201	647	530	668	579	898	703	627	364	783	1126	668	579	592	527	666	748	702	648
SLC38A11_5_a2	32	88	308	774	238	81	159	152	119	169	129	124	229	215	50	132	178	50	229	215	231	175	138	208	94	438	281	373	231	175	76	167	399	333	196	374
SLC38A11_6_a2	498	653	1205	1073	1338	956	881	634	400	484	688	554	926	917	61	627	576	140	926	917	996	909	776	610	181	665	1310	1215	996	909	371	455	305	266	927	924
SLC38A1_1_u	70	249	422	627	497	415	287	187	201	250	368	237	485	378	146	343	218	226	485	378	500	546	1931	1161	688	2195	1079	990	500	546	264	790	1110	1657	505	629
SLC38A1_2_u	235	296	541	538	761	580	398	400	409	392	310	325	551	420	55	129	285	179	551	420	499	512	289	379	85	191	1299	945	499	512	195	143	318	231	646	352
SLC38A1_3_u	178	662	1292	1636	816	1404	882	654	815	906	637	730	1014	972	122	690	775	3839	1014	972	987	1041	1262	921	124	1410	1638	2061	987	1041	296	674	816	805	780	802
SLC38A1_4_u	310	327	403	827	463	260	610	396	851	953	689	437	704	777	248	548	608	277	704	777	741	847	519	484	155	473	1001	1249	741	847	270	215	601	322	684	518
SLC38A1_5_u	577	326	883	829	543	426	731	461	506	564	606	476	584	557	248	526	799	268	584	557	515	539	646	375	168	198	938	859	515	539	183	348	417	327	508	475
SLC38A1_6_u	193	356	552	568	358	387	610	521	445	665	409	315	706	624	91	352	504	762	706	624	659	531	334	453	132	293	685	1516	659	531	149	765	341	321	476	405
SLC38A2_1_u	175	185	297	589	492	477	428	253	309	299	261	216	462	454	52	211	219	512	462	454	468	491	324	245	59	186	251	428	468	491	143	193	238	177	208	175
SLC38A2_2_u	591	299	717	408	509	697	426	292	302	336	278	178	454	430	83	311	257	144	454	430	315	519	321	427	138	360	1091	1506	315	519	158	743	834	468	612	529
SLC38A2_3_u	411	294	815	977	1081	851	688	636	694	849	749	693	973	792	56	571	754	243	973	792	957	985	541	801	239	427	988	1552	957	985	575	499	490	391	989	800
SLC38A2_4_u	269	110	98	478	388	296	423	283	281	403	429	306	383	373	50	447	308	323	383	373	393	328	548	672	326	534	328	696	393	328	204	320	313	370	513	406
SLC38A2_5_u	310	881	890	1014	822	839	581	612	1011	1044	588	727	714	557	224	569	764	374	714	557	738	707	481	447	112	246	653	751	738	707	38	235	260	282	465	377
SLC38A2_6_u	356	801	1041	645	977	816	579	446	480	407	702	447	713	671	293	571	659	250	713	671	657	781	493	706	133	408	824	791	657	781	102	337	313	343	634	733
SLC38A3_1_u	807	376	1083	851	552	1022	868	481	346	311	415	426	635	639	55	268	362	263	635	639	682	682	519	609	189	396	1137	1209	682	682	195	275	359	435	772	525
SLC38A3_2_u	281	198	677	274	698	805	549	375	299	422	404	353	603	564	87	286	473	63	603	564	618	469	694	345	203	205	803	762	618	469	230	249	254	385	512	410
SLC38A3_3_u	153	705	2572	730	1005	574	618	417	209	232	495	452	610	431	41	413	497	348	610	431	809	706	503	348	120	269	849	1103	809	706	138	573	559	554	393	525
SLC38A3_4_u	211	621	1011	1418	631	724	693	495	427	492	428	425	555	485	152	257	487	210	555	485	550	575	434	362	158	363	1099	1623	550	575	134	440	483	242	655	867
SLC38A3_5_u	164	404	356	648	425	493	480	350	122	186	242	199	419	333	64	128	246	97	419	333	436	429	534	281	128	802	390	592	436	429	67	214	571	158	313	276
SLC38A3_6_u	333	366	618	534	690	685	449	313	803	904	666	520	773	555	218	583	533	457	773	555	969	998	808	575	169	796	935	2057	969	998	338	2246	1335	2952	713	909
SLC38A4_1_a2	281	221	350	391	471	180	391	222	297	239	346	295	398	503	71	236	333	59	398	503	691	591	329	633	262	363	577	491	691	591	66	186	236	358	372	419
SLC38A4_2_a2	206	680	229	726	411	666	478	370	377	493	602	537	667	607	213	488	558	259	667	607	709	621	824	686	211	530	1317	1715	709	621	414	753	782	842	686	608
SLC38A4_3_a2	102	76	362	600	502	324	303	206	368	414	332	261	361	286	27	269	237	107	361	286	395	337	322	207	77	105	629	903	395	337	105	289	301	437	535	456
SLC38A4_4_a2	248	355	884	431	793	337	789	597	454	626	575	434	696	779	91	381	426	631	696	779	759	762	776	613	157	469	1013	993	759	762	181	232	350	627	563	465
SLC38A4_5_a2	69	121	243	444	422	277	366	264	251	237	343	389	300	350	70	318	373	122	300	350	427	440	1134	1142	117	159	391	937	427	440	219	654	190	388	409	430
SLC38A4_6_a2	220	320	1195	1407	840	686	749	558	2109	2423	1409	964	742	710	247	1668	1885	770	742	710	881	847	515	457	168	384	865	1260	881	847	267	645	749	925	688	531
SLC38A5_1_u	272	281	122	212	484	404	324	317	150	113	122	97	260	266	22	76	80	109	260	266	358	381	165	272	95	142	101	296	358	381	91	296	105	120	109	98
SLC38A5_2_u	352	681	858	848	606	562	712	476	105	115	148	124	279	380	23	105	93	102	279	380	331	494	400	402	104	200	175	277	331	494	266	335	450	412	176	103
SLC38A5_3_m2	452	564	875	1191	765	667	890	680	152	190	204	146	380	387	25	112	158	108	380	387	597	549	337	304	99	246	265	361	597	549	75	326	264	344	215	206
SLC38A5_4_u	321	608	1102	844	1027	820	695	560	753	728	439	301	709	545	170	383	396	235	709	545	823	867	646	541	190	614	975	988	823	867	150	338	576	262	545	528
SLC38A5_5_u	283	576	543	412	922	903	1099	795	253	360	372	254	488	412	51	281	241	268	488	412	608	595	688	658	216	388	388	639	608	595	173	216	468	223	377	205
SLC38A5_6_u	260	879	647	1099	839	698	712	469	197	174	304	251	623	405	54	277	248	189	623	405	627	621	376	357	118	269	693	672	627	621	91	235	210	262	372	323
SLC38A6_1_a2	162	219	371	682	258	291	368	226	129	182	237	176	198	193	32	147	241	82	198	193	279	224	168	140	102	264	270	359	279	224	304	307	243	965	364	254
SLC38A6_2_a2	152	348	692	468	430	376	403	235	301	403	370	311	325	437	32	263	432	307	325	437	512	478	349	425	93	423	724	1116	512	478	81	217	398	357	469	470
SLC38A6_3_u	510	816	1126	1030	1062	859	1220	995	789	949	891	839	958	940	547	868	1130	445	958	940	1019	972	909	736	244	862	1459	1972	1019	972	370	553	792	847	1100	898
SLC38A6_4_u	3	3	11	4	0	6	13	14	2	3	12	20	23	5	1	2	18	1	23	5	9	18	7	12	1	3	6	27	9	18	1	5	2	2	3	3
SLC38A6_5_u	98	717	282	510	438	462	432	261	628	717	609	443	488	362	62	537	620	318	488	362	651	594	381	414	128	462	650	1425	651	594	263	456	647	247	703	456
SLC38A6_6_u	275	446	653	724	917	666	540	485	520	695	745	606	793	592	119	798	796	322	793	592	857	618	534	456	269	340	833	1077	857	618	279	689	585	797	612	465
SLC38A7_1_u	291	573	1142	1282	1564	1019	1068	768	627	694	695	475	923	727	63	435	451	257	923	727	1071	1042	1261	910	529	797	1189	1847	1071	1042	147	660	818	623	697	784
SLC38A7_2_u	381	334	786	482	513	381	354	305	617	543	532	462	430	325	79	704	870	255	430	325	358	376	313	197	78	212	362	231	358	376	81	135	278	179	222	142
SLC38A7_3_u	333	250	894	1070	870	769	727	602	255	375	291	262	617	443	99	175	176	212	617	443	470	518	338	411	189	366	933	1710	470	518	161	261	449	579	779	630
SLC38A7_4_u	84	320	316	438	379	379	598	512	415	417	381	329	509	394	51	364	320	302	509	394	514	507	356	266	69	202	690	822	514	507	329	342	439	577	492	436
SLC38A7_5_u	129	343	861	413	526	729	527	409	167	203	379	243	331	258	36	241	226	82	331	258	357	282	183	296	105	330	492	659	357	282	135	423	273	398	347	359
SLC38A7_6_u	234	775	917	599	664	994	549	345	475	525	932	843	501	443	227	1068	1215	437	501	443	720	557	554	381	352	410	616	1001	720	557	258	640	530	386	711	646
SLC38A8_1_u	211	341	422	443	1009	445	718	564	409	331	567	478	661	474	142	436	509	238	661	474	616	525	446	382	450	306	843	565	616	525	139	260	385	233	344	358
SLC38A8_2_u	222	1059	361	561	413	524	550	432	603	687	397	333	516	421	137	543	547	610	516	421	513	481	568	430	166	348	980	1362	513	481	464	987	1119	894	791	729
SLC38A8_3_u	536	521	1050	1091	957	1197	959	627	1622	2088	654	584	661	686	85	703	696	1531	661	686	705	606	628	487	283	842	1024	1264	705	606	271	499	526	485	678	673
SLC38A8_4_u	244	474	776	584	1079	513	743	612	502	797	582	497	705	539	181	711	697	484	705	539	694	575	742	328	219	662	524	956	694	575	167	320	357	409	400	400
SLC38A8_5_u	257	516	699	878	757	590	1347	893	565	786	614	599	931	855	388	440	551	908	931	855	902	825	589	537	203	325	980	982	902	825	413	284	646	699	671	653
SLC38A8_6_u	615	1045	1652	1457	1261	888	1078	812	708	750	1092	866	952	961	595	1076	1055	1347	952	961	934	1179	1037	974	438	848	1909	3155	934	1179	893	1204	1267	1495	1676	1024
SLC38A9_1_u	104	182	193	557	320	237	249	183	218	225	208	147	446	410	13	175	157	49	446	410	510	567	288	305	66	188	460	874	510	567	105	198	339	196	463	301
SLC38A9_2_u	272	391	532	734	456	519	468	380	246	247	445	318	343	404	313	522	408	1215	343	404	368	445	151	264	126	314	357	599	368	445	155	249	273	244	292	254
SLC38A9_3_u	250	289	579	259	293	446	504	315	861	988	592	379	579	556	386	510	596	223	579	556	414	563	322	350	105	230	807	508	414	563	162	725	374	191	339	280
SLC38A9_4_u	62	222	345	452	603	257	314	252	174	205	291	288	473	316	28	132	263	182	473	316	478	438	342	289	154	218	605	964	478	438	233	356	475	268	523	628
SLC38A9_5_u	219	338	525	657	296	430	434	313	229	387	571	420	491	389	304	558	390	1697	491	389	486	527	285	975	119	522	498	744	486	527	181	360	213	489	439	415
SLC38A9_6_u	459	346	271	489	626	275	478	354	576	711	551	373	639	499	8540	439	520	666	639	499	519	498	787	354	552	312	569	466	519	498	514	760	300	392	390	351
SLC39A10_1_u	114	265	400	260	377	374	367	275	301	355	533	432	513	436	62	526	526	68	513	436	424	346	173	238	78	118	413	579	424	346	64	67	145	248	402	368
SLC39A10_2_u	70	584	253	653	315	540	440	333	282	333	429	382	561	552	80	274	296	238	561	552	486	578	971	875	282	339	652	1431	486	578	156	227	256	191	546	553
SLC39A10_3_u	71	438	469	1128	537	376	482	394	429	539	407	283	578	486	59	173	331	116	578	486	722	627	435	346	168	254	661	814	722	627	158	654	473	382	468	459
SLC39A10_4_u	110	453	532	461	617	474	696	585	848	865	734	489	987	852	57	724	518	911	987	852	791	718	674	1503	601	1137	1107	1494	791	718	163	778	473	753	873	901
SLC39A10_5_u	58	231	144	127	67	42	195	151	353	413	425	316	433	383	48	357	380	251	433	383	458	426	94	196	69	167	557	639	458	426	176	339	320	175	392	348
SLC39A10_6_u	432	257	588	407	538	419	649	467	361	470	437	383	551	507	54	250	409	127	551	507	829	779	674	341	349	392	523	950	829	779	209	423	385	550	590	495
SLC39A11_1_u	267	376	507	1127	586	934	638	523	564	603	685	492	889	709	277	430	720	459	889	709	790	730	665	530	300	539	1024	1398	790	730	199	332	969	508	837	701
SLC39A11_2_u	266	437	630	915	341	340	437	358	516	409	460	352	648	610	56	548	383	259	648	610	763	664	1792	1391	819	1905	920	1120	763	664	534	835	1439	1910	435	497
SLC39A11_3_u	223	543	881	1190	643	378	515	385	374	413	501	422	611	564	48	395	334	840	611	564	638	559	1411	955	301	683	752	1483	638	559	592	1115	1316	1058	926	671
SLC39A11_4_u	458	1097	939	1197	1014	760	784	491	588	597	541	533	755	746	140	434	600	568	755	746	587	693	487	618	97	319	782	650	587	693	145	336	282	400	450	285
SLC39A11_5_u	638	740	1335	2069	959	1536	1043	833	1743	1906	1064	982	1110	990	139	905	1313	513	1110	990	1200	1038	588	743	275	428	1313	1740	1200	1038	248	774	929	749	894	616
SLC39A11_6_u	103	342	270	543	569	694	530	385	239	308	426	456	568	426	439	328	355	128	568	426	682	462	366	238	166	491	1009	633	682	462	219	381	225	208	465	280
SLC39A1_1_u	91	348	163	352	479	482	433	382	126	224	226	230	540	432	17	264	254	543	540	432	436	423	357	306	71	239	535	563	436	423	144	559	150	278	361	396
SLC39A12_1_u	1208	1892	1948	2280	1111	1175	902	637	1054	1572	791	644	873	832	147	802	759	1014	873	832	978	1064	1051	1120	266	1578	1943	2359	978	1064	432	914	850	1219	1280	947
SLC39A12_2_u	146	1121	669	630	443	342	559	391	779	821	308	179	507	311	32	370	304	402	507	311	525	422	415	326	73	304	560	782	525	422	87	180	276	371	413	361
SLC39A12_3_u	789	1057	1648	1495	1632	1144	1172	886	549	684	854	677	1277	1234	107	636	669	560	1277	1234	1204	1319	1268	1362	449	1120	1311	2574	1204	1319	523	1108	674	995	1098	828
SLC39A12_4_u	668	601	665	1122	560	1082	745	542	193	232	286	275	431	459	36	265	225	532	431	459	551	380	363	375	119	609	576	812	551	380	258	524	402	500	338	405
SLC39A12_5_u	270	614	398	902	451	131	388	266	176	295	211	258	414	357	30	275	264	185	414	357	422	385	259	182	81	263	570	874	422	385	178	215	220	336	475	477
SLC39A1_2_u	341	613	359	658	774	646	842	649	433	515	618	663	791	604	215	631	571	294	791	604	671	600	458	402	129	556	654	1019	671	600	209	410	195	442	483	233
SLC39A13_1_u	214	520	247	656	369	266	521	422	219	241	330	233	450	423	274	246	332	159	450	423	529	477	571	394	184	245	579	682	529	477	124	245	258	318	421	387
SLC39A13_2_u	208	506	1447	621	668	284	968	706	643	607	502	386	610	575	138	478	383	116	610	575	593	507	421	301	173	335	567	853	593	507	137	340	470	528	506	497
SLC39A13_3_u	152	692	435	518	462	669	455	329	127	230	217	164	441	362	120	215	243	533	441	362	442	385	342	320	132	409	349	623	442	385	140	224	321	656	447	269
SLC39A13_4_u	393	457	273	430	668	314	344	312	304	388	309	259	401	445	52	239	285	109	401	445	376	348	312	306	137	156	407	588	376	348	335	202	225	299	425	278
SLC39A13_5_u	81	171	19	56	100	95	182	113	24	26	32	39	94	46	12	35	21	16	94	46	59	46	74	27	11	20	47	76	59	46	43	63	24	63	61	49
SLC39A13_6_u	228	336	81	334	164	619	275	274	452	551	345	354	371	267	107	427	380	91	371	267	317	264	251	277	114	125	365	672	317	264	205	230	323	346	201	219
SLC39A1_3_u	250	774	1085	1151	1028	1148	1155	973	676	1080	757	556	888	783	187	585	718	2832	888	783	788	968	1798	701	548	730	1342	1546	788	968	358	706	1088	1191	1007	590
SLC39A14_1_u	153	302	450	665	700	774	604	486	456	637	418	601	613	531	77	414	614	472	613	531	743	466	921	714	218	454	772	981	743	466	615	590	747	1099	478	372
SLC39A14_2_u	115	655	855	551	1291	835	738	611	591	495	724	559	799	574	433	535	754	552	799	574	668	708	603	527	244	1307	1455	1357	668	708	229	702	1276	614	1036	697
SLC39A14_3_u	554	821	1793	1771	1414	976	1113	854	635	709	555	563	889	919	95	479	534	379	889	919	995	1206	879	1013	199	584	1502	2067	995	1206	789	1115	1351	1636	1369	1245
SLC39A14_4_u	169	273	545	414	707	394	658	515	520	588	510	343	635	620	183	320	462	666	635	620	580	628	542	476	221	388	974	1196	580	628	435	567	851	776	678	622
SLC39A14_5_u	142	232	362	233	431	387	383	234	119	165	313	216	415	435	26	151	181	47	415	435	396	321	198	783	48	153	317	538	396	321	163	172	83	130	291	356
SLC39A14_6_u	11	102	229	141	163	55	260	218	43	53	91	93	131	169	18	82	88	94	131	169	143	175	45	194	73	110	341	269	143	175	157	95	113	108	56	172
SLC39A1_4_u	270	779	348	556	659	413	610	439	292	396	606	440	667	513	137	619	561	127	667	513	800	728	433	541	274	819	1052	1250	800	728	285	634	509	406	814	715
SLC39A1_5_u	398	388	460	829	335	592	649	401	525	575	496	352	527	359	35	507	547	364	527	359	600	572	491	574	117	284	649	924	600	572	191	459	277	470	644	468
SLC39A1_6_u	642	825	805	557	916	463	593	490	678	760	421	269	358	474	98	229	236	310	358	474	450	429	449	609	421	678	590	830	450	429	335	395	299	408	605	356
SLC39A2_1_u	344	267	833	867	405	510	681	516	433	972	595	502	725	604	1586	649	616	10436	725	604	869	655	1203	582	395	376	1058	1367	869	655	213	535	486	901	615	360
SLC39A2_2_u	303	256	399	391	734	434	616	362	385	438	569	386	560	467	62	448	325	810	560	467	676	561	1194	593	505	425	787	1292	676	561	427	633	798	1037	655	369
SLC39A2_3_u	204	549	362	316	637	672	510	466	366	350	307	353	477	421	77	178	336	190	477	421	509	453	514	484	230	382	475	736	509	453	193	191	335	214	342	358
SLC39A2_4_u	763	417	142	580	661	453	461	317	204	264	356	330	464	311	61	391	218	197	464	311	510	468	589	443	252	260	512	594	510	468	130	270	107	325	466	372
SLC39A2_5_u	205	1233	1056	1446	732	828	894	693	908	815	988	812	866	697	99	1133	851	712	866	697	975	1061	634	660	168	2538	2070	1834	975	1061	340	629	852	816	1279	936
SLC39A2_6_u	198	617	841	666	535	412	509	401	448	327	1155	779	792	728	115	1195	1093	364	792	728	922	664	447	481	98	321	676	972	922	664	170	431	759	388	577	531
SLC39A3_1_a2	434	1126	1379	1089	611	521	807	661	447	471	628	491	781	512	99	616	621	425	781	512	714	588	691	522	494	531	584	1180	714	588	466	730	758	969	564	462
SLC39A3_2_a2	350	552	516	847	1112	447	594	502	501	621	555	444	575	531	104	560	651	1137	575	531	624	681	536	507	167	476	1107	1213	624	681	244	682	411	433	833	527
SLC39A3_3_a2	303	1055	957	992	1040	891	636	484	596	716	840	696	748	739	113	1037	853	744	748	739	754	810	737	1046	252	768	1005	1680	754	810	361	496	534	539	931	713
SLC39A3_4_a2	916	786	1091	754	940	372	642	529	248	282	393	364	639	607	82	288	418	207	639	607	848	709	705	775	526	604	1084	1140	848	709	388	1031	526	739	837	462
SLC39A3_5_a2	101	239	745	531	672	539	334	204	268	301	378	294	426	393	71	260	252	274	426	393	551	480	580	307	104	205	849	1343	551	480	295	410	386	406	855	877
SLC39A3_6_a2	195	463	441	478	715	497	450	399	854	836	485	399	573	639	1660	325	514	1650	573	639	524	787	380	624	204	456	669	708	524	787	184	396	634	814	389	287
SLC39A4_1_u	427	748	1398	1110	957	1022	1002	669	645	729	1124	973	1078	831	597	1329	1135	407	1078	831	979	1019	730	602	320	667	1630	1724	979	1019	353	812	1064	877	1028	1016
SLC39A4_2_u	357	634	355	760	755	714	641	542	479	570	417	318	537	580	392	494	430	952	537	580	575	540	909	800	198	1157	1119	1289	575	540	385	586	548	521	761	538
SLC39A4_3_u	180	242	134	303	183	182	325	224	99	120	109	124	229	232	13	162	109	230	229	232	260	285	126	215	63	94	172	454	260	285	61	111	120	106	241	150
SLC39A4_4_u	813	1282	1044	989	805	901	1073	828	536	710	406	328	589	611	1183	403	338	1424	589	611	746	773	834	863	340	526	944	1692	746	773	493	1107	1184	1425	940	527
SLC39A4_5_u	147	251	721	563	395	809	897	693	323	523	430	407	594	588	40	247	367	291	594	588	545	434	523	260	64	164	381	695	545	434	72	135	282	212	342	291
SLC39A4_6_u	868	1101	1022	918	1430	879	1448	1085	330	448	990	721	1225	822	170	1058	961	272	1225	822	1045	969	965	1002	390	838	1304	1593	1045	969	347	489	491	464	1209	734
SLC39A5_1_u	208	507	356	815	592	424	690	516	388	436	422	306	502	424	96	276	305	622	502	424	608	589	311	306	82	325	1061	1100	608	589	224	664	657	567	692	622
SLC39A5_2_u	20	79	190	168	90	499	250	189	211	241	199	175	287	231	59	272	202	157	287	231	152	245	136	80	59	162	170	204	152	245	31	56	109	58	105	114
SLC39A5_3_u	215	477	1440	1157	801	441	673	568	648	669	582	456	688	659	123	384	514	214	688	659	739	566	761	544	191	371	1581	1542	739	566	261	333	627	856	660	587
SLC39A5_4_u	68	536	437	661	282	349	433	377	215	285	292	202	338	320	224	265	237	118	338	320	302	304	439	226	149	310	322	606	302	304	90	160	120	220	274	253
SLC39A5_5_u	138	166	174	173	560	521	307	231	267	192	446	353	302	288	23	251	455	39	302	288	356	364	206	181	135	119	369	289	356	364	61	261	356	337	353	253
SLC39A5_6_u	162	160	176	226	346	344	245	256	128	244	433	227	276	377	32	340	211	146	276	377	532	381	387	424	111	178	262	573	532	381	244	167	179	507	320	263
SLC39A6_1_u	91	230	483	701	591	697	580	433	1945	2346	844	683	644	528	511	786	1027	1488	644	528	569	555	531	547	97	421	1166	1365	569	555	109	465	336	539	661	467
SLC39A6_2_u	286	572	400	833	713	556	774	497	333	446	737	678	709	734	391	652	877	495	709	734	589	689	446	551	106	259	330	443	589	689	133	218	154	204	280	299
SLC39A6_3_u	465	735	707	978	916	770	889	617	296	338	660	592	940	743	496	634	590	195	940	743	891	930	857	496	320	707	891	1045	891	930	780	586	617	360	665	517
SLC39A6_4_u	834	1335	1078	813	788	1547	729	502	380	465	726	556	769	686	235	675	596	667	769	686	846	696	439	409	198	380	1679	1837	846	696	408	1280	478	801	994	920
SLC39A6_5_u	255	544	800	560	957	1213	825	635	350	377	556	494	629	520	325	451	621	300	629	520	659	681	365	356	181	448	938	1438	659	681	134	534	464	412	763	728
SLC39A6_6_u	485	903	784	1307	559	735	754	543	831	1148	726	506	779	723	1227	529	680	5594	779	723	690	726	972	917	618	1525	973	1561	690	726	890	1245	1211	1755	805	655
SLC39A7_1_u	119	442	1121	614	716	932	806	528	444	486	498	383	536	517	62	382	389	306	536	517	519	574	507	638	115	342	832	1271	519	574	205	326	586	611	471	659
SLC39A7_2_u	161	348	609	1084	267	138	281	233	2106	2179	286	277	565	454	87	467	403	369	565	454	631	620	3192	3130	1854	4504	544	973	631	620	1436	1602	2423	2284	448	343
SLC39A7_3_u	124	728	437	875	935	624	786	459	1127	1305	378	321	655	475	98	375	238	370	655	475	727	554	2193	1311	502	1905	810	851	727	554	292	911	1537	1578	363	424
SLC39A7_4_u	130	613	794	1217	418	538	585	346	2481	2796	338	282	641	621	298	514	386	394	641	621	692	601	2881	1984	1415	4551	1050	1061	692	601	853	1456	2506	3431	568	537
SLC39A7_5_u	110	734	817	777	295	101	176	146	1720	1763	169	232	480	431	112	298	457	442	480	431	600	550	5534	4053	1255	2822	844	1058	600	550	2092	3354	5291	5435	215	421
SLC39A7_6_u	61	568	839	828	444	344	573	409	1230	1492	318	323	622	510	31	194	382	267	622	510	517	598	1495	655	552	852	518	1065	517	598	420	693	1154	955	461	399
SLC39A8_1_u	62	262	263	433	94	497	272	208	122	197	325	317	371	367	34	286	268	530	371	367	314	282	279	265	86	206	482	1116	314	282	162	199	431	294	409	414
SLC39A8_2_u	140	225	132	521	491	539	384	282	119	150	350	293	418	446	112	293	396	502	418	446	478	300	241	206	47	122	287	445	478	300	43	310	148	256	403	193
SLC39A8_3_u	237	485	876	1044	787	754	670	368	582	800	393	304	576	568	87	373	322	279	576	568	472	477	417	384	308	249	775	938	472	477	275	363	350	515	582	564
SLC39A8_4_u	507	720	989	1615	1415	1267	961	689	706	893	1023	865	1150	1005	116	817	968	377	1150	1005	1199	907	757	782	191	453	833	1128	1199	907	185	396	615	541	778	602
SLC39A8_5_u	158	371	219	423	708	823	483	364	261	316	467	385	608	486	60	458	399	190	608	486	505	473	378	451	220	671	356	1077	505	473	177	333	243	362	461	443
SLC39A8_6_u	100	483	122	416	684	681	478	327	561	717	614	417	513	454	598	538	511	522	513	454	577	480	390	283	154	244	676	1331	577	480	288	412	467	672	671	477
SLC39A9_1_u	335	504	474	680	974	802	872	657	737	1210	701	565	780	612	680	647	693	3261	780	612	779	723	437	455	174	260	1684	1500	779	723	644	792	479	772	639	771
SLC39A9_2_u	299	435	276	1441	788	595	764	590	338	357	734	683	868	557	54	728	667	175	868	557	743	703	564	707	219	388	509	680	743	703	135	316	159	453	421	272
SLC39A9_3_u	385	381	364	747	551	600	521	302	344	570	270	205	406	435	334	218	237	315	406	435	357	470	803	730	214	476	523	712	357	470	166	184	232	295	414	344
SLC39A9_4_u	88	426	408	1003	491	332	374	380	229	341	283	327	453	398	29	243	326	113	453	398	537	399	433	497	53	312	803	1140	537	399	194	315	275	692	644	535
SLC39A9_5_u	269	293	180	490	357	203	543	367	483	535	264	293	392	297	159	268	316	1295	392	297	403	400	277	399	150	238	426	760	403	400	166	616	574	383	304	241
SLC39A9_6_u	645	850	862	1511	694	1226	947	623	1120	1730	823	667	1014	863	1468	414	821	6224	1014	863	923	1126	847	922	398	712	2023	2596	923	1126	941	1165	1275	1793	1306	1031
SLC3A1_1_u	261	207	584	639	612	581	631	424	167	188	390	400	460	432	60	446	396	93	460	432	565	545	670	1309	645	532	592	852	565	545	368	948	1111	963	439	357
SLC3A1_2_u	112	432	278	638	510	375	538	423	538	742	690	444	566	554	73	440	596	316	566	554	753	517	451	507	222	308	837	1544	753	517	375	1157	456	612	1015	516
SLC3A1_3_u	260	676	971	702	525	413	600	467	258	252	473	433	544	449	48	623	568	180	544	449	588	481	594	485	147	306	760	672	588	481	183	223	416	198	446	442
SLC3A1_4_u	224	859	286	1125	1084	677	687	661	389	601	540	444	827	517	154	431	613	590	827	517	729	689	761	611	212	343	1436	2472	729	689	571	819	671	1262	1218	1074
SLC3A1_5_u	290	109	147	423	693	917	507	389	120	102	345	276	323	368	70	275	348	102	323	368	465	318	494	296	223	363	323	726	465	318	179	147	139	260	510	355
SLC3A1_6_u	574	1512	1281	831	1269	1826	1389	994	878	805	899	716	1247	1021	283	917	867	406	1247	1021	1192	1171	1016	875	341	1098	1371	1594	1192	1171	188	404	381	462	1129	976
SLC3A2_1_u	672	498	1724	1734	1100	741	948	701	1048	1542	1067	851	1096	823	565	1262	925	906	1096	823	994	818	1014	836	444	688	1112	1089	994	818	625	705	1111	806	642	624
SLC3A2_2_u	251	887	1118	777	345	421	360	278	106	129	290	268	412	285	24	288	420	281	412	285	300	370	574	317	72	172	332	314	300	370	68	176	125	299	272	164
SLC3A2_3_u	57	295	275	231	546	133	388	234	654	619	479	360	464	454	332	530	703	706	464	454	456	461	358	554	167	383	532	519	456	461	323	418	356	232	541	483
SLC3A2_4_u	193	240	501	382	751	556	443	379	151	144	357	271	435	344	35	263	222	81	435	344	444	379	245	395	138	314	474	440	444	379	78	286	156	118	311	271
SLC3A2_5_u	79	295	598	261	493	332	494	431	171	138	187	173	345	286	257	124	160	49	345	286	382	400	423	363	92	465	482	441	382	400	169	430	329	165	366	253
SLC3A2_6_u	15	215	264	586	637	721	424	333	83	141	198	123	418	385	9	105	116	73	418	385	444	393	250	359	100	153	113	201	444	393	98	84	104	111	191	171
SLC40A1_1_u	176	410	1306	938	1001	712	669	702	1342	1522	870	769	787	831	1307	846	908	1961	787	831	775	672	623	782	249	318	1313	2091	775	672	469	648	1063	1049	857	700
SLC40A1_2_u	221	595	499	1065	933	601	527	434	2030	2470	1084	931	648	616	254	1316	1316	3520	648	616	698	547	496	512	269	393	869	1330	698	547	361	404	384	496	655	536
SLC40A1_3_u	121	521	791	951	447	622	589	428	274	322	605	474	796	639	51	426	454	391	796	639	591	518	543	391	143	612	673	773	591	518	281	475	697	579	389	268
SLC40A1_4_u	69	206	443	449	986	318	558	359	487	545	325	381	497	442	58	196	405	138	497	442	449	428	458	275	90	206	414	799	449	428	169	249	262	174	531	296
SLC40A1_5_u	413	698	602	249	746	719	756	585	243	235	358	421	519	532	315	458	450	240	519	532	663	575	399	289	240	368	633	664	663	575	299	478	562	822	643	360
SLC40A1_6_u	304	1006	471	674	626	523	578	427	1469	1670	599	481	754	569	287	734	679	476	754	569	932	780	458	615	390	926	795	1526	932	780	393	796	844	546	818	604
SLC41A1_1_u	153	163	227	233	391	182	231	196	179	186	397	223	355	276	37	249	269	980	355	276	380	303	385	254	203	331	446	579	380	303	144	331	490	307	276	301
SLC41A1_2_u	505	1447	574	1360	1517	999	1317	1066	629	786	864	911	1254	988	79	632	861	620	1254	988	1402	1187	950	838	276	1194	1402	2219	1402	1187	291	465	704	562	1300	1099
SLC41A1_3_u	108	650	846	409	579	200	410	353	201	262	360	328	547	541	31	231	357	61	547	541	540	431	444	251	116	208	630	818	540	431	111	267	261	354	372	527
SLC41A1_4_u	171	315	458	498	895	929	715	458	231	219	325	259	530	382	145	230	264	230	530	382	404	418	325	262	84	319	548	311	404	418	129	353	355	375	525	307
SLC41A1_5_u	33	81	103	124	366	199	220	149	90	86	218	97	157	111	5	124	91	26	157	111	161	180	112	177	52	154	274	230	161	180	23	98	103	84	203	139
SLC41A1_6_u	185	478	253	460	617	625	526	330	144	242	239	244	368	327	357	198	174	1196	368	327	459	396	358	240	114	339	354	767	459	396	167	385	385	341	349	225
SLC41A2_1_u	684	861	1250	1683	1111	1703	939	731	2279	2539	1249	1229	1247	1107	278	1196	1372	1448	1247	1107	1339	1089	846	858	227	659	1911	1977	1339	1089	297	991	691	1079	1094	913
SLC41A2_2_u	220	499	656	633	474	203	411	264	392	339	529	381	648	491	103	422	458	410	648	491	588	475	491	279	103	383	757	768	588	475	285	526	674	348	361	262
SLC41A2_3_u	104	336	421	798	868	498	453	365	293	431	265	258	435	436	126	190	210	387	435	436	461	459	285	248	100	274	770	1287	461	459	74	452	388	352	619	510
SLC41A2_4_u	1272	2631	2385	1932	1984	2859	1942	1625	1587	1813	2154	1833	2353	2097	882	2469	1939	1418	2353	2097	2358	2430	2530	2009	997	2763	3044	3906	2358	2430	1290	2965	2063	1619	2044	1657
SLC41A2_5_u	800	301	654	560	756	864	631	496	288	342	502	490	763	673	215	483	534	128	763	673	754	797	644	413	295	402	1255	1148	754	797	174	548	552	310	524	794
SLC41A3_1_u	73	136	306	805	266	305	483	305	201	267	394	237	492	374	60	371	394	172	492	374	520	479	788	723	146	242	702	814	520	479	275	425	460	739	525	440
SLC41A3_2_u	72	1045	593	1127	727	776	557	445	455	704	667	702	872	588	44	464	563	475	872	588	851	583	384	655	139	317	763	1239	851	583	240	642	411	639	722	711
SLC41A3_3_u	187	1087	779	580	554	617	771	608	301	366	480	308	603	456	307	372	458	426	603	456	625	597	625	568	168	516	1051	1359	625	597	402	1094	988	1057	730	593
SLC41A3_4_u	715	1320	1316	1068	393	595	562	496	454	386	633	419	967	713	593	780	576	483	967	713	776	789	515	557	119	304	1294	1021	776	789	196	403	301	384	696	644
SLC41A3_5_u	250	452	594	531	458	555	417	373	362	512	357	309	481	351	103	381	277	144	481	351	555	444	1877	1125	924	1559	614	910	555	444	231	517	532	481	557	507
SLC41A3_6_u	532	1929	665	1390	706	689	524	413	268	340	602	454	610	663	203	658	390	243	610	663	599	703	490	733	236	487	461	934	599	703	291	740	844	832	448	420
SLC43A1_1_u	285	715	603	989	457	676	765	435	317	335	330	290	503	379	287	207	265	245	503	379	587	495	445	378	193	341	850	835	587	495	191	224	487	252	703	564
SLC43A1_2_u	167	408	470	671	598	458	627	460	358	364	390	329	542	452	64	342	315	203	542	452	447	403	385	229	63	297	485	755	447	403	195	169	314	252	351	322
SLC43A1_3_u	482	875	603	468	1249	883	350	285	363	423	900	875	642	551	1911	490	377	284	642	551	819	787	6488	6647	5941	6063	1481	1909	819	787	3182	3808	5257	4812	1473	1411
SLC43A1_4_u	492	468	835	628	728	495	636	469	2207	2682	1022	784	947	690	733	905	1274	2347	947	690	909	704	784	400	223	895	1008	1323	909	704	191	468	736	726	705	702
SLC43A1_5_u	235	273	221	515	560	514	500	319	436	483	509	361	529	456	145	333	454	171	529	456	570	505	982	417	139	135	607	1139	570	505	273	440	658	296	672	388
SLC43A1_6_u	266	326	519	235	394	323	481	405	210	216	399	375	489	339	52	379	361	108	489	339	434	377	377	248	88	267	300	269	434	377	172	295	411	455	305	293
SLC43A2_1_u	230	701	611	813	1293	1176	1012	856	451	551	730	470	895	666	121	437	530	270	895	666	910	691	1071	684	208	609	940	1874	910	691	455	654	1136	601	922	777
SLC43A2_2_u	544	816	1464	1191	1271	505	878	711	280	249	665	503	790	856	253	540	604	269	790	856	859	1059	849	1083	273	296	470	1000	859	1059	252	511	429	651	893	498
SLC43A2_3_u	240	892	457	524	498	248	567	450	671	906	437	352	533	427	40	355	424	740	533	427	513	474	811	501	386	378	1026	1147	513	474	331	542	546	330	890	570
SLC43A2_4_u	295	281	827	605	822	592	737	630	357	453	583	563	775	713	122	492	625	1345	775	713	812	691	851	834	352	865	1099	1644	812	691	243	454	382	673	704	506
SLC43A2_5_u	521	519	1514	1898	1216	583	1077	832	1051	1182	603	555	926	818	633	697	659	439	926	818	1098	991	1589	1387	1184	2311	1549	2035	1098	991	961	1431	1533	1752	1110	883
SLC43A2_6_u	1321	1005	514	1342	1222	1152	1278	839	432	590	660	743	1080	801	339	502	744	2092	1080	801	976	964	887	617	244	502	1277	1841	976	964	523	1112	1199	1268	847	768
SLC43A3_1_a2	68	197	186	162	489	686	5920	475	213	201	298	210	414	459	68	143	180	119	414	459	422	499	487	360	126	359	516	704	422	499	41	194	308	240	600	365
SLC43A3_2_a2	207	201	548	558	469	658	628	443	296	369	352	388	442	421	57	380	393	189	442	421	475	451	390	238	122	241	636	775	475	451	213	359	336	197	460	566
SLC43A3_3_a2	556	860	811	805	1034	1006	1104	785	397	562	725	573	1117	971	221	669	628	1631	1117	971	1180	836	699	552	172	794	1199	1649	1180	836	475	1429	620	961	906	787
SLC43A3_4_a2	131	313	679	691	863	1050	575	392	239	322	557	356	729	589	55	450	317	232	729	589	772	765	727	676	229	397	1049	1500	772	765	713	559	867	833	842	708
SLC43A3_5_u	92	128	180	790	220	261	353	288	192	283	405	293	354	311	154	322	241	417	354	311	254	374	169	225	125	101	351	609	254	374	38	107	203	105	236	132
SLC43A3_6_u	409	452	401	282	464	418	468	352	205	263	262	153	414	274	76	176	195	138	414	274	438	307	565	249	127	751	535	554	438	307	258	208	451	464	320	253
SLC44A1_1_u	201	240	746	853	1116	523	538	480	321	337	580	604	602	573	67	527	642	150	602	573	765	640	336	306	118	182	1377	1699	765	640	785	1177	661	603	993	718
SLC44A1_2_u	173	217	533	630	473	419	650	491	543	366	378	280	641	545	135	416	362	275	641	545	672	550	456	980	869	1035	852	920	672	550	859	1008	1271	1466	604	549
SLC44A1_3_u	56	220	258	558	204	380	191	171	299	391	347	344	308	316	123	314	330	198	308	316	500	257	206	298	28	140	341	409	500	257	137	320	260	295	263	265
SLC44A1_4_u	284	541	716	429	455	475	447	326	309	366	341	259	500	407	39	325	204	136	500	407	465	501	498	251	222	545	677	931	465	501	139	183	175	270	368	477
SLC44A1_5_u	663	699	733	801	955	1170	786	587	891	1248	1126	947	995	807	73	1174	1069	899	995	807	836	826	515	428	126	385	919	1128	836	826	319	633	378	666	734	580
SLC44A1_6_u	204	264	281	369	487	762	478	385	258	352	312	283	442	327	1114	383	341	1830	442	327	403	286	178	187	101	88	337	501	403	286	173	229	101	322	280	154
SLC44A2_1_u	384	998	403	670	338	184	344	333	553	518	896	663	660	573	84	1049	1002	409	660	573	476	480	255	332	100	152	438	710	476	480	104	200	187	152	394	261
SLC44A2_2_u	748	676	939	910	583	517	597	384	380	446	324	362	451	408	131	325	280	493	451	408	512	545	388	289	126	251	450	822	512	545	67	332	245	278	342	381
SLC44A2_3_u	296	984	414	390	258	238	400	360	308	251	182	224	461	373	35	244	333	121	461	373	379	474	345	279	138	303	657	736	379	474	362	773	1420	479	473	342
SLC44A2_4_u	565	865	1007	1607	747	963	929	754	800	959	772	587	958	771	174	588	695	490	958	771	826	779	534	885	227	483	1469	2037	826	779	809	964	1181	1958	850	1010
SLC44A2_5_u	481	701	690	1194	949	1131	1183	852	559	760	889	662	754	757	150	631	650	478	754	757	918	868	646	731	190	623	1296	1826	918	868	320	632	475	855	1189	1298
SLC44A2_6_u	845	1190	1030	1088	664	761	729	587	598	679	531	426	1019	721	138	477	495	471	1019	721	716	772	504	815	163	511	1526	1381	716	772	372	1657	788	1012	1098	806
SLC44A3_1_a2	134	166	1048	520	579	343	492	302	356	303	446	296	402	341	103	363	385	81	402	341	459	453	231	187	123	168	525	915	459	453	145	188	195	214	400	385
SLC44A3_2_a2	71	689	286	686	444	922	556	387	731	651	796	711	919	789	65	605	746	172	919	789	898	887	1098	737	323	811	889	1461	898	887	199	579	546	527	661	804
SLC44A3_3_a2	155	761	495	758	368	582	426	357	497	592	302	340	447	385	69	240	209	208	447	385	430	400	684	649	319	194	595	900	430	400	172	385	358	511	473	376
SLC44A3_4_a2	172	176	637	290	460	445	309	239	256	253	205	235	385	360	24	187	243	161	385	360	395	372	217	231	192	85	599	427	395	372	35	426	188	204	347	291
SLC44A3_5_a2	278	455	180	750	471	221	316	200	224	275	783	511	551	445	199	852	759	221	551	445	519	495	415	498	76	277	365	608	519	495	46	237	293	316	299	267
SLC44A3_6_u	671	783	167	320	562	577	519	423	425	569	726	459	690	486	212	816	695	261	690	486	698	497	492	371	134	321	304	649	698	497	78	189	221	413	400	335
SLC44A4_1_u	463	521	1547	1199	969	746	961	740	886	929	763	719	979	817	235	677	800	1289	979	817	899	892	622	677	192	446	1410	1440	899	892	319	633	800	664	882	750
SLC44A4_2_u	214	774	938	665	742	250	429	358	105	156	296	213	370	379	73	190	276	88	370	379	343	429	300	225	102	237	575	634	343	429	84	259	302	147	234	311
SLC44A4_3_u	336	518	382	1068	905	795	923	603	467	591	560	366	627	717	111	615	507	683	627	717	826	720	589	480	184	460	793	913	826	720	277	919	398	636	545	400
SLC44A4_4_u	196	156	373	319	332	165	256	173	140	181	225	183	221	165	75	134	238	119	221	165	203	206	185	154	54	62	331	313	203	206	40	270	165	133	222	194
SLC44A4_5_u	348	359	777	588	458	474	396	299	704	936	427	384	454	389	555	384	508	576	454	389	616	537	525	451	228	176	639	1160	616	537	141	402	433	412	427	476
SLC44A4_6_u	84	194	84	320	289	292	312	299	110	193	190	143	335	317	52	132	198	2066	335	317	263	266	357	212	81	234	341	521	263	266	165	187	331	394	274	230
SLC44A5_1_u	438	480	559	420	260	442	349	339	312	377	411	291	405	432	36	387	506	489	405	432	682	486	564	549	222	372	579	780	682	486	336	399	604	1222	446	538
SLC44A5_2_u	156	379	893	928	464	353	540	432	699	868	669	486	633	477	298	667	673	2106	633	477	603	613	972	690	296	1326	924	1219	603	613	474	909	1642	1208	524	371
SLC44A5_3_u	783	810	834	1256	1541	1367	1069	766	763	909	646	654	975	804	152	525	577	379	975	804	1081	955	655	606	219	271	989	1488	1081	955	239	491	512	518	978	739
SLC44A5_4_u	491	358	773	497	594	501	632	472	655	834	586	608	998	916	327	618	580	307	998	916	928	824	1119	976	485	1222	684	1262	928	824	764	822	576	1828	777	940
SLC44A5_5_u	284	540	338	770	587	533	432	354	275	350	308	263	539	407	32	154	228	86	539	407	498	459	578	617	173	251	778	776	498	459	138	287	380	189	452	450
SLC44A5_6_u	322	636	2159	786	985	749	844	629	494	498	602	497	967	838	120	493	697	282	967	838	928	743	1235	602	183	426	1216	1259	928	743	163	204	705	495	795	793
SLC45A1_1_u	315	923	479	413	562	479	595	372	445	440	387	356	576	437	26	444	435	651	576	437	572	454	586	667	241	568	720	631	572	454	145	359	309	387	426	423
SLC45A1_2_u	586	391	789	1096	973	873	1092	789	335	458	549	463	834	784	810	422	355	1680	834	784	1109	893	704	541	220	323	508	1297	1109	893	229	277	425	394	628	693
SLC45A1_3_u	226	688	587	832	1075	870	1090	780	375	523	537	544	565	538	175	342	473	849	565	538	634	497	580	701	296	594	741	758	634	497	192	289	347	426	679	444
SLC45A1_4_u	144	393	1132	421	586	413	601	524	663	589	500	375	558	472	123	434	473	263	558	472	747	661	510	837	192	882	1202	1262	747	661	184	623	1152	608	784	783
SLC45A1_5_u	124	149	238	254	574	504	447	335	101	153	237	214	369	291	124	133	210	55	369	291	403	302	235	249	237	110	406	637	403	302	300	340	315	350	357	289
SLC45A1_6_u	186	329	713	780	488	377	518	402	371	405	476	385	505	535	118	336	399	363	505	535	523	613	277	492	80	209	1063	1152	523	613	186	325	326	373	725	357
SLC45A2_1_u	315	408	736	728	549	1200	719	567	361	514	402	313	696	592	2176	232	348	3185	696	592	718	597	449	360	200	295	430	918	718	597	232	221	322	400	585	330
SLC45A2_2_u	661	648	1260	1147	1637	868	1208	1043	645	630	760	716	1114	1021	342	657	1136	789	1114	1021	1192	1058	817	1012	462	752	1138	1672	1192	1058	415	380	505	649	1352	692
SLC45A2_3_u	289	864	933	478	1021	1159	693	543	780	733	573	708	762	708	60	655	802	186	762	708	821	707	1186	1285	331	1372	1456	1548	821	707	396	1642	2037	1621	983	779
SLC45A2_4_u	690	697	1068	515	969	816	527	406	399	297	512	477	758	572	78	503	552	713	758	572	614	603	290	339	94	237	396	446	614	603	67	237	262	226	398	349
SLC45A2_5_u	343	727	709	714	668	943	655	458	368	455	475	448	673	549	100	490	464	402	673	549	579	563	918	773	446	659	2874	4353	579	563	282	669	718	829	1263	1227
SLC45A2_6_u	149	292	283	486	572	498	298	259	165	191	215	157	325	295	167	122	159	180	325	295	322	281	208	221	70	61	699	961	322	281	55	179	177	203	633	381
SLC45A3_1_u	400	508	836	832	704	689	894	514	277	373	534	444	767	645	179	492	503	788	767	645	623	644	685	547	555	365	1328	1410	623	644	331	440	432	564	1086	657
SLC45A3_2_u	305	307	571	563	240	518	522	394	256	256	193	223	379	434	54	141	179	78	379	434	463	553	377	379	201	257	737	1222	463	553	400	420	312	325	503	411
SLC45A3_3_u	129	420	727	700	475	209	335	329	178	208	239	172	378	349	53	251	205	106	378	349	376	430	272	220	56	145	494	928	376	430	53	438	292	313	370	338
SLC45A3_4_u	344	727	539	530	939	1000	924	715	714	871	951	861	760	589	308	864	966	420	760	589	897	671	2298	1113	926	1926	978	1315	897	671	265	539	371	955	789	811
SLC45A3_5_u	198	329	502	460	489	491	605	530	641	836	617	476	536	471	834	468	566	481	536	471	501	572	612	471	225	372	678	887	501	572	287	611	404	687	499	470
SLC45A3_6_u	96	983	809	1006	1515	534	768	656	240	284	368	357	611	554	72	244	268	131	611	554	541	519	547	859	328	693	697	782	541	519	322	448	551	619	558	482
SLC45A4_1_u	356	205	309	490	408	114	380	270	184	219	202	93	232	190	114	154	201	283	232	190	253	378	265	217	70	132	316	530	253	378	129	117	170	170	335	268
SLC45A4_2_u	207	364	177	487	413	316	428	253	132	152	236	219	236	342	39	245	228	120	236	342	347	397	192	157	63	72	247	383	347	397	83	218	130	83	169	330
SLC45A4_3_u	601	1244	1688	1190	1205	1086	1155	955	1550	1917	1135	869	894	1011	359	1192	1257	711	894	1011	1082	1162	1023	1113	403	1863	1783	2637	1082	1162	615	2101	1209	2324	1336	1150
SLC45A4_4_u	53	168	162	279	421	448	485	307	115	126	183	172	230	290	45	178	153	184	230	290	324	262	226	242	110	211	374	424	324	262	207	873	364	400	288	187
SLC45A4_5_u	345	288	238	180	264	454	441	313	143	197	209	190	366	233	105	199	181	105	366	233	388	296	253	146	121	252	691	613	388	296	181	404	143	300	350	374
SLC45A4_6_u	312	1131	920	1319	1141	602	877	704	510	515	552	458	784	679	125	564	535	339	784	679	732	809	772	824	217	426	1217	1453	732	809	757	1450	1280	821	996	708
SLC46A1_1_a2	364	447	387	490	607	353	629	344	204	207	650	532	669	525	54	502	680	122	669	525	519	493	404	283	118	304	596	868	519	493	98	279	285	266	431	389
SLC46A1_2_a2	280	401	527	858	600	533	481	399	232	225	337	360	551	490	63	248	322	211	551	490	667	718	430	350	224	349	694	1093	667	718	139	255	209	462	592	362
SLC46A1_3_a2	157	330	1014	600	669	649	576	463	720	886	563	526	767	730	123	536	778	1396	767	730	770	782	1103	735	631	787	1152	1115	770	782	273	522	900	698	784	519
SLC46A1_4_a2	110	156	63	188	361	178	365	259	314	452	342	243	321	298	19	242	331	1273	321	298	511	372	290	228	54	272	301	316	511	372	73	188	372	150	264	217
SLC46A1_5_a2	371	781	916	900	774	724	760	547	1853	1862	1073	1025	750	731	834	1706	1590	546	750	731	604	679	423	440	212	537	700	770	604	679	171	480	803	519	501	350
SLC46A1_6_a2	112	480	583	739	576	459	421	387	570	529	345	326	457	300	196	316	299	458	457	300	555	312	360	426	112	282	474	584	555	312	235	232	459	179	326	248
SLC46A2_1_u	470	812	1297	1248	856	683	632	632	442	465	554	421	836	743	337	621	594	343	836	743	1005	767	2016	2752	1130	4292	1268	1705	1005	767	2401	3435	5083	3420	671	605
SLC46A2_2_u	67	118	310	532	379	328	525	427	268	378	298	232	427	380	59	293	208	214	427	380	547	444	354	371	154	299	856	1289	547	444	620	610	641	793	683	482
[truncated: 628 more rows]
