# Supplementary material for: Systematic genetic mapping of necroptosis identifies SLC39A7 as modulator of death receptor trafficking
Source: Cell Death Differ. 2018 Sep 20;26(6):1138–55. doi: 10.1038/s41418-018-0192-6 (PMC6748104; doi:10.1038/s41418-018-0192-6)
Supplement: Supplementary file 11 — Supplementary Table 6 [file 41418_2018_192_MOESM11_ESM.xlsx]

## Sheet: Description
DESeq2 results:
sgRNA	Internal sgRNA name
GeneName	Official gene symbol
baseMean	Average of normalized count values divided by size factors
log2FoldChange	Effect size of treatment vs. control
lfcSE	Standard error estimate for the log2 fold change
stat	Wald statistic
pvalue	Wald test p-value
padj	BH-corrected p-value (FDR)
Gene Set Enrichment Analysis (fgsea) results:
GeneName	Official gene symbol
aLFC	Average log2FoldChange of significantly enriched sgRNAs
pval	Enrichment p-value (permutation test)
padj	BH-corrected p-value (FDR)
ES	Enrichment Score
NES	Normalized Enrichment Score (normalized to mean enrichment of random samples of same size)
nMoreExtreme	Numer of times a random gene had a more extreme ES in the permutation test
LeadingEdge	Leading edge genes that drive the enrichment
size	Number of significantly enriched sgRNAs for the gene
totalSize	Total number of used sgRNAs for the gene

## Sheet: SMACH_deseq2
sgRNA	GeneName	TranscName	GeneTrName	baseMean	log2FoldChange	stat	pvalue	padj
EHD1_5_NM006795_17998	EHD1	NM006795	EHD1-NM006795	682.84	6.02531	9.15044	2.83505e-20	1.53219e-16
NUDT3_2_NM006703_40473	NUDT3	NM006703	NUDT3-NM006703	714.459	5.32547	8.27766	6.28093e-17	1.26082e-13
PCDH8_3_NM002590_43205	PCDH8	NM002590	PCDH8-NM002590	668.501	5.22574	10.3808	1.5165e-25	1.33183e-21
ANKS1B_6_NM001204066_2799	ANKS1B	NM001204066	ANKS1B-NM001204066	3276.38	5.19163	10.9151	4.88146e-28	8.57404e-24
MAPK14_2_NM139013_34370	MAPK14	NM139013	MAPK14-NM139013	215.83	5.12457	8.18729	1.33582e-16	2.53655e-13
FOXA2_4_NM153675_21902	FOXA2	NM153675	FOXA2-NM153675	2120.31	5.08103	9.04146	7.72962e-20	3.87905e-16
BIRC3_2_NM001165_5877	BIRC3	NM001165	BIRC3-NM001165	3332.43	4.97411	9.39	3.00004e-21	1.91615e-17
TMEM120B_2_NM001080825_61762	TMEM120B	NM001080825	TMEM120B-NM001080825	3967.18	4.94509	8.28339	5.98603e-17	1.23696e-13
FGF6_2_NM020996_21383	FGF6	NM020996	FGF6-NM020996	753.709	4.80291	6.72486	8.78802e-12	6.49925e-09
PDK2_7_NM001199900_43867	PDK2	NM001199900	PDK2-NM001199900	244.68	4.69613	7.26207	1.906e-13	2.12558e-10
MYEOV_1_NM138768_37470	MYEOV	NM138768	MYEOV-NM138768	756.18	4.69204	6.85315	3.61212e-12	2.95094e-09
TIMM50_1_NM001001563_61305	TIMM50	NM001001563	TIMM50-NM001001563	1342.54	4.679	5.21001	9.44148e-08	1.93959e-05
TEX38_2_NM001145474_60763	TEX38	NM001145474	TEX38-NM001145474	2242.76	4.58461	11.1055	5.89449e-29	1.38045e-24
DEDD_4_NM001039712_15588	DEDD	NM001039712	DEDD-NM001039712	1928.98	4.57828	12.4571	6.39768e-36	2.24744e-31
SSTR3_3_NM001051_58280	SSTR3	NM001051	SSTR3-NM001051	79.1567	4.56688	4.72372	1.15784e-06	0.000158263
MPC1_2_NM016098_36280	MPC1	NM016098	MPC1-NM016098	594.284	4.50306	8.81631	5.91493e-19	2.44454e-15
PPOX_2_NM000309_46525	PPOX	NM000309	PPOX-NM000309	1430.5	4.49788	8.6086	3.69802e-18	9.99291e-15
FDXR_6_NM001258016_21199	FDXR	NM001258016	FDXR-NM001258016	219.449	4.49484	5.584	1.17522e-08	3.30274e-06
GATA2_2_NM001145661_22929	GATA2	NM001145661	GATA2-NM001145661	959.422	4.44552	8.32031	4.3868e-17	9.63149e-14
NLGN4Y_1_NM001164238_39281	NLGN4Y	NM001164238	NLGN4Y-NM001164238	1342.24	4.4314	10.6378	9.93544e-27	1.39609e-22
IFITM10_1_NM001170820_27632	IFITM10	NM001170820	IFITM10-NM001170820	698.141	4.41312	6.31765	1.32785e-10	6.85969e-08
PGAP2_5_NM001256235_44258	PGAP2	NM001256235	PGAP2-NM001256235	1834.39	4.40732	10.5045	4.11732e-26	4.82124e-22
EIF4G3_1_NM001198802_18219	EIF4G3	NM001198802	EIF4G3-NM001198802	496.636	4.4056	8.83018	5.22558e-19	2.29462e-15
SPRED1_1_NM152594_57827	SPRED1	NM152594	SPRED1-NM152594	653.883	4.40477	6.69235	1.09806e-11	7.8722e-09
HINT2_1_NM032593_26124	HINT2	NM032593	HINT2-NM032593	320.55	4.40249	4.95156	3.68102e-07	6.15765e-05
GATA1_3_NM002049_22927	GATA1	NM002049	GATA1-NM002049	316.302	4.39098	7.35765	9.35874e-14	1.11445e-10
ZNF728_2_NM001267716_69775	ZNF728	NM001267716	ZNF728-NM001267716	563.829	4.37949	6.78235	5.91173e-12	4.56425e-09
FGF17_3_NM003867_21351	FGF17	NM003867	FGF17-NM003867	1296.45	4.3623	7.41896	5.90234e-14	7.2763e-11
SRPK2_7_NM182692_58092	SRPK2	NM182692	SRPK2-NM182692	169.533	4.35995	4.97402	3.27893e-07	5.60513e-05
KLF8_3_NM001159296_30599	KLF8	NM001159296	KLF8-NM001159296	394.927	4.32378	7.93588	1.04507e-15	1.79085e-12
ABT1_1_NM013375_423	ABT1	NM013375	ABT1-NM013375	890.22	4.29791	7.42149	5.79032e-14	7.2763e-11
IGFL2_3_NM001002915_27855	IGFL2	NM001002915	IGFL2-NM001002915	727.16	4.29765	6.54288	3.01721e-11	1.9448e-08
GTF2A1_4_NM201595_25204	GTF2A1	NM201595	GTF2A1-NM201595	658.098	4.27869	6.48444	4.45309e-11	2.6514e-08
LILRA1_3_NM001278318_32222	LILRA1	NM001278318	LILRA1-NM001278318	313.164	4.27784	7.38535	7.60237e-14	9.20909e-11
TEX28_1_NM001205201_60738	TEX28	NM001205201	TEX28-NM001205201	482.598	4.26313	7.1853	3.35294e-13	3.51598e-10
LARP4B_2_NM015155_31659	LARP4B	NM015155	LARP4B-NM015155	175.782	4.19197	5.61419	9.87452e-09	2.83169e-06
TSC2_3_NM000548_64091	TSC2	NM000548	TSC2-NM000548	1661.03	4.16776	7.82353	2.56816e-15	4.29604e-12
PALM_1_NM002579_42771	PALM	NM002579	PALM-NM002579	566.735	4.1634	6.35062	1.07223e-10	5.67796e-08
POLE3_3_NM017443_45998	POLE3	NM017443	POLE3-NM017443	1925.28	4.16266	6.41453	7.06274e-11	3.96971e-08
STAT4_1_NM001243835_58554	STAT4	NM001243835	STAT4-NM001243835	1810.52	4.15756	7.12638	5.15219e-13	4.95866e-10
TYMP_2_NM001953_64845	TYMP	NM001953	TYMP-NM001953	487.651	4.14357	5.90953	1.71541e-09	6.31003e-07
PQBP1_7_NM001167992_46851	PQBP1	NM001167992	PQBP1-NM001167992	2234.27	4.13875	9.56005	5.88527e-22	4.13487e-18
KDR_3_NM002253_30027	KDR	NM002253	KDR-NM002253	2811.97	4.13841	10.4788	5.40772e-26	5.42765e-22
ZBTB10_3_NM001277145_67577	ZBTB10	NM001277145	ZBTB10-NM001277145	300.915	4.13256	6.66862	1.29114e-11	8.90226e-09
SLC52A2_4_NM001253816_55911	SLC52A2	NM001253816	SLC52A2-NM001253816	135.984	4.10276	4.9278	4.15794e-07	6.80952e-05
PKD1L2_5_NM001278425_45002	PKD1L2	NM001278425	PKD1L2-NM001278425	2252.38	4.08355	8.38913	2.44868e-17	5.54966e-14
TXNDC5_2_NM001145549_64797	TXNDC5	NM001145549	TXNDC5-NM001145549	159.282	4.08082	5.81125	3.10048e-09	1.02963e-06
SASS6_1_NM194292_52600	SASS6	NM194292	SASS6-NM194292	16100.9	4.07821	12.4951	3.97141e-36	2.24744e-31
SURF4_4_NM001280792_59145	SURF4	NM001280792	SURF4-NM001280792	489.548	4.07293	6.10192	5.24013e-10	2.21784e-07
FGD4_3_NM139241_21295	FGD4	NM139241	FGD4-NM139241	1735.4	4.0606	8.67437	2.0792e-18	6.35132e-15
CPXM1_3_NM001184699_13480	CPXM1	NM001184699	CPXM1-NM001184699	332.212	4.03258	5.83466	2.69499e-09	9.19148e-07
GCFC2_1_NM001201334_23046	GCFC2	NM001201334	GCFC2-NM001201334	1903.62	4.02325	8.58523	4.53284e-18	1.17951e-14
NR1H3_2_NM001130101_39908	NR1H3	NM001130101	NR1H3-NM001130101	787.105	4.02097	5.31727	5.26686e-08	1.19367e-05
ST6GALNAC2_3_NM006456_58400	ST6GALNAC2	NM006456	ST6GALNAC2-NM006456	969.933	4.01305	9.00019	1.12667e-19	5.27718e-16
EIF2B5_3_NM003907_18092	EIF2B5	NM003907	EIF2B5-NM003907	782.205	3.98563	6.45387	5.45148e-11	3.16537e-08
PIAS4_2_NM015897_44672	PIAS4	NM015897	PIAS4-NM015897	368.041	3.98056	5.57959	1.20544e-08	3.37021e-06
FBXL20_3_NM032875_20826	FBXL20	NM032875	FBXL20-NM032875	1647.28	3.97973	6.18761	3.05412e-10	1.37549e-07
AKR1B1_1_NM001628_1943	AKR1B1	NM001628	AKR1B1-NM001628	682.582	3.96793	6.17895	3.22641e-10	1.43469e-07
FAM19A1_1_NM001252216_20173	FAM19A1	NM001252216	FAM19A1-NM001252216	459.208	3.9679	6.37908	8.90747e-11	4.85133e-08
FBXO9_3_NM012347_20999	FBXO9	NM012347	FBXO9-NM012347	1120.2	3.94691	7.19484	3.12665e-13	3.32837e-10
P2RY6_11_NM176797_42525	P2RY6	NM176797	P2RY6-NM176797	107.829	3.94594	4.3779	5.9915e-06	0.000610073
TMCC2_4_NM014858_61643	TMCC2	NM014858	TMCC2-NM014858	574.233	3.91491	6.67731	1.21685e-11	8.63568e-09
IGFBP3_3_NM000598_27834	IGFBP3	NM000598	IGFBP3-NM000598	443.271	3.90691	5.54766	1.44756e-08	3.94195e-06
HR_2_NM018411_26962	HR	NM018411	HR-NM018411	946.241	3.90393	6.10506	5.13805e-10	2.18781e-07
GABRD_2_NM000815_22620	GABRD	NM000815	GABRD-NM000815	266.377	3.90381	6.05683	6.94137e-10	2.88572e-07
ABAT_6_NM001127448_113	ABAT	NM001127448	ABAT-NM001127448	809.329	3.90257	6.27197	1.78248e-10	8.63682e-08
FAM213A_6_NM001243782_20255	FAM213A	NM001243782	FAM213A-NM001243782	1335.59	3.89923	8.17914	1.4294e-16	2.64281e-13
CFH_3_NM000186_11279	CFH	NM000186	CFH-NM000186	1238.14	3.89364	5.95013	1.33965e-09	5.17149e-07
TSPAN7_3_NM004615_64283	TSPAN7	NM004615	TSPAN7-NM004615	1000.52	3.89133	5.91631	1.64625e-09	6.11971e-07
FLNC_2_NM001127487_21693	FLNC	NM001127487	FLNC-NM001127487	865.543	3.88651	7.65609	9.58409e-15	1.3742e-11
ATG10_1_NM001131028_4526	ATG10	NM001131028	ATG10-NM001131028	59.5669	3.87881	4.7688	9.26616e-07	0.000131786
RGS7BP_2_NM001029875_50504	RGS7BP	NM001029875	RGS7BP-NM001029875	351.129	3.87879	6.26221	1.89776e-10	9.07027e-08
NARF_4_NM001083608_37987	NARF	NM001083608	NARF-NM001083608	1536.37	3.87618	6.19511	2.91223e-10	1.3373e-07
OR1S2_1_NM001004459_41288	OR1S2	NM001004459	OR1S2-NM001004459	5092.62	3.87057	8.66606	2.23667e-18	6.43092e-15
LARGE1_3_NM133642_31645	LARGE1	NM133642	LARGE1-NM133642	225.679	3.85668	6.50314	3.93294e-11	2.39173e-08
CTNNBIP1_1_NM020248_14224	CTNNBIP1	NM020248	CTNNBIP1-NM020248	725.145	3.84274	6.35726	1.0269e-10	5.50749e-08
GATA2_6_NM001145662_22933	GATA2	NM001145662	GATA2-NM001145662	301.195	3.83853	6.94761	1.85757e-12	1.59157e-09
LPAR6_8_NM005767_32896	LPAR6	NM005767	LPAR6-NM005767	289.048	3.82162	6.46159	5.18058e-11	3.03314e-08
GPM6B_5_NM005278_24359	GPM6B	NM005278	GPM6B-NM005278	2794.51	3.81983	6.5049	3.88716e-11	2.39173e-08
BMP4_3_NM001202_5987	BMP4	NM001202	BMP4-NM001202	683.746	3.80494	7.41894	5.90323e-14	7.2763e-11
LGALS14_1_NM203471_32050	LGALS14	NM203471	LGALS14-NM203471	463.707	3.80055	6.52018	3.51105e-11	2.22233e-08
SMPD1_1_NM000543_56644	SMPD1	NM000543	SMPD1-NM000543	1491.29	3.77022	8.71498	1.45407e-18	4.64363e-15
PPP1R12C_1_NM001271618_46566	PPP1R12C	NM001271618	PPP1R12C-NM001271618	201.921	3.76934	5.33729	4.7172e-08	1.08663e-05
MTRNR2L3_1_NM001190472_37187	MTRNR2L3	NM001190472	MTRNR2L3-NM001190472	388.785	3.76871	6.86976	3.21548e-12	2.72185e-09
SYT3_2_NM001160328_59487	SYT3	NM001160328	SYT3-NM001160328	991.108	3.7649	5.6953	6.15763e-09	1.85675e-06
PLIN5_2_NM001013706_45526	PLIN5	NM001013706	PLIN5-NM001013706	191.85	3.76481	4.22417	1.19913e-05	0.00106779
CCDC74B_3_NM001258307_9478	CCDC74B	NM001258307	CCDC74B-NM001258307	426.313	3.76259	6.66847	1.29242e-11	8.90226e-09
RRP1_2_NM003683_51936	RRP1	NM003683	RRP1-NM003683	207.973	3.75899	5.4176	3.0202e-08	7.47159e-06
GTF3C3_3_NM012086_25264	GTF3C3	NM012086	GTF3C3-NM012086	574.941	3.75894	6.59955	2.06202e-11	1.36673e-08
C11orf96_2_NM001145033_6692	C11orf96	NM001145033	C11orf96-NM001145033	1196.45	3.7484	6.46804	4.96408e-11	2.93081e-08
BIRC3_3_NM001165_5878	BIRC3	NM001165	BIRC3-NM001165	653.496	3.74607	6.72906	8.53793e-12	6.38147e-09
DST_7_NM015548_17186	DST	NM015548	DST-NM015548	3394.8	3.74578	8.54646	6.346e-18	1.59235e-14
PRKCI_3_NM002740_47232	PRKCI	NM002740	PRKCI-NM002740	2113.14	3.72814	9.76073	8.29769e-23	6.47755e-19
GKN2_2_NM182536_23618	GKN2	NM182536	GKN2-NM182536	579.923	3.72684	6.04016	7.69797e-10	3.16283e-07
SYNE4_1_NM001039876_59357	SYNE4	NM001039876	SYNE4-NM001039876	228.261	3.71987	5.71178	5.59008e-09	1.7076e-06
KCNH4_1_NM012285_29587	KCNH4	NM012285	KCNH4-NM012285	277.672	3.71909	5.72166	5.27427e-09	1.62526e-06
PQLC3_1_NM001282712_46864	PQLC3	NM001282712	PQLC3-NM001282712	304.271	3.70091	4.05738	2.48126e-05	0.00188463
RAVER2_1_NM018211_49602	RAVER2	NM018211	RAVER2-NM018211	539.877	3.67417	6.1107	4.95985e-10	2.13785e-07
ADD1_2_NM001286645_1176	ADD1	NM001286645	ADD1-NM001286645	343.135	3.67175	5.28817	6.17738e-08	1.35628e-05
REP15_1_NM001029874_50118	REP15	NM001029874	REP15-NM001029874	1057.4	3.66921	6.28896	1.59796e-10	7.96238e-08
UBFD1_3_NM019116_65163	UBFD1	NM019116	UBFD1-NM019116	930.215	3.66911	7.80769	2.91221e-15	4.75827e-12
MEX3D_3_NM203304_35384	MEX3D	NM203304	MEX3D-NM203304	163	3.66231	3.86865	5.47201e-05	0.00340827
SIRPB2_1_NM001134836_54541	SIRPB2	NM001134836	SIRPB2-NM001134836	656.905	3.66017	6.85679	3.52119e-12	2.94514e-09
GARNL3_3_NM001286779_22858	GARNL3	NM001286779	GARNL3-NM001286779	560.685	3.65532	5.5935	1.11268e-08	3.15219e-06
IL6R_2_NM000565_28289	IL6R	NM000565	IL6R-NM000565	511.192	3.64709	3.46692	0.000263225	0.0108696
PODN_4_NM001199081_45925	PODN	NM001199081	PODN-NM001199081	536.904	3.63999	5.81243	3.0787e-09	1.02963e-06
C11orf21_3_NM001142946_6609	C11orf21	NM001142946	C11orf21-NM001142946	201.96	3.63206	4.30915	8.19429e-06	0.000787572
METTL5_2_NM014168_35353	METTL5	NM014168	METTL5-NM014168	108.747	3.62949	4.6634	1.55515e-06	0.000202712
TESPA1_7_NM014796_60666	TESPA1	NM014796	TESPA1-NM014796	3341.89	3.61601	7.67397	8.3376e-15	1.24635e-11
ARHGEF15_5_NM173728_3684	ARHGEF15	NM173728	ARHGEF15-NM173728	603.552	3.61422	5.08962	1.7939e-07	3.38807e-05
PDZD4_2_NM032512_43972	PDZD4	NM032512	PDZD4-NM032512	710.429	3.60718	5.31377	5.36902e-08	1.20903e-05
TMEM158_1_NM015444_61885	TMEM158	NM015444	TMEM158-NM015444	118.673	3.6001	4.29687	8.66144e-06	0.000829067
TMC6_2_NM001127198_61620	TMC6	NM001127198	TMC6-NM001127198	333.542	3.58926	5.99436	1.02144e-09	4.0317e-07
FAM156A_4_NM014138_19967	FAM156A	NM014138	FAM156A-NM014138	502.87	3.58463	6.10571	5.11724e-10	2.18781e-07
FAM122B_2_NM001166599_19851	FAM122B	NM001166599	FAM122B-NM001166599	282.693	3.58161	4.67266	1.4866e-06	0.000195103
SLC27A5_2_NM012254_55318	SLC27A5	NM012254	SLC27A5-NM012254	190.753	3.58032	4.92929	4.12638e-07	6.78949e-05
PIK3IP1_2_NM001135911_44819	PIK3IP1	NM001135911	PIK3IP1-NM001135911	583.913	3.56081	6.77263	6.32325e-12	4.77697e-09
ST14_3_NM021978_58328	ST14	NM021978	ST14-NM021978	4213.71	3.55427	8.49012	1.03213e-17	2.41719e-14
UCP1_2_NM021833_65319	UCP1	NM021833	UCP1-NM021833	276.892	3.55318	4.42323	4.86183e-06	0.000517311
HMOX2_6_NM001127206_26569	HMOX2	NM001127206	HMOX2-NM001127206	1001.17	3.54954	5.87749	2.08272e-09	7.46569e-07
TCTEX1D2_2_NM152773_60453	TCTEX1D2	NM152773	TCTEX1D2-NM152773	268.452	3.54599	5.66985	7.1463e-09	2.1185e-06
HTR3A_2_NM000869_27306	HTR3A	NM000869	HTR3A-NM000869	1170.6	3.54123	7.60032	1.47695e-14	2.07536e-11
FYCO1_2_NM024513_22432	FYCO1	NM024513	FYCO1-NM024513	612.833	3.53992	7.06258	8.17206e-13	7.36093e-10
CNR1_3_NM001160226_12650	CNR1	NM001160226	CNR1-NM001160226	1190.74	3.53575	8.77876	8.26462e-19	3.22587e-15
RFX6_2_NM173560_50307	RFX6	NM173560	RFX6-NM173560	182.293	3.52689	5.18189	1.09827e-07	2.2173e-05
PRNP_3_NM000311_47364	PRNP	NM000311	PRNP-NM000311	430.241	3.52099	5.58502	1.16837e-08	3.29669e-06
SYNE1_2_NM033071_59340	SYNE1	NM033071	SYNE1-NM033071	145.908	3.51675	4.19302	1.37632e-05	0.00118721
ARF5_2_NM001662_3432	ARF5	NM001662	ARF5-NM001662	483.204	3.51113	5.99138	1.04033e-09	4.06065e-07
ATP6V1H_1_NM015941_4897	ATP6V1H	NM015941	ATP6V1H-NM015941	535.292	3.5074	6.12545	4.52128e-10	1.97302e-07
PRKCSH_8_NM002743_47243	PRKCSH	NM002743	PRKCSH-NM002743	1443.29	3.50181	8.66346	2.28832e-18	6.43092e-15
PPP4R3B_3_NM001122964_46802	PPP4R3B	NM001122964	PPP4R3B-NM001122964	177.82	3.49824	4.55031	2.67837e-06	0.000313628
C2CD6_1_NM001168216_7518	C2CD6	NM001168216	C2CD6-NM001168216	743.664	3.49601	5.57824	1.21479e-08	3.37021e-06
JRK_3_NM003724_29290	JRK	NM003724	JRK-NM003724	380.443	3.4883	4.62011	1.9177e-06	0.00023889
NUDT11_2_NM018159_40430	NUDT11	NM018159	NUDT11-NM018159	1141.16	3.48726	7.76924	3.94785e-15	6.30382e-12
GATA6_1_NM005257_22946	GATA6	NM005257	GATA6-NM005257	4306.8	3.48254	9.26338	9.90333e-21	5.79823e-17
TOP2A_3_NM001067_63074	TOP2A	NM001067	TOP2A-NM001067	1086.04	3.47995	4.9621	3.48682e-07	5.88887e-05
SPATA6L_2_NM001039395_57500	SPATA6L	NM001039395	SPATA6L-NM001039395	365.188	3.47743	6.40595	7.47189e-11	4.16635e-08
HMCN1_3_NM031935_26483	HMCN1	NM031935	HMCN1-NM031935	549.177	3.4685	6.63968	1.57186e-11	1.07219e-08
IFIT3_3_NM001289759_27622	IFIT3	NM001289759	IFIT3-NM001289759	1469.8	3.46543	8.76031	9.73575e-19	3.42007e-15
SULT1A3_3_NM177552_59029	SULT1A3	NM177552	SULT1A3-NM177552	292.054	3.45923	5.04436	2.27521e-07	4.1846e-05
SYNGR2_3_NM004710_59371	SYNGR2	NM004710	SYNGR2-NM004710	77.9171	3.45871	4.22932	1.17199e-05	0.00105105
GRIN2A_9_NM001134408_24908	GRIN2A	NM001134408	GRIN2A-NM001134408	371.153	3.45306	4.67241	1.48845e-06	0.000195103
PCDHGA4_2_NM018917_43323	PCDHGA4	NM018917	PCDHGA4-NM018917	1560.17	3.44748	8.76577	9.27562e-19	3.42007e-15
TESPA1_1_NM001098815_60660	TESPA1	NM001098815	TESPA1-NM001098815	217.249	3.44555	5.29649	5.90247e-08	1.31233e-05
XCL1_2_NM002995_67181	XCL1	NM002995	XCL1-NM002995	204.879	3.44421	5.14884	1.31051e-07	2.58634e-05
NBPF3_3_NM001256417_38139	NBPF3	NM001256417	NBPF3-NM001256417	236.695	3.44328	4.01203	3.00999e-05	0.00215352
ZZZ3_2_NM015534_70296	ZZZ3	NM015534	ZZZ3-NM015534	1208.72	3.43833	7.14963	4.35048e-13	4.32158e-10
ALDH3B2_3_NM000695_2075	ALDH3B2	NM000695	ALDH3B2-NM000695	482.993	3.4364	4.74466	1.04428e-06	0.000145573
AGR2_2_NM006408_1649	AGR2	NM006408	AGR2-NM006408	1499.84	3.42133	5.15024	1.30077e-07	2.57435e-05
USP50_2_NM203494_65917	USP50	NM203494	USP50-NM203494	592.694	3.42021	4.94456	3.81579e-07	6.36793e-05
OR4D1_2_NM012374_41528	OR4D1	NM012374	OR4D1-NM012374	607.28	3.41885	7.71558	6.02164e-15	9.19714e-12
RNF14_2_NM183398_51032	RNF14	NM183398	RNF14-NM183398	466.305	3.41569	5.07678	1.91947e-07	3.59623e-05
ERGIC3_3_NM015966_19038	ERGIC3	NM015966	ERGIC3-NM015966	110.564	3.41536	5.21901	8.99409e-08	1.85855e-05
CPSF2_2_NM017437_13432	CPSF2	NM017437	CPSF2-NM017437	1172.57	3.41277	3.47287	0.000257466	0.0106942
SYPL2_2_NM001040709_59436	SYPL2	NM001040709	SYPL2-NM001040709	2513.32	3.40871	8.26225	7.14766e-17	1.39494e-13
WDR25_1_NM001161476_66668	WDR25	NM001161476	WDR25-NM001161476	699.053	3.40353	5.43585	2.72673e-08	6.81761e-06
SLC46A1_2_NM080669_55813	SLC46A1	NM080669	SLC46A1-NM080669	297.392	3.40167	4.9911	3.00186e-07	5.22041e-05
TPTE2_4_NM001271850_63358	TPTE2	NM001271850	TPTE2-NM001271850	334.763	3.401	6.15334	3.79346e-10	1.66575e-07
DSP_2_NM004415_17175	DSP	NM004415	DSP-NM004415	459.089	3.40002	5.70583	5.78894e-09	1.76069e-06
ATP6V1G1_3_NM004888_4890	ATP6V1G1	NM004888	ATP6V1G1-NM004888	296.462	3.39904	5.92756	1.53732e-09	5.80693e-07
LRRC14_3_NM014665_33083	LRRC14	NM014665	LRRC14-NM014665	261.153	3.39832	5.28874	6.1582e-08	1.35628e-05
AIF1_8_NM032955_1754	AIF1	NM032955	AIF1-NM032955	134.72	3.39646	3.95553	3.81829e-05	0.00261188
KRT81_2_NM002281_31155	KRT81	NM002281	KRT81-NM002281	468.42	3.39038	6.78831	5.67273e-12	4.47814e-09
NPY_1_NM000905_39867	NPY	NM000905	NPY-NM000905	344.515	3.38393	4.74334	1.05109e-06	0.000146233
CTBP2_8_NM001290215_14125	CTBP2	NM001290215	CTBP2-NM001290215	612.78	3.38301	6.29389	1.54799e-10	7.76847e-08
SLC6A1_2_NM003042_55961	SLC6A1	NM003042	SLC6A1-NM003042	196.078	3.37601	4.00065	3.15843e-05	0.00223245
PEX12_2_NM000286_44108	PEX12	NM000286	PEX12-NM000286	868.424	3.37497	4.61384	1.97649e-06	0.000245778
C4orf19_6_NM018302_7700	C4orf19	NM018302	C4orf19-NM018302	137.055	3.37379	4.0185	2.92845e-05	0.00211892
ABCF3_1_NM018358_252	ABCF3	NM018358	ABCF3-NM018358	778.34	3.37255	7.14911	4.36722e-13	4.32158e-10
C9orf152_1_NM001012993_8051	C9orf152	NM001012993	C9orf152-NM001012993	1013.72	3.37067	4.96875	3.36923e-07	5.7316e-05
GDI2_3_NM001494_23199	GDI2	NM001494	GDI2-NM001494	413.69	3.36957	4.08899	2.16627e-05	0.00169296
ARHGAP11B_3_NM001039841_3493	ARHGAP11B	NM001039841	ARHGAP11B-NM001039841	525.935	3.36809	5.35339	4.31618e-08	1.00413e-05
SLC10A2_3_NM000452_54690	SLC10A2	NM000452	SLC10A2-NM000452	1425.83	3.36503	5.9466	1.36884e-09	5.25531e-07
ALDOB_2_NM000035_2113	ALDOB	NM000035	ALDOB-NM000035	853.527	3.35413	7.58312	1.68672e-14	2.32364e-11
PRMT9_3_NM138364_47358	PRMT9	NM138364	PRMT9-NM138364	160.335	3.35374	4.09609	2.10098e-05	0.00166041
SYT3_1_NM001160328_59486	SYT3	NM001160328	SYT3-NM001160328	561.333	3.35161	6.71295	9.53654e-12	6.97936e-09
HIST1H2BI_3_NM003525_26235	HIST1H2BI	NM003525	HIST1H2BI-NM003525	432.903	3.34744	5.95668	1.28709e-09	4.99605e-07
CPTP_2_NM001029885_13470	CPTP	NM001029885	CPTP-NM001029885	1793.53	3.34638	6.85428	3.58365e-12	2.95094e-09
PEX5_2_NM000319_44138	PEX5	NM000319	PEX5-NM000319	833.605	3.34638	6.83926	3.98022e-12	3.21428e-09
TRIM16_1_NM006470_63594	TRIM16	NM006470	TRIM16-NM006470	628.271	3.34489	4.25123	1.06299e-05	0.000976255
C17orf98_1_NM001080465_7020	C17orf98	NM001080465	C17orf98-NM001080465	1745.18	3.34369	6.27777	1.71737e-10	8.43769e-08
ALDH1A3_3_NM000693_2039	ALDH1A3	NM000693	ALDH1A3-NM000693	323.925	3.34106	5.26745	6.91641e-08	1.49979e-05
PKD1L1_1_NM138295_44995	PKD1L1	NM138295	PKD1L1-NM138295	1326.72	3.34037	5.71544	5.47116e-09	1.67857e-06
SGIP1_1_NM032291_53992	SGIP1	NM032291	SGIP1-NM032291	365.271	3.34012	4.90788	4.60342e-07	7.41804e-05
EPB41L3_4_NM001281535_18749	EPB41L3	NM001281535	EPB41L3-NM001281535	671.072	3.33945	4.96377	3.4569e-07	5.85241e-05
LRRC19_2_NM022901_33097	LRRC19	NM022901	LRRC19-NM022901	2748.31	3.33332	8.04919	4.16719e-16	7.31946e-13
RAB30_5_NM001286061_48843	RAB30	NM001286061	RAB30-NM001286061	365.622	3.32676	5.47548	2.18164e-08	5.6352e-06
INTS12_2_NM001142471_28536	INTS12	NM001142471	INTS12-NM001142471	197.273	3.32673	3.73683	9.31781e-05	0.00506304
LAMA3_4_NM001127718_31556	LAMA3	NM001127718	LAMA3-NM001127718	263.949	3.32616	4.55079	2.67227e-06	0.000313437
PEX11A_3_NM003847_44097	PEX11A	NM003847	PEX11A-NM003847	1932.91	3.32536	8.31166	4.7187e-17	1.00463e-13
FAM178B_5_NM001172667_20088	FAM178B	NM001172667	FAM178B-NM001172667	2777.32	3.32497	3.77831	7.89488e-05	0.00447752
KLF3_1_NM016531_30570	KLF3	NM016531	KLF3-NM016531	1255.04	3.32339	7.3009	1.42928e-13	1.6462e-10
OLFML2A_2_NM001282715_40911	OLFML2A	NM001282715	OLFML2A-NM001282715	1465.17	3.3199	7.4741	3.88668e-14	5.24047e-11
GYS2_2_NM021957_25403	GYS2	NM021957	GYS2-NM021957	224.131	3.31911	5.09435	1.74965e-07	3.3134e-05
LOXL1_1_NM005576_32853	LOXL1	NM005576	LOXL1-NM005576	186.38	3.31727	4.79146	8.27853e-07	0.000119924
CALCA_2_NM001033953_8415	CALCA	NM001033953	CALCA-NM001033953	489.216	3.31609	6.57854	2.37547e-11	1.55978e-08
PDLIM7_3_NM203352_43896	PDLIM7	NM203352	PDLIM7-NM203352	512.641	3.31106	5.68707	6.462e-09	1.93149e-06
GOLGA7_3_NM001002296_24106	GOLGA7	NM001002296	GOLGA7-NM001002296	372.155	3.3098	6.51783	3.5666e-11	2.23734e-08
KLF12_2_NM007249_30550	KLF12	NM007249	KLF12-NM007249	414.965	3.30506	5.47445	2.19438e-08	5.64736e-06
MCM7_3_NM005916_34839	MCM7	NM005916	MCM7-NM005916	754.983	3.30287	7.15287	4.24899e-13	4.32158e-10
SPDL1_1_NM017785_57553	SPDL1	NM017785	SPDL1-NM017785	125.839	3.30199	4.5797	2.32825e-06	0.000281546
CCDC129_2_NM001257967_9175	CCDC129	NM001257967	CCDC129-NM001257967	1826.67	3.30186	8.73464	1.22217e-18	4.08891e-15
PRICKLE1_1_NM001144881_47093	PRICKLE1	NM001144881	PRICKLE1-NM001144881	198.062	3.29124	4.20341	1.3146e-05	0.00114309
PPM1F_1_NM014634_46494	PPM1F	NM014634	PPM1F-NM014634	330.396	3.29091	6.19221	2.96631e-10	1.34456e-07
PIBF1_2_NM006346_44675	PIBF1	NM006346	PIBF1-NM006346	220.865	3.28978	3.96968	3.59845e-05	0.00248838
ALX4_1_NM021926_2275	ALX4	NM021926	ALX4-NM021926	212.699	3.28898	4.15293	1.64119e-05	0.00135655
OR10C1_1_NM013941_41066	OR10C1	NM013941	OR10C1-NM013941	831.337	3.28881	4.79299	8.2158e-07	0.000119261
DTX2_2_NM001102595_17255	DTX2	NM001102595	DTX2-NM001102595	506.443	3.28262	5.7796	3.744e-09	1.20663e-06
UFM1_1_NM001286705_65342	UFM1	NM001286705	UFM1-NM001286705	324.986	3.28131	4.06139	2.43912e-05	0.00186269
SIRT6_3_NM001193285_54573	SIRT6	NM001193285	SIRT6-NM001193285	1587.84	3.28095	6.019	8.77486e-10	3.54313e-07
PLA2G3_3_NM015715_45135	PLA2G3	NM015715	PLA2G3-NM015715	317.629	3.2764	4.04854	2.57694e-05	0.0019363
KCMF1_3_NM020122_29451	KCMF1	NM020122	KCMF1-NM020122	129.111	3.27277	3.54748	0.000194468	0.00874213
ZXDB_1_NM007157_70278	ZXDB	NM007157	ZXDB-NM007157	424.395	3.27167	6.38723	8.44601e-11	4.63593e-08
AGRN_1_NM198576_1654	AGRN	NM198576	AGRN-NM198576	380.326	3.27062	6.011	9.21906e-10	3.68018e-07
UBE2Q2_3_NM001145335_65103	UBE2Q2	NM001145335	UBE2Q2-NM001145335	744.466	3.2672	4.39428	5.55708e-06	0.000573317
DMPK_6_NM001288765_16392	DMPK	NM001288765	DMPK-NM001288765	159.915	3.26101	4.77111	9.16083e-07	0.000130552
SV2A_6_NM014849_59189	SV2A	NM014849	SV2A-NM014849	365.129	3.26062	5.04526	2.26456e-07	4.17595e-05
SIGLEC6_3_NM001245_54456	SIGLEC6	NM001245	SIGLEC6-NM001245	224.625	3.25666	5.28491	6.28824e-08	1.37632e-05
EML2_2_NM001193268_18522	EML2	NM001193268	EML2-NM001193268	518.709	3.25244	6.44035	5.95983e-11	3.37682e-08
PPP4R4_3_NM020958_46805	PPP4R4	NM020958	PPP4R4-NM020958	1812.97	3.25202	7.43976	5.04352e-14	6.562e-11
PDCL2_1_NM152401_43590	PDCL2	NM152401	PDCL2-NM152401	649.891	3.24827	4.76273	9.54957e-07	0.000134997
OCA2_2_NM000275_40760	OCA2	NM000275	OCA2-NM000275	90.7594	3.2408	3.92875	4.26944e-05	0.00284864
SLC36A1_1_NM078483_55574	SLC36A1	NM078483	SLC36A1-NM078483	514.966	3.23827	6.33423	1.19264e-10	6.25316e-08
MAF_1_NM001031804_33866	MAF	NM001031804	MAF-NM001031804	851.339	3.23342	4.9933	2.96775e-07	5.17391e-05
VPS54_3_NM016516_66408	VPS54	NM016516	VPS54-NM016516	851.037	3.23307	5.57773	1.21841e-08	3.37021e-06
OR5W2_2_NM001001960_41919	OR5W2	NM001001960	OR5W2-NM001001960	310.712	3.23043	4.62202	1.90009e-06	0.000237538
MNX1_3_NM001165255_36113	MNX1	NM001165255	MNX1-NM001165255	197.493	3.22897	5.2122	9.33065e-08	1.92244e-05
AGPAT5_2_NM018361_1643	AGPAT5	NM018361	AGPAT5-NM018361	706.43	3.22677	5.26014	7.19715e-08	1.54635e-05
LSM8_1_NM016200_33434	LSM8	NM016200	LSM8-NM016200	502.51	3.22583	4.65534	1.61725e-06	0.000208869
METTL18_3_NM033418_35312	METTL18	NM033418	METTL18-NM033418	1088.05	3.21616	7.15547	4.16925e-13	4.30769e-10
FAM84A_6_NM145175_20557	FAM84A	NM145175	FAM84A-NM145175	190.917	3.21589	3.92161	4.39805e-05	0.00291508
MED8_3_NM052877_35106	MED8	NM052877	MED8-NM052877	477.526	3.21544	4.6423	1.72273e-06	0.000219389
RPA3_2_NM002947_51422	RPA3	NM002947	RPA3-NM002947	454.314	3.21515	6.70653	9.9655e-12	7.21811e-09
ST3GAL4_5_NM001254758_58354	ST3GAL4	NM001254758	ST3GAL4-NM001254758	897.142	3.21464	6.61041	1.91623e-11	1.2822e-08
DVL3_1_NM004423_17408	DVL3	NM004423	DVL3-NM004423	1079.57	3.21415	7.66023	9.27966e-15	1.35827e-11
OR6C74_3_NM001005490_41959	OR6C74	NM001005490	OR6C74-NM001005490	302.155	3.21057	5.02995	2.45302e-07	4.40779e-05
CTBP2_12_NM022802_14129	CTBP2	NM022802	CTBP2-NM022802	602.818	3.21029	4.93206	4.06842e-07	6.70983e-05
ARSH_3_NM001011719_4127	ARSH	NM001011719	ARSH-NM001011719	928.895	3.20939	5.65787	7.66305e-09	2.26215e-06
CCDC112_4_NM152549_9117	CCDC112	NM152549	CCDC112-NM152549	1950.33	3.20928	3.28539	0.000509207	0.0175029
PPARG_7_NM138712_46339	PPARG	NM138712	PPARG-NM138712	466.679	3.20731	5.86202	2.28632e-09	8.07198e-07
DAB2IP_3_NM032552_14926	DAB2IP	NM032552	DAB2IP-NM032552	62.6152	3.20585	3.54312	0.000197714	0.00884215
RFX4_9_NM213594_50302	RFX4	NM213594	RFX4-NM213594	3581.01	3.20191	7.30891	1.34659e-13	1.57682e-10
IMMP2L_1_NM001244606_28332	IMMP2L	NM001244606	IMMP2L-NM001244606	335.896	3.2007	4.7486	1.02415e-06	0.000143622
SEMA3B_3_NM001005914_53326	SEMA3B	NM001005914	SEMA3B-NM001005914	237.336	3.2004	5.16997	1.17064e-07	2.35665e-05
RAX2_1_NM032753_49608	RAX2	NM032753	RAX2-NM032753	1357.88	3.19928	5.89559	1.86678e-09	6.72595e-07
PHYHD1_2_NM001100877_44610	PHYHD1	NM001100877	PHYHD1-NM001100877	102.694	3.1919	3.6838	0.000114891	0.00586201
GATAD2B_3_NM020699_22957	GATAD2B	NM020699	GATAD2B-NM020699	290.49	3.19062	4.29298	8.81456e-06	0.000840289
NDUFB11_3_NM001135998_38491	NDUFB11	NM001135998	NDUFB11-NM001135998	113.076	3.18945	3.40405	0.000331977	0.0127593
LSM14B_1_NM144703_33410	LSM14B	NM144703	LSM14B-NM144703	295.087	3.18815	3.56901	0.000179169	0.00821115
SEMA5B_4_NM001256346_53386	SEMA5B	NM001256346	SEMA5B-NM001256346	1775.2	3.18419	8.52475	7.65678e-18	1.855e-14
RHOV_2_NM133639_50637	RHOV	NM133639	RHOV-NM133639	1503.29	3.18397	7.07861	7.28014e-13	6.75588e-10
EIF4E2_3_NM001276337_18172	EIF4E2	NM001276337	EIF4E2-NM001276337	734.003	3.18177	6.23494	2.25972e-10	1.06552e-07
MGST1_7_NM145791_35581	MGST1	NM145791	MGST1-NM145791	343.445	3.18003	5.25457	7.41856e-08	1.58184e-05
RCC1L_3_NM148842_49938	RCC1L	NM148842	RCC1L-NM148842	206.813	3.17771	4.26033	1.02065e-05	0.000946024
OR2B6_3_NM012367_41340	OR2B6	NM012367	OR2B6-NM012367	1279.31	3.17196	5.83805	2.64072e-09	9.13948e-07
STK38L_2_NM015000_58715	STK38L	NM015000	STK38L-NM015000	304.767	3.17156	5.12032	1.52509e-07	2.95178e-05
TAS2R3_1_NM016943_59870	TAS2R3	NM016943	TAS2R3-NM016943	1380.73	3.17085	5.55703	1.37204e-08	3.78027e-06
PTPN18_2_NM001142370_48311	PTPN18	NM001142370	PTPN18-NM001142370	846.147	3.16423	4.23515	1.142e-05	0.0010313
BEST4_3_NM153274_5744	BEST4	NM153274	BEST4-NM153274	1364.17	3.16333	5.09486	1.74499e-07	3.3134e-05
CDH5_2_NM001795_10433	CDH5	NM001795	CDH5-NM001795	470.13	3.16314	4.71121	1.23122e-06	0.000166353
SLC8A1_3_NM001112802_56094	SLC8A1	NM001112802	SLC8A1-NM001112802	795.097	3.15961	5.93375	1.48047e-09	5.65298e-07
OR11G2_2_NM001005503_41146	OR11G2	NM001005503	OR11G2-NM001005503	605.403	3.15913	5.5785	1.21302e-08	3.37021e-06
SPATA31A1_4_NM001085452_57452	SPATA31A1	NM001085452	SPATA31A1-NM001085452	269.927	3.15539	5.60899	1.01754e-08	2.90611e-06
KLF10_1_NM001032282_30534	KLF10	NM001032282	KLF10-NM001032282	408.222	3.15313	3.72117	9.91508e-05	0.00526143
CKS2_1_NM001827_11916	CKS2	NM001827	CKS2-NM001827	202.01	3.15246	2.25951	0.0119258	0.151313
LRRC17_3_NM005824_33092	LRRC17	NM005824	LRRC17-NM005824	1329.05	3.14972	6.51136	3.72369e-11	2.31521e-08
VGLL4_6_NM001128220_66208	VGLL4	NM001128220	VGLL4-NM001128220	961.565	3.14681	5.45509	2.44735e-08	6.22991e-06
CSAG1_1_NM153478_13833	CSAG1	NM153478	CSAG1-NM153478	2377.01	3.14442	3.56205	0.000183984	0.00833958
OR6C65_3_NM001005518_41950	OR6C65	NM001005518	OR6C65-NM001005518	994.558	3.14427	5.77768	3.78693e-09	1.2149e-06
ABHD10_2_NM018394_292	ABHD10	NM018394	ABHD10-NM018394	568.169	3.14411	6.2759	1.73804e-10	8.47996e-08
HSD3B2_6_NM001166120_27116	HSD3B2	NM001166120	HSD3B2-NM001166120	1123.24	3.14366	5.26676	6.94269e-08	1.50086e-05
MYL6_1_NM021019_37559	MYL6	NM021019	MYL6-NM021019	123.591	3.14276	3.61007	0.000153058	0.0073269
RASAL1_3_NM001193520_49461	RASAL1	NM001193520	RASAL1-NM001193520	507.581	3.14254	4.68637	1.39047e-06	0.000184673
METTL21C_3_NM001010977_35321	METTL21C	NM001010977	METTL21C-NM001010977	325.9	3.14173	5.4153	3.05925e-08	7.54164e-06
TRIP13_3_NM004237_63854	TRIP13	NM004237	TRIP13-NM004237	473.956	3.1409	4.24797	1.0786e-05	0.000986276
GTDC1_11_NM024659_25199	GTDC1	NM024659	GTDC1-NM024659	566.583	3.14077	5.22443	8.73466e-08	1.83188e-05
AKAP2_3_NM001136562_1891	AKAP2	NM001136562	AKAP2-NM001136562	91.6926	3.13947	4.4147	5.05743e-06	0.000531924
GALE_8_NM001127621_22713	GALE	NM001127621	GALE-NM001127621	237.345	3.13927	4.57735	2.3545e-06	0.000284231
EFNA2_2_NM001405_17888	EFNA2	NM001405	EFNA2-NM001405	166.567	3.1391	4.64219	1.72368e-06	0.000219389
DIP2C_3_NM014974_16126	DIP2C	NM014974	DIP2C-NM014974	249.455	3.13861	3.9464	3.96678e-05	0.00269274
IKZF1_1_NM001220771_27963	IKZF1	NM001220771	IKZF1-NM001220771	351.871	3.13793	4.82729	6.92022e-07	0.000103009
SCAP_2_NM012235_52718	SCAP	NM012235	SCAP-NM012235	110.956	3.13633	3.15536	0.00080151	0.0239526
FAM111A_6_NM022074_19801	FAM111A	NM022074	FAM111A-NM022074	551.448	3.13471	5.51713	1.72289e-08	4.58511e-06
ATP5L_3_NM006476_4803	ATP5L	NM006476	ATP5L-NM006476	1425.31	3.13312	5.72592	5.14376e-09	1.59442e-06
UBE2V2_2_NM003350_65132	UBE2V2	NM003350	UBE2V2-NM003350	244.302	3.12882	3.9565	3.80284e-05	0.0026041
TRIO_3_NM007118_63833	TRIO	NM007118	TRIO-NM007118	165.324	3.12265	4.8303	6.81631e-07	0.000102111
HYOU1_2_NM001130991_27412	HYOU1	NM001130991	HYOU1-NM001130991	128.673	3.12193	3.3641	0.000383974	0.0141762
OR10P1_1_NM206899_41117	OR10P1	NM206899	OR10P1-NM206899	634.651	3.12089	5.61535	9.80809e-09	2.82417e-06
JPT2_1_NM144570_29285	JPT2	NM144570	JPT2-NM144570	385.993	3.1208	4.91312	4.48192e-07	7.2723e-05
BACE1_3_NM001207048_5254	BACE1	NM001207048	BACE1-NM001207048	1415.12	3.11815	6.44687	5.70906e-11	3.28777e-08
MS4A12_1_NM001164470_36783	MS4A12	NM001164470	MS4A12-NM001164470	806.629	3.11722	6.35025	1.07485e-10	5.67796e-08
BSDC1_1_NM001143888_6312	BSDC1	NM001143888	BSDC1-NM001143888	286.137	3.11715	3.74059	9.17954e-05	0.00500727
MAST4_7_NM015183_34567	MAST4	NM015183	MAST4-NM015183	580.446	3.11612	4.72623	1.14363e-06	0.000157239
IQGAP2_9_NM006633_28688	IQGAP2	NM006633	IQGAP2-NM006633	403.084	3.11559	4.90672	4.63058e-07	7.44475e-05
SIN3B_1_NM015260_54505	SIN3B	NM015260	SIN3B-NM015260	247.994	3.11558	4.41053	5.15596e-06	0.000539862
DNMT3B_4_NM175850_16749	DNMT3B	NM175850	DNMT3B-NM175850	653.347	3.11192	4.3357	7.26485e-06	0.000713866
TNS2_2_NM015319_62974	TNS2	NM015319	TNS2-NM015319	237.835	3.10877	4.66927	1.51137e-06	0.000197739
ETS2_1_NM001256295_19299	ETS2	NM001256295	ETS2-NM001256295	145.478	3.1072	4.50747	3.28023e-06	0.000369924
NUDT2_1_NM001161_40462	NUDT2	NM001161	NUDT2-NM001161	715.441	3.10502	5.92889	1.52497e-09	5.79144e-07
BMP8A_1_NM181809_6000	BMP8A	NM181809	BMP8A-NM181809	152.065	3.10076	3.12995	0.000874185	0.025292
ACOT11_3_NM147161_595	ACOT11	NM147161	ACOT11-NM147161	219.882	3.09947	4.44409	4.41315e-06	0.000478487
BNC1_3_NM001717_6041	BNC1	NM001717	BNC1-NM001717	380.945	3.09751	5.11729	1.5498e-07	2.98317e-05
TRIM31_2_NM007028_63642	TRIM31	NM007028	TRIM31-NM007028	1174.72	3.0955	6.77764	6.10763e-12	4.66424e-09
COPZ2_3_NM016429_13106	COPZ2	NM016429	COPZ2-NM016429	169.862	3.09524	3.6438	0.000134322	0.00661413
DKK1_2_NM012242_16179	DKK1	NM012242	DKK1-NM012242	155.573	3.09332	3.77247	8.08192e-05	0.00454619
EGFLAM_7_NM182801_17943	EGFLAM	NM182801	EGFLAM-NM182801	957.983	3.09047	5.13059	1.44415e-07	2.82627e-05
IGFN1_2_NM001164586_27869	IGFN1	NM001164586	IGFN1-NM001164586	914.417	3.08863	4.83196	6.75989e-07	0.000101482
C6orf1_3_NM001287397_7822	C6orf1	NM001287397	C6orf1-NM001287397	706.263	3.08761	3.1953	0.00069843	0.0218393
TIE1_1_NM005424_61229	TIE1	NM005424	TIE1-NM005424	316.662	3.08285	3.63408	0.000139488	0.00681512
ARHGAP33_1_NM052948_3587	ARHGAP33	NM052948	ARHGAP33-NM052948	205.355	3.08256	3.66385	0.000124228	0.00622985
SSBP2_3_NM001256732_58196	SSBP2	NM001256732	SSBP2-NM001256732	493.772	3.0824	4.80783	7.62902e-07	0.0001119
TMEM134_3_NM025124_61817	TMEM134	NM025124	TMEM134-NM025124	170.15	3.07992	4.23761	1.12954e-05	0.00102136
CCDC142_2_NM032779_9214	CCDC142	NM032779	CCDC142-NM032779	2761.25	3.07851	8.14158	1.95081e-16	3.51436e-13
ADGRF5_6_NM015234_1255	ADGRF5	NM015234	ADGRF5-NM015234	319.024	3.0739	4.38759	5.73081e-06	0.000585759
SLC35C1_5_NM018389_55513	SLC35C1	NM018389	SLC35C1-NM018389	933.537	3.06729	5.014	2.66545e-07	4.72902e-05
NUDT6_5_NM198041_40485	NUDT6	NM198041	NUDT6-NM198041	403.568	3.06511	5.23142	8.41048e-08	1.77419e-05
NAT10_1_NM024662_38011	NAT10	NM024662	NAT10-NM024662	510.702	3.06502	3.84103	6.12591e-05	0.0036912
FBXL7_4_NM012304_20848	FBXL7	NM012304	FBXL7-NM012304	304.572	3.06499	3.81825	6.72e-05	0.00396418
NMRK1_2_NM017881_39474	NMRK1	NM017881	NMRK1-NM017881	274.72	3.06159	4.36144	6.46055e-06	0.000650294
MARS2_3_NM138395_34530	MARS2	NM138395	MARS2-NM138395	753.205	3.05723	5.30523	5.62666e-08	1.25897e-05
C1QTNF12_2_NM001014980_7335	C1QTNF12	NM001014980	C1QTNF12-NM001014980	249.932	3.05488	5.51266	1.76729e-08	4.68551e-06
DBNDD2_8_NM001048226_15082	DBNDD2	NM001048226	DBNDD2-NM001048226	634.006	3.05338	6.23616	2.2422e-10	1.06441e-07
HP_1_NM005143_26872	HP	NM005143	HP-NM005143	757.748	3.05168	6.54389	2.99703e-11	1.9448e-08
HCFC1R1_2_NM001288668_25678	HCFC1R1	NM001288668	HCFC1R1-NM001288668	812.109	3.05001	7.14034	4.65513e-13	4.5425e-10
SEMA3B_11_NM001290062_53334	SEMA3B	NM001290062	SEMA3B-NM001290062	240.215	3.04975	4.7648	9.45224e-07	0.00013389
RALGDS_5_NM001271774_49244	RALGDS	NM001271774	RALGDS-NM001271774	344.754	3.04706	4.229	1.17364e-05	0.00105105
TP53INP2_1_NM021202_63177	TP53INP2	NM021202	TP53INP2-NM021202	370.584	3.04502	5.2309	8.43436e-08	1.77419e-05
CDK2AP2_6_NM005851_10551	CDK2AP2	NM005851	CDK2AP2-NM005851	2901.3	3.04194	7.0577	8.464e-13	7.52739e-10
GRAMD1C_4_NM017577_24750	GRAMD1C	NM017577	GRAMD1C-NM017577	574.041	3.04104	3.77446	8.01786e-05	0.00452102
NSD3_2_NM023034_40184	NSD3	NM023034	NSD3-NM023034	156.833	3.03932	2.91621	0.00177154	0.0416688
HELQ_3_NM133636_25865	HELQ	NM133636	HELQ-NM133636	558.968	3.03574	4.96687	3.40213e-07	5.77359e-05
STAG3_5_NM012447_58474	STAG3	NM012447	STAG3-NM012447	606.842	3.03278	4.26816	9.8548e-06	0.000920716
RPP25L_3_NM148179_51677	RPP25L	NM148179	RPP25L-NM148179	487.819	3.0294	4.75965	9.69666e-07	0.000136527
GOLGB1_1_NM004487_24124	GOLGB1	NM004487	GOLGB1-NM004487	111.828	3.02644	3.84227	6.09517e-05	0.00367583
OSBP2_3_NM001282738_42187	OSBP2	NM001282738	OSBP2-NM001282738	1236.14	3.0252	7.24114	2.22469e-13	2.44222e-10
CDCA3_2_NM031299_10337	CDCA3	NM031299	CDCA3-NM031299	263.457	3.02222	4.10054	2.0609e-05	0.00163795
RNF6_5_NM183043_51287	RNF6	NM183043	RNF6-NM183043	186.351	3.01662	4.63112	1.81844e-06	0.00022855
MRPS36_3_NM033281_36743	MRPS36	NM033281	MRPS36-NM033281	283.759	3.01635	4.60486	2.06372e-06	0.00025482
KCNV2_2_NM133497_29849	KCNV2	NM133497	KCNV2-NM133497	120.112	3.0159	4.31174	8.09865e-06	0.000779445
TLE4_1_NM007005_61454	TLE4	NM007005	TLE4-NM007005	256.001	3.01531	3.29614	0.000490119	0.0170259
FXYD2_2_NM001680_22397	FXYD2	NM001680	FXYD2-NM001680	17.9322	3.01319	2.07586	0.0189533	0.202559
ELOA2_2_NM016427_18394	ELOA2	NM016427	ELOA2-NM016427	932.476	3.0131	4.95676	3.58394e-07	6.00955e-05
TEPP_2_NM199046_60619	TEPP	NM199046	TEPP-NM199046	796.816	3.01229	6.15551	3.74191e-10	1.65346e-07
TOMM34_1_NM006809_63039	TOMM34	NM006809	TOMM34-NM006809	3675.83	3.01093	6.63392	1.6344e-11	1.10413e-08
ZNF221_3_NM013359_68531	ZNF221	NM013359	ZNF221-NM013359	681.934	3.00991	5.85142	2.43695e-09	8.476e-07
ESRRB_2_NM004452_19210	ESRRB	NM004452	ESRRB-NM004452	483.752	3.00834	4.63434	1.79036e-06	0.000225829
HSPH1_1_NM001286503_27252	HSPH1	NM001286503	HSPH1-NM001286503	30.2888	3.00828	2.63984	0.00414727	0.0749817
SERPINA9_2_NM175739_53631	SERPINA9	NM175739	SERPINA9-NM175739	206.791	3.00808	4.27902	9.38589e-06	0.00088677
JMY_3_NM152405_29254	JMY	NM152405	JMY-NM152405	449.785	3.00679	5.54205	1.49474e-08	4.03913e-06
SPATA5_3_NM145207_57492	SPATA5	NM145207	SPATA5-NM145207	184.91	3.0054	4.47805	3.76637e-06	0.000415412
SLC4A4_3_NM001098484_55865	SLC4A4	NM001098484	SLC4A4-NM001098484	183.327	2.9979	4.22476	1.196e-05	0.00106635
CLDN1_2_NM021101_11995	CLDN1	NM021101	CLDN1-NM021101	315.062	2.99467	5.62591	9.22655e-09	2.66765e-06
KRBA2_1_NM213597_30971	KRBA2	NM213597	KRBA2-NM213597	1710.82	2.99305	5.83608	2.67223e-09	9.15832e-07
NCBP3_3_NM001114118_38201	NCBP3	NM001114118	NCBP3-NM001114118	483.844	2.99294	4.33878	7.16369e-06	0.000706891
SLCO2A1_1_NM005630_56177	SLCO2A1	NM005630	SLCO2A1-NM005630	572.143	2.9884	4.22887	1.17434e-05	0.00105105
SRP54_2_NM003136_58069	SRP54	NM003136	SRP54-NM003136	85.1772	2.98687	3.53819	0.000201439	0.00896308
CAAP1_3_NM001167575_8190	CAAP1	NM001167575	CAAP1-NM001167575	387.692	2.9835	4.47742	3.77754e-06	0.000415991
SH3D21_4_NM024676_54188	SH3D21	NM024676	SH3D21-NM024676	357.115	2.98343	5.00013	2.86452e-07	5.03775e-05
LZTR1_3_NM006767_33781	LZTR1	NM006767	LZTR1-NM006767	320.031	2.98331	3.73024	9.565e-05	0.00512991
CAPS2_3_NM001286548_8663	CAPS2	NM001286548	CAPS2-NM001286548	81.3203	2.98166	4.04514	2.61462e-05	0.00195423
DRD1_2_NM000794_17086	DRD1	NM000794	DRD1-NM000794	398.871	2.98097	5.08902	1.7996e-07	3.38972e-05
KLHDC3_3_NM057161_30616	KLHDC3	NM057161	KLHDC3-NM057161	4585.4	2.97858	2.56211	0.00520198	0.0872597
SLC15A2_1_NM001145998_54802	SLC15A2	NM001145998	SLC15A2-NM001145998	293.882	2.97781	3.75035	8.82955e-05	0.00486165
SHD_1_NM020209_54296	SHD	NM020209	SHD-NM020209	992.333	2.97635	5.44112	2.64734e-08	6.66655e-06
LEP_1_NM000230_31993	LEP	NM000230	LEP-NM000230	213.663	2.97513	4.93928	3.92064e-07	6.51197e-05
XCR1_3_NM005283_67188	XCR1	NM005283	XCR1-NM005283	1336.52	2.97484	6.32736	1.24693e-10	6.4894e-08
SORCS1_3_NM001013031_57121	SORCS1	NM001013031	SORCS1-NM001013031	439.167	2.97352	5.29493	5.95313e-08	1.31942e-05
KIN_2_NM012311_30456	KIN	NM012311	KIN-NM012311	760.279	2.97144	5.26114	7.15842e-08	1.54275e-05
CT83_2_NM001017978_14093	CT83	NM001017978	CT83-NM001017978	722.62	2.96885	5.70291	5.88883e-09	1.78335e-06
TIMM10B_2_NM012192_61278	TIMM10B	NM012192	TIMM10B-NM012192	1060.1	2.96867	4.14789	1.67778e-05	0.00137707
MYOM1_2_NM019856_37702	MYOM1	NM019856	MYOM1-NM019856	868.092	2.9665	7.07808	7.30802e-13	6.75588e-10
GYPA_3_NM002099_25391	GYPA	NM002099	GYPA-NM002099	432.916	2.96526	4.37409	6.09707e-06	0.000619029
KIAA1211L_2_NM207362_30198	KIAA1211L	NM207362	KIAA1211L-NM207362	112.316	2.96489	3.81015	6.94404e-05	0.00406012
C11orf24_1_NM022338_6610	C11orf24	NM022338	C11orf24-NM022338	375.867	2.96224	4.17345	1.5001e-05	0.00126279
ZNF157_1_NM003446_68403	ZNF157	NM003446	ZNF157-NM003446	539.855	2.9621	5.90292	1.78567e-09	6.50038e-07
WDR91_1_NM014149_66851	WDR91	NM014149	WDR91-NM014149	465.284	2.96162	4.4265	4.78882e-06	0.000511326
SHH_2_NM000193_54306	SHH	NM000193	SHH-NM000193	571.71	2.96036	5.5058	1.83744e-08	4.835e-06
GATA5_3_NM080473_22945	GATA5	NM080473	GATA5-NM080473	424.217	2.95739	6.11375	4.86572e-10	2.11022e-07
CRYGS_3_NM017541_13808	CRYGS	NM017541	CRYGS-NM017541	429.782	2.95563	4.96021	3.52091e-07	5.91799e-05
HUS1B_2_NM148959_27369	HUS1B	NM148959	HUS1B-NM148959	251.398	2.95396	4.32454	7.64236e-06	0.00074368
MAGEA5_1_NM021049_33934	MAGEA5	NM021049	MAGEA5-NM021049	621.343	2.95357	5.90475	1.76594e-09	6.46206e-07
B4GALT5_2_NM004776_5220	B4GALT5	NM004776	B4GALT5-NM004776	512.902	2.95284	4.75163	1.0089e-06	0.000141767
C8B_3_NM001278544_7960	C8B	NM001278544	C8B-NM001278544	97.1669	2.95149	3.06152	0.00110108	0.029788
OR6M1_1_NM001005325_41978	OR6M1	NM001005325	OR6M1-NM001005325	364.963	2.94973	3.99428	3.24462e-05	0.00228876
PRPH2_2_NM000322_47484	PRPH2	NM000322	PRPH2-NM000322	568.228	2.94946	4.96084	3.50946e-07	5.91289e-05
CLDN16_1_NM006580_12030	CLDN16	NM006580	CLDN16-NM006580	966.951	2.94902	4.83313	6.72031e-07	0.000101104
MAP1LC3A_4_NM181509_34169	MAP1LC3A	NM181509	MAP1LC3A-NM181509	589.145	2.94499	5.73961	4.74472e-09	1.48819e-06
RPS24_1_NM033022_51756	RPS24	NM033022	RPS24-NM033022	233.232	2.93862	3.85529	5.77967e-05	0.00354645
NBN_3_NM002485_38109	NBN	NM002485	NBN-NM002485	1159.05	2.93717	7.27358	1.75046e-13	1.98361e-10
PPEF1_2_NM006240_46370	PPEF1	NM006240	PPEF1-NM006240	264.89	2.93653	4.63803	1.75874e-06	0.000222516
SFXN2_1_NM178858_53959	SFXN2	NM178858	SFXN2-NM178858	554.37	2.93477	5.42247	2.93905e-08	7.29653e-06
PCBP4_9_NM033010_43152	PCBP4	NM033010	PCBP4-NM033010	135.457	2.93353	4.568	2.46198e-06	0.000294674
SEC14L3_1_NM001257378_53153	SEC14L3	NM001257378	SEC14L3-NM001257378	681.066	2.93285	6.486	4.40713e-11	2.64646e-08
EVL_2_NM016337_19384	EVL	NM016337	EVL-NM016337	308.484	2.93061	3.94131	4.05194e-05	0.00274259
TM9SF1_1_NM006405_61571	TM9SF1	NM006405	TM9SF1-NM006405	448.176	2.92786	6.00912	9.3264e-10	3.702e-07
MC4R_2_NM005912_34747	MC4R	NM005912	MC4R-NM005912	690.787	2.92751	3.86796	5.48749e-05	0.00341186
HAND1_1_NM004821_25536	HAND1	NM004821	HAND1-NM004821	354.913	2.92659	5.03924	2.33693e-07	4.24258e-05
KRI1_2_NM023008_30990	KRI1	NM023008	KRI1-NM023008	402.669	2.92653	5.76381	4.11189e-09	1.30132e-06
MUTYH_3_NM001048172_37325	MUTYH	NM001048172	MUTYH-NM001048172	1612.38	2.92635	4.92783	4.15739e-07	6.80952e-05
TAF5_2_NM006951_59685	TAF5	NM006951	TAF5-NM006951	729.307	2.91987	5.36448	4.0591e-08	9.50614e-06
LEPROT_3_NM001198681_32004	LEPROT	NM001198681	LEPROT-NM001198681	160.675	2.91853	3.4577	0.000272407	0.0111401
MAFF_5_NM001161574_33882	MAFF	NM001161574	MAFF-NM001161574	210.778	2.91842	4.2379	1.12811e-05	0.00102136
EPN1_2_NM001130071_18876	EPN1	NM001130071	EPN1-NM001130071	585.317	2.91589	5.87387	2.12875e-09	7.55361e-07
VGLL1_3_NM016267_66196	VGLL1	NM016267	VGLL1-NM016267	519.176	2.91423	6.04637	7.40716e-10	3.06125e-07
OR2M4_2_NM017504_41405	OR2M4	NM017504	OR2M4-NM017504	1784.12	2.91419	6.95455	1.76843e-12	1.5339e-09
SLAMF7_1_NM001282588_54673	SLAMF7	NM001282588	SLAMF7-NM001282588	647.189	2.91324	6.44125	5.92466e-11	3.37682e-08
CD44_3_NM001202557_10071	CD44	NM001202557	CD44-NM001202557	1594.01	2.91281	4.55219	2.65447e-06	0.000312392
SEPT3_3_NM019106_53484	SEPT3	NM019106	SEPT3-NM019106	204.705	2.90966	3.34829	0.000406555	0.014846
ORC4_12_NM181742_42160	ORC4	NM181742	ORC4-NM181742	458.689	2.90934	2.72916	0.00317481	0.0619771
CALN1_2_NM001017440_8472	CALN1	NM001017440	CALN1-NM001017440	85.0959	2.90895	3.41984	0.000313289	0.0122901
CECR2_2_NM001290046_10799	CECR2	NM001290046	CECR2-NM001290046	185.494	2.90864	3.37857	0.000364325	0.0136081
LRRC75A_2_NM207387_33275	LRRC75A	NM207387	LRRC75A-NM207387	141.009	2.90808	4.16147	1.58101e-05	0.00131299
REP15_3_NM001029874_50120	REP15	NM001029874	REP15-NM001029874	1420.5	2.90786	4.7474	1.03023e-06	0.000144186
ST3GAL6_5_NM001271145_58372	ST3GAL6	NM001271145	ST3GAL6-NM001271145	248.708	2.90755	3.99067	3.29433e-05	0.00231917
EFHB_3_NM144715_17863	EFHB	NM144715	EFHB-NM144715	170.899	2.90612	4.51112	3.22424e-06	0.000365369
RAP1GDS1_3_NM001100429_49344	RAP1GDS1	NM001100429	RAP1GDS1-NM001100429	1077.91	2.90468	5.12978	1.45037e-07	2.83056e-05
MUC4_1_NM138297_37281	MUC4	NM138297	MUC4-NM138297	643.196	2.90379	3.86165	5.63124e-05	0.00347968
TOMM40_1_NM001128916_63042	TOMM40	NM001128916	TOMM40-NM001128916	323.181	2.90368	4.2155	1.24611e-05	0.00109987
KLHL6_3_NM130446_30762	KLHL6	NM130446	KLHL6-NM130446	592.838	2.90363	5.336	4.75087e-08	1.09081e-05
ARFRP1_1_NM001134758_3461	ARFRP1	NM001134758	ARFRP1-NM001134758	111.54	2.90234	3.91674	4.48781e-05	0.002951
CHI3L2_3_NM001025197_11492	CHI3L2	NM001025197	CHI3L2-NM001025197	81.8498	2.89956	3.16601	0.000772718	0.0232603
MAN2B2_3_NM015274_34123	MAN2B2	NM015274	MAN2B2-NM015274	458.688	2.89899	3.90936	4.62714e-05	0.00301921
CNGA3_2_NM001079878_12531	CNGA3	NM001079878	CNGA3-NM001079878	558.948	2.89312	5.21943	8.97365e-08	1.85855e-05
KRT76_2_NM015848_31131	KRT76	NM015848	KRT76-NM015848	243.847	2.89302	3.92988	4.24948e-05	0.00283802
CD1E_2_NM001185114_9925	CD1E	NM001185114	CD1E-NM001185114	1389.13	2.89244	7.07539	7.45131e-13	6.79888e-10
SOWAHC_1_NM023016_57158	SOWAHC	NM023016	SOWAHC-NM023016	313.026	2.8913	4.20985	1.2777e-05	0.00112211
IKBKB_1_NM001242778_27948	IKBKB	NM001242778	IKBKB-NM001242778	675.474	2.88994	4.26	1.02213e-05	0.000946153
CHRNA7_1_NM001190455_11670	CHRNA7	NM001190455	CHRNA7-NM001190455	385.983	2.8898	4.32231	7.7203e-06	0.000750225
PACS2_5_NM001243127_42619	PACS2	NM001243127	PACS2-NM001243127	603.294	2.88955	4.81151	7.4897e-07	0.000110171
GRIK1_1_NM175611_24877	GRIK1	NM175611	GRIK1-NM175611	223.951	2.88858	4.01759	2.93979e-05	0.00212494
WASHC2A_3_NM001005751_66575	WASHC2A	NM001005751	WASHC2A-NM001005751	174.2	2.88842	3.68386	0.000114862	0.00586201
ACAA2_1_NM006111_435	ACAA2	NM006111	ACAA2-NM006111	106.858	2.88607	3.71306	0.000102386	0.00538027
BEND4_1_NM001159547_5718	BEND4	NM001159547	BEND4-NM001159547	482.694	2.88361	4.16558	1.55281e-05	0.00129692
MAP1LC3B2_1_NM001085481_34175	MAP1LC3B2	NM001085481	MAP1LC3B2-NM001085481	412.708	2.8832	5.27206	6.74502e-08	1.46716e-05
EXD3_3_NM017820_19412	EXD3	NM017820	EXD3-NM017820	357.893	2.88252	3.5335	0.000205048	0.0091006
PMEPA1_11_NM199171_45730	PMEPA1	NM199171	PMEPA1-NM199171	799.045	2.88245	6.78294	5.88773e-12	4.56425e-09
TOLLIP_2_NM019009_63016	TOLLIP	NM019009	TOLLIP-NM019009	423.15	2.88184	4.47871	3.75484e-06	0.0004154
DNAJC19_2_NM001190233_16609	DNAJC19	NM001190233	DNAJC19-NM001190233	971.179	2.88095	2.81135	0.00246672	0.0521223
RCAN1_16_NM203418_49900	RCAN1	NM203418	RCAN1-NM203418	509.626	2.88063	4.6613	1.57108e-06	0.000204409
C12orf29_1_NM001009894_6703	C12orf29	NM001009894	C12orf29-NM001009894	520.326	2.87972	4.22598	1.18953e-05	0.00106329
LIPT1_4_NM145198_32476	LIPT1	NM145198	LIPT1-NM145198	150.564	2.87923	3.87333	5.36785e-05	0.00335828
USP47_2_NM017944_65900	USP47	NM017944	USP47-NM017944	168.355	2.8787	3.73629	9.33764e-05	0.00506597
BCAR3_11_NM003567_5503	BCAR3	NM003567	BCAR3-NM003567	499.688	2.87746	5.25045	7.58635e-08	1.61028e-05
MATN4_7_NM030592_34609	MATN4	NM030592	MATN4-NM030592	618.909	2.87735	3.74067	9.17646e-05	0.00500727
HMGN1_2_NM004965_26535	HMGN1	NM004965	HMGN1-NM004965	161.804	2.87583	3.28862	0.000503392	0.0173675
C1orf64_3_NM178840_7285	C1orf64	NM178840	C1orf64-NM178840	878.252	2.87574	4.16182	1.5786e-05	0.00131254
DMD_8_NM004010_16358	DMD	NM004010	DMD-NM004010	713.484	2.87472	5.55623	1.3783e-08	3.78268e-06
OR4L1_1_NM001004717_41590	OR4L1	NM001004717	OR4L1-NM001004717	149.493	2.87329	4.35291	6.71705e-06	0.000670443
ACE2_3_NM021804_538	ACE2	NM021804	ACE2-NM021804	164.227	2.8722	3.52293	0.0002134	0.00934729
OR5AN1_2_NM001004729_41793	OR5AN1	NM001004729	OR5AN1-NM001004729	839.418	2.87151	5.03426	2.3985e-07	4.33198e-05
GPM6B_6_NM005278_24360	GPM6B	NM005278	GPM6B-NM005278	323.815	2.86348	5.10981	1.61245e-07	3.07846e-05
KCNK6_2_NM004823_29747	KCNK6	NM004823	KCNK6-NM004823	597.214	2.86304	5.80522	3.21405e-09	1.06015e-06
LAMP1_3_NM005561_31594	LAMP1	NM005561	LAMP1-NM005561	415.661	2.86294	3.7213	9.91009e-05	0.00526143
TTYH2_2_NM032646_64594	TTYH2	NM032646	TTYH2-NM032646	284.486	2.86199	3.804	7.11902e-05	0.00413362
SCRG1_2_NM007281_52963	SCRG1	NM007281	SCRG1-NM007281	273.254	2.86197	4.24855	1.07578e-05	0.000985428
KATNB1_1_NM005886_29399	KATNB1	NM005886	KATNB1-NM005886	826.086	2.86149	4.90894	4.57857e-07	7.39497e-05
FCHO1_2_NM001161357_21098	FCHO1	NM001161357	FCHO1-NM001161357	800.558	2.85674	4.64657	1.68748e-06	0.000215955
ZNF527_2_NM032453_69194	ZNF527	NM032453	ZNF527-NM032453	1080.97	2.85595	6.50253	3.94888e-11	2.39173e-08
KIF4B_3_NM001099293_30415	KIF4B	NM001099293	KIF4B-NM001099293	555.258	2.85436	6.02414	8.50031e-10	3.45211e-07
TROVE2_2_NM001173524_63954	TROVE2	NM001173524	TROVE2-NM001173524	465.876	2.85313	5.38286	3.66561e-08	8.73011e-06
GATA3_1_NM002051_22937	GATA3	NM002051	GATA3-NM002051	1535.03	2.84878	7.20093	2.99021e-13	3.2321e-10
ARFIP1_3_NM001287431_3457	ARFIP1	NM001287431	ARFIP1-NM001287431	239.946	2.84729	3.65814	0.000127028	0.00632962
NLGN2_1_NM020795_39266	NLGN2	NM020795	NLGN2-NM020795	159.194	2.84466	3.74258	9.10685e-05	0.00497534
SMTN_4_NM001207018_56677	SMTN	NM001207018	SMTN-NM001207018	100.796	2.84409	2.98024	0.00144012	0.0357147
TSTA3_1_NM003313_64368	TSTA3	NM003313	TSTA3-NM003313	601.515	2.84045	5.04995	2.20967e-07	4.09594e-05
RIBC2_3_NM015653_50656	RIBC2	NM015653	RIBC2-NM015653	1159.7	2.83953	5.82718	2.81852e-09	9.56636e-07
TRIM51_3_NM032681_63741	TRIM51	NM032681	TRIM51-NM032681	547.509	2.8372	4.93761	3.95419e-07	6.55221e-05
APOM_2_NM001256169_3289	APOM	NM001256169	APOM-NM001256169	109.382	2.83697	3.58079	0.000171277	0.00794819
RPL15_9_NM001253383_51509	RPL15	NM001253383	RPL15-NM001253383	206.842	2.83635	4.68849	1.37615e-06	0.000183116
IFT22_1_NM001130820_27745	IFT22	NM001130820	IFT22-NM001130820	469.067	2.83526	4.99727	2.90734e-07	5.08119e-05
DGKQ_2_NM001347_15909	DGKQ	NM001347	DGKQ-NM001347	203.878	2.83357	4.02174	2.88845e-05	0.00209896
TSPAN6_6_NM001278742_64277	TSPAN6	NM001278742	TSPAN6-NM001278742	1055.49	2.83002	5.68638	6.48798e-09	1.93149e-06
ZNF662_6_NM207404_69586	ZNF662	NM207404	ZNF662-NM207404	278.442	2.82935	4.52685	2.99347e-06	0.000344779
PABPC5_2_NM080832_42595	PABPC5	NM080832	PABPC5-NM080832	486.326	2.82843	4.03366	2.74578e-05	0.00202003
PNRC1_3_NM006813_45903	PNRC1	NM006813	PNRC1-NM006813	305.696	2.82404	3.8629	5.60251e-05	0.00346803
VSTM5_3_NM001144871_66476	VSTM5	NM001144871	VSTM5-NM001144871	508.446	2.82169	4.5124	3.20497e-06	0.000363772
TBC1D10C_3_NM198517_59970	TBC1D10C	NM198517	TBC1D10C-NM198517	426.13	2.8209	5.33095	4.88493e-08	1.11793e-05
TUSC5_2_NM172367_64726	TUSC5	NM172367	TUSC5-NM172367	594.947	2.81984	4.92185	4.28648e-07	6.97129e-05
PTPRQ_1_NM001145026_48435	PTPRQ	NM001145026	PTPRQ-NM001145026	1178.74	2.8192	6.19395	2.93371e-10	1.33842e-07
CHADL_1_NM138481_11383	CHADL	NM138481	CHADL-NM138481	106.889	2.81782	4.15172	1.6499e-05	0.00136054
RRP7A_2_NM015703_51951	RRP7A	NM015703	RRP7A-NM015703	206.398	2.81488	4.51933	3.10171e-06	0.000353766
MAPRE2_7_NM014268_34438	MAPRE2	NM014268	MAPRE2-NM014268	144.895	2.80964	4.20207	1.32241e-05	0.00114704
CASC3_2_NM007359_8780	CASC3	NM007359	CASC3-NM007359	502.838	2.80957	3.55423	0.000189545	0.00854751
VWC2_2_NM198570_66529	VWC2	NM198570	VWC2-NM198570	214.786	2.80945	3.28603	0.000508057	0.0174982
MAIP1_2_NM024520_34044	MAIP1	NM024520	MAIP1-NM024520	1022.66	2.80681	5.16187	1.22247e-07	2.44696e-05
ADCY6_6_NM020983_1153	ADCY6	NM020983	ADCY6-NM020983	205.591	2.80671	3.14277	0.000836797	0.0245477
EIF5B_2_NM015904_18256	EIF5B	NM015904	EIF5B-NM015904	66.2816	2.80549	3.54746	0.000194483	0.00874213
HDDC3_3_NM198527_25766	HDDC3	NM198527	HDDC3-NM198527	279.567	2.80432	4.05876	2.46668e-05	0.00187762
PCNX2_3_NM014801_43454	PCNX2	NM014801	PCNX2-NM014801	204.855	2.80322	3.9401	4.07245e-05	0.00275118
OR8A1_3_NM001005194_42042	OR8A1	NM001005194	OR8A1-NM001005194	1448.78	2.8023	6.40057	7.74006e-11	4.2819e-08
SNRPN_2_NM022805_56868	SNRPN	NM022805	SNRPN-NM022805	636.378	2.80177	3.72651	9.70736e-05	0.00519041
SBK3_3_NM001199824_52659	SBK3	NM001199824	SBK3-NM001199824	209.741	2.80049	3.95898	3.76357e-05	0.00258476
FAM98C_3_NM174905_20605	FAM98C	NM174905	FAM98C-NM174905	212.086	2.80019	3.55188	0.000191244	0.00861308
CDAN1_2_NM138477_10217	CDAN1	NM138477	CDAN1-NM138477	253.899	2.79993	4.09349	2.12467e-05	0.00167431
PRRT2_1_NM001256442_47646	PRRT2	NM001256442	PRRT2-NM001256442	321.669	2.79859	4.63842	1.75543e-06	0.000222516
IFT172_3_NM015662_27741	IFT172	NM015662	IFT172-NM015662	471.897	2.79845	5.24549	7.79328e-08	1.64922e-05
EML4_2_NM001145076_18537	EML4	NM001145076	EML4-NM001145076	136.656	2.79823	3.7647	8.33752e-05	0.00464534
PRPF38A_3_NM032864_47455	PRPF38A	NM032864	PRPF38A-NM032864	411.376	2.79643	4.22368	1.20172e-05	0.00106874
PMM2_2_NM000303_45748	PMM2	NM000303	PMM2-NM000303	1172.55	2.79566	4.74618	1.03648e-06	0.000144773
PRKAG2_9_NM024429_47176	PRKAG2	NM024429	PRKAG2-NM024429	126.906	2.79525	3.1779	0.000741731	0.0227268
SUV39H1_6_NM003173_59173	SUV39H1	NM003173	SUV39H1-NM003173	486.16	2.79492	5.32035	5.1783e-08	1.1774e-05
GON7_1_NM032490_24153	GON7	NM032490	GON7-NM032490	41.2832	2.7944	2.86838	0.00206289	0.0463791
MFAP1_2_NM005926_35386	MFAP1	NM005926	MFAP1-NM005926	1974.59	2.79409	6.30298	1.45992e-10	7.3792e-08
ADM2_4_NM024866_1362	ADM2	NM024866	ADM2-NM024866	483.361	2.79344	4.68896	1.37301e-06	0.000183046
SLCO5A1_3_NM001146008_56197	SLCO5A1	NM001146008	SLCO5A1-NM001146008	491.711	2.79186	3.7033	0.000106406	0.00555003
R3HDML_3_NM178491_48728	R3HDML	NM178491	R3HDML-NM178491	871.277	2.78861	4.88098	5.27813e-07	8.22241e-05
UXT_1_NM004182_66021	UXT	NM004182	UXT-NM004182	1541.35	2.78708	6.53378	3.20657e-11	2.04806e-08
ZIC5_3_NM033132_68200	ZIC5	NM033132	ZIC5-NM033132	108.801	2.7857	3.48304	0.000247881	0.0104095
HABP2_1_NM001177660_25485	HABP2	NM001177660	HABP2-NM001177660	602.604	2.7809	4.22122	1.2149e-05	0.00107773
AKAP8_3_NM005858_1918	AKAP8	NM005858	AKAP8-NM005858	674.078	2.77942	4.60001	2.11234e-06	0.000258102
TBC1D10A_3_NM001204240_59964	TBC1D10A	NM001204240	TBC1D10A-NM001204240	1279.08	2.77919	6.31461	1.35417e-10	6.94464e-08
CCNF_1_NM001761_9716	CCNF	NM001761	CCNF-NM001761	351.726	2.77915	3.98764	3.33675e-05	0.00233965
IARS_3_NM002161_27428	IARS	NM002161	IARS-NM002161	275.741	2.77889	3.51432	0.000220443	0.00956042
FAIM2_1_NM012306_19719	FAIM2	NM012306	FAIM2-NM012306	246.621	2.77879	3.89009	5.0103e-05	0.00318635
METTL23_2_NM001206987_35326	METTL23	NM001206987	METTL23-NM001206987	548.781	2.77859	5.11076	1.60434e-07	3.07133e-05
PRR19_1_NM199285_47534	PRR19	NM199285	PRR19-NM199285	291.288	2.77835	3.66285	0.000124711	0.00624517
DMD_5_NM004006_16355	DMD	NM004006	DMD-NM004006	425.815	2.77825	5.21955	8.96778e-08	1.85855e-05
CT45A1_3_NM001017417_14065	CT45A1	NM001017417	CT45A1-NM001017417	689.718	2.77821	4.20934	1.28061e-05	0.00112248
TEX13B_3_NM031273_60704	TEX13B	NM031273	TEX13B-NM031273	1436.32	2.77819	6.99597	1.31713e-12	1.15673e-09
SLC44A5_2_NM001130058_55795	SLC44A5	NM001130058	SLC44A5-NM001130058	956.449	2.77762	6.22809	2.36077e-10	1.10575e-07
FAM35A_3_NM019054_20371	FAM35A	NM019054	FAM35A-NM019054	78.7524	2.77584	3.04071	0.00118009	0.0312636
SH2D4A_3_NM001174159_54115	SH2D4A	NM001174159	SH2D4A-NM001174159	1562.31	2.77577	6.02633	8.38642e-10	3.42566e-07
FGF4_3_NM002007_21378	FGF4	NM002007	FGF4-NM002007	928.186	2.77546	4.65355	1.63136e-06	0.000210304
PLEKHA5_5_NM019012_45372	PLEKHA5	NM019012	PLEKHA5-NM019012	226.489	2.77434	3.81828	6.7192e-05	0.00396418
ADAM30_2_NM021794_975	ADAM30	NM021794	ADAM30-NM021794	688.173	2.77429	5.91832	1.62623e-09	6.07744e-07
NAV2_3_NM001111018_38052	NAV2	NM001111018	NAV2-NM001111018	194.677	2.77345	3.51961	0.000216087	0.00942994
LOXHD1_2_NM001145472_32845	LOXHD1	NM001145472	LOXHD1-NM001145472	1685.75	2.77328	7.47187	3.95321e-14	5.24047e-11
KRTAP23-1_3_NM181624_31316	KRTAP23-1	NM181624	KRTAP23-1-NM181624	439.108	2.76912	4.78527	8.53772e-07	0.000123425
CHRNA4_3_NM000744_11663	CHRNA4	NM000744	CHRNA4-NM000744	75.3739	2.769	3.27244	0.00053311	0.0180594
PDCD4_1_NM145341_43572	PDCD4	NM145341	PDCD4-NM145341	60.9842	2.76837	3.13926	0.000846877	0.0247529
POU6F1_1_NM002702_46309	POU6F1	NM002702	POU6F1-NM002702	256.023	2.76646	4.09201	2.13826e-05	0.00167818
NOSIP_3_NM015953_39647	NOSIP	NM015953	NOSIP-NM015953	295.924	2.76614	3.92328	4.36753e-05	0.00290032
TPT1_2_NM003295_63350	TPT1	NM003295	TPT1-NM003295	326.489	2.76546	4.35288	6.71798e-06	0.000670443
CSNK1A1_3_NM001271741_13922	CSNK1A1	NM001271741	CSNK1A1-NM001271741	505.538	2.7645	5.02329	2.53965e-07	4.52869e-05
C9orf139_3_NM207511_8047	C9orf139	NM207511	C9orf139-NM207511	217.701	2.76329	4.5256	3.01122e-06	0.000346255
ZBTB10_6_NM023929_67580	ZBTB10	NM023929	ZBTB10-NM023929	1806.4	2.76292	7.75193	4.52525e-15	7.06522e-12
TACR3_1_NM001059_59618	TACR3	NM001059	TACR3-NM001059	266.197	2.75871	3.53536	0.000203607	0.00904808
ALG11_1_NM001004127_2127	ALG11	NM001004127	ALG11-NM001004127	229.407	2.75865	3.58165	0.000170716	0.0079274
ZNF302_3_NM001289191_68719	ZNF302	NM001289191	ZNF302-NM001289191	225.686	2.75856	3.84258	6.08744e-05	0.00367432
UBE2L6_2_NM004223_65081	UBE2L6	NM004223	UBE2L6-NM004223	214.134	2.75638	2.53173	0.00567513	0.092337
SLIT3_2_NM003062_56248	SLIT3	NM003062	SLIT3-NM003062	397.965	2.75522	5.01137	2.70221e-07	4.78217e-05
CLSTN3_1_NM014718_12372	CLSTN3	NM014718	CLSTN3-NM014718	210.17	2.75392	3.05669	0.00111898	0.0301446
RPL19_2_NM000981_51529	RPL19	NM000981	RPL19-NM000981	823.166	2.75375	4.8684	5.62536e-07	8.66725e-05
TOMM40_3_NM001128916_63044	TOMM40	NM001128916	TOMM40-NM001128916	1210.09	2.75373	4.55752	2.58806e-06	0.000306115
TMEM204_3_NM001256541_62065	TMEM204	NM001256541	TMEM204-NM001256541	250.443	2.75323	4.15175	1.64974e-05	0.00136054
POM121_4_NM172020_46140	POM121	NM172020	POM121-NM172020	350.233	2.75238	3.95947	3.75586e-05	0.00258199
NKIRAS1_3_NM020345_39193	NKIRAS1	NM020345	NKIRAS1-NM020345	529.846	2.75137	5.11758	1.54743e-07	2.98317e-05
MEAF6_2_NM022756_34996	MEAF6	NM022756	MEAF6-NM022756	176.034	2.74785	3.72548	9.74708e-05	0.00519687
NOTO_3_NM001134462_39671	NOTO	NM001134462	NOTO-NM001134462	464.025	2.74742	4.30114	8.49593e-06	0.000814335
OR8B4_1_NM001005196_42050	OR8B4	NM001005196	OR8B4-NM001005196	486.923	2.74733	5.12894	1.45687e-07	2.83537e-05
NLRP6_2_NM138329_39348	NLRP6	NM138329	NLRP6-NM138329	406.603	2.74701	4.48162	3.70385e-06	0.00041045
LOXL2_1_NM002318_32856	LOXL2	NM002318	LOXL2-NM002318	55.7791	2.74616	3.12556	0.000887348	0.0255387
PLEKHG5_21_NM020631_45448	PLEKHG5	NM020631	PLEKHG5-NM020631	308.272	2.74413	3.98116	3.42903e-05	0.00239242
LNPK_3_NM030650_32649	LNPK	NM030650	LNPK-NM030650	50.7585	2.74315	2.828	0.00234197	0.050334
ACTRT2_2_NM080431_858	ACTRT2	NM080431	ACTRT2-NM080431	278.972	2.74292	3.57068	0.000178029	0.00818049
C16orf87_3_NM001001436_6929	C16orf87	NM001001436	C16orf87-NM001001436	133.852	2.73874	3.88432	5.13084e-05	0.00325052
NAALAD2_2_NM005467_37837	NAALAD2	NM005467	NAALAD2-NM005467	669.099	2.73843	3.83975	6.15798e-05	0.00370111
RPAP3_3_NM001146076_51438	RPAP3	NM001146076	RPAP3-NM001146076	444.341	2.7384	5.11492	1.56933e-07	3.01252e-05
PIK3CB_2_NM001256045_44804	PIK3CB	NM001256045	PIK3CB-NM001256045	1513.49	2.73789	7.09026	6.69319e-13	6.35473e-10
CIAO1_3_NM004804_11780	CIAO1	NM004804	CIAO1-NM004804	1066.19	2.73603	5.29294	6.01841e-08	1.32969e-05
CCDC125_1_NM176816_9165	CCDC125	NM176816	CCDC125-NM176816	821.253	2.7352	5.01617	2.63564e-07	4.68796e-05
SEC11A_2_NM001271922_53127	SEC11A	NM001271922	SEC11A-NM001271922	175.927	2.73504	3.37439	0.0003699	0.013787
ZPBP2_2_NM199321_70145	ZPBP2	NM199321	ZPBP2-NM199321	502.775	2.735	3.91787	4.46672e-05	0.00294393
ALG1L2_2_NM001136152_2145	ALG1L2	NM001136152	ALG1L2-NM001136152	736.105	2.73497	4.423	4.86695e-06	0.000517311
DMD_14_NM004014_16364	DMD	NM004014	DMD-NM004014	1773.01	2.7328	6.78953	5.62498e-12	4.47814e-09
UBR5_2_NM015902_65229	UBR5	NM015902	UBR5-NM015902	365.494	2.73173	3.52363	0.000212837	0.00932845
NFKB2_1_NM001077494_38941	NFKB2	NM001077494	NFKB2-NM001077494	287.443	2.72933	4.17563	1.4858e-05	0.0012577
PPFIBP2_7_NM003621_46411	PPFIBP2	NM003621	PPFIBP2-NM003621	96.8963	2.72739	3.90235	4.76326e-05	0.00308156
TRPV4_7_NM021625_64067	TRPV4	NM021625	TRPV4-NM021625	216.965	2.72703	3.03671	0.00119586	0.0315031
ZC3H12D_1_NM207360_67761	ZC3H12D	NM207360	ZC3H12D-NM207360	800.944	2.72679	5.20922	9.48205e-08	1.94225e-05
DHX34_3_NM014681_16030	DHX34	NM014681	DHX34-NM014681	948.105	2.72654	5.74176	4.68479e-09	1.47598e-06
HOMEZ_3_NM020834_26725	HOMEZ	NM020834	HOMEZ-NM020834	566.439	2.72505	5.14485	1.33865e-07	2.62713e-05
WNT5B_6_NM032642_67043	WNT5B	NM032642	WNT5B-NM032642	179.253	2.72491	3.89511	4.90777e-05	0.00314068
KCNK17_3_NM031460_29727	KCNK17	NM031460	KCNK17-NM031460	547.815	2.72467	5.78025	3.72951e-09	1.20663e-06
SLC25A18_1_NM031481_55124	SLC25A18	NM031481	SLC25A18-NM031481	275.718	2.72313	3.98488	3.37566e-05	0.00236247
ARL4D_3_NM001661_3880	ARL4D	NM001661	ARL4D-NM001661	183.191	2.72226	3.49498	0.00023705	0.0101036
ZNHIT2_3_NM014205_70101	ZNHIT2	NM014205	ZNHIT2-NM014205	416.754	2.72167	5.29761	5.86637e-08	1.30844e-05
LDLRAD1_1_NM001276395_31911	LDLRAD1	NM001276395	LDLRAD1-NM001276395	212.88	2.72129	4.38739	5.73603e-06	0.000585759
DPYSL5_6_NM001253724_17054	DPYSL5	NM001253724	DPYSL5-NM001253724	122.332	2.71956	3.43941	0.000291487	0.0116161
TRPC5OS_8_NM001195578_63987	TRPC5OS	NM001195578	TRPC5OS-NM001195578	113.144	2.71846	3.25643	0.000564123	0.0188107
CD200_2_NM005944_9931	CD200	NM005944	CD200-NM005944	920.489	2.71661	5.80365	3.24441e-09	1.06517e-06
SLC26A8_1_NM001193476_55295	SLC26A8	NM001193476	SLC26A8-NM001193476	704.019	2.71589	3.30511	0.0004747	0.0166097
SDHAF2_3_NM017841_53074	SDHAF2	NM017841	SDHAF2-NM017841	173.961	2.71585	3.32289	0.000445443	0.0158621
TBRG1_1_NM032811_60164	TBRG1	NM032811	TBRG1-NM032811	493.75	2.71565	4.49384	3.49751e-06	0.000390665
WNK3_3_NM020922_66992	WNK3	NM020922	WNK3-NM020922	156.736	2.7142	3.9816	3.42259e-05	0.0023903
IQCH_2_NM001284347_28669	IQCH	NM001284347	IQCH-NM001284347	322.023	2.7107	4.64685	1.68517e-06	0.000215955
PARVG_1_NM001137605_43003	PARVG	NM001137605	PARVG-NM001137605	312.102	2.70947	4.66091	1.5741e-06	0.000204424
ART3_1_NM001130017_4140	ART3	NM001130017	ART3-NM001130017	155.799	2.70915	3.10903	0.000938522	0.026583
FBXO18_1_NM001258452_20878	FBXO18	NM001258452	FBXO18-NM001258452	415.882	2.70858	4.33039	7.44219e-06	0.000728236
SLC27A4_3_NM005094_55316	SLC27A4	NM005094	SLC27A4-NM005094	261.078	2.7061	4.81813	7.2456e-07	0.000107171
TMEM245_3_NM032012_62190	TMEM245	NM032012	TMEM245-NM032012	697.029	2.70462	3.7607	8.47188e-05	0.00470156
DSC3_1_NM024423_17130	DSC3	NM024423	DSC3-NM024423	167.902	2.70446	2.97562	0.00146197	0.0361419
ADPGK_2_NM031284_1395	ADPGK	NM031284	ADPGK-NM031284	339.738	2.70372	3.91233	4.5704e-05	0.00299747
CEP63_6_NM001042400_11056	CEP63	NM001042400	CEP63-NM001042400	598.946	2.70348	4.12501	1.8536e-05	0.00150208
ZBTB10_5_NM023929_67579	ZBTB10	NM023929	ZBTB10-NM023929	174.628	2.70272	3.71679	0.000100885	0.00533736
GPR4_3_NM005282_24573	GPR4	NM005282	GPR4-NM005282	229.197	2.70201	3.81479	6.81496e-05	0.00400005
MATK_4_NM139354_34591	MATK	NM139354	MATK-NM139354	241.775	2.70169	3.91103	4.59509e-05	0.00300318
RAB42_2_NM001193532_48945	RAB42	NM001193532	RAB42-NM001193532	325.275	2.70143	3.83891	6.17899e-05	0.00371046
CNTNAP2_2_NM014141_12718	CNTNAP2	NM014141	CNTNAP2-NM014141	415.499	2.70076	4.04286	2.64016e-05	0.00196288
TCP1_2_NM030752_60418	TCP1	NM030752	TCP1-NM030752	250.369	2.70021	4.12183	1.87938e-05	0.00151947
CFAP36_3_NM001282761_11200	CFAP36	NM001282761	CFAP36-NM001282761	955.371	2.70019	6.31324	1.36623e-10	6.95572e-08
EIF4E2_2_NM001276337_18171	EIF4E2	NM001276337	EIF4E2-NM001276337	301.771	2.69882	4.82301	7.07044e-07	0.000105022
FSCN3_1_NM020369_22238	FSCN3	NM020369	FSCN3-NM020369	124.835	2.6988	2.8976	0.00188016	0.0433529
MAGEA4_3_NM001011548_33924	MAGEA4	NM001011548	MAGEA4-NM001011548	800.827	2.6987	4.90496	4.67241e-07	7.47778e-05
ANKRD13C_1_NM030816_2630	ANKRD13C	NM030816	ANKRD13C-NM030816	698.578	2.69868	5.03942	2.33472e-07	4.24258e-05
CRB1_5_NM001257966_13524	CRB1	NM001257966	CRB1-NM001257966	775.956	2.69706	5.64253	8.37828e-09	2.45267e-06
ZNF425_2_NM001001661_68970	ZNF425	NM001001661	ZNF425-NM001001661	68.24	2.69679	2.97815	0.00144996	0.0358954
KAZALD1_1_NM030929_29405	KAZALD1	NM030929	KAZALD1-NM030929	511.741	2.6966	4.81136	7.49546e-07	0.000110171
HIST1H2BA_1_NM170610_26211	HIST1H2BA	NM170610	HIST1H2BA-NM170610	1646.75	2.69638	4.2723	9.67349e-06	0.00090861
AREL1_2_NM001039479_3417	AREL1	NM001039479	AREL1-NM001039479	771.286	2.69464	5.07814	1.9057e-07	3.57996e-05
CETN3_3_NM004365_11173	CETN3	NM004365	CETN3-NM004365	124.09	2.69393	3.2796	0.000519764	0.0177528
MED11_1_NM001001683_35022	MED11	NM001001683	MED11-NM001001683	358.292	2.69195	3.19048	0.000710186	0.0220585
MRPL53_2_NM053050_36646	MRPL53	NM053050	MRPL53-NM053050	456.57	2.69157	4.06034	2.45003e-05	0.00186823
CDR2_3_NM001802_10679	CDR2	NM001802	CDR2-NM001802	92.3225	2.69011	3.6505	0.000130864	0.0064931
EMX1_1_NM004097_18557	EMX1	NM004097	EMX1-NM004097	305.298	2.6887	4.12086	1.88734e-05	0.0015224
E2F6_1_NM001278276_17543	E2F6	NM001278276	E2F6-NM001278276	250.31	2.68848	3.35251	0.000400412	0.0146483
GLRX_1_NM001243658_23737	GLRX	NM001243658	GLRX-NM001243658	759.544	2.68768	5.15779	1.24942e-07	2.4938e-05
POLR3GL_2_NM032305_46123	POLR3GL	NM032305	POLR3GL-NM032305	584.758	2.68648	4.32846	7.50795e-06	0.000733649
EIF1AD_3_NM001242484_18047	EIF1AD	NM001242484	EIF1AD-NM001242484	1391.54	2.68635	5.25429	7.42986e-08	1.58184e-05
NNT_2_NM012343_39503	NNT	NM012343	NNT-NM012343	780.616	2.68559	5.10303	1.67125e-07	3.18208e-05
ZC3H12D_2_NM207360_67762	ZC3H12D	NM207360	ZC3H12D-NM207360	615.913	2.68557	5.37499	3.82936e-08	9.0893e-06
CADM1_3_NM014333_8382	CADM1	NM014333	CADM1-NM014333	1933.07	2.68514	4.46999	3.9112e-06	0.000428694
KIAA1324L_5_NM152748_30225	KIAA1324L	NM152748	KIAA1324L-NM152748	237.756	2.68216	4.55605	2.60627e-06	0.000307234
KLHL25_1_NM022480_30695	KLHL25	NM022480	KLHL25-NM022480	731.51	2.6763	5.76405	4.10606e-09	1.30132e-06
SLC1A2_5_NM004171_54938	SLC1A2	NM004171	SLC1A2-NM004171	453.797	2.67403	4.27061	9.74715e-06	0.000913087
ABLIM1_7_NM006720_387	ABLIM1	NM006720	ABLIM1-NM006720	994.682	2.67392	5.8109	3.10687e-09	1.02963e-06
KCMF1_2_NM020122_29450	KCMF1	NM020122	KCMF1-NM020122	302.221	2.67292	3.79802	7.29272e-05	0.004224
RASGEF1A_3_NM001282862_49485	RASGEF1A	NM001282862	RASGEF1A-NM001282862	257.977	2.67195	3.28543	0.000509137	0.0175029
MPPED2_5_NM001584_36372	MPPED2	NM001584	MPPED2-NM001584	414.873	2.6701	3.25554	0.000565879	0.0188603
ZNF236_3_NM007345_68579	ZNF236	NM007345	ZNF236-NM007345	99.2964	2.66904	3.17589	0.000746887	0.0228449
ARPC5L_1_NM030978_4031	ARPC5L	NM030978	ARPC5L-NM030978	179.122	2.66842	3.14518	0.000829917	0.0244582
CEP55_5_NM018131_11040	CEP55	NM018131	CEP55-NM018131	618.066	2.66662	5.48707	2.04323e-08	5.29716e-06
TCEAL1_4_NM004780_60271	TCEAL1	NM004780	TCEAL1-NM004780	93.149	2.66535	3.10751	0.000943354	0.0266928
STARD13_2_NM001243466_58504	STARD13	NM001243466	STARD13-NM001243466	2754.63	2.66339	5.81449	3.04102e-09	1.02228e-06
ACBD4_3_NM001135704_503	ACBD4	NM001135704	ACBD4-NM001135704	127.356	2.66326	3.60585	0.000155564	0.00740491
PRKAR1B_6_NM001164760_47196	PRKAR1B	NM001164760	PRKAR1B-NM001164760	451.083	2.6628	4.74034	1.06677e-06	0.000147595
OSGIN1_2_NM182981_42261	OSGIN1	NM182981	OSGIN1-NM182981	640.813	2.6614	5.91898	1.61977e-09	6.07744e-07
PYROXD2_1_NM032709_48648	PYROXD2	NM032709	PYROXD2-NM032709	436.692	2.66012	5.40127	3.30859e-08	7.96079e-06
SLC5A7_1_NM021815_55951	SLC5A7	NM021815	SLC5A7-NM021815	204.857	2.65998	3.20858	0.000666968	0.0211844
HTRA4_1_NM153692_27356	HTRA4	NM153692	HTRA4-NM153692	367.817	2.65408	4.36786	6.27358e-06	0.000636031
C1GALT1C1_2_NM152692_7140	C1GALT1C1	NM152692	C1GALT1C1-NM152692	489.369	2.65396	3.82084	6.65003e-05	0.00393944
SIRT2_1_NM012237_54556	SIRT2	NM012237	SIRT2-NM012237	248.093	2.65339	3.01442	0.00128734	0.033156
MECOM_9_NM001164000_35006	MECOM	NM001164000	MECOM-NM001164000	432.613	2.653	4.16536	1.55428e-05	0.00129692
TBCC_2_NM003192_60100	TBCC	NM003192	TBCC-NM003192	1383.29	2.65234	5.76815	4.00728e-09	1.27974e-06
ZSCAN4_1_NM152677_70228	ZSCAN4	NM152677	ZSCAN4-NM152677	870.7	2.6521	4.98503	3.09767e-07	5.32118e-05
LIG1_3_NM000234_32207	LIG1	NM000234	LIG1-NM000234	198.985	2.65046	3.09838	0.000972904	0.0272757
OR2F2_1_NM001004685_41356	OR2F2	NM001004685	OR2F2-NM001004685	635.255	2.65043	4.88443	5.18633e-07	8.11539e-05
MAN2B1_3_NM000528_34120	MAN2B1	NM000528	MAN2B1-NM000528	405.015	2.65026	4.07514	2.29931e-05	0.00178325
ATP1A1_5_NM001160233_4668	ATP1A1	NM001160233	ATP1A1-NM001160233	133.835	2.64872	3.33887	0.000420604	0.0152245
DST_9_NM015548_17188	DST	NM015548	DST-NM015548	1421.3	2.64863	5.40133	3.30736e-08	7.96079e-06
ZNF14_1_NM021030_68376	ZNF14	NM021030	ZNF14-NM021030	1196.02	2.64707	4.19148	1.38573e-05	0.0011902
MAGEA4_9_NM001011550_33930	MAGEA4	NM001011550	MAGEA4-NM001011550	148.16	2.64689	3.6074	0.000154638	0.00738081
ZSWIM2_3_NM182521_70245	ZSWIM2	NM182521	ZSWIM2-NM182521	1879.08	2.64557	4.25033	1.0673e-05	0.000978931
POMGNT2_3_NM032806_46166	POMGNT2	NM032806	POMGNT2-NM032806	170.36	2.64554	3.72619	9.71998e-05	0.0051932
MYT1L_1_NM015025_37752	MYT1L	NM015025	MYT1L-NM015025	911.058	2.64529	4.48881	3.58109e-06	0.000399365
CLOCK_2_NM001267843_12314	CLOCK	NM001267843	CLOCK-NM001267843	882.925	2.64386	5.06789	2.01121e-07	3.75808e-05
APCDD1L_3_NM153360_3136	APCDD1L	NM153360	APCDD1L-NM153360	187.115	2.64376	3.69404	0.000110361	0.00570548
TNFAIP2_2_NM006291_62705	TNFAIP2	NM006291	TNFAIP2-NM006291	265.568	2.6432	4.31517	7.97394e-06	0.000770609
MBNL1_2_NM021038_34692	MBNL1	NM021038	MBNL1-NM021038	201.702	2.64238	4.12209	1.87726e-05	0.00151947
MAP10_1_NM019090_34157	MAP10	NM019090	MAP10-NM019090	793.831	2.6421	5.18291	1.09228e-07	2.21156e-05
F13B_3_NM001994_19577	F13B	NM001994	F13B-NM001994	1611.09	2.64205	6.21788	2.51963e-10	1.17234e-07
DIO3_2_NM001362_16116	DIO3	NM001362	DIO3-NM001362	270.918	2.64148	3.80898	6.97699e-05	0.00406796
C2orf27A_3_NM013310_7529	C2orf27A	NM013310	C2orf27A-NM013310	260.284	2.64059	3.49493	0.000237093	0.0101036
POGLUT1_1_NM152305_45952	POGLUT1	NM152305	POGLUT1-NM152305	438.007	2.63948	4.18041	1.45489e-05	0.001239
CCDC71L_3_NM175884_9469	CCDC71L	NM175884	CCDC71L-NM175884	505.864	2.6392	4.24037	1.11573e-05	0.00101672
ANKRD33_1_NM001130015_2697	ANKRD33	NM001130015	ANKRD33-NM001130015	725.174	2.63842	5.50054	1.89315e-08	4.92625e-06
IL3_2_NM000588_28215	IL3	NM000588	IL3-NM000588	444.461	2.63832	5.41054	3.14167e-08	7.66416e-06
RNF152_1_NM173557_51084	RNF152	NM173557	RNF152-NM173557	369.93	2.63639	3.43753	0.000293524	0.0116841
RABL3_2_NM173825_49064	RABL3	NM173825	RABL3-NM173825	496.696	2.63572	4.06562	2.39522e-05	0.00183515
FAM69A_5_NM001252271_20464	FAM69A	NM001252271	FAM69A-NM001252271	1011.32	2.63552	5.37261	3.88032e-08	9.17924e-06
CNTN4_2_NM001206955_12697	CNTN4	NM001206955	CNTN4-NM001206955	771.712	2.63506	5.53706	1.53799e-08	4.14009e-06
ZNF585A_3_NM152655_69377	ZNF585A	NM152655	ZNF585A-NM152655	663.848	2.63484	4.82807	6.89315e-07	0.000102824
CAPN3_1_NM024344_8621	CAPN3	NM024344	CAPN3-NM024344	400.587	2.63422	3.93586	4.14493e-05	0.00278941
NUMA1_1_NM006185_40508	NUMA1	NM006185	NUMA1-NM006185	195.799	2.63343	3.31466	0.000458777	0.0161828
LPIN1_4_NM001261428_32916	LPIN1	NM001261428	LPIN1-NM001261428	1184.97	2.63234	5.85471	2.38922e-09	8.35133e-07
PLA2G16_1_NM001128203_45106	PLA2G16	NM001128203	PLA2G16-NM001128203	293.954	2.6322	3.87558	5.31852e-05	0.00333335
CREM_3_NM001881_13600	CREM	NM001881	CREM-NM001881	166.532	2.63104	3.56478	0.00018208	0.00826866
CALCR_4_NM001164738_8429	CALCR	NM001164738	CALCR-NM001164738	1169.69	2.63017	6.21087	2.63464e-10	1.21779e-07
PSMD9_1_NM001261400_47992	PSMD9	NM001261400	PSMD9-NM001261400	501.956	2.62915	4.16833	1.53422e-05	0.00128629
OIT3_3_NM152635_40879	OIT3	NM152635	OIT3-NM152635	837.191	2.62761	4.08115	2.24067e-05	0.00174335
TRMT10A_2_NM001134665_63882	TRMT10A	NM001134665	TRMT10A-NM001134665	952.705	2.62556	5.45741	2.41563e-08	6.17155e-06
ARHGEF3_10_NM019555_3734	ARHGEF3	NM019555	ARHGEF3-NM019555	136.85	2.62554	3.45074	0.000279524	0.0113059
DNAJB9_2_NM012328_16576	DNAJB9	NM012328	DNAJB9-NM012328	152.512	2.62536	3.25516	0.000566651	0.0188681
NRK_1_NM198465_40105	NRK	NM198465	NRK-NM198465	177.776	2.6252	3.06929	0.00107285	0.0293066
LOC554223_2_NM001207043_32789	LOC554223	NM001207043	LOC554223-NM001207043	580.941	2.62283	4.76615	9.38913e-07	0.000133265
LGR6_5_NM001017404_32116	LGR6	NM001017404	LGR6-NM001017404	276.265	2.61493	3.63092	0.000141205	0.00688464
RANGRF_2_NM001177802_49325	RANGRF	NM001177802	RANGRF-NM001177802	211.013	2.61213	3.51386	0.000220819	0.00957082
RBFOX1_4_NM001142334_49661	RBFOX1	NM001142334	RBFOX1-NM001142334	471.482	2.61183	3.94021	4.07049e-05	0.00275118
ZFP69B_2_NM023070_68077	ZFP69B	NM023070	ZFP69B-NM023070	776.462	2.6116	3.87958	5.23178e-05	0.00329959
ALDH8A1_2_NM022568_2095	ALDH8A1	NM022568	ALDH8A1-NM022568	458.158	2.60907	4.90181	4.74788e-07	7.58128e-05
MLEC_2_NM014730_35893	MLEC	NM014730	MLEC-NM014730	140.982	2.60833	2.99591	0.00136812	0.0344228
PARVG_6_NM022141_43008	PARVG	NM022141	PARVG-NM022141	931.101	2.60789	5.50959	1.79839e-08	4.75004e-06
ZNF776_3_NM173632_69869	ZNF776	NM173632	ZNF776-NM173632	344.453	2.60753	3.25304	0.000570887	0.0189732
FAM53A_4_NM001174070_20436	FAM53A	NM001174070	FAM53A-NM001174070	89.4066	2.60663	2.78605	0.00266772	0.0551099
ZNF787_1_NM001002836_69902	ZNF787	NM001002836	ZNF787-NM001002836	467.251	2.60652	4.89774	4.84734e-07	7.72255e-05
SUN1_8_NM001171946_59085	SUN1	NM001171946	SUN1-NM001171946	271.825	2.60641	3.44111	0.000289665	0.0115672
MED9_1_NM018019_35107	MED9	NM018019	MED9-NM018019	137.214	2.60309	3.24347	0.000590411	0.01942
SPACA4_3_NM133498_57304	SPACA4	NM133498	SPACA4-NM133498	938.544	2.60241	4.97051	3.33893e-07	5.69385e-05
SMARCA2_3_NM001289396_56384	SMARCA2	NM001289396	SMARCA2-NM001289396	571.368	2.60198	3.82011	6.66968e-05	0.00394775
CLCN3_1_NM001243374_11961	CLCN3	NM001243374	CLCN3-NM001243374	674.871	2.59921	5.6388	8.56206e-09	2.49607e-06
TGIF1_9_NM003244_60955	TGIF1	NM003244	TGIF1-NM003244	63.5649	2.5989	2.60904	0.00453978	0.0796792
SIGIRR_1_NM001135053_54424	SIGIRR	NM001135053	SIGIRR-NM001135053	2599.88	2.59667	6.67565	1.2307e-11	8.64668e-09
DNTTIP1_3_NM052951_16766	DNTTIP1	NM052951	DNTTIP1-NM052951	192.456	2.59551	3.91196	4.57757e-05	0.00299747
TRAPPC9_6_NM031466_63516	TRAPPC9	NM031466	TRAPPC9-NM031466	292.188	2.59429	3.95274	3.86304e-05	0.00263249
TP53RK_2_NM033550_63181	TP53RK	NM033550	TP53RK-NM033550	321.277	2.59409	4.09969	2.06855e-05	0.00164032
LY6G6C_1_NM025261_33597	LY6G6C	NM025261	LY6G6C-NM025261	70.5891	2.59296	2.69716	0.00349669	0.0664873
COL19A1_3_NM001858_12836	COL19A1	NM001858	COL19A1-NM001858	809.981	2.59185	5.52562	1.64162e-08	4.40218e-06
ZC3H8_3_NM032494_67799	ZC3H8	NM032494	ZC3H8-NM032494	334.907	2.59076	3.86552	5.54268e-05	0.00344118
THAP8_2_NM152658_61060	THAP8	NM152658	THAP8-NM152658	81.9731	2.59052	2.92946	0.00169775	0.0404891
PLD4_2_NM138790_45309	PLD4	NM138790	PLD4-NM138790	280.435	2.59008	4.18709	1.41278e-05	0.00120606
FAT4_2_NM001291285_20723	FAT4	NM001291285	FAT4-NM001291285	667.107	2.58955	5.18603	1.0741e-07	2.18737e-05
KRTAP9-3_2_NM031962_31426	KRTAP9-3	NM031962	KRTAP9-3-NM031962	581.098	2.58877	5.69133	6.30277e-09	1.89239e-06
BRF2_3_NM018310_6240	BRF2	NM018310	BRF2-NM018310	557.609	2.58664	4.49859	3.42031e-06	0.000383873
DNAJB4_3_NM007034_16559	DNAJB4	NM007034	DNAJB4-NM007034	203.043	2.58453	3.97367	3.53861e-05	0.00245183
SIX1_1_NM005982_54583	SIX1	NM005982	SIX1-NM005982	407.716	2.58284	4.52107	3.07645e-06	0.000352028
TBC1D31_1_NM001145088_60049	TBC1D31	NM001145088	TBC1D31-NM001145088	637.447	2.58258	5.83691	2.65889e-09	9.15726e-07
GLRB_6_NM001166061_23736	GLRB	NM001166061	GLRB-NM001166061	1260.17	2.58092	6.36549	9.7333e-11	5.26032e-08
STK24_5_NM003576_58661	STK24	NM003576	STK24-NM003576	216.758	2.58083	3.9581	3.77738e-05	0.00259171
MAPK8_4_NM002750_34396	MAPK8	NM002750	MAPK8-NM002750	1090.34	2.57957	5.03807	2.35122e-07	4.25753e-05
CYB561A3_4_NM001161454_14592	CYB561A3	NM001161454	CYB561A3-NM001161454	181.358	2.57898	3.27987	0.000519281	0.0177528
TRPM8_1_NM024080_64028	TRPM8	NM024080	TRPM8-NM024080	1134.35	2.57807	5.44378	2.60809e-08	6.59134e-06
ITGA8_3_NM001291494_28939	ITGA8	NM001291494	ITGA8-NM001291494	544.441	2.57717	3.71436	0.00010186	0.0053596
ATMIN_2_NM015251_4605	ATMIN	NM015251	ATMIN-NM015251	445.309	2.5763	4.31625	7.93522e-06	0.000767924
NCMAP_3_NM001010980_38261	NCMAP	NM001010980	NCMAP-NM001010980	157.186	2.57623	3.0956	0.000982078	0.0274568
EMC8_1_NM001142288_18485	EMC8	NM001142288	EMC8-NM001142288	774.195	2.57403	4.82847	6.87935e-07	0.000102824
C1orf159_2_NM017891_7194	C1orf159	NM017891	C1orf159-NM017891	1581.64	2.57306	5.03975	2.33064e-07	4.24258e-05
DTNBP1_1_NM032122_17242	DTNBP1	NM032122	DTNBP1-NM032122	931.277	2.57198	3.91681	4.48651e-05	0.002951
RGS5_6_NM001254748_50490	RGS5	NM001254748	RGS5-NM001254748	1351.26	2.56906	2.31032	0.0104352	0.13875
VCX2_2_NM016378_66131	VCX2	NM016378	VCX2-NM016378	937.139	2.56586	5.06699	2.02082e-07	3.76602e-05
TSSK6_2_NM032037_64361	TSSK6	NM032037	TSSK6-NM032037	645.014	2.56583	4.40195	5.36402e-06	0.000557922
TMEM19_1_NM018279_62011	TMEM19	NM018279	TMEM19-NM018279	881.768	2.5654	6.01678	8.89582e-10	3.57144e-07
ENO4_2_NM001242699_18624	ENO4	NM001242699	ENO4-NM001242699	1258.34	2.5643	5.73641	4.83529e-09	1.50986e-06
CLEC3A_1_NM001244755_12162	CLEC3A	NM001244755	CLEC3A-NM001244755	128.836	2.56428	2.94777	0.00160037	0.0387319
MSH4_2_NM002440_36856	MSH4	NM002440	MSH4-NM002440	342.324	2.56376	4.19539	1.36202e-05	0.00117704
PLEKHB1_9_NM001130036_45391	PLEKHB1	NM001130036	PLEKHB1-NM001130036	541.93	2.56345	4.813	7.4342e-07	0.000109729
CUL4A_4_NM001278513_14373	CUL4A	NM001278513	CUL4A-NM001278513	365.605	2.56249	4.52278	3.05166e-06	0.000350056
NKAP_1_NM024528_39176	NKAP	NM024528	NKAP-NM024528	1111	2.56123	5.35119	4.36894e-08	1.00971e-05
HSD17B7_3_NM016371_27104	HSD17B7	NM016371	HSD17B7-NM016371	538.987	2.56051	3.81506	6.80741e-05	0.00400005
UBALD2_3_NM182565_64945	UBALD2	NM182565	UBALD2-NM182565	203.08	2.55967	3.758	8.5639e-05	0.00473766
FOLR1_5_NM016725_21870	FOLR1	NM016725	FOLR1-NM016725	1478.29	2.55913	2.77701	0.00274303	0.0561354
ME3_3_NM001014811_34985	ME3	NM001014811	ME3-NM001014811	254.781	2.55907	3.86384	5.58096e-05	0.00345774
EFHC2_2_NM025184_17871	EFHC2	NM025184	EFHC2-NM025184	279.357	2.55855	2.84608	0.00221304	0.0484555
ZNF160_3_NM033288_68411	ZNF160	NM033288	ZNF160-NM033288	197.642	2.55819	3.61577	0.00014973	0.00722015
SORL1_2_NM003105_57132	SORL1	NM003105	SORL1-NM003105	830.176	2.55817	4.73497	1.09544e-06	0.000151205
LTBR_6_NM002342_33527	LTBR	NM002342	LTBR-NM002342	88.9092	2.55809	3.33418	0.000427762	0.0154122
CPD_6_NM001304_13313	CPD	NM001304	CPD-NM001304	340.31	2.55785	4.09323	2.12703e-05	0.00167431
TFDP2_9_NM001178142_60837	TFDP2	NM001178142	TFDP2-NM001178142	717.416	2.5571	4.60176	2.09466e-06	0.0002573
NKRF_4_NM001173488_39206	NKRF	NM001173488	NKRF-NM001173488	406.383	2.55659	4.39149	5.62886e-06	0.000578176
WNT11_3_NM004626_67007	WNT11	NM004626	WNT11-NM004626	216.912	2.55657	2.92283	0.00173434	0.0411381
LRRC57_3_NM153260_33231	LRRC57	NM153260	LRRC57-NM153260	596.916	2.55539	4.00295	3.12782e-05	0.0022175
CAPZB_2_NM001206541_8683	CAPZB	NM001206541	CAPZB-NM001206541	870.633	2.55523	5.78673	3.5886e-09	1.17269e-06
OR1L3_3_NM001005234_41263	OR1L3	NM001005234	OR1L3-NM001005234	450.302	2.55446	4.83685	6.59551e-07	9.96531e-05
FCRLB_4_NM001288832_21154	FCRLB	NM001288832	FCRLB-NM001288832	142.691	2.55317	4.10814	1.9943e-05	0.00159949
KCNIP4_2_NM001035003_29621	KCNIP4	NM001035003	KCNIP4-NM001035003	246.389	2.55149	3.29565	0.000490972	0.0170428
POMGNT1_8_NM017739_46162	POMGNT1	NM017739	POMGNT1-NM017739	480.078	2.54938	4.20657	1.29637e-05	0.00112914
ESCO1_1_NM052911_19150	ESCO1	NM052911	ESCO1-NM052911	320.582	2.54907	3.9882	3.32882e-05	0.00233643
RNASEK_1_NM001004333_50938	RNASEK	NM001004333	RNASEK-NM001004333	190.369	2.54884	3.65953	0.000126341	0.00630893
MNT_1_NM020310_36108	MNT	NM020310	MNT-NM020310	1062.83	2.54801	5.85802	2.34204e-09	8.22736e-07
C1orf204_1_NM001134233_7231	C1orf204	NM001134233	C1orf204-NM001134233	609.975	2.5473	2.67445	0.00374264	0.0698965
TCF25_1_NM014972_60336	TCF25	NM014972	TCF25-NM014972	1347.2	2.54727	5.21928	8.98111e-08	1.85855e-05
ZNF622_1_NM033414_69491	ZNF622	NM033414	ZNF622-NM033414	562.895	2.54702	3.81159	6.90385e-05	0.00404546
CRY2_5_NM021117_13753	CRY2	NM021117	CRY2-NM021117	1645.36	2.54656	4.58004	2.32445e-06	0.000281546
GNB1L_1_NM053004_23955	GNB1L	NM053004	GNB1L-NM053004	452.421	2.54581	4.71912	1.18432e-06	0.000160944
AIP_1_NM003977_1793	AIP	NM003977	AIP-NM003977	389.385	2.54565	3.69146	0.000111484	0.00575086
DDX4_3_NM001166533_15509	DDX4	NM001166533	DDX4-NM001166533	707.571	2.54543	2.12767	0.0166821	0.18696
SFMBT2_4_NM001029880_53896	SFMBT2	NM001029880	SFMBT2-NM001029880	324.192	2.54496	3.87804	5.26516e-05	0.00331401
KRT83_3_NM002282_31162	KRT83	NM002282	KRT83-NM002282	232.36	2.5449	2.95209	0.00157818	0.0383534
ACSBG2_3_NM001289177_682	ACSBG2	NM001289177	ACSBG2-NM001289177	289.951	2.54487	3.64792	0.000132185	0.00653558
HMOX2_10_NM001286270_26573	HMOX2	NM001286270	HMOX2-NM001286270	1069.89	2.54414	4.86274	5.78857e-07	8.87977e-05
ASB15_4_NM080928_4218	ASB15	NM080928	ASB15-NM080928	722.426	2.54351	5.4242	2.9107e-08	7.25177e-06
GATA3_3_NM002051_22939	GATA3	NM002051	GATA3-NM002051	472.627	2.54348	4.92263	4.26935e-07	6.97129e-05
CX3CL1_2_NM002996_14443	CX3CL1	NM002996	CX3CL1-NM002996	1220.5	2.54208	5.0291	2.46399e-07	4.41619e-05
TSR3_3_NM001001410_64341	TSR3	NM001001410	TSR3-NM001001410	1174.91	2.54112	5.16455	1.20508e-07	2.41904e-05
SLCO1C1_4_NM001145946_56174	SLCO1C1	NM001145946	SLCO1C1-NM001145946	434.236	2.54093	3.76993	8.16461e-05	0.00457805
IP6K1_4_NM001242829_28583	IP6K1	NM001242829	IP6K1-NM001242829	352.798	2.54069	4.39346	5.57815e-06	0.000574648
FBXO18_6_NM001258453_20883	FBXO18	NM001258453	FBXO18-NM001258453	778.289	2.54052	4.69632	1.32446e-06	0.000176908
HIST2H3C_2_NM021059_26330	HIST2H3C	NM021059	HIST2H3C-NM021059	1010.9	2.54	5.87489	2.11566e-09	7.5453e-07
PHGDH_2_NM006623_44517	PHGDH	NM006623	PHGDH-NM006623	495.251	2.53985	3.43279	0.000298708	0.0118635
MAMLD1_4_NM005491_34091	MAMLD1	NM005491	MAMLD1-NM005491	768.585	2.53973	4.84464	6.34198e-07	9.6029e-05
PTPRS_1_NM130853_48450	PTPRS	NM130853	PTPRS-NM130853	432.238	2.53949	5.04103	2.31517e-07	4.23592e-05
MAGEB4_3_NM002367_33970	MAGEB4	NM002367	MAGEB4-NM002367	692.397	2.53773	4.39208	5.61366e-06	0.000577459
DEC1_1_NM017418_15576	DEC1	NM017418	DEC1-NM017418	195.784	2.53717	3.5015	0.000231325	0.00993424
PCSK1N_2_NM013271_43492	PCSK1N	NM013271	PCSK1N-NM013271	341.497	2.53672	3.4925	0.000239258	0.0101631
DCDC2C_1_NM001287444_15213	DCDC2C	NM001287444	DCDC2C-NM001287444	199.11	2.53667	3.43249	0.000299035	0.0118649
PAGE2_1_NM207339_42684	PAGE2	NM207339	PAGE2-NM207339	333.729	2.53617	3.45059	0.000279678	0.0113059
VGF_1_NM003378_66191	VGF	NM003378	VGF-NM003378	1173.89	2.5348	5.60668	1.03124e-08	2.93332e-06
CBWD2_1_NM172003_9019	CBWD2	NM172003	CBWD2-NM172003	172.594	2.53421	2.83218	0.00231159	0.0499563
NEU3_3_NM006656_38787	NEU3	NM006656	NEU3-NM006656	221.86	2.53414	3.09441	0.00098604	0.0275128
CHP2_3_NM022097_11598	CHP2	NM022097	CHP2-NM022097	657.579	2.53294	4.54105	2.79878e-06	0.000325019
TBC1D14_8_NM001286805_59984	TBC1D14	NM001286805	TBC1D14-NM001286805	216.831	2.53164	4.3772	6.01079e-06	0.000611152
ZNF157_2_NM003446_68404	ZNF157	NM003446	ZNF157-NM003446	1072.48	2.53146	6.09026	5.63636e-10	2.37125e-07
OSTC_1_NM021227_42287	OSTC	NM021227	OSTC-NM021227	909.017	2.52898	5.28196	6.3906e-08	1.39438e-05
LINGO2_6_NM152570_32427	LINGO2	NM152570	LINGO2-NM152570	256.699	2.52707	3.31552	0.000457368	0.0161557
ARL6IP6_2_NM152522_3903	ARL6IP6	NM152522	ARL6IP6-NM152522	136.295	2.52673	3.52517	0.000211606	0.00930349
ADPRH_1_NM001125_1397	ADPRH	NM001125	ADPRH-NM001125	121.066	2.52667	3.31555	0.000457321	0.0161557
RBMXL2_1_NM014469_49826	RBMXL2	NM014469	RBMXL2-NM014469	168.822	2.52603	3.39561	0.00034238	0.0130308
ARHGAP32_4_NM014715_3584	ARHGAP32	NM014715	ARHGAP32-NM014715	443.734	2.52532	3.47716	0.000253377	0.0105837
STMN1_5_NM203399_58733	STMN1	NM203399	STMN1-NM203399	195.442	2.5246	3.77804	7.90348e-05	0.00447752
PANK3_2_NM024594_42823	PANK3	NM024594	PANK3-NM024594	212.359	2.52309	4.11972	1.8967e-05	0.00152819
PLEKHG6_4_NM001144857_45455	PLEKHG6	NM001144857	PLEKHG6-NM001144857	323.027	2.52238	3.5611	0.00018465	0.00835979
VSTM4_2_NM001031746_66472	VSTM4	NM001031746	VSTM4-NM001031746	510.808	2.52219	3.93135	4.22353e-05	0.00282413
TSHR_1_NM000369_64164	TSHR	NM000369	TSHR-NM000369	496.507	2.52151	5.25466	7.41494e-08	1.58184e-05
CCDC114_1_NM144577_9123	CCDC114	NM144577	CCDC114-NM144577	167.991	2.52066	3.17658	0.000745119	0.0228008
CPXCR1_2_NM033048_13476	CPXCR1	NM033048	CPXCR1-NM033048	443.184	2.52014	3.84337	6.06794e-05	0.00367202
ADGRG3_1_NM170776_1271	ADGRG3	NM170776	ADGRG3-NM170776	932.977	2.51976	4.67746	1.45226e-06	0.000192152
XKR7_2_NM001011718_67226	XKR7	NM001011718	XKR7-NM001011718	221.818	2.51921	3.97682	3.49216e-05	0.00242203
C1orf43_3_NM001098616_7264	C1orf43	NM001098616	C1orf43-NM001098616	213.463	2.51893	3.00472	0.00132912	0.033846
C1QTNF5_4_NM015645_7349	C1QTNF5	NM015645	C1QTNF5-NM015645	956.402	2.51875	4.09311	2.1281e-05	0.00167431
OSBPL6_6_NM145739_42232	OSBPL6	NM145739	OSBPL6-NM145739	919.074	2.51844	4.55174	2.66016e-06	0.000312538
OAZ2_3_NM002537_40740	OAZ2	NM002537	OAZ2-NM002537	192.456	2.51754	3.24457	0.000588141	0.0193874
MYH13_2_NM003802_37489	MYH13	NM003802	MYH13-NM003802	812.7	2.51676	5.43991	2.6654e-08	6.68805e-06
NKX2-1_6_NM003317_39223	NKX2-1	NM003317	NKX2-1-NM003317	48.1829	2.51663	3.00662	0.00132084	0.0337086
SNX19_2_NM014758_56953	SNX19	NM014758	SNX19-NM014758	371.661	2.51596	2.78479	0.00267811	0.0552593
TRAF6_1_NM004620_63424	TRAF6	NM004620	TRAF6-NM004620	455.767	2.51569	4.03445	2.73653e-05	0.00201585
DDB2_3_NM000107_15370	DDB2	NM000107	DDB2-NM000107	388.505	2.51539	3.38226	0.00035946	0.0134765
IFNA8_2_NM002170_27677	IFNA8	NM002170	IFNA8-NM002170	1195.58	2.51518	5.12467	1.49032e-07	2.89245e-05
PDE4DIP_10_NM001195261_43730	PDE4DIP	NM001195261	PDE4DIP-NM001195261	1309.04	2.51487	2.46431	0.00686388	0.105339
IFT80_1_NM001190241_27772	IFT80	NM001190241	IFT80-NM001190241	378.008	2.51347	3.89924	4.82485e-05	0.00310995
ZNF660_1_NM173658_69578	ZNF660	NM173658	ZNF660-NM173658	75.6932	2.5134	3.07286	0.00106009	0.0290143
LIG3_2_NM002311_32209	LIG3	NM002311	LIG3-NM002311	360.762	2.51334	4.97816	3.20954e-07	5.4999e-05
PITPNC1_1_NM012417_44944	PITPNC1	NM012417	PITPNC1-NM012417	558.966	2.51245	3.64064	0.000135979	0.0066715
PLCB4_1_NM000933_45233	PLCB4	NM000933	PLCB4-NM000933	565.163	2.5122	4.75975	9.69155e-07	0.000136527
IFNAR1_3_NM000629_27681	IFNAR1	NM000629	IFNAR1-NM000629	589.229	2.51205	4.83596	6.62524e-07	9.98875e-05
SPATS2_3_NM023071_57522	SPATS2	NM023071	SPATS2-NM023071	354.121	2.51026	3.79215	7.46749e-05	0.00429689
PPP1R3B_3_NM001201329_46652	PPP1R3B	NM001201329	PPP1R3B-NM001201329	311.32	2.50969	3.71501	0.000101598	0.00535489
NUTM1_1_NM175741_40621	NUTM1	NM175741	NUTM1-NM175741	541.332	2.50964	4.42779	4.76009e-06	0.000509808
CPSF4_3_NM006693_13439	CPSF4	NM006693	CPSF4-NM006693	373.655	2.5094	3.22303	0.000634221	0.0204587
NGF_3_NM002506_39023	NGF	NM002506	NGF-NM002506	329.326	2.50896	3.79047	7.51827e-05	0.00431551
SCCPDH_3_NM016002_52746	SCCPDH	NM016002	SCCPDH-NM016002	374.274	2.50867	4.07147	2.33592e-05	0.00180083
GPR135_3_NM022571_24405	GPR135	NM022571	GPR135-NM022571	225.447	2.5086	3.26416	0.000548951	0.0184802
ABHD13_3_NM032859_305	ABHD13	NM032859	ABHD13-NM032859	561.401	2.50642	3.73574	9.35835e-05	0.0050732
IGSF10_1_NM001178146_27892	IGSF10	NM001178146	IGSF10-NM001178146	632.899	2.50627	4.4663	3.97915e-06	0.000435463
ZC3H6_1_NM198581_67788	ZC3H6	NM198581	ZC3H6-NM198581	169.248	2.50538	2.86407	0.00209116	0.0468496
CASP10_3_NM001230_8805	CASP10	NM001230	CASP10-NM001230	252.395	2.50534	4.17752	1.47354e-05	0.00125034
TM7SF2_2_NM001277233_61566	TM7SF2	NM001277233	TM7SF2-NM001277233	607.556	2.50509	5.41341	3.09176e-08	7.56868e-06
SYNRG_2_NM001163544_59424	SYNRG	NM001163544	SYNRG-NM001163544	194.162	2.50502	3.62945	0.000142013	0.00690489
HRC_2_NM002152_26977	HRC	NM002152	HRC-NM002152	452.376	2.50491	4.43397	4.62557e-06	0.000497677
FAM184B_2_NM015688_20121	FAM184B	NM015688	FAM184B-NM015688	221.503	2.50329	3.32628	0.000440068	0.0157579
XPO7_1_NM015024_67270	XPO7	NM015024	XPO7-NM015024	117.911	2.50307	3.45933	0.000270766	0.0111118
KIF26A_3_NM015656_30385	KIF26A	NM015656	KIF26A-NM015656	197.331	2.50279	3.36107	0.0003882	0.0142946
CA9_1_NM001216_8185	CA9	NM001216	CA9-NM001216	536.689	2.50214	4.54563	2.73861e-06	0.000319087
CORO6_2_NM032854_13189	CORO6	NM032854	CORO6-NM032854	268.414	2.49941	3.29499	0.00049213	0.0170578
EVI5L_2_NM001159944_19378	EVI5L	NM001159944	EVI5L-NM001159944	317.295	2.49893	3.84832	5.94647e-05	0.00361721
C9orf40_1_NM017998_8084	C9orf40	NM017998	C9orf40-NM017998	176.414	2.49855	3.62742	0.000143134	0.00694975
OR11L1_3_NM001001959_41159	OR11L1	NM001001959	OR11L1-NM001001959	659.071	2.49821	4.87857	5.34298e-07	8.30503e-05
ANXA10_1_NM007193_2911	ANXA10	NM007193	ANXA10-NM007193	698.286	2.4982	5.72566	5.1515e-09	1.59442e-06
THNSL2_2_NM001244678_61117	THNSL2	NM001244678	THNSL2-NM001244678	201.275	2.49808	3.94802	3.93997e-05	0.00267712
BHLHE23_2_NM080606_5811	BHLHE23	NM080606	BHLHE23-NM080606	96.1192	2.4968	3.42598	0.000306287	0.0120623
RBM11_1_NM144770_49688	RBM11	NM144770	RBM11-NM144770	490.512	2.4958	4.09204	2.13797e-05	0.00167818
METTL21A_4_NM145280_35316	METTL21A	NM145280	METTL21A-NM145280	160.185	2.49362	3.78485	7.6901e-05	0.00439976
ZFP36_1_NM003407_68040	ZFP36	NM003407	ZFP36-NM003407	1044.03	2.49243	5.62904	9.06098e-09	2.6306e-06
PRKAG2_7_NM024429_47174	PRKAG2	NM024429	PRKAG2-NM024429	104.2	2.49214	3.01117	0.00130123	0.0333989
POLR1C_2_NM203290_46039	POLR1C	NM203290	POLR1C-NM203290	151.887	2.49204	3.84279	6.08223e-05	0.00367432
MCM3_2_NM002388_34823	MCM3	NM002388	MCM3-NM002388	228.587	2.48995	3.33169	0.0004316	0.0154869
GPR161_10_NM001267614_24481	GPR161	NM001267614	GPR161-NM001267614	936.22	2.48961	4.35533	6.64345e-06	0.000667748
LAMTOR1_3_NM017907_31606	LAMTOR1	NM017907	LAMTOR1-NM017907	419.919	2.4888	4.60139	2.09845e-06	0.0002573
ZCCHC4_1_NM024936_67845	ZCCHC4	NM024936	ZCCHC4-NM024936	171.911	2.48777	2.73948	0.00307686	0.0606896
AK4_1_NM001005353_1831	AK4	NM001005353	AK4-NM001005353	236.525	2.48707	3.19528	0.000698468	0.0218393
DLST_2_NM001933_16313	DLST	NM001933	DLST-NM001933	1364.1	2.48679	2.50809	0.00606932	0.0968252
OARD1_1_NM145063_40717	OARD1	NM145063	OARD1-NM145063	520.685	2.48652	4.74027	1.06719e-06	0.000147595
TRHDE_1_NM013381_63556	TRHDE	NM013381	TRHDE-NM013381	178.837	2.48595	3.46018	0.000269907	0.0110838
AP2B1_1_NM001282_3014	AP2B1	NM001282	AP2B1-NM001282	165.848	2.48405	3.89151	4.9811e-05	0.0031757
AMZ1_3_NM001284355_2437	AMZ1	NM001284355	AMZ1-NM001284355	99.5051	2.48353	2.82509	0.0023634	0.050578
TMEM39A_2_NM018266_62311	TMEM39A	NM018266	TMEM39A-NM018266	751.083	2.48286	4.41474	5.05666e-06	0.000531924
HIF1A_6_NM001530_26081	HIF1A	NM001530	HIF1A-NM001530	693.494	2.48251	4.56377	2.51219e-06	0.000298761
IL13RA1_2_NM001560_28018	IL13RA1	NM001560	IL13RA1-NM001560	189.756	2.48131	3.36576	0.000381668	0.0141133
GTDC1_9_NM001284235_25197	GTDC1	NM001284235	GTDC1-NM001284235	732.484	2.48066	4.54771	2.7117e-06	0.000316476
RCAN1_17_NM203418_49901	RCAN1	NM203418	RCAN1-NM203418	439.262	2.48002	3.62702	0.000143353	0.0069556
MUC16_1_NM024690_37260	MUC16	NM024690	MUC16-NM024690	612.109	2.47799	4.38264	5.86243e-06	0.000597798
DEFB136_1_NM001033018_15710	DEFB136	NM001033018	DEFB136-NM001033018	446.834	2.47679	3.24111	0.000595331	0.019527
TFPI2_2_NM006528_60885	TFPI2	NM006528	TFPI2-NM006528	186.891	2.47571	3.7484	8.89839e-05	0.00488975
KCNE1_4_NM001127668_29535	KCNE1	NM001127668	KCNE1-NM001127668	127.632	2.47503	3.38423	0.000356894	0.0134377
SNRPA1_1_NM003090_56837	SNRPA1	NM003090	SNRPA1-NM003090	91.0816	2.47472	2.56329	0.00518422	0.0870538
CTAG2_2_NM172377_14097	CTAG2	NM172377	CTAG2-NM172377	509.433	2.47263	4.33378	7.32864e-06	0.00071877
SPEM1_3_NM199339_57610	SPEM1	NM199339	SPEM1-NM199339	248.29	2.47164	3.2199	0.000641185	0.0206077
RAB40B_2_NM006822_48927	RAB40B	NM006822	RAB40B-NM006822	192.608	2.46883	2.82726	0.00234744	0.0503829
ANKAR_1_NM144708_2561	ANKAR	NM144708	ANKAR-NM144708	87.5922	2.4679	3.1287	0.000877906	0.0253722
NME3_2_NM002513_39430	NME3	NM002513	NME3-NM002513	241.649	2.46789	3.54024	0.000199884	0.00890821
MAPKAPK2_1_NM032960_34414	MAPKAPK2	NM032960	MAPKAPK2-NM032960	224.574	2.46763	3.70147	0.000107178	0.00558013
TMEM184A_1_NM001097620_61984	TMEM184A	NM001097620	TMEM184A-NM001097620	98.6809	2.46713	2.54962	0.00539197	0.0894025
LDOC1_2_NM012317_31939	LDOC1	NM012317	LDOC1-NM012317	578.523	2.46699	3.53909	0.000200755	0.00893831
HYDIN_3_NM001270974_27398	HYDIN	NM001270974	HYDIN-NM001270974	396.91	2.46696	4.93231	4.06319e-07	6.70983e-05
CDC27_1_NM001114091_10264	CDC27	NM001114091	CDC27-NM001114091	317.083	2.46631	4.06517	2.39984e-05	0.00183657
TRMT11_3_NM001031712_63895	TRMT11	NM001031712	TRMT11-NM001031712	632.845	2.46613	4.45658	4.16396e-06	0.000454273
GABARAP_2_NM007278_22536	GABARAP	NM007278	GABARAP-NM007278	372.068	2.46608	4.50002	3.39739e-06	0.00038191
HPS4_3_NM022081_26936	HPS4	NM022081	HPS4-NM022081	178.093	2.46462	3.28557	0.000508885	0.0175029
TAS2R1_2_NM019599_59850	TAS2R1	NM019599	TAS2R1-NM019599	538.552	2.4643	4.27118	9.722e-06	0.000911947
IL3RA_2_NM002183_28268	IL3RA	NM002183	IL3RA-NM002183	4102.09	2.46412	4.44577	4.37883e-06	0.000475499
CCDC94_3_NM018074_9550	CCDC94	NM018074	CCDC94-NM018074	778.933	2.4633	4.79909	7.96956e-07	0.000115927
ZNF30_2_NM194325_68712	ZNF30	NM194325	ZNF30-NM194325	370.604	2.4632	3.11852	0.000908799	0.0259715
TMEM129_1_NM001127266_61785	TMEM129	NM001127266	TMEM129-NM001127266	177.598	2.46262	3.28602	0.000508075	0.0174982
HOXC11_1_NM014212_26816	HOXC11	NM014212	HOXC11-NM014212	982.325	2.46239	4.54812	2.70631e-06	0.000316373
MORN4_1_NM001098831_36231	MORN4	NM001098831	MORN4-NM001098831	164.027	2.46204	2.79598	0.00258716	0.0538893
SLC12A2_2_NM001256461_54725	SLC12A2	NM001256461	SLC12A2-NM001256461	333.908	2.46152	3.37962	0.000362929	0.0135704
ECHDC1_2_NM001139510_17641	ECHDC1	NM001139510	ECHDC1-NM001139510	358.16	2.46121	3.2127	0.000657477	0.0209814
BCL2L10_1_NM020396_5565	BCL2L10	NM020396	BCL2L10-NM020396	104.561	2.46035	3.27318	0.000531729	0.0180512
GRIK4_8_NM014619_24893	GRIK4	NM014619	GRIK4-NM014619	31.1673	2.45991	2.40451	0.00809712	0.117904
PARD6A_3_NM001037281_42911	PARD6A	NM001037281	PARD6A-NM001037281	755.422	2.45955	4.21242	1.26322e-05	0.00111078
ACSM5_3_NM017888_739	ACSM5	NM017888	ACSM5-NM017888	378.577	2.45865	4.88494	5.17306e-07	8.11539e-05
LCOR_8_NM032440_31844	LCOR	NM032440	LCOR-NM032440	331.947	2.45841	3.85197	5.85846e-05	0.00357605
TRIM42_2_NM152616_63693	TRIM42	NM152616	TRIM42-NM152616	559.907	2.4581	3.77684	7.94142e-05	0.00448888
CENPM_2_NM001110215_10923	CENPM	NM001110215	CENPM-NM001110215	861.302	2.45809	5.05888	2.10864e-07	3.91928e-05
ADAM20_3_NM003814_958	ADAM20	NM003814	ADAM20-NM003814	400.224	2.45802	4.04981	2.56301e-05	0.00192796
GBP1_2_NM002053_22998	GBP1	NM002053	GBP1-NM002053	627.819	2.45708	4.50777	3.27569e-06	0.000369924
PTH2_1_NM178449_48212	PTH2	NM178449	PTH2-NM178449	163.409	2.45553	3.3962	0.000341644	0.0130147
BCAP29_3_NM001008405_5458	BCAP29	NM001008405	BCAP29-NM001008405	387.321	2.45511	3.79651	7.33739e-05	0.00423801
ASPDH_4_NM001114598_4377	ASPDH	NM001114598	ASPDH-NM001114598	945.937	2.45421	3.04176	0.00117599	0.031174
SDC3_1_NM014654_53030	SDC3	NM014654	SDC3-NM014654	158.425	2.45132	3.41682	0.000316787	0.0123402
GTF2I_2_NM033001_25245	GTF2I	NM033001	GTF2I-NM033001	549.724	2.45122	3.73988	9.20537e-05	0.00501746
OR5B12_3_NM001004733_41809	OR5B12	NM001004733	OR5B12-NM001004733	768.941	2.45069	4.42673	4.78368e-06	0.000511326
MAFF_1_NM001161573_33878	MAFF	NM001161573	MAFF-NM001161573	157.829	2.45006	2.90133	0.00185789	0.0429805
AKAP8_1_NM005858_1916	AKAP8	NM005858	AKAP8-NM005858	408.793	2.44974	4.30732	8.26215e-06	0.000793009
MYO7B_2_NM001080527_37678	MYO7B	NM001080527	MYO7B-NM001080527	441.007	2.44956	3.34337	0.000413835	0.0150727
ISG15_2_NM005101_28830	ISG15	NM005101	ISG15-NM005101	188.289	2.44833	2.52684	0.00575476	0.0932447
C9orf50_3_NM199350_8097	C9orf50	NM199350	C9orf50-NM199350	115.104	2.44691	3.39128	0.000347831	0.013167
RIMS3_2_NM014747_50733	RIMS3	NM014747	RIMS3-NM014747	195.023	2.44579	2.82998	0.00232756	0.0501163
ACTA1_2_NM001100_759	ACTA1	NM001100	ACTA1-NM001100	792.633	2.44471	4.99941	2.87531e-07	5.03775e-05
NPIPB9_3_NM001287251_39794	NPIPB9	NM001287251	NPIPB9-NM001287251	501.696	2.44451	3.91422	4.53493e-05	0.00297771
SPINK5_3_NM001127698_57712	SPINK5	NM001127698	SPINK5-NM001127698	5582.74	2.44405	4.6453	1.69795e-06	0.000216899
TRIM69_3_NM080745_63794	TRIM69	NM080745	TRIM69-NM080745	1005.66	2.44361	5.40781	3.18998e-08	7.75507e-06
IMPAD1_1_NM017813_28356	IMPAD1	NM017813	IMPAD1-NM017813	499.331	2.44264	4.02924	2.79789e-05	0.00204765
NAV2_2_NM001111018_38051	NAV2	NM001111018	NAV2-NM001111018	540.282	2.44263	4.57414	2.39084e-06	0.000287138
CD53_2_NM000560_10088	CD53	NM000560	CD53-NM000560	1079.1	2.44186	4.9099	4.55603e-07	7.37551e-05
BDH1_6_NM203315_5657	BDH1	NM203315	BDH1-NM203315	416.079	2.44127	4.28513	9.13146e-06	0.0008658
HAO1_1_NM017545_25542	HAO1	NM017545	HAO1-NM017545	495.82	2.44114	4.26449	1.0018e-05	0.000932243
PHACTR3_12_NM080672_44390	PHACTR3	NM080672	PHACTR3-NM080672	146.266	2.43928	3.71704	0.000100784	0.00533736
APOBEC3B_2_NM001270411_3213	APOBEC3B	NM001270411	APOBEC3B-NM001270411	214.627	2.4382	4.03687	2.70847e-05	0.00200307
LSP1_14_NM002339_33459	LSP1	NM002339	LSP1-NM002339	92.6187	2.43737	2.56703	0.00512869	0.0863973
ARNTL_1_NM001178_3998	ARNTL	NM001178	ARNTL-NM001178	150.353	2.43676	2.63574	0.0041977	0.0756599
SYBU_15_NM001099756_59254	SYBU	NM001099756	SYBU-NM001099756	1141.44	2.43662	5.35654	4.2415e-08	9.90031e-06
NSUN5_2_NM001168348_40241	NSUN5	NM001168348	NSUN5-NM001168348	245.455	2.43658	4.19232	1.38056e-05	0.00118721
WFDC8_2_NM181510_66914	WFDC8	NM181510	WFDC8-NM181510	194.341	2.43628	2.63144	0.00425117	0.0763688
COL16A1_3_NM001856_12824	COL16A1	NM001856	COL16A1-NM001856	276.327	2.43584	3.49047	0.000241088	0.0102223
HDDC3_1_NM198527_25764	HDDC3	NM198527	HDDC3-NM198527	170.716	2.4349	3.02813	0.00123036	0.0321229
PCSK6_1_NM001291309_43506	PCSK6	NM001291309	PCSK6-NM001291309	270.244	2.43466	3.51367	0.00022098	0.00957188
ASPH_5_NM001164756_4387	ASPH	NM001164756	ASPH-NM001164756	724.928	2.43396	5.18505	1.0798e-07	2.19261e-05
PLCL2_1_NM001144382_45278	PLCL2	NM001144382	PLCL2-NM001144382	505.003	2.43283	3.85797	5.71668e-05	0.00352009
PTPN7_2_NM002832_48360	PTPN7	NM002832	PTPN7-NM002832	409.258	2.43271	3.88881	5.03675e-05	0.00319957
MNX1_1_NM001165255_36111	MNX1	NM001165255	MNX1-NM001165255	223.588	2.43248	3.75303	8.7356e-05	0.00481747
GSTK1_2_NM001143680_25138	GSTK1	NM001143680	GSTK1-NM001143680	459.78	2.43237	4.70704	1.25668e-06	0.000169141
KRTAP27-1_2_NM001077711_31330	KRTAP27-1	NM001077711	KRTAP27-1-NM001077711	862.991	2.43234	4.62756	1.85001e-06	0.000232103
MEF2B_2_NM001145785_35120	MEF2B	NM001145785	MEF2B-NM001145785	357.917	2.43195	3.16866	0.00076571	0.023161
BLCAP_4_NM001167821_5898	BLCAP	NM001167821	BLCAP-NM001167821	581.736	2.43058	4.52068	3.08201e-06	0.000352091
TMCO2_2_NM001008740_61653	TMCO2	NM001008740	TMCO2-NM001008740	197.139	2.43038	3.49186	0.000239834	0.0101753
MPL_1_NM005373_36320	MPL	NM005373	MPL-NM005373	104.669	2.42993	3.07532	0.00105137	0.0288315
FRMD6_6_NM001267047_22181	FRMD6	NM001267047	FRMD6-NM001267047	615.006	2.42983	3.98947	3.31108e-05	0.00232863
ADPRM_3_NM020233_1411	ADPRM	NM020233	ADPRM-NM020233	496.425	2.42739	3.68907	0.000112538	0.00578953
REL_3_NM002908_50084	REL	NM002908	REL-NM002908	150.862	2.42694	3.19301	0.000703986	0.0219437
RBM12_1_NM152838_49691	RBM12	NM152838	RBM12-NM152838	730.474	2.4269	4.87293	5.49773e-07	8.48921e-05
NAA20_2_NM181527_37804	NAA20	NM181527	NAA20-NM181527	424.375	2.42684	3.7677	8.23802e-05	0.00460818
MOB1B_2_NM001244767_36124	MOB1B	NM001244767	MOB1B-NM001244767	430.201	2.42657	3.58227	0.00017031	0.00791903
CDIP1_2_NM001199054_10469	CDIP1	NM001199054	CDIP1-NM001199054	157.569	2.42642	3.40812	0.00032706	0.0126743
KCNJ13_1_NM001172417_29650	KCNJ13	NM001172417	KCNJ13-NM001172417	636.329	2.42579	4.09718	2.09106e-05	0.00165444
LHFPL1_3_NM178175_32135	LHFPL1	NM178175	LHFPL1-NM178175	393.039	2.42513	3.16452	0.000776707	0.0233205
IL22RA1_2_NM021258_28178	IL22RA1	NM021258	IL22RA1-NM021258	464.899	2.42435	3.83057	6.39223e-05	0.00379633
ADK_3_NM001202449_1352	ADK	NM001202449	ADK-NM001202449	1852.43	2.42399	4.8835	5.21106e-07	8.13596e-05
ZSCAN5B_3_NM001080456_70236	ZSCAN5B	NM001080456	ZSCAN5B-NM001080456	539.487	2.42395	3.28113	0.000516964	0.0177002
KRTAP12-2_2_NM181684_31219	KRTAP12-2	NM181684	KRTAP12-2-NM181684	401.627	2.42286	4.06019	2.45169e-05	0.00186823
FAM200A_2_NM145111_20195	FAM200A	NM145111	FAM200A-NM145111	269.998	2.42233	4.14234	1.71887e-05	0.00140751
CRLF1_2_NM004750_13684	CRLF1	NM004750	CRLF1-NM004750	403.977	2.42223	4.06625	2.38882e-05	0.00183225
PAX6_3_NM001258462_43062	PAX6	NM001258462	PAX6-NM001258462	335.657	2.42202	3.48982	0.000241669	0.0102407
SLC25A43_2_NM145305_55227	SLC25A43	NM145305	SLC25A43-NM145305	311.35	2.42146	3.02425	0.00124625	0.0324174
GATA3_2_NM002051_22938	GATA3	NM002051	GATA3-NM002051	1526.56	2.42052	5.78315	3.66562e-09	1.19231e-06
WNT9B_3_NM003396_67064	WNT9B	NM003396	WNT9B-NM003396	158.885	2.41875	2.83531	0.00228905	0.0496832
TAPBP_1_NM003190_59801	TAPBP	NM003190	TAPBP-NM003190	193.338	2.41825	3.68799	0.000113017	0.00580237
CLIC4_3_NM013943_12231	CLIC4	NM013943	CLIC4-NM013943	44.2445	2.41721	2.47834	0.00659971	0.102584
SRRD_2_NM001013694_58114	SRRD	NM001013694	SRRD-NM001013694	281.53	2.41658	3.32025	0.000449687	0.0159728
SF3A2_2_NM007165_53864	SF3A2	NM007165	SF3A2-NM007165	165.663	2.41649	2.49098	0.00636954	0.0998463
STAP2_1_NM017720_58494	STAP2	NM017720	STAP2-NM017720	510.977	2.4145	4.10501	2.02147e-05	0.00161575
WDR5_3_NM017588_66742	WDR5	NM017588	WDR5-NM017588	450.177	2.41383	3.95692	3.79605e-05	0.00260198
C11orf88_1_NM207430_6679	C11orf88	NM207430	C11orf88-NM207430	754.634	2.41255	3.73651	9.32973e-05	0.0050656
CFAP161_2_NM173528_11187	CFAP161	NM173528	CFAP161-NM173528	1251.8	2.41137	5.32403	5.07457e-08	1.15756e-05
ZMYM3_4_NM001171163_68279	ZMYM3	NM001171163	ZMYM3-NM001171163	2669.93	2.41072	6.28786	1.60931e-10	7.96246e-08
RCBTB1_3_NM018191_49926	RCBTB1	NM018191	RCBTB1-NM018191	335.125	2.41066	4.0269	2.82589e-05	0.00205956
C11orf44_1_NM001271983_6619	C11orf44	NM001271983	C11orf44-NM001271983	343.114	2.41053	3.84566	6.01133e-05	0.00364719
RPL15_11_NM001253384_51511	RPL15	NM001253384	RPL15-NM001253384	190.759	2.41007	3.31667	0.000455486	0.0161379
NCR2_2_NM004828_38308	NCR2	NM004828	NCR2-NM004828	688.936	2.41007	4.63777	1.76093e-06	0.000222516
PGLYRP4_1_NM020393_44316	PGLYRP4	NM020393	PGLYRP4-NM020393	102.764	2.40972	3.44856	0.000281796	0.0113458
CD276_3_NM025240_9977	CD276	NM025240	CD276-NM025240	837.941	2.40954	5.22188	8.85566e-08	1.85173e-05
UBE2S_1_NM014501_65116	UBE2S	NM014501	UBE2S-NM014501	235.746	2.40887	3.44102	0.000289766	0.0115672
SERPIND1_3_NM000185_53695	SERPIND1	NM000185	SERPIND1-NM000185	179.231	2.40841	3.30115	0.000481448	0.0168026
IDNK_2_NM001256915_27543	IDNK	NM001256915	IDNK-NM001256915	930.151	2.40825	4.60169	2.09538e-06	0.0002573
ZNF138_1_NM001160183_68373	ZNF138	NM001160183	ZNF138-NM001160183	317.683	2.40785	3.79418	7.40659e-05	0.00426535
IFI6_2_NM002038_27606	IFI6	NM002038	IFI6-NM002038	194.69	2.40743	4.08301	2.22282e-05	0.00173138
NLRP12_1_NM144687_39320	NLRP12	NM144687	NLRP12-NM144687	806.725	2.40724	4.57315	2.4022e-06	0.00028801
MSH2_2_NM000251_36850	MSH2	NM000251	MSH2-NM000251	259.142	2.40705	3.109	0.000938618	0.026583
OR6Q1_3_NM001005186_41992	OR6Q1	NM001005186	OR6Q1-NM001005186	925.403	2.40615	4.62656	1.85891e-06	0.000232805
FDFT1_18_NM004462_21177	FDFT1	NM004462	FDFT1-NM004462	140.138	2.40591	3.24887	0.000579329	0.0191721
CLDN14_4_NM001146078_12015	CLDN14	NM001146078	CLDN14-NM001146078	859.123	2.4057	4.77593	8.94414e-07	0.000128244
ZKSCAN3_1_NM024493_68213	ZKSCAN3	NM024493	ZKSCAN3-NM024493	423.348	2.40494	3.48077	0.000249985	0.0104731
PHF13_2_NM153812_44442	PHF13	NM153812	PHF13-NM153812	926.746	2.40484	3.8329	6.33205e-05	0.00377554
DPH5_1_NM015958_16925	DPH5	NM015958	DPH5-NM015958	160.686	2.40421	3.34599	0.000409944	0.0149465
CD276_2_NM025240_9976	CD276	NM025240	CD276-NM025240	111.909	2.40357	2.64929	0.00403308	0.073599
FZR1_5_NM016263_22486	FZR1	NM016263	FZR1-NM016263	26.2807	2.40356	2.15351	0.0156395	0.179983
HNRNPF_17_NM004966_26658	HNRNPF	NM004966	HNRNPF-NM004966	119.332	2.40314	2.97257	0.00147661	0.036414
GPM6A_8_NM201591_24353	GPM6A	NM201591	GPM6A-NM201591	706.902	2.40297	4.67867	1.44368e-06	0.000191377
FOLR1_6_NM016725_21871	FOLR1	NM016725	FOLR1-NM016725	116.142	2.40292	2.63318	0.00422952	0.0760383
ZFAT_6_NM001289394_68006	ZFAT	NM001289394	ZFAT-NM001289394	1573.56	2.40223	4.21285	1.26084e-05	0.00111007
ARAP2_2_NM015230_3402	ARAP2	NM015230	ARAP2-NM015230	218.795	2.40144	3.02215	0.00125492	0.0325463
MVB12B_1_NM033446_37335	MVB12B	NM033446	MVB12B-NM033446	286.161	2.40127	3.47303	0.000257311	0.0106942
NINL_1_NM025176_39109	NINL	NM025176	NINL-NM025176	151.32	2.40037	2.10027	0.0178527	0.195191
TMEM140_3_NM018295_61833	TMEM140	NM018295	TMEM140-NM018295	517.937	2.40024	4.71602	1.20254e-06	0.000163105
TLR6_1_NM006068_61505	TLR6	NM006068	TLR6-NM006068	838.622	2.40012	4.27639	9.49722e-06	0.000893247
MCRIP2_1_NM138418_34879	MCRIP2	NM138418	MCRIP2-NM138418	178.675	2.3995	3.934	4.17726e-05	0.00280427
TNFAIP8_4_NM001286813_62716	TNFAIP8	NM001286813	TNFAIP8-NM001286813	425.231	2.39932	3.95155	3.88226e-05	0.00264302
SKP1_3_NM006930_54642	SKP1	NM006930	SKP1-NM006930	172.366	2.39795	3.09796	0.000974293	0.0272757
MED24_3_NM001079518_35070	MED24	NM001079518	MED24-NM001079518	406.624	2.39672	3.93446	4.16913e-05	0.00280301
SMG7_1_NM201569_56518	SMG7	NM201569	SMG7-NM201569	315.349	2.39568	3.38272	0.00035886	0.0134612
MOGAT3_2_NM001287147_36181	MOGAT3	NM001287147	MOGAT3-NM001287147	106.927	2.39529	2.43074	0.00753402	0.112407
SLC37A3_1_NM207113_55595	SLC37A3	NM207113	SLC37A3-NM207113	884.002	2.39453	4.35342	6.70156e-06	0.000670443
DDAH1_4_NM012137_15359	DDAH1	NM012137	DDAH1-NM012137	352.737	2.39314	3.71595	0.000101223	0.00535116
KRIT1_3_NM194454_30994	KRIT1	NM194454	KRIT1-NM194454	1009.67	2.39299	4.87421	5.46218e-07	8.47156e-05
USP20_1_NM001110303_65806	USP20	NM001110303	USP20-NM001110303	1608.84	2.39208	2.03231	0.0210612	0.215765
POLB_1_NM002690_45967	POLB	NM002690	POLB-NM002690	412.49	2.39131	4.43788	4.54255e-06	0.000490101
PAICS_4_NM006452_42705	PAICS	NM006452	PAICS-NM006452	281.972	2.39111	3.71133	0.000103086	0.00541303
C2orf42_3_NM017880_7538	C2orf42	NM017880	C2orf42-NM017880	194.306	2.38965	3.31724	0.000454565	0.0161216
FXR2_2_NM004860_22383	FXR2	NM004860	FXR2-NM004860	55.0765	2.38958	2.84895	0.00219318	0.0482676
SAMD4A_6_NM001161577_52508	SAMD4A	NM001161577	SAMD4A-NM001161577	289.518	2.3895	3.63757	0.000137612	0.00673283
ATG2B_1_NM018036_4550	ATG2B	NM018036	ATG2B-NM018036	203.941	2.38873	3.58836	0.00016638	0.00778781
BRINP3_2_NM199051_6257	BRINP3	NM199051	BRINP3-NM199051	356.998	2.38795	3.90747	4.66335e-05	0.00303368
KLHL3_2_NM001257194_30707	KLHL3	NM001257194	KLHL3-NM001257194	641.636	2.38621	4.8846	5.18199e-07	8.11539e-05
COG3_3_NM031431_12784	COG3	NM031431	COG3-NM031431	1009.94	2.38619	4.56646	2.48017e-06	0.000296347
MTMR4_3_NM004687_37141	MTMR4	NM004687	MTMR4-NM004687	750.581	2.38614	4.85882	5.90431e-07	9.03758e-05
CDKL1_1_NM001282236_10597	CDKL1	NM001282236	CDKL1-NM001282236	183.496	2.38612	3.59879	0.000159849	0.00756276
CCDC33_2_NM001287181_9375	CCDC33	NM001287181	CCDC33-NM001287181	372.542	2.38532	3.59612	0.000161498	0.00761002
ARID4A_1_NM002892_3799	ARID4A	NM002892	ARID4A-NM002892	68.4795	2.38473	2.86009	0.0021176	0.0471564
LYPLA2_2_NM007260_33703	LYPLA2	NM007260	LYPLA2-NM007260	565.754	2.38391	3.22548	0.000628798	0.0203586
DCN_9_NM133505_15266	DCN	NM133505	DCN-NM133505	1027.22	2.38243	4.0713	2.33761e-05	0.00180083
ACSS1_3_NM001252676_745	ACSS1	NM001252676	ACSS1-NM001252676	378.184	2.38235	4.60615	2.05098e-06	0.000253693
WFIKKN1_1_NM053284_66919	WFIKKN1	NM053284	WFIKKN1-NM053284	372.706	2.38161	3.41613	0.000317584	0.0123569
INPP5D_2_NM001017915_28465	INPP5D	NM001017915	INPP5D-NM001017915	91.4237	2.38122	2.89165	0.00191614	0.044038
DEFB107B_2_NM001040705_15638	DEFB107B	NM001040705	DEFB107B-NM001040705	1294.94	2.38119	6.26395	1.87677e-10	9.03137e-08
C5orf38_1_NM178569_7775	C5orf38	NM178569	C5orf38-NM178569	38.6573	2.38026	2.34457	0.00952463	0.130682
RPP21_3_NM001199120_51671	RPP21	NM001199120	RPP21-NM001199120	191.833	2.37984	2.70848	0.00337966	0.0648886
SEM1_5_NM006304_53319	SEM1	NM006304	SEM1-NM006304	593.024	2.3786	4.44076	4.48209e-06	0.000485212
VAX2_3_NM012476_66106	VAX2	NM012476	VAX2-NM012476	1035.92	2.37788	3.8447	6.03491e-05	0.00365833
CHIA_1_NM021797_11494	CHIA	NM021797	CHIA-NM021797	784.183	2.37672	5.52419	1.65506e-08	4.42135e-06
FAM214A_1_NM001286495_20261	FAM214A	NM001286495	FAM214A-NM001286495	431.411	2.37577	3.67625	0.000118344	0.00599899
TMEM132B_3_NM001286219_61799	TMEM132B	NM001286219	TMEM132B-NM001286219	287.667	2.37475	3.57364	0.000176029	0.0081258
GGACT_2_NM001195087_23345	GGACT	NM001195087	GGACT-NM001195087	1156.65	2.37473	5.04946	2.21534e-07	4.09594e-05
RDH13_1_NM001145971_50001	RDH13	NM001145971	RDH13-NM001145971	191.388	2.37463	3.49284	0.000238956	0.0101594
INTS3_2_NM023015_28548	INTS3	NM023015	INTS3-NM023015	263.883	2.37462	3.84424	6.04627e-05	0.00366206
ZNF268_2_NM001165882_68638	ZNF268	NM001165882	ZNF268-NM001165882	600.583	2.3742	4.89703	4.86483e-07	7.72543e-05
PRMT3_1_NM001145167_47335	PRMT3	NM001145167	PRMT3-NM001145167	257.476	2.37419	3.01183	0.00129839	0.0333781
CHAD_3_NM001267_11382	CHAD	NM001267	CHAD-NM001267	404.709	2.37415	4.19762	1.3487e-05	0.0011684
LBH_1_NM030915_31709	LBH	NM030915	LBH-NM030915	718.353	2.37399	5.41407	3.08033e-08	7.56705e-06
CLIC1_6_NM001287594_12221	CLIC1	NM001287594	CLIC1-NM001287594	72.2981	2.37281	3.0794	0.00103709	0.0286129
ZFAT_1_NM001167583_68001	ZFAT	NM001167583	ZFAT-NM001167583	354.648	2.37217	2.91265	0.00179188	0.0420488
COX4I1_3_NM001861_13229	COX4I1	NM001861	COX4I1-NM001861	226.898	2.37216	3.53012	0.000207689	0.0091657
ORMDL2_3_NM014182_42175	ORMDL2	NM014182	ORMDL2-NM014182	801.903	2.37182	5.30594	5.60479e-08	1.25809e-05
CACNG7_3_NM031896_8361	CACNG7	NM031896	CACNG7-NM031896	300.251	2.3715	3.83255	6.34112e-05	0.00377554
IL37_3_NM014439_28263	IL37	NM014439	IL37-NM014439	1422.24	2.37133	4.45294	4.23522e-06	0.000460616
UTP15_2_NM001284431_65971	UTP15	NM001284431	UTP15-NM001284431	779.4	2.37088	4.57523	2.37846e-06	0.000286631
PGF_3_NM002632_44291	PGF	NM002632	PGF-NM002632	885.465	2.37042	5.1563	1.25937e-07	2.50653e-05
ZNF429_3_NM001001415_68980	ZNF429	NM001001415	ZNF429-NM001001415	490.614	2.36985	3.932	4.21209e-05	0.00282109
SFTPA1_2_NM005411_53942	SFTPA1	NM005411	SFTPA1-NM005411	264.022	2.36969	2.80048	0.0025513	0.0533798
SORBS2_14_NM001145674_57108	SORBS2	NM001145674	SORBS2-NM001145674	524.42	2.36897	4.50607	3.30196e-06	0.000371778
FREM3_2_NM001168235_22135	FREM3	NM001168235	FREM3-NM001168235	835.802	2.36859	4.28313	9.21421e-06	0.000872469
ZNF577_1_NM001135590_69342	ZNF577	NM001135590	ZNF577-NM001135590	1720.75	2.3677	5.82099	2.92493e-09	9.87979e-07
ALOX15_1_NM001140_2216	ALOX15	NM001140	ALOX15-NM001140	809.513	2.36643	3.15072	0.000814331	0.0241917
TAF1B_1_NM005680_59660	TAF1B	NM005680	TAF1B-NM005680	742.818	2.36619	4.03061	2.78163e-05	0.0020407
FKBP11_1_NM001143781_21589	FKBP11	NM001143781	FKBP11-NM001143781	379.858	2.3657	4.15542	1.62343e-05	0.00134503
KRTAP4-11_3_NM033059_31349	KRTAP4-11	NM033059	KRTAP4-11-NM033059	355.191	2.36541	4.04378	2.62977e-05	0.00196139
MYL1_2_NM079420_37524	MYL1	NM079420	MYL1-NM079420	84.1585	2.36525	2.88703	0.00194447	0.0444709
IFRD1_4_NM001197080_27724	IFRD1	NM001197080	IFRD1-NM001197080	315.521	2.36502	3.65307	0.000129562	0.00643957
RPEL1_2_NM001143909_51446	RPEL1	NM001143909	RPEL1-NM001143909	456.475	2.36494	3.67362	0.000119571	0.0060481
GDF9_1_NM001288824_23183	GDF9	NM001288824	GDF9-NM001288824	1465.89	2.36493	5.15405	1.27463e-07	2.52974e-05
ISM2_1_NM199296_28865	ISM2	NM199296	ISM2-NM199296	466.251	2.36389	3.25848	0.000560047	0.018743
THOC7_3_NM001285404_61141	THOC7	NM001285404	THOC7-NM001285404	817.725	2.36368	4.26753	9.88266e-06	0.000922092
COPS7A_4_NM001164095_13086	COPS7A	NM001164095	COPS7A-NM001164095	160.8	2.36325	3.39356	0.00034495	0.013072
HS6ST3_2_NM153456_27049	HS6ST3	NM153456	HS6ST3-NM153456	394.313	2.36307	3.74507	9.01729e-05	0.00493409
KCNQ2_2_NM004518_29807	KCNQ2	NM004518	KCNQ2-NM004518	174.127	2.36293	3.2342	0.000609921	0.0199218
DPY19L2_2_NM173812_17011	DPY19L2	NM173812	DPY19L2-NM173812	279.75	2.36273	3.20189	0.000682645	0.0215266
PRKAR1B_1_NM001164759_47191	PRKAR1B	NM001164759	PRKAR1B-NM001164759	848.25	2.36265	4.31974	7.81073e-06	0.000756919
DNAJA4_9_NM018602_16535	DNAJA4	NM018602	DNAJA4-NM018602	246.884	2.36202	3.59328	0.00016327	0.00766844
LTBP4_9_NM003573_33521	LTBP4	NM003573	LTBP4-NM003573	491.946	2.36071	3.39973	0.000337258	0.0128708
FBP2_1_NM003837_20782	FBP2	NM003837	FBP2-NM003837	326.788	2.36056	4.14965	1.66493e-05	0.00136812
OR6C6_2_NM001005493_41946	OR6C6	NM001005493	OR6C6-NM001005493	682.154	2.36042	4.5279	2.9787e-06	0.000343641
EIF4G2_3_NM001172705_18215	EIF4G2	NM001172705	EIF4G2-NM001172705	347.488	2.36004	3.9188	4.44952e-05	0.00293546
CMA1_3_NM001836_12415	CMA1	NM001836	CMA1-NM001836	171.426	2.35994	3.36452	0.00038339	0.0141621
NKAP_3_NM024528_39178	NKAP	NM024528	NKAP-NM024528	298.981	2.35926	3.17408	0.000751549	0.0229276
CMC2_1_NM020188_12425	CMC2	NM020188	CMC2-NM020188	278.652	2.35897	3.06246	0.00109763	0.0297636
MFSD13A_1_NM024789_35452	MFSD13A	NM024789	MFSD13A-NM024789	1085.77	2.35896	3.19981	0.000687594	0.0216209
TTC37_1_NM014639_64470	TTC37	NM014639	TTC37-NM014639	649.025	2.35886	4.59237	2.19124e-06	0.000266617
SYNGAP1_2_NM006772_59361	SYNGAP1	NM006772	SYNGAP1-NM006772	716.61	2.35863	4.67387	1.47786e-06	0.000194806
NFAT5_3_NM001113178_38850	NFAT5	NM001113178	NFAT5-NM001113178	755.47	2.35839	4.85341	6.06782e-07	9.24118e-05
ADAMTS10_5_NM030957_1002	ADAMTS10	NM030957	ADAMTS10-NM030957	217.699	2.35798	3.64156	0.000135494	0.006657
CDK9_3_NM001261_10593	CDK9	NM001261	CDK9-NM001261	154.061	2.3571	3.195	0.000699159	0.0218512
CDX2_1_NM001265_10716	CDX2	NM001265	CDX2-NM001265	626.449	2.35678	3.48011	0.000250602	0.0104802
SLC38A9_5_NM173514_55644	SLC38A9	NM173514	SLC38A9-NM173514	264.667	2.35637	2.94925	0.00159271	0.0386131
TEPSIN_1_NM144679_60621	TEPSIN	NM144679	TEPSIN-NM144679	315.793	2.35615	3.17046	0.000760991	0.0231004
MRGPRX2_1_NM054030_36461	MRGPRX2	NM054030	MRGPRX2-NM054030	434.461	2.3556	4.17445	1.4935e-05	0.00126119
FBP2_3_NM003837_20784	FBP2	NM003837	FBP2-NM003837	347.357	2.35453	4.18759	1.40966e-05	0.00120606
PPP2R2D_3_NM001291310_46736	PPP2R2D	NM001291310	PPP2R2D-NM001291310	1950.09	2.35421	4.36419	6.37987e-06	0.000643095
STMND1_1_NM001190766_58750	STMND1	NM001190766	STMND1-NM001190766	778.696	2.35371	4.86446	5.73857e-07	8.82233e-05
PCNA_4_NM182649_43440	PCNA	NM182649	PCNA-NM182649	268.911	2.3529	3.73324	9.45151e-05	0.00509627
HSPA4_1_NM002154_27192	HSPA4	NM002154	HSPA4-NM002154	578.981	2.35287	3.77609	7.96544e-05	0.00449868
CEND1_2_NM016564_10883	CEND1	NM016564	CEND1-NM016564	211.124	2.351	2.94809	0.00159871	0.038705
DCDC5_2_NM020869_15217	DCDC5	NM020869	DCDC5-NM020869	237.876	2.35019	3.33963	0.000419452	0.015199
INPP5F_5_NM001243195_28474	INPP5F	NM001243195	INPP5F-NM001243195	490.438	2.34991	3.11112	0.000931904	0.0264561
ATP2C2_3_NM001286527_4743	ATP2C2	NM001286527	ATP2C2-NM001286527	123.584	2.34932	2.41107	0.00795286	0.11631
MMP16_3_NM005941_36029	MMP16	NM005941	MMP16-NM005941	105.733	2.34885	2.87199	0.00203947	0.0459997
PDYN_2_NM001190892_43954	PDYN	NM001190892	PDYN-NM001190892	787.408	2.34743	4.60705	2.04207e-06	0.000253037
GUCD1_4_NM031444_25328	GUCD1	NM031444	GUCD1-NM031444	363.792	2.34743	3.48365	0.000247314	0.0104092
ACTN2_3_NM001103_808	ACTN2	NM001103	ACTN2-NM001103	159.015	2.34651	3.40486	0.00033099	0.0127563
OSTM1_3_NM014028_42295	OSTM1	NM014028	OSTM1-NM014028	121.301	2.34555	3.4955	0.000236587	0.0100985
KCNAB2_7_NM001199862_29494	KCNAB2	NM001199862	KCNAB2-NM001199862	276.751	2.34424	3.56108	0.000184668	0.00835979
SIK3_3_NM025164_54480	SIK3	NM025164	SIK3-NM025164	271.643	2.34415	3.24435	0.000588592	0.0193874
MEDAG_3_NM032849_35112	MEDAG	NM032849	MEDAG-NM032849	333.045	2.34411	3.45738	0.000272731	0.0111469
CDRT1_3_NM001282540_10685	CDRT1	NM001282540	CDRT1-NM001282540	619.499	2.34289	4.64007	1.74142e-06	0.000221245
NRP2_2_NM201279_40133	NRP2	NM201279	NRP2-NM201279	366.586	2.34078	2.64821	0.00404597	0.0737767
LEPR_4_NM002303_31999	LEPR	NM002303	LEPR-NM002303	116.654	2.34046	3.02688	0.00123547	0.0322204
EPRS_2_NM004446_18903	EPRS	NM004446	EPRS-NM004446	320.536	2.34006	3.88102	5.2009e-05	0.00328306
ZNF248_1_NM001267597_68589	ZNF248	NM001267597	ZNF248-NM001267597	120.81	2.33985	3.40745	0.000327865	0.0126899
NAV2_4_NM001111019_38053	NAV2	NM001111019	NAV2-NM001111019	434.934	2.33919	3.95402	3.84249e-05	0.00262357
SLC16A3_9_NM001206951_54846	SLC16A3	NM001206951	SLC16A3-NM001206951	361.258	2.33887	3.98313	3.40066e-05	0.00237735
CHKA_1_NM001277_11512	CHKA	NM001277	CHKA-NM001277	226.071	2.3382	2.56496	0.00515942	0.0867617
FOXK1_2_NM001037165_21991	FOXK1	NM001037165	FOXK1-NM001037165	356.326	2.33718	3.48782	0.000243488	0.010293
SMIM7_1_NM024104_56611	SMIM7	NM024104	SMIM7-NM024104	777.322	2.337	4.52922	2.96006e-06	0.000342052
PADI6_1_NM207421_42654	PADI6	NM207421	PADI6-NM207421	384.744	2.33686	4.34509	6.96092e-06	0.000690763
BAAT_1_NM001127610_5243	BAAT	NM001127610	BAAT-NM001127610	248.718	2.3358	3.19234	0.000705617	0.0219846
MED31_1_NM016060_35089	MED31	NM016060	MED31-NM016060	351.166	2.33572	2.91243	0.00179313	0.042064
PPIAL4A_1_NM001143883_46420	PPIAL4A	NM001143883	PPIAL4A-NM001143883	318.942	2.33533	2.90462	0.00183849	0.0426862
CLIC5_2_NM001114086_12233	CLIC5	NM001114086	CLIC5-NM001114086	1081.25	2.33518	4.8848	5.17675e-07	8.11539e-05
CYP27A1_2_NM000784_14742	CYP27A1	NM000784	CYP27A1-NM000784	298.523	2.33486	3.54404	0.000197025	0.00882257
RASGRP3_4_NM015376_49519	RASGRP3	NM015376	RASGRP3-NM015376	782.149	2.33484	4.04663	2.598e-05	0.00194388
RPL11_2_NM001199802_51482	RPL11	NM001199802	RPL11-NM001199802	95.9135	2.33325	3.5742	0.000175647	0.00811884
SCTR_3_NM002980_52994	SCTR	NM002980	SCTR-NM002980	442.92	2.33311	3.61022	0.000152971	0.0073269
IL17F_3_NM052872_28055	IL17F	NM052872	IL17F-NM052872	1297.6	2.33286	5.50437	1.85243e-08	4.83821e-06
CCDC134_1_NM024821_9189	CCDC134	NM024821	CCDC134-NM024821	301.008	2.33264	3.31599	0.00045659	0.0161526
PGAM4_3_NM001029891_44247	PGAM4	NM001029891	PGAM4-NM001029891	360.897	2.33248	4.34795	6.87077e-06	0.000682795
OR1I1_2_NM001004713_41244	OR1I1	NM001004713	OR1I1-NM001004713	490.671	2.33203	4.5226	3.05423e-06	0.000350056
NOC3L_3_NM022451_39522	NOC3L	NM022451	NOC3L-NM022451	603.063	2.33189	3.60137	0.000158272	0.00750837
HIST1H2AG_2_NM021064_26195	HIST1H2AG	NM021064	HIST1H2AG-NM021064	533.907	2.33164	4.01441	2.97975e-05	0.00214072
ZNF345_2_NM001242474_68817	ZNF345	NM001242474	ZNF345-NM001242474	4498.39	2.33145	4.41112	5.14193e-06	0.000539197
MAGEA3_3_NM005362_33921	MAGEA3	NM005362	MAGEA3-NM005362	898.13	2.33047	4.94075	3.89107e-07	6.47817e-05
MAN2A1_2_NM002372_34113	MAN2A1	NM002372	MAN2A1-NM002372	284.161	2.32974	4.24778	1.07952e-05	0.000986276
SLC27A1_1_NM198580_55305	SLC27A1	NM198580	SLC27A1-NM198580	468.167	2.32934	3.89508	4.90828e-05	0.00314068
NEU4_1_NM001167599_38788	NEU4	NM001167599	NEU4-NM001167599	492.826	2.32882	2.22223	0.0131339	0.16104
RNF44_2_NM014901_51278	RNF44	NM014901	RNF44-NM014901	477.267	2.32881	3.89938	4.82204e-05	0.00310995
FAM208A_5_NM015224_20216	FAM208A	NM015224	FAM208A-NM015224	206.204	2.32879	3.78974	7.54037e-05	0.00432466
NRP1_3_NM001244973_40131	NRP1	NM001244973	NRP1-NM001244973	171.803	2.32866	3.72309	9.83985e-05	0.00523337
BCAR1_1_NM001170715_5472	BCAR1	NM001170715	BCAR1-NM001170715	291.492	2.32816	3.19156	0.000707532	0.022012
HK1_3_NM000188_26363	HK1	NM000188	HK1-NM000188	513.39	2.32781	3.81801	6.72661e-05	0.00396475
NME1-NME2_1_NM001018136_39416	NME1-NME2	NM001018136	NME1-NME2-NM001018136	2594.05	2.3278	4.365	6.35611e-06	0.000643095
GTF3C6_3_NM138408_25273	GTF3C6	NM138408	GTF3C6-NM138408	367.276	2.32741	4.13422	1.78078e-05	0.00144976
PDE1A_10_NM005019_43623	PDE1A	NM005019	PDE1A-NM005019	214.38	2.32637	2.93654	0.00165946	0.0397868
CD164_3_NM001142401_9899	CD164	NM001142401	CD164-NM001142401	224.892	2.32525	3.47916	0.000251491	0.0105112
RETNLB_2_NM032579_50164	RETNLB	NM032579	RETNLB-NM032579	1088.5	2.32436	4.31253	8.06968e-06	0.000777722
FCGR3B_8_NM001271037_21089	FCGR3B	NM001271037	FCGR3B-NM001271037	91.7741	2.32411	2.20983	0.0135585	0.164438
CHD8_4_NM020920_11458	CHD8	NM020920	CHD8-NM020920	73.1511	2.32381	2.54671	0.00543722	0.0898843
MAP3K14_2_NM003954_34236	MAP3K14	NM003954	MAP3K14-NM003954	678.329	2.32304	3.7305	9.55501e-05	0.00512846
HMGCL_1_NM000191_26519	HMGCL	NM000191	HMGCL-NM000191	321.028	2.32213	3.21229	0.000658413	0.0209814
FBXO9_5_NM033480_21001	FBXO9	NM033480	FBXO9-NM033480	123.635	2.32088	2.94615	0.00160878	0.0388629
ESF1_2_NM001276380_19160	ESF1	NM001276380	ESF1-NM001276380	1076.13	2.32045	4.92191	4.28512e-07	6.97129e-05
LGALS2_1_NM006498_32056	LGALS2	NM006498	LGALS2-NM006498	72.9118	2.32	2.60329	0.00461663	0.0804453
HSP90AA1_5_NM005348_27157	HSP90AA1	NM005348	HSP90AA1-NM005348	153.068	2.31961	2.58722	0.00483771	0.083021
DGCR6L_3_NM033257_15868	DGCR6L	NM033257	DGCR6L-NM033257	587.314	2.31932	4.71403	1.21433e-06	0.000164386
SLC35F3_3_NM173508_55550	SLC35F3	NM173508	SLC35F3-NM173508	307.577	2.31927	3.35995	0.000389777	0.0143389
ACSS3_1_NM024560_755	ACSS3	NM024560	ACSS3-NM024560	212.647	2.31827	3.22456	0.000630834	0.0203963
ZBTB47_3_NM145166_67703	ZBTB47	NM145166	ZBTB47-NM145166	348.613	2.31709	3.87743	5.2783e-05	0.00331702
EPHB6_1_NM001280794_18839	EPHB6	NM001280794	EPHB6-NM001280794	165.922	2.31641	3.14999	0.000816369	0.0242118
WDR11_3_NM018117_66645	WDR11	NM018117	WDR11-NM018117	731.197	2.31612	4.32516	7.62106e-06	0.000742636
PPP1R32_1_NM001170753_46635	PPP1R32	NM001170753	PPP1R32-NM001170753	165.815	2.31607	3.25031	0.000576392	0.019129
C7orf25_3_NM024054_7897	C7orf25	NM024054	C7orf25-NM024054	233.227	2.3156	2.99209	0.00138539	0.034701
GPR180_1_NM180989_24511	GPR180	NM180989	GPR180-NM180989	1014.27	2.31419	4.34306	7.02553e-06	0.000696191
PLAA_1_NM001031689_45172	PLAA	NM001031689	PLAA-NM001031689	797.557	2.31232	3.08884	0.0010047	0.0278896
EP400_1_NM015409_18719	EP400	NM015409	EP400-NM015409	158.331	2.31221	2.60528	0.00458995	0.0801791
DDI2_1_NM032341_15389	DDI2	NM032341	DDI2-NM032341	1317.64	2.31197	4.10312	2.0381e-05	0.0016235
NPHP4_2_NM001291593_39778	NPHP4	NM001291593	NPHP4-NM001291593	473.174	2.31153	4.53829	2.83567e-06	0.00032876
SOX13_2_NM005686_57177	SOX13	NM005686	SOX13-NM005686	23.5114	2.31124	2.31739	0.0102411	0.137214
DCTN3_1_NM001281425_15306	DCTN3	NM001281425	DCTN3-NM001281425	1201.36	2.31111	3.9259	4.32031e-05	0.00287712
FMR1NB_2_NM152578_21783	FMR1NB	NM152578	FMR1NB-NM152578	440.27	2.3109	3.14933	0.000818231	0.0242118
NCF4_3_NM000631_38222	NCF4	NM000631	NCF4-NM000631	304.485	2.31048	3.33195	0.000431197	0.0154869
RRN3_2_NM018427_51930	RRN3	NM018427	RRN3-NM018427	748.906	2.31028	3.85114	5.87848e-05	0.00358516
ERAP1_3_NM001040458_18946	ERAP1	NM001040458	ERAP1-NM001040458	586.783	2.30959	4.51614	3.1488e-06	0.000358555
CACUL1_2_NM153810_8369	CACUL1	NM153810	CACUL1-NM153810	254.686	2.30864	3.07256	0.00106115	0.029032
FAM172A_2_NM032042_20052	FAM172A	NM032042	FAM172A-NM032042	164.212	2.30843	2.77113	0.0027931	0.0567368
RFX7_2_NM022841_50310	RFX7	NM022841	RFX7-NM022841	302.885	2.30823	3.13213	0.000867721	0.0251607
SLC22A9_2_NM080866_55056	SLC22A9	NM080866	SLC22A9-NM080866	500.983	2.3082	4.45303	4.23326e-06	0.000460616
DDR1_4_NM001202523_15416	DDR1	NM001202523	DDR1-NM001202523	150.511	2.30792	3.27971	0.000519568	0.0177528
C7orf57_1_NM001100159_7928	C7orf57	NM001100159	C7orf57-NM001100159	247.702	2.30652	3.51935	0.000216301	0.00943321
FHL2_6_NM001450_21513	FHL2	NM001450	FHL2-NM001450	249.882	2.30646	3.91879	4.44969e-05	0.00293546
GRK6_3_NM002082_24956	GRK6	NM002082	GRK6-NM002082	77.0764	2.30633	2.41739	0.00781603	0.115075
SHC4_1_NM203349_54287	SHC4	NM203349	SHC4-NM203349	500.518	2.30603	4.14987	1.66331e-05	0.00136812
BBS2_3_NM031885_5434	BBS2	NM031885	BBS2-NM031885	479.896	2.30594	4.6205	1.91411e-06	0.000238866
ASCL2_1_NM005170_4278	ASCL2	NM005170	ASCL2-NM005170	206.643	2.30553	2.90612	0.00182969	0.0425381
TPPP_3_NM007030_63302	TPPP	NM007030	TPPP-NM007030	157.295	2.30504	2.40161	0.00816146	0.118441
PNMA5_6_NM001184924_45824	PNMA5	NM001184924	PNMA5-NM001184924	252.76	2.30492	3.21891	0.000643396	0.0206504
RAET1L_2_NM130900_49193	RAET1L	NM130900	RAET1L-NM130900	428.018	2.30492	4.49732	3.44081e-06	0.000385557
RCBTB2_1_NM001268_49927	RCBTB2	NM001268	RCBTB2-NM001268	369.502	2.30412	3.45031	0.000279974	0.0113112
PCDH11X_5_NM032969_43175	PCDH11X	NM032969	PCDH11X-NM032969	580.39	2.30394	3.33493	0.000426603	0.0153941
TMEM215_3_NM212558_62100	TMEM215	NM212558	TMEM215-NM212558	499.438	2.30389	3.64817	0.00013206	0.00653397
RFLNA_2_NM001204299_50229	RFLNA	NM001204299	RFLNA-NM001204299	14.1615	2.30376	2.22354	0.0130898	0.160808
CMTM3_6_NM181553_12469	CMTM3	NM181553	CMTM3-NM181553	223.454	2.30374	3.61757	0.000148688	0.00719459
KRTAP2-2_3_NM033032_31304	KRTAP2-2	NM033032	KRTAP2-2-NM033032	603.994	2.30371	3.84973	5.9125e-05	0.00360278
CLPTM1_1_NM001282175_12336	CLPTM1	NM001282175	CLPTM1-NM001282175	154.677	2.30335	2.83609	0.00228348	0.0495929
RALY_2_NM007367_49262	RALY	NM007367	RALY-NM007367	199.714	2.30292	2.99111	0.00138984	0.0347501
MBP_1_NM001025101_34722	MBP	NM001025101	MBP-NM001025101	159.187	2.30268	3.44019	0.00029065	0.011596
YPEL1_2_NM013313_67418	YPEL1	NM013313	YPEL1-NM013313	38.3336	2.30175	2.55135	0.00536534	0.0890523
TWNK_2_NM001163814_64756	TWNK	NM001163814	TWNK-NM001163814	319.734	2.30172	4.07494	2.3013e-05	0.00178325
NIPAL4_2_NM001172292_39134	NIPAL4	NM001172292	NIPAL4-NM001172292	619.54	2.30064	4.26873	9.82932e-06	0.000919559
PRPF31_3_NM015629_47452	PRPF31	NM015629	PRPF31-NM015629	305.614	2.29981	3.78443	7.70307e-05	0.0044036
UTS2_5_NM021995_65998	UTS2	NM021995	UTS2-NM021995	406.023	2.29877	3.65299	0.000129602	0.00643957
ACTR8_3_NM022899_853	ACTR8	NM022899	ACTR8-NM022899	348.681	2.29877	3.49331	0.000238534	0.0101519
LYZL4_2_NM144634_33762	LYZL4	NM144634	LYZL4-NM144634	545.354	2.29847	4.20647	1.29696e-05	0.00112914
PXMP2_1_NM018663_48580	PXMP2	NM018663	PXMP2-NM018663	125.139	2.29817	2.49462	0.00630469	0.0993395
PAK1IP1_1_NM017906_42726	PAK1IP1	NM017906	PAK1IP1-NM017906	420.83	2.29784	3.38768	0.000352429	0.013298
NME1_2_NM000269_39414	NME1	NM000269	NME1-NM000269	402.589	2.29761	3.40073	0.000336025	0.0128516
BACH2_1_NM001170794_5267	BACH2	NM001170794	BACH2-NM001170794	52.6652	2.29734	3.07189	0.00106354	0.0290862
MRAS_5_NM001252090_36417	MRAS	NM001252090	MRAS-NM001252090	809.679	2.29719	3.40718	0.000328185	0.0126899
PLG_3_NM000301_45505	PLG	NM000301	PLG-NM000301	460.308	2.29646	3.25008	0.00057686	0.0191355
SPTSSA_1_NM138288_57953	SPTSSA	NM138288	SPTSSA-NM138288	70.631	2.29631	3.14813	0.000821593	0.0242434
FAM57A_3_NM024792_20450	FAM57A	NM024792	FAM57A-NM024792	317.544	2.29629	4.33358	7.33523e-06	0.00071877
XYLB_1_NM005108_67312	XYLB	NM005108	XYLB-NM005108	128.857	2.29496	3.56463	0.000182184	0.00826866
FAM219A_2_NM001184942_20289	FAM219A	NM001184942	FAM219A-NM001184942	56.9791	2.29464	2.85786	0.00213256	0.0473849
HIST1H1A_1_NM005325_26165	HIST1H1A	NM005325	HIST1H1A-NM005325	463.741	2.29443	3.96787	3.62584e-05	0.00250486
SLC35A4_1_NM080670_55485	SLC35A4	NM080670	SLC35A4-NM080670	565.938	2.29417	3.41776	0.000315692	0.012329
HACL1_2_NM001284413_25510	HACL1	NM001284413	HACL1-NM001284413	206.411	2.29351	2.99608	0.00136739	0.0344228
RAD9B_1_NM001286534_49168	RAD9B	NM001286534	RAD9B-NM001286534	253.692	2.29293	3.63939	0.00013664	0.00669462
SLC25A40_2_NM018843_55218	SLC25A40	NM018843	SLC25A40-NM018843	592.483	2.29252	4.1066	2.0076e-05	0.00160832
TAS2R13_1_NM023920_59855	TAS2R13	NM023920	TAS2R13-NM023920	1224.29	2.29246	5.89923	1.82602e-09	6.613e-07
FGF1_16_NM033137_21316	FGF1	NM033137	FGF1-NM033137	486.738	2.29233	2.27651	0.0114078	0.146766
SEC31B_1_NM015490_53217	SEC31B	NM015490	SEC31B-NM015490	565.937	2.29226	3.86941	5.45493e-05	0.00340064
CARD17_3_NM001007232_8705	CARD17	NM001007232	CARD17-NM001007232	592.957	2.29198	3.80998	6.94892e-05	0.00406012
NRN1L_1_NM198443_40126	NRN1L	NM198443	NRN1L-NM198443	1359.33	2.29195	6.17912	3.22301e-10	1.43469e-07
ZNF440_2_NM152357_69017	ZNF440	NM152357	ZNF440-NM152357	300.087	2.29167	3.18869	0.0007146	0.0221369
TAGLN3_3_NM001008273_59741	TAGLN3	NM001008273	TAGLN3-NM001008273	201.078	2.29162	3.66687	0.000122766	0.00616976
TAF9_2_NM001015892_59713	TAF9	NM001015892	TAF9-NM001015892	622.876	2.29102	2.17496	0.0148164	0.173553
SCRN2_2_NM001145023_52978	SCRN2	NM001145023	SCRN2-NM001145023	178.288	2.29052	2.75155	0.0029657	0.0592954
HPGD_1_NM001256301_26913	HPGD	NM001256301	HPGD-NM001256301	364.589	2.29035	4.63142	1.81582e-06	0.00022855
CCDC183_3_NM001039374_9326	CCDC183	NM001039374	CCDC183-NM001039374	330.554	2.29023	3.77835	7.89341e-05	0.00447752
ERICH2_4_NM001290031_19057	ERICH2	NM001290031	ERICH2-NM001290031	151.898	2.28971	3.15356	0.00080646	0.0240391
C9orf72_6_NM018325_8115	C9orf72	NM018325	C9orf72-NM018325	655.447	2.28917	3.40424	0.000331743	0.0127573
SPAG16_2_NM024532_57333	SPAG16	NM024532	SPAG16-NM024532	852.907	2.28846	4.17566	1.48562e-05	0.0012577
NACA2_3_NM199290_37864	NACA2	NM199290	NACA2-NM199290	778.18	2.28821	5.02565	2.5086e-07	4.48472e-05
TMC5_4_NM001261841_61615	TMC5	NM001261841	TMC5-NM001261841	750.462	2.28797	3.57912	0.000172378	0.00799399
ALPL_3_NM001127501_2249	ALPL	NM001127501	ALPL-NM001127501	772.013	2.28787	3.77824	7.89707e-05	0.00447752
SCN2A_2_NM001040142_52869	SCN2A	NM001040142	SCN2A-NM001040142	110.995	2.28771	2.7732	0.00277541	0.0565038
LYVE1_3_NM006691_33751	LYVE1	NM006691	LYVE1-NM006691	269.15	2.28731	3.40208	0.00033438	0.0128149
ZNF69_3_NM021915_69661	ZNF69	NM021915	ZNF69-NM021915	642.822	2.28681	3.79079	7.50853e-05	0.00431379
RNF139_1_NM007218_51028	RNF139	NM007218	RNF139-NM007218	246.986	2.28677	3.38391	0.000357308	0.013446
EXD1_3_NM001286441_19403	EXD1	NM001286441	EXD1-NM001286441	561.158	2.28616	3.7974	7.31105e-05	0.00422765
MGAT1_10_NM002406_35515	MGAT1	NM002406	MGAT1-NM002406	154.422	2.28482	2.51152	0.00601067	0.0962611
OSBPL10_1_NM001174060_42200	OSBPL10	NM001174060	OSBPL10-NM001174060	713.829	2.28458	4.35443	6.67065e-06	0.000669465
C10orf62_2_NM001009997_6572	C10orf62	NM001009997	C10orf62-NM001009997	896.864	2.28418	4.70233	1.28605e-06	0.000172434
RSG1_3_NM030907_51985	RSG1	NM030907	RSG1-NM030907	611.271	2.28401	3.1469	0.000825054	0.0243251
ZNF576_2_NM001145347_69337	ZNF576	NM001145347	ZNF576-NM001145347	844.491	2.28383	4.85312	6.07678e-07	9.24118e-05
IL12RB1_1_NM001290024_28005	IL12RB1	NM001290024	IL12RB1-NM001290024	274.337	2.28379	2.90775	0.00182019	0.0423874
RUNDC3B_3_NM138290_52200	RUNDC3B	NM138290	RUNDC3B-NM138290	285.104	2.28372	3.99292	3.26324e-05	0.00229959
FGG_2_NM000509_21449	FGG	NM000509	FGG-NM000509	348.925	2.28215	4.23948	1.12022e-05	0.00101816
GPX7_1_NM015696_24732	GPX7	NM015696	GPX7-NM015696	110.08	2.282	2.68637	0.00361167	0.068011
RAP2A_3_NM021033_49347	RAP2A	NM021033	RAP2A-NM021033	286.475	2.28158	3.124	0.000892063	0.0255919
ZMIZ2_4_NM174929_68255	ZMIZ2	NM174929	ZMIZ2-NM174929	214.365	2.28157	3.51062	0.000223531	0.00967048
MSANTD2_1_NM024631_36825	MSANTD2	NM024631	MSANTD2-NM024631	235.398	2.281	3.15174	0.000811492	0.0241396
GPSM1_2_NM001145638_24685	GPSM1	NM001145638	GPSM1-NM001145638	175.326	2.28099	3.19005	0.000711253	0.0220721
CCNY_1_NM001282854_9761	CCNY	NM001282854	CCNY-NM001282854	105.881	2.28098	2.83032	0.00232504	0.0501083
WDR20_1_NM001242418_66662	WDR20	NM001242418	WDR20-NM001242418	1034.11	2.28098	3.57228	0.000176942	0.00815186
RAB40A_2_NM080879_48921	RAB40A	NM080879	RAB40A-NM080879	333.836	2.28048	3.5676	0.000180133	0.0082282
WFDC6_2_NM080827_66911	WFDC6	NM080827	WFDC6-NM080827	1156.9	2.28026	4.77833	8.83801e-07	0.000126982
STAU1_3_NM017453_58583	STAU1	NM017453	STAU1-NM017453	187.153	2.28021	2.85387	0.0021595	0.047823
LHFPL2_3_NM005779_32138	LHFPL2	NM005779	LHFPL2-NM005779	327.058	2.27982	3.72686	9.69415e-05	0.00518729
PLD2_3_NM002663_45301	PLD2	NM002663	PLD2-NM002663	409.606	2.27969	3.49983	0.000232774	0.00997816
TFAP2C_3_NM003222_60804	TFAP2C	NM003222	TFAP2C-NM003222	170.034	2.27895	2.6231	0.00435668	0.0775701
TMEM132E_1_NM207313_61809	TMEM132E	NM207313	TMEM132E-NM207313	134.51	2.27887	3.30062	0.000482357	0.0168102
PRKCQ_2_NM001282644_47234	PRKCQ	NM001282644	PRKCQ-NM001282644	332.714	2.27837	3.75151	8.78851e-05	0.00484285
PIWIL2_4_NM018068_44977	PIWIL2	NM018068	PIWIL2-NM018068	666.554	2.27836	4.60052	2.10722e-06	0.000257925
CNTNAP3_3_NM033655_12722	CNTNAP3	NM033655	CNTNAP3-NM033655	427.095	2.2775	4.00992	3.0369e-05	0.00216836
FAM109A_1_NM144671_19769	FAM109A	NM144671	FAM109A-NM144671	301.088	2.27714	4.10615	2.01151e-05	0.00160962
KCTD15_1_NM001129995_29887	KCTD15	NM001129995	KCTD15-NM001129995	271.653	2.27691	2.39702	0.00826449	0.119315
HOXD9_3_NM014213_26871	HOXD9	NM014213	HOXD9-NM014213	702.966	2.27502	4.42239	4.88085e-06	0.000518004
FGF3_2_NM005247_21374	FGF3	NM005247	FGF3-NM005247	126.998	2.27454	2.77905	0.00272593	0.0558851
UIMC1_1_NM001199297_65468	UIMC1	NM001199297	UIMC1-NM001199297	817.171	2.27396	4.59216	2.19341e-06	0.000266617
HSD11B2_1_NM000196_27069	HSD11B2	NM000196	HSD11B2-NM000196	363.643	2.27359	3.24559	0.000586044	0.0193306
TIMM10_1_NM012456_61274	TIMM10	NM012456	TIMM10-NM012456	839.421	2.2734	3.72859	9.62757e-05	0.00515559
BROX_1_NM001288580_6274	BROX	NM001288580	BROX-NM001288580	292.942	2.27327	3.40625	0.00032931	0.0127125
LIN54_3_NM001115007_32359	LIN54	NM001115007	LIN54-NM001115007	699.358	2.27285	4.98825	3.0464e-07	5.26928e-05
NKX2-3_3_NM145285_39229	NKX2-3	NM145285	NKX2-3-NM145285	1354.6	2.27253	5.04162	2.30807e-07	4.23396e-05
TMEM45A_1_NM018004_62337	TMEM45A	NM018004	TMEM45A-NM018004	169.466	2.27177	2.87008	0.00205184	0.0461897
SIDT1_2_NM017699_54419	SIDT1	NM017699	SIDT1-NM017699	733.003	2.27126	3.98037	3.44035e-05	0.00239556
RABGAP1L_8_NM001243764_49032	RABGAP1L	NM001243764	RABGAP1L-NM001243764	116.557	2.27079	3.14453	0.000831776	0.0244822
E4F1_1_NM001288778_17558	E4F1	NM001288778	E4F1-NM001288778	321.004	2.26997	2.94762	0.00160117	0.038738
S100A11_3_NM005620_52320	S100A11	NM005620	S100A11-NM005620	313.453	2.26957	3.35244	0.000400514	0.0146483
B3GALNT1_3_NM003781_5116	B3GALNT1	NM003781	B3GALNT1-NM003781	950.477	2.26928	4.39476	5.54468e-06	0.000572879
PLEKHA6_2_NM014935_45375	PLEKHA6	NM014935	PLEKHA6-NM014935	289.045	2.26846	3.73294	9.46273e-05	0.00509627
METTL9_4_NM016025_35370	METTL9	NM016025	METTL9-NM016025	161.979	2.26843	3.29001	0.000500921	0.0173092
PDE1B_8_NM001288769_43633	PDE1B	NM001288769	PDE1B-NM001288769	160.351	2.26786	3.09284	0.000991268	0.0276009
CHIC2_3_NM012110_11502	CHIC2	NM012110	CHIC2-NM012110	233.285	2.26719	3.17465	0.000750089	0.0229
HIST1H4I_2_NM003495_26306	HIST1H4I	NM003495	HIST1H4I-NM003495	829.158	2.2665	3.98486	3.37601e-05	0.00236247
POC1A_1_NM001161581_45907	POC1A	NM001161581	POC1A-NM001161581	246.144	2.26557	3.23276	0.000612997	0.0199936
ARHGAP42_1_NM152432_3605	ARHGAP42	NM152432	ARHGAP42-NM152432	579.232	2.26523	3.69064	0.000111843	0.00576514
CPSF2_3_NM017437_13433	CPSF2	NM017437	CPSF2-NM017437	1049.66	2.26487	4.72031	1.1774e-06	0.000160313
SCOC_5_NM001153690_52944	SCOC	NM001153690	SCOC-NM001153690	802.08	2.26384	4.32725	7.54917e-06	0.000736652
DDX56_1_NM001257189_15552	DDX56	NM001257189	DDX56-NM001257189	619.107	2.26348	4.85049	6.15774e-07	9.34407e-05
GOT2_2_NM002080_24187	GOT2	NM002080	GOT2-NM002080	832.847	2.26345	3.46488	0.000265235	0.0109231
CDC42EP1_3_NM152243_10293	CDC42EP1	NM152243	CDC42EP1-NM152243	431.079	2.26332	2.71632	0.00330065	0.0637431
SAMD4A_4_NM001161577_52506	SAMD4A	NM001161577	SAMD4A-NM001161577	536.679	2.26257	3.68883	0.000112646	0.00578953
TMEM150A_1_NM001031738_61861	TMEM150A	NM001031738	TMEM150A-NM001031738	1162.78	2.26201	5.40062	3.32058e-08	7.96237e-06
ADGRG1_6_NM001145771_1261	ADGRG1	NM001145771	ADGRG1-NM001145771	49.1229	2.26066	2.27249	0.0115284	0.147884
ZNF197_1_NM006991_68466	ZNF197	NM006991	ZNF197-NM006991	886.188	2.26018	4.67319	1.48281e-06	0.000195092
CLIP1_2_NM002956_12245	CLIP1	NM002956	CLIP1-NM002956	592.322	2.26009	3.41004	0.000324772	0.0125926
TARBP1_1_NM005646_59810	TARBP1	NM005646	TARBP1-NM005646	366.265	2.2598	3.41322	0.000320995	0.0124721
SDHB_2_NM003000_53082	SDHB	NM003000	SDHB-NM003000	591.977	2.25928	4.40179	5.36814e-06	0.000557922
SPECC1_2_NM001033555_57582	SPECC1	NM001033555	SPECC1-NM001033555	232.543	2.25888	3.7003	0.000107674	0.00559126
SLC22A17_5_NM016609_55005	SLC22A17	NM016609	SLC22A17-NM016609	331.243	2.25639	4.07081	2.34248e-05	0.00180261
TTC25_3_NM031421_64430	TTC25	NM031421	TTC25-NM031421	129.003	2.25614	2.88272	0.00197127	0.0449253
SLC5A10_4_NM001282417_55927	SLC5A10	NM001282417	SLC5A10-NM001282417	646.245	2.25578	3.85932	5.68519e-05	0.00350685
SDHAF3_1_NM020186_53075	SDHAF3	NM020186	SDHAF3-NM020186	296.434	2.25537	3.62472	0.000144639	0.00701313
MED8_2_NM052877_35105	MED8	NM052877	MED8-NM052877	843.66	2.25489	3.67776	0.000117647	0.00598002
PLCH2_2_NM014638_45273	PLCH2	NM014638	PLCH2-NM014638	128.584	2.25446	2.88042	0.00198575	0.0451505
OR2T27_3_NM001001824_41430	OR2T27	NM001001824	OR2T27-NM001001824	1273.8	2.2539	3.33843	0.00042127	0.0152408
AGBL3_3_NM178563_1573	AGBL3	NM178563	AGBL3-NM178563	159.709	2.25383	2.81512	0.00243793	0.051685
PCLAF_3_NM014736_43421	PCLAF	NM014736	PCLAF-NM014736	343.564	2.25324	3.28744	0.000505522	0.0174274
PSAP_2_NM002778_47767	PSAP	NM002778	PSAP-NM002778	155.017	2.25298	2.97423	0.00146862	0.0362808
MARCH1_6_NM017923_34458	MARCH1	NM017923	MARCH1-NM017923	505.78	2.25295	3.33316	0.00042933	0.0154449
TRIM49D2_3_NM001105522_63729	TRIM49D2	NM001105522	TRIM49D2-NM001105522	2813.29	2.25205	5.64539	8.24041e-09	2.4224e-06
RNF32_1_NM001184996_51229	RNF32	NM001184996	RNF32-NM001184996	767.587	2.25071	5.37134	3.90775e-08	9.2131e-06
SLC45A1_1_NM001080397_55797	SLC45A1	NM001080397	SLC45A1-NM001080397	258.393	2.25001	4.1871	1.41271e-05	0.00120606
STOX1_4_NM001130162_58792	STOX1	NM001130162	STOX1-NM001130162	118.524	2.24924	2.67108	0.00378033	0.0703455
SLC38A4_1_NM001143824_55625	SLC38A4	NM001143824	SLC38A4-NM001143824	1450.09	2.24874	4.22933	1.17193e-05	0.00105105
PLD4_3_NM138790_45310	PLD4	NM138790	PLD4-NM138790	574.988	2.2486	4.23832	1.12602e-05	0.0010208
ACER3_3_NM018367_547	ACER3	NM018367	ACER3-NM018367	235.245	2.24764	3.93627	4.13788e-05	0.00278738
PRMT8_6_NM019854_47355	PRMT8	NM019854	PRMT8-NM019854	300.055	2.24633	3.46667	0.00026347	0.0108696
PFKFB1_2_NM001271804_44184	PFKFB1	NM001271804	PFKFB1-NM001271804	725.202	2.24601	4.03044	2.78359e-05	0.0020407
SYF2_3_NM015484_59295	SYF2	NM015484	SYF2-NM015484	258.528	2.24587	2.78705	0.00265952	0.0550052
F8A3_3_NM001007524_19613	F8A3	NM001007524	F8A3-NM001007524	113.852	2.24475	3.37604	0.000367685	0.013719
GRIN2C_5_NM001278553_24916	GRIN2C	NM001278553	GRIN2C-NM001278553	139.048	2.24427	3.06618	0.00108406	0.0294982
CABS1_3_NM033122_8244	CABS1	NM033122	CABS1-NM033122	197.266	2.24292	3.2461	0.000584983	0.0193047
RASGEF1A_2_NM001282862_49484	RASGEF1A	NM001282862	RASGEF1A-NM001282862	141.845	2.24292	3.04937	0.00114661	0.0306424
METTL1_3_NM023033_35288	METTL1	NM023033	METTL1-NM023033	182.426	2.24267	3.16915	0.000764419	0.0231594
CCDC153_2_NM001145018_9247	CCDC153	NM001145018	CCDC153-NM001145018	375.167	2.24258	4.0206	2.90251e-05	0.00210449
EBNA1BP2_4_NM006824_17604	EBNA1BP2	NM006824	EBNA1BP2-NM006824	198.69	2.24216	2.87826	0.00199936	0.0453718
NCLN_3_NM020170_38258	NCLN	NM020170	NCLN-NM020170	394.776	2.2421	3.69981	0.000107883	0.00559794
ST5_7_NM213618_58380	ST5	NM213618	ST5-NM213618	430.893	2.24191	3.14461	0.000831545	0.0244822
GPR119_1_NM178471_24394	GPR119	NM178471	GPR119-NM178471	819.614	2.2416	3.67208	0.000120291	0.00607576
SFPQ_2_NM005066_53903	SFPQ	NM005066	SFPQ-NM005066	92.8242	2.24147	2.70988	0.00336533	0.0646898
HNRNPH2_2_NM019597_26665	HNRNPH2	NM019597	HNRNPH2-NM019597	937.458	2.24122	4.89677	4.87114e-07	7.72543e-05
MNAT1_2_NM002431_36097	MNAT1	NM002431	MNAT1-NM002431	241.374	2.24112	3.18663	0.000719698	0.0222276
SRSF8_2_NM032102_58165	SRSF8	NM032102	SRSF8-NM032102	385.717	2.24043	3.28488	0.000510137	0.0175263
RORB_1_NM006914_51391	RORB	NM006914	RORB-NM006914	756.106	2.23933	3.53133	0.000206734	0.00913505
NTMT1_10_NM014064_40318	NTMT1	NM014064	NTMT1-NM014064	535.229	2.23918	3.46584	0.000264284	0.0108924
RIMS1_8_NM001168410_50715	RIMS1	NM001168410	RIMS1-NM001168410	1287.69	2.23886	5.39869	3.35655e-08	8.02125e-06
ARHGEF28_6_NM001244364_3724	ARHGEF28	NM001244364	ARHGEF28-NM001244364	2562.16	2.23802	4.48198	3.69764e-06	0.000410409
CAMKMT_2_NM024766_8535	CAMKMT	NM024766	CAMKMT-NM024766	1565.22	2.23798	4.48571	3.63355e-06	0.000404574
FBXO18_2_NM001258452_20879	FBXO18	NM001258452	FBXO18-NM001258452	292.258	2.23773	3.21225	0.000658489	0.0209814
ADSS_3_NM001126_1447	ADSS	NM001126	ADSS-NM001126	852.444	2.23722	4.41004	5.16769e-06	0.000540285
TCF7_2_NM001134851_60370	TCF7	NM001134851	TCF7-NM001134851	146.055	2.23581	2.62683	0.00430918	0.0769584
ACBD6_2_NM032360_514	ACBD6	NM032360	ACBD6-NM032360	106.876	2.23553	2.88271	0.00197137	0.0449253
APOBEC3G_2_NM021822_3223	APOBEC3G	NM021822	APOBEC3G-NM021822	160.883	2.23544	3.27537	0.000527626	0.0179614
NOC4L_1_NM024078_39523	NOC4L	NM024078	NOC4L-NM024078	362.049	2.23528	2.9069	0.00182515	0.0424747
SEMA7A_6_NM001146030_53412	SEMA7A	NM001146030	SEMA7A-NM001146030	511.45	2.23521	4.19248	1.37958e-05	0.00118721
DNAJC28_6_NM017833_16637	DNAJC28	NM017833	DNAJC28-NM017833	401.991	2.23521	3.47483	0.00025559	0.0106571
DST_11_NM183380_17190	DST	NM183380	DST-NM183380	32.051	2.23493	2.20007	0.0139011	0.167008
ALS2_3_NM020919_2258	ALS2	NM020919	ALS2-NM020919	162.57	2.23425	3.04011	0.00118246	0.0313146
ING5_2_NM032329_28411	ING5	NM032329	ING5-NM032329	239.507	2.23381	3.31963	0.000450688	0.0160002
RBM20_3_NM001134363_49720	RBM20	NM001134363	RBM20-NM001134363	321.785	2.23354	2.87638	0.00201136	0.0455851
AAAS_3_NM001173466_27	AAAS	NM001173466	AAAS-NM001173466	150.634	2.23335	2.99299	0.00138131	0.0346354
TAPBP_3_NM003190_59803	TAPBP	NM003190	TAPBP-NM003190	321.231	2.2332	3.61268	0.000151526	0.00727675
PDIA4_3_NM004911_43836	PDIA4	NM004911	PDIA4-NM004911	210.323	2.23316	2.91431	0.00178237	0.041867
TNFRSF10D_2_NM003840_62747	TNFRSF10D	NM003840	TNFRSF10D-NM003840	189.274	2.23296	2.69089	0.00356305	0.06733
UBE2E1_2_NM001202476_65026	UBE2E1	NM001202476	UBE2E1-NM001202476	432.854	2.23182	3.59701	0.000160945	0.00759415
IRF2BP2_3_NM001077397_28745	IRF2BP2	NM001077397	IRF2BP2-NM001077397	235.077	2.23144	3.45827	0.000271832	0.0111347
FLT1_2_NM002019_21711	FLT1	NM002019	FLT1-NM002019	776.904	2.23134	3.26696	0.000543552	0.0183378
PDE7A_6_NM002603_43773	PDE7A	NM002603	PDE7A-NM002603	364.502	2.23094	3.92523	4.33233e-05	0.00288239
RHBDL1_3_NM001278720_50544	RHBDL1	NM001278720	RHBDL1-NM001278720	1576.54	2.23046	4.42072	4.91859e-06	0.000521222
ARL13B_1_NM001174150_3838	ARL13B	NM001174150	ARL13B-NM001174150	337.723	2.23025	3.80223	7.16991e-05	0.00415973
SLC22A10_1_NM001039752_54980	SLC22A10	NM001039752	SLC22A10-NM001039752	665.422	2.22922	2.98078	0.00143757	0.035664
FGFRL1_1_NM001004356_21439	FGFRL1	NM001004356	FGFRL1-NM001004356	523.372	2.22887	4.35414	6.67959e-06	0.000669465
CH25H_3_NM003956_11373	CH25H	NM003956	CH25H-NM003956	412.822	2.22842	3.7853	7.67629e-05	0.00439544
FYN_2_NM002037_22435	FYN	NM002037	FYN-NM002037	252.441	2.22836	3.40434	0.000331623	0.0127573
RALBP1_3_NM006788_49230	RALBP1	NM006788	RALBP1-NM006788	108.303	2.2273	2.48085	0.00655345	0.102091
OR2AP1_1_NM001258285_41323	OR2AP1	NM001258285	OR2AP1-NM001258285	1029.43	2.22726	3.60875	0.000153835	0.00735249
TOX3_2_NM001080430_63127	TOX3	NM001080430	TOX3-NM001080430	83.6909	2.22724	2.19508	0.0140789	0.168425
MAPRE3_3_NM012326_34443	MAPRE3	NM012326	MAPRE3-NM012326	404.505	2.2272	3.45477	0.000275379	0.0111965
AP1S1_2_NM001283_3000	AP1S1	NM001283	AP1S1-NM001283	339.881	2.22624	3.49488	0.000237138	0.0101036
DENND2D_6_NM024901_15748	DENND2D	NM024901	DENND2D-NM024901	259.146	2.22563	3.27422	0.00052978	0.0180074
SLC4A8_4_NM001258401_55884	SLC4A8	NM001258401	SLC4A8-NM001258401	61.8585	2.2251	2.39588	0.00829035	0.119578
USP30_1_NM032663_65836	USP30	NM032663	USP30-NM032663	330.629	2.22426	3.03963	0.00118436	0.0313293
KIF11_3_NM004523_30310	KIF11	NM004523	KIF11-NM004523	118.923	2.2239	2.73083	0.00315872	0.0617832
PNPLA4_4_NM004650_45867	PNPLA4	NM004650	PNPLA4-NM004650	792.867	2.22361	3.96555	3.66133e-05	0.00252442
TAGLN_1_NM003186_59727	TAGLN	NM003186	TAGLN-NM003186	643.79	2.22358	4.05224	2.53648e-05	0.00191416
FREM1_4_NM144966_22128	FREM1	NM144966	FREM1-NM144966	630.035	2.22344	2.86878	0.00206026	0.0463496
ZBTB7B_3_NM001252406_67721	ZBTB7B	NM001252406	ZBTB7B-NM001252406	834.846	2.22304	5.14505	1.33727e-07	2.62713e-05
OSTM1_1_NM014028_42293	OSTM1	NM014028	OSTM1-NM014028	67.4036	2.22195	2.35471	0.0092686	0.128607
GORAB_1_NM152281_24159	GORAB	NM152281	GORAB-NM152281	621.697	2.22157	4.09838	2.08027e-05	0.00164775
GPR25_3_NM005298_24534	GPR25	NM005298	GPR25-NM005298	2238.24	2.22055	5.46331	2.33664e-08	5.99152e-06
NCAPD2_1_NM014865_38175	NCAPD2	NM014865	NCAPD2-NM014865	625.107	2.22013	4.43994	4.49922e-06	0.000486317
SLC39A4_2_NM001280557_55689	SLC39A4	NM001280557	SLC39A4-NM001280557	62.7285	2.21935	2.30183	0.0106725	0.140831
PHLDB2_3_NM001134437_44557	PHLDB2	NM001134437	PHLDB2-NM001134437	270.9	2.21931	3.50229	0.000230637	0.00991684
CASP2_5_NM032983_8816	CASP2	NM032983	CASP2-NM032983	366.593	2.2179	3.23251	0.000613541	0.0199936
GMNC_2_NM001146686_23844	GMNC	NM001146686	GMNC-NM001146686	194.967	2.21786	2.90408	0.00184168	0.042715
MMADHC_3_NM015702_35981	MMADHC	NM015702	MMADHC-NM015702	504.302	2.21779	3.38079	0.000361387	0.0135343
NISCH_2_NM001276294_39154	NISCH	NM001276294	NISCH-NM001276294	231.801	2.21774	3.40789	0.000327331	0.0126778
CCNB1IP1_2_NM182849_9685	CCNB1IP1	NM182849	CCNB1IP1-NM182849	475.36	2.21773	3.33951	0.000419639	0.015199
SPANXN1_3_NM001009614_57372	SPANXN1	NM001009614	SPANXN1-NM001009614	2176.68	2.21749	5.40226	3.29029e-08	7.96079e-06
XPA_1_NM000380_67243	XPA	NM000380	XPA-NM000380	411.15	2.21738	3.68892	0.000112605	0.00578953
DRICH1_3_NM016449_17117	DRICH1	NM016449	DRICH1-NM016449	221.85	2.21732	2.76701	0.00282864	0.0572722
SERPINA5_1_NM000624_53621	SERPINA5	NM000624	SERPINA5-NM000624	472.046	2.21693	3.22738	0.000624654	0.0202992
SLC15A3_1_NM016582_54805	SLC15A3	NM016582	SLC15A3-NM016582	127.854	2.21607	3.32572	0.000440947	0.0157579
CLEC12B_2_NM001129998_12115	CLEC12B	NM001129998	CLEC12B-NM001129998	232.344	2.21551	3.68092	0.000116197	0.00591576
MEIS2_1_NM002399_35178	MEIS2	NM002399	MEIS2-NM002399	87.8869	2.21472	2.77693	0.00274373	0.0561354
DOT1L_3_NM032482_16876	DOT1L	NM032482	DOT1L-NM032482	895.725	2.2145	3.61518	0.000150067	0.00722644
SLC2A1_2_NM006516_55354	SLC2A1	NM006516	SLC2A1-NM006516	366.51	2.21326	3.30729	0.000471014	0.016505
CLDN2_4_NM001171095_12048	CLDN2	NM001171095	CLDN2-NM001171095	2558.64	2.21308	5.91018	1.70871e-09	6.31003e-07
PSMB11_2_NM001099780_47879	PSMB11	NM001099780	PSMB11-NM001099780	257.742	2.21287	3.39425	0.000344087	0.0130644
WEE2_1_NM001105558_66880	WEE2	NM001105558	WEE2-NM001105558	304.491	2.2123	3.39413	0.000344232	0.0130644
ACAD9_1_NM014049_459	ACAD9	NM014049	ACAD9-NM014049	275.375	2.21226	3.28967	0.000501527	0.0173151
RAE1_4_NM003610_49180	RAE1	NM003610	RAE1-NM003610	276.71	2.21195	2.51607	0.00593362	0.0953314
TPD52_4_NM001025253_63222	TPD52	NM001025253	TPD52-NM001025253	422.654	2.21171	3.24362	0.000590105	0.019419
CYP3A4_3_NM001202855_14801	CYP3A4	NM001202855	CYP3A4-NM001202855	720.053	2.21079	4.04247	2.64461e-05	0.00196411
KIAA0141_1_NM014773_30085	KIAA0141	NM014773	KIAA0141-NM014773	54.0684	2.21012	2.16438	0.0152176	0.176691
ATP6V0C_4_NM001694_4846	ATP6V0C	NM001694	ATP6V0C-NM001694	393.86	2.20873	4.10356	2.03421e-05	0.00162224
CUL9_1_NM015089_14394	CUL9	NM015089	CUL9-NM015089	208.67	2.20762	3.06774	0.00107843	0.029382
CFDP1_3_NM006324_11276	CFDP1	NM006324	CFDP1-NM006324	236.892	2.20745	2.9457	0.00161114	0.0388721
GRIK1_3_NM175611_24879	GRIK1	NM175611	GRIK1-NM175611	387.323	2.20738	3.41609	0.000317637	0.0123569
HECA_3_NM016217_25835	HECA	NM016217	HECA-NM016217	584.055	2.20729	3.59051	0.000165018	0.00773955
METRN_2_NM024042_35281	METRN	NM024042	METRN-NM024042	86.8591	2.20713	3.09275	0.000991554	0.0276009
MCRIP2_2_NM138418_34880	MCRIP2	NM138418	MCRIP2-NM138418	374.043	2.20595	4.23238	1.15615e-05	0.00104139
ANKRD11_2_NM013275_2616	ANKRD11	NM013275	ANKRD11-NM013275	143.509	2.20491	3.18713	0.000718462	0.0222075
TRIM45_2_NM001145635_63704	TRIM45	NM001145635	TRIM45-NM001145635	253.711	2.20446	3.33558	0.000425613	0.0153741
ZDHHC22_1_NM174976_67917	ZDHHC22	NM174976	ZDHHC22-NM174976	401.731	2.20433	2.00561	0.0224491	0.224433
ZFYVE1_4_NM001281735_68123	ZFYVE1	NM001281735	ZFYVE1-NM001281735	260.284	2.20427	3.22169	0.000637186	0.0205261
HS2ST1_2_NM001134492_27019	HS2ST1	NM001134492	HS2ST1-NM001134492	191.95	2.20405	2.95228	0.00157716	0.038342
IL11_3_NM000641_27995	IL11	NM000641	IL11-NM000641	166.342	2.20399	2.91177	0.00179693	0.0420689
SPTA1_3_NM003126_57919	SPTA1	NM003126	SPTA1-NM003126	594.821	2.20359	4.03691	2.70797e-05	0.00200307
KCNJ13_2_NM001172417_29651	KCNJ13	NM001172417	KCNJ13-NM001172417	464.232	2.20328	3.6675	0.000122466	0.0061635
PPP1R21_2_NM001193475_46627	PPP1R21	NM001193475	PPP1R21-NM001193475	1011.09	2.20229	5.31607	5.30169e-08	1.19771e-05
RGS9BP_2_NM207391_50516	RGS9BP	NM207391	RGS9BP-NM207391	752.025	2.20219	3.89168	4.97766e-05	0.0031757
MYH11_2_NM022844_37486	MYH11	NM022844	MYH11-NM022844	208.491	2.20212	3.00367	0.00133371	0.0339024
CCDC7_6_NM145023_9460	CCDC7	NM145023	CCDC7-NM145023	1302.06	2.20206	5.50483	1.84766e-08	4.83821e-06
PNOC_4_NM006228_45846	PNOC	NM006228	PNOC-NM006228	2577.58	2.20186	4.18184	1.44578e-05	0.00123274
CHRNA9_2_NM017581_11674	CHRNA9	NM017581	CHRNA9-NM017581	79.3329	2.20169	2.4516	0.00711119	0.108025
SHANK1_2_NM016148_54249	SHANK1	NM016148	SHANK1-NM016148	719.298	2.20165	4.89228	4.98382e-07	7.86861e-05
TUBG1_1_NM001070_64677	TUBG1	NM001070	TUBG1-NM001070	905.934	2.20156	4.0562	2.4939e-05	0.00189219
MRPL24_1_NM024540_36564	MRPL24	NM024540	MRPL24-NM024540	339.516	2.20111	3.49826	0.000234153	0.0100189
LIPE_2_NM005357_32447	LIPE	NM005357	LIPE-NM005357	235.878	2.20096	2.8397	0.00225778	0.0491928
SUPT20H_1_NM001278482_59105	SUPT20H	NM001278482	SUPT20H-NM001278482	397.919	2.20094	4.04462	2.62046e-05	0.00195652
ANKRD34B_2_NM001004441_2707	ANKRD34B	NM001004441	ANKRD34B-NM001004441	457.777	2.20029	2.61615	0.00444639	0.0786096
CCNT2_1_NM058241_9758	CCNT2	NM058241	CCNT2-NM058241	101.047	2.1998	2.8137	0.00244873	0.051867
SATB2_4_NM001172517_52618	SATB2	NM001172517	SATB2-NM001172517	258.9	2.1997	3.68449	0.000114579	0.00585459
EFCAB5_5_NM198529_17841	EFCAB5	NM198529	EFCAB5-NM198529	345.081	2.19896	2.62704	0.00430652	0.0769305
C4BPA_2_NM000715_7682	C4BPA	NM000715	C4BPA-NM000715	448.023	2.19771	3.78354	7.73069e-05	0.00441221
GP1BB_2_NM000407_24193	GP1BB	NM000407	GP1BB-NM000407	498.405	2.19704	3.18355	0.000727398	0.0223951
ACOX3_3_NM001101667_637	ACOX3	NM001101667	ACOX3-NM001101667	266.76	2.19687	2.93677	0.00165827	0.0397824
SH2D3C_2_NM001142531_54100	SH2D3C	NM001142531	SH2D3C-NM001142531	629.805	2.19684	4.99966	2.87155e-07	5.03775e-05
WWP1_2_NM007013_67135	WWP1	NM007013	WWP1-NM007013	87.5007	2.19674	2.38688	0.00849595	0.121372
ALOXE3_6_NM021628_2236	ALOXE3	NM021628	ALOXE3-NM021628	153.937	2.19594	2.66212	0.00388253	0.0716169
PROCA1_1_NM152465_47374	PROCA1	NM152465	PROCA1-NM152465	140.689	2.19551	2.77834	0.00273191	0.0559914
SLC25A17_2_NM006358_55122	SLC25A17	NM006358	SLC25A17-NM006358	391.788	2.19522	3.43073	0.000300979	0.011905
MCMDC2_4_NM001136161_34861	MCMDC2	NM001136161	MCMDC2-NM001136161	639.912	2.19485	2.97983	0.00144203	0.0357495
BAGE3_3_NM182481_5301	BAGE3	NM182481	BAGE3-NM182481	761.646	2.19468	4.80285	7.82131e-07	0.000114006
ABLIM1_5_NM002313_385	ABLIM1	NM002313	ABLIM1-NM002313	372.934	2.19398	4.01562	2.96448e-05	0.00213619
TPI1_2_NM000365_63250	TPI1	NM000365	TPI1-NM000365	751.141	2.19396	4.02715	2.82282e-05	0.00205946
ZMYND11_4_NM001202465_68300	ZMYND11	NM001202465	ZMYND11-NM001202465	285.359	2.19136	3.64377	0.000134339	0.00661413
HDX_2_NM144657_25804	HDX	NM144657	HDX-NM144657	290.476	2.19087	2.53288	0.00565653	0.0921354
KNSTRN_3_NM001142762_30928	KNSTRN	NM001142762	KNSTRN-NM001142762	192.289	2.18999	3.2296	0.000619826	0.020161
ABCE1_1_NM002940_243	ABCE1	NM002940	ABCE1-NM002940	875.66	2.18987	4.19266	1.37851e-05	0.00118721
SGK3_3_NM001033578_54018	SGK3	NM001033578	SGK3-NM001033578	1278.11	2.18946	4.8935	4.95291e-07	7.83742e-05
ZNF441_1_NM152355_69019	ZNF441	NM152355	ZNF441-NM152355	587.509	2.18933	3.62776	0.000142944	0.00694534
PPP5C_2_NM001204284_46807	PPP5C	NM001204284	PPP5C-NM001204284	101.946	2.18822	2.45802	0.00698518	0.106595
ZNF790_1_NM001242800_69911	ZNF790	NM001242800	ZNF790-NM001242800	540.631	2.18736	4.28654	9.0738e-06	0.000863831
HJURP_3_NM001282963_26360	HJURP	NM001282963	HJURP-NM001282963	453.971	2.18712	3.89841	4.84123e-05	0.00311765
DHRS7C_3_NM001105571_15998	DHRS7C	NM001105571	DHRS7C-NM001105571	572.842	2.18697	4.61339	1.98072e-06	0.000245869
ZNF689_3_NM138447_69658	ZNF689	NM138447	ZNF689-NM138447	261.974	2.1869	3.14973	0.000817104	0.0242118
CERS3_2_NM001290341_11128	CERS3	NM001290341	CERS3-NM001290341	322.409	2.18679	3.70541	0.000105526	0.00551228
LRRC63_1_NM001282460_33244	LRRC63	NM001282460	LRRC63-NM001282460	179.371	2.18622	3.07925	0.00103761	0.0286129
C9orf84_1_NM001080551_8119	C9orf84	NM001080551	C9orf84-NM001080551	1418.86	2.18587	4.2606	1.01939e-05	0.000946024
TRIM39-RPP21_1_NM001199119_63677	TRIM39-RPP21	NM001199119	TRIM39-RPP21-NM001199119	208.009	2.18542	3.43229	0.000299248	0.0118649
LOC149373_2_NM001256615_32750	LOC149373	NM001256615	LOC149373-NM001256615	266.557	2.18473	3.01781	0.00127304	0.0329191
IFNE_3_NM176891_27690	IFNE	NM176891	IFNE-NM176891	201.155	2.18429	3.22632	0.000626962	0.0203272
BTBD7_1_NM001289133_6384	BTBD7	NM001289133	BTBD7-NM001289133	307.07	2.18403	3.72567	9.73979e-05	0.00519687
R3HDM1_4_NM001282799_48717	R3HDM1	NM001282799	R3HDM1-NM001282799	1691.02	2.18386	4.27891	9.39048e-06	0.00088677
LCE6A_1_NM001128600_31792	LCE6A	NM001128600	LCE6A-NM001128600	272.164	2.18377	3.43486	0.000296425	0.0117862
LRRC2_1_NM024512_33099	LRRC2	NM024512	LRRC2-NM024512	1742.96	2.1837	3.35442	0.000397655	0.0145741
GGNBP2_2_NM024835_23363	GGNBP2	NM024835	GGNBP2-NM024835	183.707	2.18359	2.9878	0.00140499	0.0350041
SERPINA1_3_NM000295_53596	SERPINA1	NM000295	SERPINA1-NM000295	374.567	2.18285	4.01459	2.97749e-05	0.00214072
PARN_2_NM002582_42931	PARN	NM002582	PARN-NM002582	257.179	2.18176	2.85035	0.00218358	0.0482132
PPP1R12A_8_NM001244992_46552	PPP1R12A	NM001244992	PPP1R12A-NM001244992	275.101	2.18115	2.77349	0.00277294	0.0564968
SLC12A6_4_NM001042495_54748	SLC12A6	NM001042495	SLC12A6-NM001042495	203.618	2.1811	3.16639	0.000771708	0.0232458
MXRA7_1_NM001008528_37380	MXRA7	NM001008528	MXRA7-NM001008528	70.6901	2.18086	2.55737	0.00527332	0.0880868
CDKL2_1_NM003948_10603	CDKL2	NM003948	CDKL2-NM003948	300.438	2.18032	3.05132	0.0011392	0.0305255
BTNL2_1_NM019602_6463	BTNL2	NM019602	BTNL2-NM019602	618.189	2.18004	4.43244	4.65872e-06	0.000499714
ATF7IP2_1_NM024997_4523	ATF7IP2	NM024997	ATF7IP2-NM024997	258.682	2.17995	3.11175	0.000929922	0.0264298
DUSP6_2_NM001946_17379	DUSP6	NM001946	DUSP6-NM001946	756.127	2.1799	1.95269	0.0254279	0.242646
APOF_3_NM001638_3254	APOF	NM001638	APOF-NM001638	396.22	2.17977	3.64446	0.000133976	0.00661017
RGS4_1_NM001102445_50473	RGS4	NM001102445	RGS4-NM001102445	433.883	2.17869	3.29962	0.000484083	0.0168537
SORBS2_18_NM021069_57112	SORBS2	NM021069	SORBS2-NM021069	431.15	2.1782	4.01991	2.91097e-05	0.00210845
ADGRE2_1_NM001271052_1223	ADGRE2	NM001271052	ADGRE2-NM001271052	514.106	2.17806	4.09974	2.0681e-05	0.00164032
SAMD1_3_NM138352_52469	SAMD1	NM138352	SAMD1-NM138352	31.9982	2.17806	2.39166	0.00838618	0.120392
FOXD2_3_NM004474_21925	FOXD2	NM004474	FOXD2-NM004474	499.778	2.17806	3.14951	0.000817735	0.0242118
SLC25A25_7_NM052901_55163	SLC25A25	NM052901	SLC25A25-NM052901	235.958	2.17752	3.15566	0.000800686	0.0239381
ACTC1_1_NM005159_773	ACTC1	NM005159	ACTC1-NM005159	172.467	2.17728	2.3848	0.00854418	0.121764
ARIH2OS_1_NM001123040_3823	ARIH2OS	NM001123040	ARIH2OS-NM001123040	363.945	2.1765	3.39415	0.000344206	0.0130644
TINAGL1_1_NM001204414_61338	TINAGL1	NM001204414	TINAGL1-NM001204414	348.357	2.17648	2.99344	0.00137927	0.0346088
TOB1_6_NM005749_63002	TOB1	NM005749	TOB1-NM005749	115.233	2.17635	2.88009	0.00198779	0.0451823
CASS4_3_NM001164114_8873	CASS4	NM001164114	CASS4-NM001164114	2151.26	2.17632	5.99167	1.03849e-09	4.06065e-07
TOM1L2_2_NM001082968_63028	TOM1L2	NM001082968	TOM1L2-NM001082968	636.999	2.17613	4.56045	2.55227e-06	0.00030239
EPB41L4B_1_NM019114_18758	EPB41L4B	NM019114	EPB41L4B-NM019114	233.799	2.17545	3.15251	0.000809377	0.0240992
CH17-360D5.1_3_NM001278795_11370	CH17-360D5.1	NM001278795	CH17-360D5.1-NM001278795	758.475	2.1752	4.00507	3.09995e-05	0.00220064
ALG3_4_NM005787_2153	ALG3	NM005787	ALG3-NM005787	566.773	2.17512	4.21979	1.22263e-05	0.00108322
FYCO1_1_NM024513_22431	FYCO1	NM024513	FYCO1-NM024513	128.421	2.1747	2.33547	0.00975938	0.13278
OR4C3_3_NM001004702_41517	OR4C3	NM001004702	OR4C3-NM001004702	653.949	2.17456	3.69468	0.00011008	0.00569515
SYNPO2_5_NM001286754_59409	SYNPO2	NM001286754	SYNPO2-NM001286754	406.176	2.17423	3.8463	5.99569e-05	0.00364084
GLRA3_2_NM006529_23726	GLRA3	NM006529	GLRA3-NM006529	301.967	2.17383	3.93352	4.1856e-05	0.00280603
SNX18_3_NM052870_56951	SNX18	NM052870	SNX18-NM052870	432.573	2.1738	4.47381	3.84186e-06	0.000422413
UNKL_5_NM001276414_65581	UNKL	NM001276414	UNKL-NM001276414	413.97	2.17378	2.88634	0.00194875	0.0445252
SAMD15_1_NM001010860_52491	SAMD15	NM001010860	SAMD15-NM001010860	206.117	2.17337	2.9552	0.00156231	0.0380204
RARA_3_NM000964_49404	RARA	NM000964	RARA-NM000964	337.27	2.17303	3.73868	9.24947e-05	0.00503759
C15orf52_3_NM207380_6855	C15orf52	NM207380	C15orf52-NM207380	81.4857	2.17264	2.54005	0.0055419	0.0910364
TP53I3_4_NM147184_63171	TP53I3	NM147184	TP53I3-NM147184	233.836	2.17172	2.64952	0.00403029	0.0735672
GNAI2_9_NM001282620_23909	GNAI2	NM001282620	GNAI2-NM001282620	258.322	2.1714	3.15075	0.000814272	0.0241917
MAPK15_2_NM139021_34373	MAPK15	NM139021	MAPK15-NM139021	160.369	2.17111	2.96523	0.00151228	0.0370208
MLIP_2_NM001281746_35911	MLIP	NM001281746	MLIP-NM001281746	244.511	2.17108	3.27268	0.000532658	0.0180528
DGCR6_3_NM005675_15865	DGCR6	NM005675	DGCR6-NM005675	745.04	2.1709	4.02795	2.81326e-05	0.00205675
PLAA_3_NM001031689_45174	PLAA	NM001031689	PLAA-NM001031689	177.004	2.16963	2.62983	0.00427139	0.0765951
BUD31_2_NM003910_6500	BUD31	NM003910	BUD31-NM003910	530.728	2.16961	3.75932	8.51876e-05	0.00471842
GSTT1_3_NM000853_25172	GSTT1	NM000853	GSTT1-NM000853	327.248	2.16953	3.77167	8.10789e-05	0.00455715
C6orf226_1_NM001008739_7862	C6orf226	NM001008739	C6orf226-NM001008739	1465.62	2.16928	4.56311	2.52006e-06	0.000299079
MRPL3_2_NM007208_36574	MRPL3	NM007208	MRPL3-NM007208	989.651	2.16883	4.59812	2.13156e-06	0.000259999
OR10W1_2_NM207374_41134	OR10W1	NM207374	OR10W1-NM207374	316.508	2.16881	2.76569	0.00284013	0.0574221
CTXN3_3_NM001048252_14339	CTXN3	NM001048252	CTXN3-NM001048252	1657.88	2.16844	4.65289	1.6366e-06	0.000210594
CEACAM19_2_NM001127893_10748	CEACAM19	NM001127893	CEACAM19-NM001127893	239.892	2.16796	3.89628	4.88402e-05	0.00313658
HSPE1_2_NM002157_27247	HSPE1	NM002157	HSPE1-NM002157	207.895	2.16781	2.88338	0.00196716	0.0448583
EPHA4_3_NM004438_18811	EPHA4	NM004438	EPHA4-NM004438	226.956	2.16776	3.19797	0.000691992	0.0217386
GBP7_1_NM207398_23013	GBP7	NM207398	GBP7-NM207398	492.906	2.16764	3.77463	8.01218e-05	0.00452102
GNG2_1_NM053064_23991	GNG2	NM053064	GNG2-NM053064	793.457	2.16694	3.83128	6.37388e-05	0.00379184
CSGALNACT2_2_NM018590_13885	CSGALNACT2	NM018590	CSGALNACT2-NM018590	271.305	2.16687	3.2493	0.000578456	0.0191523
MTFR2_2_NM001099286_37065	MTFR2	NM001099286	MTFR2-NM001099286	786.882	2.16662	3.40728	0.000328068	0.0126899
SYNC_3_NM030786_59322	SYNC	NM030786	SYNC-NM030786	176.357	2.16658	2.99259	0.00138311	0.0346681
MAGEB6_3_NM173523_33976	MAGEB6	NM173523	MAGEB6-NM173523	1185.63	2.16637	5.5539	1.39684e-08	3.81863e-06
GLIPR1L2_1_NM152436_23677	GLIPR1L2	NM152436	GLIPR1L2-NM152436	338.439	2.16618	3.49651	0.000235692	0.0100664
SLC6A8_5_NM005629_56030	SLC6A8	NM005629	SLC6A8-NM005629	302.466	2.16398	2.53716	0.0055878	0.091529
MEOX1_2_NM001040002_35212	MEOX1	NM001040002	MEOX1-NM001040002	363.665	2.16392	3.2239	0.000632293	0.0204244
NR0B2_3_NM021969_39894	NR0B2	NM021969	NR0B2-NM021969	512.138	2.16326	4.43248	4.65782e-06	0.000499714
PPP2R1A_3_NM014225_46702	PPP2R1A	NM014225	PPP2R1A-NM014225	378.047	2.1632	3.67761	0.000117714	0.00598002
ABCC10_3_NM001198934_197	ABCC10	NM001198934	ABCC10-NM001198934	218.69	2.16274	3.64839	0.000131947	0.00653298
ZNF277_3_NM021994_68659	ZNF277	NM021994	ZNF277-NM021994	53.538	2.16271	2.63801	0.0041697	0.0752904
TIFAB_2_NM001099221_61236	TIFAB	NM001099221	TIFAB-NM001099221	457.131	2.16267	3.55353	0.000190045	0.0085646
MX2_2_NM002463_37357	MX2	NM002463	MX2-NM002463	600.173	2.16243	3.03727	0.00119366	0.0315031
FXR2_3_NM004860_22384	FXR2	NM004860	FXR2-NM004860	304.254	2.16175	3.85229	5.85083e-05	0.0035745
IL33_3_NM001199641_28239	IL33	NM001199641	IL33-NM001199641	315.05	2.16168	2.95869	0.00154477	0.0376588
CAPZA3_2_NM033328_8680	CAPZA3	NM033328	CAPZA3-NM033328	305.539	2.16166	3.15383	0.000805717	0.0240316
SERPINA11_2_NM001080451_53607	SERPINA11	NM001080451	SERPINA11-NM001080451	259.908	2.16099	3.00259	0.00133845	0.0339605
RLF_3_NM012421_50843	RLF	NM012421	RLF-NM012421	504.801	2.16035	2.43669	0.0074112	0.111043
IQUB_5_NM178827_28714	IQUB	NM178827	IQUB-NM178827	110.659	2.1603	1.95217	0.0254592	0.242834
RELA_2_NM021975_50086	RELA	NM021975	RELA-NM021975	398.251	2.16024	3.73696	9.31291e-05	0.00506304
ERICH5_1_NM173549_19066	ERICH5	NM173549	ERICH5-NM173549	1272.01	2.16022	4.03439	2.73723e-05	0.00201585
NCOA1_3_NM147223_38264	NCOA1	NM147223	NCOA1-NM147223	177.502	2.15886	2.59272	0.00476101	0.0821663
OR13G1_1_NM001005487_41192	OR13G1	NM001005487	OR13G1-NM001005487	1021.21	2.15884	4.43761	4.54818e-06	0.000490101
RCL1_5_NM005772_49958	RCL1	NM005772	RCL1-NM005772	523.485	2.15879	4.0217	2.88892e-05	0.00209896
NUDC_2_NM006600_40405	NUDC	NM006600	NUDC-NM006600	149.74	2.15869	2.86223	0.00210337	0.0470182
FAM110A_8_NM031424_19782	FAM110A	NM031424	FAM110A-NM031424	214.957	2.15864	2.7516	0.00296526	0.0592954
ABCB10_3_NM012089_167	ABCB10	NM012089	ABCB10-NM012089	98.4245	2.15846	2.27589	0.0114264	0.146924
PRKD2_4_NM001079882_47263	PRKD2	NM001079882	PRKD2-NM001079882	492.894	2.15833	4.08366	2.21662e-05	0.00172847
ASMTL_5_NM001173474_4354	ASMTL	NM001173474	ASMTL-NM001173474	339.86	2.15809	3.80696	7.03415e-05	0.00409789
SOCS5_6_NM144949_57055	SOCS5	NM144949	SOCS5-NM144949	327.938	2.15805	3.2596	0.000557844	0.018699
AGGF1_1_NM018046_1589	AGGF1	NM018046	AGGF1-NM018046	29.1594	2.15796	2.74111	0.00306164	0.0605076
RABGGTA_3_NM182836_49051	RABGGTA	NM182836	RABGGTA-NM182836	168.67	2.15767	2.99006	0.0013946	0.0348069
MYO1C_5_NM001080950_37635	MYO1C	NM001080950	MYO1C-NM001080950	215.311	2.15683	2.4528	0.00708754	0.107758
GCSAM_1_NM001190260_23124	GCSAM	NM001190260	GCSAM-NM001190260	608.66	2.15672	3.75736	8.58578e-05	0.00474603
DYDC2_3_NM001270042_17419	DYDC2	NM001270042	DYDC2-NM001270042	484.802	2.1559	3.5173	0.000217977	0.00948287
CLTC_2_NM004859_12382	CLTC	NM004859	CLTC-NM004859	259.418	2.15544	3.4436	0.000287014	0.0114901
KDF1_2_NM152365_29951	KDF1	NM152365	KDF1-NM152365	199.349	2.15529	3.06013	0.00110621	0.0298808
LONRF3_1_NM001031855_32829	LONRF3	NM001031855	LONRF3-NM001031855	1009.17	2.15491	4.16285	1.57148e-05	0.00130816
PEA15_1_NM003768_43998	PEA15	NM003768	PEA15-NM003768	342.448	2.15487	3.07562	0.00105034	0.0288315
CTSK_1_NM000396_14292	CTSK	NM000396	CTSK-NM000396	492.003	2.1547	4.1292	1.82018e-05	0.00148011
ZNF233_2_NM181756_68569	ZNF233	NM181756	ZNF233-NM181756	284.177	2.15445	2.51054	0.00602739	0.0964191
DLX4_4_NM138281_16327	DLX4	NM138281	DLX4-NM138281	399.17	2.15444	2.82023	0.00239949	0.0511635
ATP6V1A_2_NM001690_4862	ATP6V1A	NM001690	ATP6V1A-NM001690	545.22	2.15429	3.88157	5.18927e-05	0.00327867
CD40LG_1_NM000074_10066	CD40LG	NM000074	CD40LG-NM000074	584.086	2.15329	3.13878	0.000848259	0.0247692
DBT_2_NM001918_15102	DBT	NM001918	DBT-NM001918	270.549	2.15326	3.54285	0.000197912	0.00884534
VCAN_3_NM001126336_66115	VCAN	NM001126336	VCAN-NM001126336	297.857	2.153	3.02722	0.00123408	0.0321962
HIVEP3_2_NM024503_26356	HIVEP3	NM024503	HIVEP3-NM024503	401.015	2.15295	3.98091	3.43265e-05	0.00239257
GNG4_1_NM001098721_23997	GNG4	NM001098721	GNG4-NM001098721	164.532	2.15243	2.94228	0.00162901	0.0392358
DEFB135_2_NM001033017_15708	DEFB135	NM001033017	DEFB135-NM001033017	542.202	2.1521	4.42007	4.93341e-06	0.000522005
RARB_12_NM001290300_49422	RARB	NM001290300	RARB-NM001290300	312.149	2.15203	3.14839	0.000820849	0.0242316
MTF1_3_NM005955_37039	MTF1	NM005955	MTF1-NM005955	535.786	2.15195	4.08848	2.17102e-05	0.00169479
NDUFV2_3_NM021074_38562	NDUFV2	NM021074	NDUFV2-NM021074	227.634	2.15191	2.65017	0.00402259	0.0734647
FAM46C_2_NM017709_20400	FAM46C	NM017709	FAM46C-NM017709	167.542	2.15187	2.41219	0.00792859	0.116016
TDGF1_2_NM001174136_60472	TDGF1	NM001174136	TDGF1-NM001174136	236.477	2.15176	3.77879	7.87965e-05	0.00447752
PTPN18_1_NM001142370_48310	PTPN18	NM001142370	PTPN18-NM001142370	167.296	2.15165	2.90035	0.00186375	0.0430876
DEF6_2_NM022047_15598	DEF6	NM022047	DEF6-NM022047	111.949	2.15157	2.41643	0.00783675	0.115211
GPR65_1_NM003608_24598	GPR65	NM003608	GPR65-NM003608	559.291	2.15149	3.19344	0.000702951	0.0219307
ADAMTS15_3_NM139055_1015	ADAMTS15	NM139055	ADAMTS15-NM139055	279.843	2.15128	3.46952	0.000260698	0.0107932
LGALS9_2_NM009587_32083	LGALS9	NM009587	LGALS9-NM009587	889.952	2.15121	4.78359	8.60954e-07	0.000124207
LY6G6D_2_NM021246_33601	LY6G6D	NM021246	LY6G6D-NM021246	528.995	2.15095	3.65343	0.000129382	0.00643776
ANKS1A_1_NM015245_2791	ANKS1A	NM015245	ANKS1A-NM015245	700.4	2.15065	3.88276	5.16392e-05	0.00326559
CYBB_3_NM000397_14641	CYBB	NM000397	CYBB-NM000397	362.575	2.15056	3.56399	0.000182631	0.00828359
GUCA2B_3_NM007102_25324	GUCA2B	NM007102	GUCA2B-NM007102	540.141	2.15054	4.12811	1.82882e-05	0.00148543
NRG4_2_NM138573_40091	NRG4	NM138573	NRG4-NM138573	248.358	2.15041	3.21728	0.000647056	0.02073
SLCO1B1_1_NM006446_56162	SLCO1B1	NM006446	SLCO1B1-NM006446	1306.96	2.15017	4.12123	1.88429e-05	0.00152168
BMF_6_NM001003942_5960	BMF	NM001003942	BMF-NM001003942	772.806	2.14987	4.53172	2.92529e-06	0.000338591
EGLN2_3_NM053046_17954	EGLN2	NM053046	EGLN2-NM053046	1449.92	2.14962	4.29583	8.70206e-06	0.000831822
IFNA5_1_NM002169_27668	IFNA5	NM002169	IFNA5-NM002169	461.505	2.14938	4.47254	3.86484e-06	0.000424275
PARP11_2_NM020367_42940	PARP11	NM020367	PARP11-NM020367	240.476	2.149	3.37858	0.000364306	0.0136081
RAPGEF2_2_NM014247_49364	RAPGEF2	NM014247	RAPGEF2-NM014247	1122.27	2.14889	4.65708	1.60363e-06	0.000207492
ACTN4_3_NM004924_817	ACTN4	NM004924	ACTN4-NM004924	580.145	2.14855	3.54885	0.000193459	0.00870727
SMTNL2_4_NM198501_56689	SMTNL2	NM198501	SMTNL2-NM198501	115.954	2.14811	1.94368	0.0259669	0.245361
C2CD4B_1_NM001007595_7506	C2CD4B	NM001007595	C2CD4B-NM001007595	316.99	2.14775	3.30346	0.000477505	0.0166825
KIAA1024_2_NM015206_30168	KIAA1024	NM015206	KIAA1024-NM015206	818.689	2.14729	4.05477	2.50917e-05	0.00189967
CBX8_2_NM020649_9058	CBX8	NM020649	CBX8-NM020649	523.882	2.14671	3.59186	0.000164161	0.00770449
SMAP1_2_NM001281439_56362	SMAP1	NM001281439	SMAP1-NM001281439	312.197	2.14662	3.1703	0.000761399	0.0231004
TGIF1_15_NM173207_60961	TGIF1	NM173207	TGIF1-NM173207	915.871	2.14648	4.69858	1.30987e-06	0.000175293
GPR25_2_NM005298_24533	GPR25	NM005298	GPR25-NM005298	975.794	2.14604	4.04323	2.63594e-05	0.00196288
SFN_2_NM006142_53900	SFN	NM006142	SFN-NM006142	1335.14	2.14532	4.81847	7.23302e-07	0.000107171
ZXDA_1_NM007156_70275	ZXDA	NM007156	ZXDA-NM007156	139.659	2.14517	2.7352	0.00311714	0.0611914
SLC22A2_2_NM003058_55017	SLC22A2	NM003058	SLC22A2-NM003058	347.216	2.14507	3.22719	0.000625058	0.020303
PLA2G4C_3_NM001159323_45144	PLA2G4C	NM001159323	PLA2G4C-NM001159323	606.097	2.14498	3.79607	7.35054e-05	0.00424002
UTF1_2_NM003577_65959	UTF1	NM003577	UTF1-NM003577	235.684	2.14481	2.86033	0.00211603	0.0471513
SEL1L2_1_NM001271539_53256	SEL1L2	NM001271539	SEL1L2-NM001271539	359.848	2.14466	3.07637	0.0010477	0.0287985
GATA2_7_NM032638_22934	GATA2	NM032638	GATA2-NM032638	1384.33	2.14446	5.35168	4.35711e-08	1.00971e-05
NIM1K_3_NM153361_39099	NIM1K	NM153361	NIM1K-NM153361	225.066	2.14403	3.04813	0.00115135	0.0307339
CWH43_2_NM001286791_14437	CWH43	NM001286791	CWH43-NM001286791	204.25	2.14394	2.19669	0.0140214	0.16808
CCDC127_1_NM145265_9171	CCDC127	NM145265	CCDC127-NM145265	220.2	2.14383	3.44677	0.000283661	0.0114078
TIGIT_2_NM173799_61266	TIGIT	NM173799	TIGIT-NM173799	397.68	2.14343	3.61679	0.000149141	0.00720759
MRPS27_3_NM001286751_36719	MRPS27	NM001286751	MRPS27-NM001286751	653.513	2.14341	3.69353	0.000110581	0.00571262
GJB1_2_NM000166_23552	GJB1	NM000166	GJB1-NM000166	413.879	2.14271	3.765	8.32737e-05	0.00464342
HSPA9_3_NM004134_27209	HSPA9	NM004134	HSPA9-NM004134	825.249	2.14264	3.58197	0.000170509	0.00792305
PCDHA5_3_NM018908_43235	PCDHA5	NM018908	PCDHA5-NM018908	1110.34	2.14256	4.72519	1.14952e-06	0.00015764
FRMD5_3_NM001286490_22172	FRMD5	NM001286490	FRMD5-NM001286490	156.251	2.14239	2.79474	0.00259708	0.0540159
GZMA_2_NM006144_25409	GZMA	NM006144	GZMA-NM006144	251.531	2.14196	3.06856	0.00107546	0.0293663
GRM8_4_NM001127323_24999	GRM8	NM001127323	GRM8-NM001127323	785.255	2.14179	3.63142	0.000140935	0.00687624
ZNF155_3_NM003445_68402	ZNF155	NM003445	ZNF155-NM003445	402.199	2.14174	3.01097	0.00130205	0.0333989
SERPINI1_2_NM001122752_53727	SERPINI1	NM001122752	SERPINI1-NM001122752	166.795	2.14133	3.04608	0.00115923	0.0308972
ANAPC7_1_NM016238_2488	ANAPC7	NM016238	ANAPC7-NM016238	769.957	2.14115	3.92684	4.30343e-05	0.0028686
EHBP1_5_NM001142615_17986	EHBP1	NM001142615	EHBP1-NM001142615	361.247	2.1409	2.77275	0.00277925	0.0565492
ASPSCR1_2_NM024083_4405	ASPSCR1	NM024083	ASPSCR1-NM024083	86.2195	2.14089	2.51331	0.00598014	0.0959252
RPL32_6_NM001007074_51581	RPL32	NM001007074	RPL32-NM001007074	505.707	2.14005	3.98828	3.32773e-05	0.00233643
PON2_2_NM000305_46186	PON2	NM000305	PON2-NM000305	334.519	2.13976	3.38574	0.000354931	0.0133781
MID1_15_NM033290_35691	MID1	NM033290	MID1-NM033290	438.138	2.13941	4.20293	1.31744e-05	0.00114414
AKAP2_2_NM001136562_1890	AKAP2	NM001136562	AKAP2-NM001136562	280.006	2.13915	2.68442	0.00363276	0.0682983
TSPOAP1_2_NM024418_64306	TSPOAP1	NM024418	TSPOAP1-NM024418	731.581	2.1387	4.25153	1.06159e-05	0.000976255
DEFB106A_2_NM152251_15635	DEFB106A	NM152251	DEFB106A-NM152251	384.759	2.1386	3.76967	8.17302e-05	0.00457911
SULT4A1_3_NM014351_59056	SULT4A1	NM014351	SULT4A1-NM014351	68.0512	2.13855	2.85464	0.00215425	0.0477756
ESPN_1_NM031475_19170	ESPN	NM031475	ESPN-NM031475	340.681	2.13789	3.14147	0.000840523	0.0246159
LOXL3_5_NM032603_32863	LOXL3	NM032603	LOXL3-NM032603	112.782	2.13726	2.73418	0.00312677	0.0613632
SNRPA1_3_NM003090_56839	SNRPA1	NM003090	SNRPA1-NM003090	1006.91	2.13681	4.56369	2.51313e-06	0.000298761
CA11_2_NM001217_8147	CA11	NM001217	CA11-NM001217	832.546	2.13676	3.20603	0.000672901	0.021315
PI4KA_3_NM002650_44647	PI4KA	NM002650	PI4KA-NM002650	192.062	2.13652	3.32272	0.000445715	0.0158638
TAF6_1_NM001190415_59690	TAF6	NM001190415	TAF6-NM001190415	496.908	2.13632	4.01316	2.9956e-05	0.0021476
ZNF101_1_NM033204_68325	ZNF101	NM033204	ZNF101-NM033204	480.692	2.13605	3.19389	0.000701859	0.0219115
GPR173_1_NM018969_24493	GPR173	NM018969	GPR173-NM018969	825.984	2.13457	4.09163	2.14179e-05	0.00167818
TNNT1_3_NM003283_62921	TNNT1	NM003283	TNNT1-NM003283	806.264	2.13454	4.17092	1.51689e-05	0.00127328
PGLYRP1_1_NM005091_44307	PGLYRP1	NM005091	PGLYRP1-NM005091	415.322	2.13381	3.30932	0.000467615	0.0164022
WNT3A_1_NM033131_67026	WNT3A	NM033131	WNT3A-NM033131	489.239	2.13372	2.49408	0.00631417	0.0994321
MTHFS_1_NM001199758_37091	MTHFS	NM001199758	MTHFS-NM001199758	157.971	2.13372	3.16743	0.000768951	0.0231997
MRRF_2_NM138777_36757	MRRF	NM138777	MRRF-NM138777	129.175	2.13318	2.62971	0.00427289	0.0766024
EDA2R_3_NM001199687_17690	EDA2R	NM001199687	EDA2R-NM001199687	581.861	2.1331	3.40043	0.000336405	0.0128587
ZNF256_2_NM005773_68614	ZNF256	NM005773	ZNF256-NM005773	66.548	2.13306	2.37816	0.00869956	0.123229
DHRS7B_1_NM015510_15993	DHRS7B	NM015510	DHRS7B-NM015510	121.367	2.13232	2.84795	0.00220009	0.0482893
NDST4_2_NM022569_38401	NDST4	NM022569	NDST4-NM022569	356.639	2.13201	3.40366	0.000332449	0.0127705
SPATA22_4_NM001170698_57431	SPATA22	NM001170698	SPATA22-NM001170698	620.746	2.13193	3.81496	6.81037e-05	0.00400005
TRIM16L_1_NM001037330_63597	TRIM16L	NM001037330	TRIM16L-NM001037330	2006.09	2.13181	4.98934	3.02931e-07	5.25514e-05
UBAP2L_4_NM001287816_64961	UBAP2L	NM001287816	UBAP2L-NM001287816	810.958	2.13156	3.90283	4.75379e-05	0.00307826
MTMR14_2_NM022485_37131	MTMR14	NM022485	MTMR14-NM022485	806.004	2.13093	4.38766	5.72894e-06	0.000585759
CCL18_2_NM002988_9606	CCL18	NM002988	CCL18-NM002988	379.06	2.13092	3.89517	4.90653e-05	0.00314068
TP53INP2_3_NM021202_63179	TP53INP2	NM021202	TP53INP2-NM021202	93.3767	2.13077	2.91667	0.00176892	0.0416358
PRKACB_3_NM001242857_47146	PRKACB	NM001242857	PRKACB-NM001242857	587.235	2.13031	4.15124	1.65336e-05	0.0013618
GRIK3_1_NM000831_24883	GRIK3	NM000831	GRIK3-NM000831	357.902	2.12975	3.45838	0.000271714	0.0111347
ACOT8_2_NM005469_624	ACOT8	NM005469	ACOT8-NM005469	96.8016	2.12972	3.26769	0.000542152	0.0183127
SCAF8_2_NM001286188_52691	SCAF8	NM001286188	SCAF8-NM001286188	495.26	2.12943	2.55679	0.00528217	0.0881927
SPRR2A_1_NM005988_57848	SPRR2A	NM005988	SPRR2A-NM005988	914.198	2.12923	4.34795	6.87091e-06	0.000682795
CENPC_2_NM001812_10896	CENPC	NM001812	CENPC-NM001812	431.335	2.12883	3.8091	6.97367e-05	0.00406796
FAM157B_2_NM001145249_19974	FAM157B	NM001145249	FAM157B-NM001145249	368.594	2.12876	3.73792	9.27741e-05	0.0050489
CCDC179_2_NM001195637_9310	CCDC179	NM001195637	CCDC179-NM001195637	344.794	2.12874	3.2673	0.000542896	0.0183291
TCTEX1D2_1_NM152773_60452	TCTEX1D2	NM152773	TCTEX1D2-NM152773	58.3518	2.12871	1.87841	0.0301625	0.268519
POC1B_5_NM172240_45914	POC1B	NM172240	POC1B-NM172240	656.142	2.12758	3.84803	5.95354e-05	0.00361837
HDDC3_2_NM198527_25765	HDDC3	NM198527	HDDC3-NM198527	1160.54	2.12692	3.91194	4.57782e-05	0.00299747
AGO3_1_NM024852_1619	AGO3	NM024852	AGO3-NM024852	224.652	2.12591	2.83475	0.00229311	0.0496941
CCDC14_1_NM022757_9204	CCDC14	NM022757	CCDC14-NM022757	176.878	2.12577	3.26273	0.000551732	0.0185383
BTNL10_1_NM001287262_6460	BTNL10	NM001287262	BTNL10-NM001287262	115.657	2.12574	2.39315	0.0083522	0.12016
MALSU1_1_NM138446_34067	MALSU1	NM138446	MALSU1-NM138446	307.923	2.12558	3.57013	0.000178402	0.00818691
BMP2K_3_NM198892_5981	BMP2K	NM198892	BMP2K-NM198892	245.006	2.12551	3.27154	0.000534814	0.0181084
SMOC2_1_NM022138_56638	SMOC2	NM022138	SMOC2-NM022138	333.383	2.12547	3.42322	0.000309415	0.0121679
ANKRD13A_1_NM033121_2624	ANKRD13A	NM033121	ANKRD13A-NM033121	342.096	2.12533	3.45582	0.000274313	0.011162
MCL1_1_NM021960_34813	MCL1	NM021960	MCL1-NM021960	2125.54	2.12373	4.39896	5.43845e-06	0.000564394
CCDC107_3_NM001195201_9110	CCDC107	NM001195201	CCDC107-NM001195201	536.803	2.12364	3.82717	6.48138e-05	0.00384602
KPRP_1_NM001025231_30959	KPRP	NM001025231	KPRP-NM001025231	321.001	2.12353	3.06166	0.00110055	0.029788
IQCC_1_NM018134_28640	IQCC	NM018134	IQCC-NM018134	206.57	2.12297	3.35993	0.000389811	0.0143389
DMC1_5_NM007068_16349	DMC1	NM007068	DMC1-NM007068	80.7415	2.12263	2.14932	0.0158046	0.181152
TMPRSS6_3_NM001289000_62628	TMPRSS6	NM001289000	TMPRSS6-NM001289000	436.501	2.12148	2.92319	0.0017323	0.0411224
FAM166A_1_NM001001710_20012	FAM166A	NM001001710	FAM166A-NM001001710	537.415	2.1211	3.30443	0.000475846	0.0166411
SHE_2_NM001010846_54300	SHE	NM001010846	SHE-NM001010846	257.157	2.1201	2.17232	0.0149159	0.174304
UBA5_3_NM024818_64918	UBA5	NM024818	UBA5-NM024818	467.077	2.12006	3.03898	0.0011869	0.031361
ITGAV_4_NM001145000_28958	ITGAV	NM001145000	ITGAV-NM001145000	285.043	2.11996	3.24935	0.000578338	0.0191523
RND2_3_NM005440_50952	RND2	NM005440	RND2-NM005440	556.708	2.11954	3.05146	0.00113865	0.0305223
HRASLS5_3_NM054108_26975	HRASLS5	NM054108	HRASLS5-NM054108	519.974	2.11932	3.91888	4.44813e-05	0.00293546
EPO_2_NM000799_18888	EPO	NM000799	EPO-NM000799	304.777	2.11928	3.09494	0.000984254	0.0274848
TAS2R14_3_NM023922_59860	TAS2R14	NM023922	TAS2R14-NM023922	335.251	2.11901	3.80987	6.95199e-05	0.00406012
CAPN8_3_NM001143962_8641	CAPN8	NM001143962	CAPN8-NM001143962	401.569	2.11895	3.48798	0.000243339	0.0102929
STOX2_2_NM020225_58796	STOX2	NM020225	STOX2-NM020225	583.639	2.11877	3.83795	6.20318e-05	0.00371862
PI4KA_5_NM058004_44649	PI4KA	NM058004	PI4KA-NM058004	285.008	2.11846	3.39402	0.000344376	0.0130644
SCN1A_4_NM001202435_52862	SCN1A	NM001202435	SCN1A-NM001202435	539.04	2.11788	4.10392	2.03104e-05	0.00162156
SPRYD4_1_NM207344_57896	SPRYD4	NM207344	SPRYD4-NM207344	233.194	2.11757	3.44909	0.000281244	0.0113366
IFRD2_3_NM006764_27732	IFRD2	NM006764	IFRD2-NM006764	1788.48	2.11737	3.83675	6.23355e-05	0.00373365
LGR6_3_NM001017403_32114	LGR6	NM001017403	LGR6-NM001017403	64.3074	2.11626	2.552	0.0053553	0.0889596
RAPGEF3_8_NM006105_49373	RAPGEF3	NM006105	RAPGEF3-NM006105	67.4724	2.11568	2.22505	0.0130391	0.160382
LOX_2_NM001178102_32839	LOX	NM001178102	LOX-NM001178102	149.242	2.11539	3.13746	0.000852081	0.0248302
TAP1_2_NM000593_59794	TAP1	NM000593	TAP1-NM000593	509.397	2.11514	3.86955	5.45172e-05	0.00340064
CMTR1_3_NM015050_12487	CMTR1	NM015050	CMTR1-NM015050	632.07	2.11506	3.65995	0.00012613	0.00630723
ZNF765_1_NM001040185_69837	ZNF765	NM001040185	ZNF765-NM001040185	457.79	2.11502	3.9339	4.17899e-05	0.00280427
EXOSC1_1_NM016046_19470	EXOSC1	NM016046	EXOSC1-NM016046	611.884	2.11491	4.74265	1.05469e-06	0.000146444
P3H1_2_NM022356_42534	P3H1	NM022356	P3H1-NM022356	52.9877	2.11481	2.22445	0.0130592	0.160516
GPR32_3_NM001506_24549	GPR32	NM001506	GPR32-NM001506	891.708	2.11458	4.36442	6.3731e-06	0.000643095
SNCB_2_NM003085_56784	SNCB	NM003085	SNCB-NM003085	711.043	2.11435	4.98787	3.05246e-07	5.26928e-05
OTUD3_2_NM015207_42354	OTUD3	NM015207	OTUD3-NM015207	97.8401	2.11434	3.03314	0.00121013	0.031766
IL34_2_NM001172771_28241	IL34	NM001172771	IL34-NM001172771	193.311	2.11414	3.27126	0.000535348	0.0181178
ANKRD44_1_NM001195144_2732	ANKRD44	NM001195144	ANKRD44-NM001195144	253.347	2.11412	2.99317	0.00138047	0.0346265
DPF2_1_NM006268_16904	DPF2	NM006268	DPF2-NM006268	360.75	2.11398	3.52623	0.000210762	0.00927223
USP49_5_NM018561_65909	USP49	NM018561	USP49-NM018561	332.776	2.11358	3.70085	0.000107439	0.00558316
STAT5A_8_NM003152_58567	STAT5A	NM003152	STAT5A-NM003152	604.172	2.11275	3.62995	0.000141738	0.00690107
CCDC138_3_NM144978_9203	CCDC138	NM144978	CCDC138-NM144978	407.663	2.11262	3.89675	4.87453e-05	0.00313335
VPS29_3_NM016226_66348	VPS29	NM016226	VPS29-NM016226	141.798	2.11218	2.50989	0.00603847	0.0965257
NDUFS6_3_NM004553_38550	NDUFS6	NM004553	NDUFS6-NM004553	509.026	2.11152	3.93128	4.22466e-05	0.00282413
HOXB6_1_NM018952_26801	HOXB6	NM018952	HOXB6-NM018952	424.193	2.11144	3.58777	0.00016676	0.0078004
SLC39A3_1_NM144564_55685	SLC39A3	NM144564	SLC39A3-NM144564	194.363	2.11099	3.40322	0.00033298	0.0127839
SCRN2_3_NM001145023_52979	SCRN2	NM001145023	SCRN2-NM001145023	509.55	2.11056	3.66718	0.000122621	0.00616684
KCNA4_3_NM002233_29469	KCNA4	NM002233	KCNA4-NM002233	411.883	2.11053	3.3767	0.000366806	0.0136935
OR2L2_3_NM001004686_41388	OR2L2	NM001004686	OR2L2-NM001004686	406.644	2.11021	4.0476	2.5873e-05	0.00193793
IFRD1_7_NM001550_27727	IFRD1	NM001550	IFRD1-NM001550	1776.78	2.10996	4.06718	2.37929e-05	0.00182693
NPAP1_3_NM018958_39713	NPAP1	NM018958	NPAP1-NM018958	356.627	2.10974	3.88339	5.15046e-05	0.00326001
PDE4D_4_NM001165899_43700	PDE4D	NM001165899	PDE4D-NM001165899	233.766	2.10966	3.00669	0.00132054	0.0337086
CDH26_5_NM177980_10418	CDH26	NM177980	CDH26-NM177980	1073.91	2.10855	3.90887	4.63641e-05	0.00302175
GNG12_3_NM018841_23987	GNG12	NM018841	GNG12-NM018841	1268.91	2.10836	3.81106	6.91867e-05	0.00405076
MLPH_5_NM001281474_35950	MLPH	NM001281474	MLPH-NM001281474	488.541	2.10835	4.19706	1.35199e-05	0.0011698
MEGF9_2_NM001080497_35153	MEGF9	NM001080497	MEGF9-NM001080497	285.684	2.10807	3.43957	0.000291321	0.0116161
RALGDS_12_NM006266_49251	RALGDS	NM006266	RALGDS-NM006266	83.2501	2.10732	2.81544	0.00243553	0.0516653
LIFR_3_NM001127671_32201	LIFR	NM001127671	LIFR-NM001127671	122.782	2.10691	2.41353	0.00789943	0.115818
MCRS1_5_NM006337_34886	MCRS1	NM006337	MCRS1-NM006337	734.672	2.10637	3.59326	0.000163284	0.00766844
CFI_1_NM000204_11293	CFI	NM000204	CFI-NM000204	1054.63	2.10636	5.01077	2.71062e-07	4.785e-05
TMEM246_1_NM032342_62191	TMEM246	NM032342	TMEM246-NM032342	634.995	2.10559	3.48152	0.000249287	0.0104564
ACSL3_2_NM203372_702	ACSL3	NM203372	ACSL3-NM203372	364.461	2.10535	2.8612	0.00211018	0.0470957
CENPX_2_NM144998_10959	CENPX	NM144998	CENPX-NM144998	77.9522	2.1053	2.86225	0.00210319	0.0470182
CASKIN1_3_NM020764_8793	CASKIN1	NM020764	CASKIN1-NM020764	405.625	2.10521	2.99912	0.0013538	0.0342141
PCYT2_3_NM001184917_43538	PCYT2	NM001184917	PCYT2-NM001184917	427.476	2.10518	2.74407	0.00303412	0.0601718
CLCN7_2_NM001287_11983	CLCN7	NM001287	CLCN7-NM001287	504.578	2.10514	3.64033	0.000136145	0.00667502
UBE2O_1_NM022066_65095	UBE2O	NM022066	UBE2O-NM022066	565.481	2.10504	3.79774	7.30093e-05	0.00422528
IKZF3_5_NM012481_27976	IKZF3	NM012481	IKZF3-NM012481	274.377	2.10496	3.10895	0.000938756	0.026583
UQCRHL_3_NM001089591_65670	UQCRHL	NM001089591	UQCRHL-NM001089591	515.328	2.10447	4.01398	2.98513e-05	0.00214228
NDST1_3_NM001543_38393	NDST1	NM001543	NDST1-NM001543	90.9735	2.10394	2.48435	0.00648935	0.101318
ACBD4_6_NM001135706_506	ACBD4	NM001135706	ACBD4-NM001135706	72.9453	2.10306	2.19342	0.0141386	0.168794
DAZL_3_NM001190811_15035	DAZL	NM001190811	DAZL-NM001190811	147.828	2.10253	2.90472	0.00183789	0.0426862
LONRF3_5_NM001289109_32833	LONRF3	NM001289109	LONRF3-NM001289109	642.184	2.10231	3.67882	0.000117156	0.00596029
TMEM74_3_NM153015_62448	TMEM74	NM153015	TMEM74-NM153015	253.697	2.10221	3.41974	0.000313404	0.0122901
ACAD10_1_NM025247_450	ACAD10	NM025247	ACAD10-NM025247	222.862	2.10196	2.36377	0.00904509	0.126516
PHF5A_1_NM032758_44495	PHF5A	NM032758	PHF5A-NM032758	553.512	2.10176	3.97127	3.57455e-05	0.0024743
CHID1_1_NM001142675_11503	CHID1	NM001142675	CHID1-NM001142675	258.732	2.10171	3.31645	0.000455848	0.0161426
ZNF786_1_NM152411_69899	ZNF786	NM152411	ZNF786-NM152411	215.972	2.10146	2.83385	0.00229951	0.0497871
FAM104A_3_NM001289412_19736	FAM104A	NM001289412	FAM104A-NM001289412	985.687	2.10103	3.53285	0.000205549	0.00911134
DLK1_2_NM003836_16295	DLK1	NM003836	DLK1-NM003836	270.877	2.10079	3.20546	0.00067424	0.0213478
GALNT4_2_NM003774_22767	GALNT4	NM003774	GALNT4-NM003774	292.744	2.10065	3.32426	0.00044327	0.0158088
ITPRIP_4_NM001272013_29092	ITPRIP	NM001272013	ITPRIP-NM001272013	449.797	2.10034	3.29607	0.000490242	0.0170259
B4GALT6_2_NM004775_5223	B4GALT6	NM004775	B4GALT6-NM004775	968.949	2.1003	4.25528	1.04392e-05	0.000962518
INSRR_1_NM014215_28523	INSRR	NM014215	INSRR-NM014215	314.961	2.10028	3.17319	0.000753882	0.0229589
GSC_3_NM173849_25038	GSC	NM173849	GSC-NM173849	681.32	2.10007	4.70267	1.2839e-06	0.000172434
PDE4D_11_NM001197219_43707	PDE4D	NM001197219	PDE4D-NM001197219	555.77	2.0998	2.94433	0.0016183	0.0390046
NKD2_1_NM001271082_39185	NKD2	NM001271082	NKD2-NM001271082	1070.97	2.0998	3.83266	6.33822e-05	0.00377554
GPSM1_7_NM001200003_24690	GPSM1	NM001200003	GPSM1-NM001200003	467.215	2.09974	2.96225	0.00152702	0.0373077
TSPAN7_2_NM004615_64282	TSPAN7	NM004615	TSPAN7-NM004615	220.028	2.09905	2.69608	0.00350808	0.0665956
GABPA_3_NM002040_22555	GABPA	NM002040	GABPA-NM002040	179.709	2.09895	2.6917	0.0035544	0.0672026
NABP2_1_NM024068_37856	NABP2	NM024068	NABP2-NM024068	421.375	2.09824	3.28258	0.000514317	0.0176506
CDX2_2_NM001265_10717	CDX2	NM001265	CDX2-NM001265	865.472	2.09811	4.78051	8.74254e-07	0.000125868
MOB2_1_NM001172223_36126	MOB2	NM001172223	MOB2-NM001172223	528.053	2.09787	3.42926	0.000302611	0.0119577
TPM3_5_NM152263_63274	TPM3	NM152263	TPM3-NM152263	557.444	2.09776	2.96221	0.00152718	0.0373077
FILIP1L_3_NM001042459_21564	FILIP1L	NM001042459	FILIP1L-NM001042459	2289.12	2.09723	6.08143	5.95567e-10	2.49068e-07
NSFL1C_1_NM001206736_40192	NSFL1C	NM001206736	NSFL1C-NM001206736	176.801	2.09662	2.87222	0.002038	0.0459896
DEFB107B_1_NM001040705_15637	DEFB107B	NM001040705	DEFB107B-NM001040705	1449.52	2.09618	4.80633	7.68642e-07	0.000112507
TMPRSS4_1_NM001173552_62620	TMPRSS4	NM001173552	TMPRSS4-NM001173552	228.12	2.09584	2.79842	0.00256768	0.0536107
CHI3L1_2_NM001276_11488	CHI3L1	NM001276	CHI3L1-NM001276	1951.86	2.09548	4.29459	8.75074e-06	0.000835339
STAMBP_7_NM213622_58487	STAMBP	NM213622	STAMBP-NM213622	561.619	2.09545	4.20899	1.28259e-05	0.00112248
TMPRSS11F_1_NM207407_62596	TMPRSS11F	NM207407	TMPRSS11F-NM207407	843.655	2.0951	3.91662	4.49005e-05	0.002951
ARID3C_1_NM001017363_3796	ARID3C	NM001017363	ARID3C-NM001017363	773.885	2.09508	4.10279	2.04096e-05	0.00162393
MMP12_1_NM002426_36015	MMP12	NM002426	MMP12-NM002426	1041.03	2.09507	3.87098	5.41983e-05	0.00338778
C7orf73_3_NM001130929_7951	C7orf73	NM001130929	C7orf73-NM001130929	95.6421	2.09495	3.17247	0.000755736	0.0229855
GANAB_1_NM198334_22814	GANAB	NM198334	GANAB-NM198334	410.587	2.09478	4.03649	2.71287e-05	0.00200421
POLR2K_3_NM005034_46091	POLR2K	NM005034	POLR2K-NM005034	567.198	2.09422	3.26546	0.000546428	0.0184041
IL33_2_NM001199641_28238	IL33	NM001199641	IL33-NM001199641	359.779	2.09395	3.20971	0.000664339	0.02112
PARD6G_3_NM032510_42917	PARD6G	NM032510	PARD6G-NM032510	261.436	2.0934	2.73944	0.00307717	0.0606896
CMTM1_1_NM181268_12455	CMTM1	NM181268	CMTM1-NM181268	230.724	2.09276	3.12363	0.000893171	0.0256028
KRTAP20-1_2_NM181615_31282	KRTAP20-1	NM181615	KRTAP20-1-NM181615	295.683	2.09276	3.12697	0.000883082	0.0254845
TOMM20L_3_NM207377_63035	TOMM20L	NM207377	TOMM20L-NM207377	689.393	2.09275	3.64068	0.000135959	0.0066715
DKKL1_2_NM001197302_16197	DKKL1	NM001197302	DKKL1-NM001197302	217.565	2.09139	2.73388	0.00312962	0.0613848
STK3_5_NM001256313_58682	STK3	NM001256313	STK3-NM001256313	119.673	2.09137	2.77418	0.00276702	0.0564802
SLC25A45_6_NM001278250_55237	SLC25A45	NM001278250	SLC25A45-NM001278250	213.659	2.09031	1.8102	0.0351322	0.295812
PRAF2_3_NM007213_46881	PRAF2	NM007213	PRAF2-NM007213	211.292	2.08926	3.28146	0.000516352	0.0176965
ZNF512B_1_NM020713_69155	ZNF512B	NM020713	ZNF512B-NM020713	254.495	2.08824	3.47279	0.000257544	0.0106942
TLK2_3_NM001284333_61471	TLK2	NM001284333	TLK2-NM001284333	117.016	2.08819	2.29911	0.0107494	0.141456
SIRT3_2_NM012239_54561	SIRT3	NM012239	SIRT3-NM012239	72.6057	2.08805	2.74337	0.00304063	0.0602111
INPP5D_3_NM001017915_28466	INPP5D	NM001017915	INPP5D-NM001017915	398.376	2.08796	2.7684	0.00281665	0.0571117
OXTR_3_NM000916_42460	OXTR	NM000916	OXTR-NM000916	408.121	2.08791	3.44372	0.000286889	0.0114901
LSG1_3_NM018385_33394	LSG1	NM018385	LSG1-NM018385	413.158	2.08769	4.05019	2.55881e-05	0.00192687
EIF2S3_2_NM001415_18103	EIF2S3	NM001415	EIF2S3-NM001415	246.484	2.08746	2.33949	0.00965493	0.131857
CTSV_1_NM001201575_14304	CTSV	NM001201575	CTSV-NM001201575	572.895	2.08721	3.38296	0.000358548	0.0134607
KRTAP9-7_3_NM001277332_31436	KRTAP9-7	NM001277332	KRTAP9-7-NM001277332	251.478	2.08698	2.86239	0.00210233	0.0470182
TBX4_1_NM018488_60203	TBX4	NM018488	TBX4-NM018488	256.143	2.08647	4.09131	2.14469e-05	0.00167818
SIGLECL1_3_NM173635_54468	SIGLECL1	NM173635	SIGLECL1-NM173635	109.351	2.08618	3.22101	0.000638696	0.0205563
CSPG5_3_NM001206945_13967	CSPG5	NM001206945	CSPG5-NM001206945	505.776	2.08618	3.54648	0.000195208	0.00876914
TNIP3_9_NM024873_62870	TNIP3	NM024873	TNIP3-NM024873	481.235	2.08571	4.01587	2.9613e-05	0.00213619
ST13_3_NM001278589_58325	ST13	NM001278589	ST13-NM001278589	293.979	2.08555	3.29333	0.000495034	0.01715
DHFR2_6_NM176815_15946	DHFR2	NM176815	DHFR2-NM176815	154.633	2.08539	2.74596	0.00301668	0.0599733
WDR78_2_NM024763_66810	WDR78	NM024763	WDR78-NM024763	111.886	2.08527	3.18637	0.000720354	0.0222367
HELB_3_NM033647_25859	HELB	NM033647	HELB-NM033647	1695.07	2.08521	4.90546	4.66042e-07	7.4756e-05
MEP1B_3_NM005925_35225	MEP1B	NM005925	MEP1B-NM005925	223.24	2.08454	3.05646	0.00111985	0.0301566
TMC5_3_NM001105248_61614	TMC5	NM001105248	TMC5-NM001105248	225.362	2.08433	3.02293	0.00125169	0.0325139
GCNT2_9_NM145655_23111	GCNT2	NM145655	GCNT2-NM145655	258.852	2.08431	3.76174	8.43671e-05	0.00468574
S100Z_2_NM130772_52390	S100Z	NM130772	S100Z-NM130772	112.337	2.08411	2.73119	0.00315527	0.0617447
HSD17B10_3_NM004493_27077	HSD17B10	NM004493	HSD17B10-NM004493	225.981	2.08388	3.38808	0.000351913	0.0132857
SPTBN1_6_NM178313_57931	SPTBN1	NM178313	SPTBN1-NM178313	119.914	2.08351	2.63384	0.00422122	0.0759668
CAB39_5_NM016289_8195	CAB39	NM016289	CAB39-NM016289	361.158	2.08329	3.70689	0.000104909	0.00548822
RAE1_2_NM001015885_49178	RAE1	NM001015885	RAE1-NM001015885	204.515	2.08319	3.38122	0.000360829	0.0135206
ZNF415_1_NM018355_68945	ZNF415	NM018355	ZNF415-NM018355	453.08	2.08261	3.89598	4.89005e-05	0.00313758
EPHB1_3_NM004441_18829	EPHB1	NM004441	EPHB1-NM004441	475.705	2.08239	3.90078	4.79416e-05	0.00309768
NMNAT3_2_NM001200047_39469	NMNAT3	NM001200047	NMNAT3-NM001200047	259.507	2.08217	3.51608	0.000218982	0.00951935
POU2F1_6_NM001198786_46266	POU2F1	NM001198786	POU2F1-NM001198786	102.443	2.08104	2.13977	0.0161868	0.183902
GHRH_2_NM021081_23435	GHRH	NM021081	GHRH-NM021081	189.709	2.08098	3.29867	0.000485725	0.0168857
FUZ_2_NM001171937_22374	FUZ	NM001171937	FUZ-NM001171937	179.41	2.08078	2.96839	0.00149684	0.036779
SLC30A7_2_NM133496_55432	SLC30A7	NM133496	SLC30A7-NM133496	1459.65	2.0806	4.13922	1.74248e-05	0.00142022
WDFY3_1_NM014991_66628	WDFY3	NM014991	WDFY3-NM014991	182.491	2.08031	2.76682	0.00283027	0.0572887
SLC28A2_1_NM004212_55326	SLC28A2	NM004212	SLC28A2-NM004212	64.9225	2.08024	2.41573	0.0078518	0.11536
PLA2G12A_1_NM030821_45097	PLA2G12A	NM030821	PLA2G12A-NM030821	124.099	2.08019	2.97856	0.00144804	0.0358605
MOCS1_4_NM005943_36162	MOCS1	NM005943	MOCS1-NM005943	504.22	2.08009	3.34747	0.000407766	0.0148825
TMEM207_3_NM207316_62076	TMEM207	NM207316	TMEM207-NM207316	370.25	2.08003	3.71542	0.000101433	0.00535424
CYB5D2_1_NM001254755_14611	CYB5D2	NM001254755	CYB5D2-NM001254755	519.379	2.07989	3.80019	7.22914e-05	0.00419064
HSPB2_1_NM001541_27216	HSPB2	NM001541	HSPB2-NM001541	93.9099	2.07947	2.24961	0.0122368	0.153843
MPDZ_3_NM001261407_36293	MPDZ	NM001261407	MPDZ-NM001261407	203.826	2.0787	2.48811	0.00642124	0.100455
TFB1M_2_NM016020_60815	TFB1M	NM016020	TFB1M-NM016020	243.058	2.07828	2.91094	0.00180171	0.0421247
LRRC26_1_NM001013653_33120	LRRC26	NM001013653	LRRC26-NM001013653	210.758	2.07794	2.80866	0.00248741	0.0524019
ARFIP2_2_NM012402_3459	ARFIP2	NM012402	ARFIP2-NM012402	219.781	2.07794	3.29507	0.00049198	0.0170578
LYNX1_12_NM177477_33659	LYNX1	NM177477	LYNX1-NM177477	72.9881	2.0776	2.84946	0.00218968	0.0482264
NCALD_6_NM001040630_38162	NCALD	NM001040630	NCALD-NM001040630	649.207	2.07701	3.94327	4.01895e-05	0.00272551
DEPTOR_3_NM001283012_15802	DEPTOR	NM001283012	DEPTOR-NM001283012	135.393	2.07695	2.11575	0.017183	0.190567
HIPK1_1_NM152696_26136	HIPK1	NM152696	HIPK1-NM152696	272.263	2.07662	2.74756	0.00300204	0.0597668
KCTD4_3_NM198404_29916	KCTD4	NM198404	KCTD4-NM198404	1376.48	2.07646	4.36446	6.37199e-06	0.000643095
MAP4K5_3_NM198794_34309	MAP4K5	NM198794	MAP4K5-NM198794	227.002	2.07573	2.4934	0.00632632	0.0995464
PRR9_3_NM001195571_47617	PRR9	NM001195571	PRR9-NM001195571	761.464	2.07565	4.39686	5.49128e-06	0.000569036
CH25H_1_NM003956_11371	CH25H	NM003956	CH25H-NM003956	571.523	2.07511	3.69915	0.000108163	0.00560835
CLSTN1_2_NM014944_12367	CLSTN1	NM014944	CLSTN1-NM014944	516.775	2.07511	3.446	0.000284477	0.0114212
MDGA2_5_NM182830_34934	MDGA2	NM182830	MDGA2-NM182830	305.465	2.07502	3.36145	0.000387667	0.0142825
KLHL2_1_NM001161522_30674	KLHL2	NM001161522	KLHL2-NM001161522	992.811	2.07432	4.27652	9.49168e-06	0.000893247
SLC4A2_3_NM001199692_55850	SLC4A2	NM001199692	SLC4A2-NM001199692	499.766	2.07428	4.02493	2.8496e-05	0.00207469
CNTNAP4_5_NM138994_12730	CNTNAP4	NM138994	CNTNAP4-NM138994	663.548	2.07424	3.68596	0.000113923	0.00582958
PANK3_1_NM024594_42822	PANK3	NM024594	PANK3-NM024594	611.195	2.07404	4.24493	1.09329e-05	0.000997567
GGA3_3_NM001172704_23340	GGA3	NM001172704	GGA3-NM001172704	956.249	2.07396	3.18084	0.000734253	0.0225271
EFL1_2_NM024580_17882	EFL1	NM024580	EFL1-NM024580	444.625	2.07369	3.59745	0.000160675	0.00759161
RAB8B_1_NM016530_49000	RAB8B	NM016530	RAB8B-NM016530	180.303	2.07352	2.58444	0.00487686	0.0834931
ADAR_4_NM001193495_1094	ADAR	NM001193495	ADAR-NM001193495	337.839	2.07305	2.76324	0.00286149	0.0577543
CASP8_2_NM001080125_8842	CASP8	NM001080125	CASP8-NM001080125	254.006	2.07272	2.76495	0.00284653	0.0575019
OR7A10_3_NM001005190_42010	OR7A10	NM001005190	OR7A10-NM001005190	455.883	2.0725	3.43085	0.000300844	0.011905
ITGA10_1_NM003637_28907	ITGA10	NM003637	ITGA10-NM003637	188.729	2.07235	2.73748	0.00309557	0.0608932
HLCS_1_NM000411_26442	HLCS	NM000411	HLCS-NM000411	70.6596	2.07227	2.38821	0.00846529	0.121119
YIPF6_2_NM173834_67394	YIPF6	NM173834	YIPF6-NM173834	349.519	2.07212	3.5789	0.000172523	0.00799545
PGBD5_1_NM001258311_44280	PGBD5	NM001258311	PGBD5-NM001258311	553.791	2.072	3.765	8.32746e-05	0.00464342
GP5_3_NM004488_24200	GP5	NM004488	GP5-NM004488	1026.08	2.07111	4.87321	5.48992e-07	8.48921e-05
ZBTB4_3_NM001128833_67676	ZBTB4	NM001128833	ZBTB4-NM001128833	343.846	2.07108	3.37366	0.000370883	0.013814
AHCYL2_1_NM001130722_1702	AHCYL2	NM001130722	AHCYL2-NM001130722	420.124	2.07061	2.6588	0.00392101	0.0720969
TGFBRAP1_1_NM001142621_60944	TGFBRAP1	NM001142621	TGFBRAP1-NM001142621	636.801	2.07054	3.46206	0.000268027	0.0110252
FER1L6_2_NM001039112_21222	FER1L6	NM001039112	FER1L6-NM001039112	513.618	2.07051	3.27986	0.000519297	0.0177528
DUSP26_2_NM024025_17358	DUSP26	NM024025	DUSP26-NM024025	275.549	2.0704	3.47045	0.00025979	0.0107634
TMEM141_1_NM032928_61834	TMEM141	NM032928	TMEM141-NM032928	70.4165	2.07039	1.89756	0.028877	0.261673
PCDH17_1_NM001040429_43188	PCDH17	NM001040429	PCDH17-NM001040429	360.265	2.07025	3.44323	0.000287401	0.011499
SERTAD1_3_NM013376_53736	SERTAD1	NM013376	SERTAD1-NM013376	1190.56	2.06938	5.03166	2.43125e-07	4.37986e-05
KLHL30_2_NM198582_30716	KLHL30	NM198582	KLHL30-NM198582	388.568	2.06932	3.05274	0.00113381	0.0304508
HCAR3_1_NM006018_25668	HCAR3	NM006018	HCAR3-NM006018	314.179	2.06924	3.07521	0.00105177	0.0288315
INPP5F_4_NM001243195_28473	INPP5F	NM001243195	INPP5F-NM001243195	45.2782	2.06901	2.11479	0.0172239	0.190834
UFC1_2_NM016406_65334	UFC1	NM016406	UFC1-NM016406	2050.59	2.06877	4.05806	2.47411e-05	0.00188123
ZNF436_1_NM001077195_68999	ZNF436	NM001077195	ZNF436-NM001077195	178.395	2.06869	2.88985	0.00192715	0.0442044
SGSM1_1_NM001098498_54053	SGSM1	NM001098498	SGSM1-NM001098498	285.011	2.06785	3.09309	0.000990412	0.0275933
PTPN3_1_NM001145368_48335	PTPN3	NM001145368	PTPN3-NM001145368	155.057	2.06749	2.24868	0.0122663	0.153992
FAM217B_6_NM022106_20284	FAM217B	NM022106	FAM217B-NM022106	1116.23	2.06717	3.90517	4.70804e-05	0.0030571
ZFYVE19_2_NM001258420_68130	ZFYVE19	NM001258420	ZFYVE19-NM001258420	118.907	2.06715	2.30885	0.010476	0.139135
H3F3C_2_NM001013699_25474	H3F3C	NM001013699	H3F3C-NM001013699	312.496	2.067	2.8352	0.00228986	0.0496852
MS4A8_2_NM031457_36820	MS4A8	NM031457	MS4A8-NM031457	1854.01	2.06687	5.54602	1.46119e-08	3.96373e-06
ZNF280A_2_NM080740_68664	ZNF280A	NM080740	ZNF280A-NM080740	437.284	2.06683	3.4176	0.00031588	0.0123295
MAGEB1_2_NM002363_33945	MAGEB1	NM002363	MAGEB1-NM002363	278.87	2.0665	3.61491	0.000150223	0.00722902
FRG1_3_NM004477_22139	FRG1	NM004477	FRG1-NM004477	124.858	2.0662	2.61977	0.0043995	0.0780754
DESI2_2_NM016076_15822	DESI2	NM016076	DESI2-NM016076	249.143	2.06614	3.32592	0.000440642	0.0157579
VTI1B_2_NM006370_66496	VTI1B	NM006370	VTI1B-NM006370	1270.32	2.06602	4.39595	5.51452e-06	0.000570603
KCNMB1_2_NM004137_29759	KCNMB1	NM004137	KCNMB1-NM004137	213.705	2.06597	3.16473	0.000776142	0.0233205
ZNF358_1_NM018083_68846	ZNF358	NM018083	ZNF358-NM018083	112.416	2.0658	2.78616	0.00266685	0.0551081
EHBP1L1_1_NM001099409_17991	EHBP1L1	NM001099409	EHBP1L1-NM001099409	90.8739	2.06573	2.13289	0.0164668	0.18545
POLM_3_NM001284331_46022	POLM	NM001284331	POLM-NM001284331	1255.26	2.06569	3.16087	0.000786486	0.0235537
SPINK1_1_NM003122_57692	SPINK1	NM003122	SPINK1-NM003122	410.466	2.065	3.58736	0.000167024	0.00780756
DZANK1_1_NM001099407_17507	DZANK1	NM001099407	DZANK1-NM001099407	552.013	2.06427	2.79865	0.00256584	0.0536074
EMC3_3_NM018447_18475	EMC3	NM018447	EMC3-NM018447	392.889	2.06403	3.41804	0.000315367	0.0123232
GJD4_2_NM153368_23600	GJD4	NM153368	GJD4-NM153368	649.132	2.0638	4.48448	3.65452e-06	0.000406265
IGF2_8_NM001127598_27809	IGF2	NM001127598	IGF2-NM001127598	202.208	2.06377	2.93154	0.0016864	0.040273
AKAP13_1_NM001270546_1877	AKAP13	NM001270546	AKAP13-NM001270546	108.906	2.0635	2.57872	0.00495838	0.0844115
FIBIN_1_NM203371_21535	FIBIN	NM203371	FIBIN-NM203371	283.738	2.06289	2.99969	0.00135126	0.0341777
SCG2_3_NM003469_52765	SCG2	NM003469	SCG2-NM003469	506.272	2.06238	4.31299	8.05312e-06	0.000777192
GGT5_2_NM004121_23375	GGT5	NM004121	GGT5-NM004121	357.697	2.06235	3.25246	0.000572044	0.0190027
MAPKAP1_1_NM024117_34411	MAPKAP1	NM024117	MAPKAP1-NM024117	367.904	2.0623	3.90808	4.65155e-05	0.00302881
CASP8_4_NM033356_8844	CASP8	NM033356	CASP8-NM033356	235.098	2.06229	3.33433	0.000427532	0.0154118
WDR6_2_NM018031_66762	WDR6	NM018031	WDR6-NM018031	113.785	2.06191	2.77442	0.00276501	0.0564722
MME_3_NM000902_35990	MME	NM000902	MME-NM000902	483.332	2.06184	2.84142	0.00224562	0.0489908
STX6_2_NM001286210_58923	STX6	NM001286210	STX6-NM001286210	464.275	2.06173	3.47664	0.000253871	0.010598
NDRG4_2_NM001130487_38380	NDRG4	NM001130487	NDRG4-NM001130487	2072.64	2.06062	5.18795	1.06308e-07	2.17122e-05
ACAD9_3_NM014049_461	ACAD9	NM014049	ACAD9-NM014049	440.397	2.06037	3.60043	0.000158844	0.00753039
SDHA_3_NM004168_53068	SDHA	NM004168	SDHA-NM004168	173.011	2.06029	2.68979	0.00357481	0.0674976
TAS2R3_3_NM016943_59872	TAS2R3	NM016943	TAS2R3-NM016943	433.876	2.05998	3.17303	0.000754286	0.0229613
LYRM1_3_NM001128302_33710	LYRM1	NM001128302	LYRM1-NM001128302	385.445	2.05983	3.14122	0.000841215	0.0246259
DCAF8_3_NM015726_15171	DCAF8	NM015726	DCAF8-NM015726	558.428	2.05873	3.24321	0.000590957	0.0194289
HYLS1_3_NM001134793_27407	HYLS1	NM001134793	HYLS1-NM001134793	1165.84	2.05861	3.81277	6.87084e-05	0.00402948
USP33_2_NM015017_65846	USP33	NM015017	USP33-NM015017	289.964	2.05849	2.93599	0.00166245	0.0398363
FBXO24_1_NM001163499_20896	FBXO24	NM001163499	FBXO24-NM001163499	323.01	2.0582	3.9093	4.62821e-05	0.00301921
SERPINB10_2_NM005024_53637	SERPINB10	NM005024	SERPINB10-NM005024	144.976	2.05799	3.02911	0.00122637	0.0320424
ZC3H14_1_NM001160104_67767	ZC3H14	NM001160104	ZC3H14-NM001160104	861.584	2.05793	3.81943	6.68813e-05	0.00395202
STRIP1_4_NM033088_58850	STRIP1	NM033088	STRIP1-NM033088	432.761	2.05787	3.25887	0.000559293	0.0187386
RAB18_2_NM001256410_48775	RAB18	NM001256410	RAB18-NM001256410	99.106	2.05687	2.60744	0.00456114	0.0799065
NRN1_7_NM016588_40123	NRN1	NM016588	NRN1-NM016588	480.599	2.05687	3.09994	0.000967804	0.0272093
CSNK2A1_1_NM001895_13950	CSNK2A1	NM001895	CSNK2A1-NM001895	839.136	2.05664	4.54219	2.78361e-06	0.000323793
TRAPPC2_2_NM001128835_63482	TRAPPC2	NM001128835	TRAPPC2-NM001128835	593.489	2.05632	2.97586	0.00146083	0.036139
C19orf47_2_NM001256440_7087	C19orf47	NM001256440	C19orf47-NM001256440	88.8029	2.05609	2.70818	0.0033827	0.0649079
SAMD1_1_NM138352_52467	SAMD1	NM138352	SAMD1-NM138352	115.419	2.05592	2.31639	0.0102685	0.137361
HSPBAP1_3_NM024610_27236	HSPBAP1	NM024610	HSPBAP1-NM024610	418.197	2.05585	3.63001	0.000141707	0.00690107
SPP2_1_NM006944_57809	SPP2	NM006944	SPP2-NM006944	232.7	2.05568	3.18495	0.000723905	0.0223025
MFAP2_6_NM017459_35393	MFAP2	NM017459	MFAP2-NM017459	243.026	2.05534	3.05348	0.00113102	0.0304081
ORC3_1_NM181837_42146	ORC3	NM181837	ORC3-NM181837	558.842	2.05521	3.85834	5.70806e-05	0.00351787
SERPINB4_1_NM002974_53657	SERPINB4	NM002974	SERPINB4-NM002974	591.507	2.05504	3.92203	4.39034e-05	0.00291271
SF3A3_3_NM006802_53868	SF3A3	NM006802	SF3A3-NM006802	117.571	2.05443	3.11128	0.000931394	0.0264561
SMIM23_3_NM001289970_56592	SMIM23	NM001289970	SMIM23-NM001289970	342.193	2.05429	4.05174	2.54187e-05	0.00191617
PBLD_2_NM022129_43094	PBLD	NM022129	PBLD-NM022129	738.099	2.05392	4.77303	9.0738e-07	0.000129575
LILRA5_1_NM181985_32239	LILRA5	NM181985	LILRA5-NM181985	332.028	2.05389	3.12987	0.000874409	0.025292
PYCR3_3_NM023078_48614	PYCR3	NM023078	PYCR3-NM023078	107.511	2.05367	2.94016	0.00164022	0.0394923
APOE_2_NM000041_3250	APOE	NM000041	APOE-NM000041	786.49	2.0536	3.90292	4.75192e-05	0.00307826
C1QTNF8_1_NM207419_7364	C1QTNF8	NM207419	C1QTNF8-NM207419	306.755	2.05342	2.47537	0.00665494	0.103146
RPF1_2_NM025065_51449	RPF1	NM025065	RPF1-NM025065	540.579	2.05339	3.60362	0.000156905	0.00745815
CEBPB_2_NM001285879_10781	CEBPB	NM001285879	CEBPB-NM001285879	307.669	2.05302	2.80628	0.00250584	0.0526323
LRWD1_1_NM152892_33386	LRWD1	NM152892	LRWD1-NM152892	843.581	2.0519	3.30786	0.000470058	0.0164797
GGT7_2_NM178026_23381	GGT7	NM178026	GGT7-NM178026	513.036	2.05167	2.67289	0.00376007	0.0700802
C7orf69_2_NM025031_7941	C7orf69	NM025031	C7orf69-NM025031	1136.99	2.0514	4.41655	5.01436e-06	0.000528977
SFMBT1_3_NM016329_53892	SFMBT1	NM016329	SFMBT1-NM016329	99.0382	2.05108	2.3888	0.00845168	0.12107
WDR35_2_NM020779_66693	WDR35	NM020779	WDR35-NM020779	240.769	2.05066	3.51046	0.000223669	0.00967048
FAM149B1_3_NM173348_19948	FAM149B1	NM173348	FAM149B1-NM173348	772.89	2.05061	4.0144	2.97991e-05	0.00214072
MT1HL1_3_NM001276687_36977	MT1HL1	NM001276687	MT1HL1-NM001276687	458.814	2.05027	4.07486	2.3021e-05	0.00178325
MAP3K15_3_NM001001671_34240	MAP3K15	NM001001671	MAP3K15-NM001001671	187.211	2.0499	2.672	0.00376999	0.0702206
SPINK9_3_NM001040433_57724	SPINK9	NM001040433	SPINK9-NM001040433	147.643	2.04957	2.65196	0.00400127	0.0732086
LMNA_6_NM001282625_32547	LMNA	NM001282625	LMNA-NM001282625	402.031	2.04922	3.15247	0.000809464	0.0240992
SGCZ_1_NM139167_53986	SGCZ	NM139167	SGCZ-NM139167	1191.6	2.04848	4.23471	1.14421e-05	0.00103196
CCDC148_1_NM138803_9225	CCDC148	NM138803	CCDC148-NM138803	539.959	2.04791	4.06911	2.35962e-05	0.00181381
PLBD1_2_NM024829_45219	PLBD1	NM024829	PLBD1-NM024829	447.324	2.04664	3.4559	0.000274226	0.011162
TUBB_1_NM178014_64638	TUBB	NM178014	TUBB-NM178014	266.964	2.04648	3.11834	0.000909362	0.0259715
IFT46_3_NM001168618_27756	IFT46	NM001168618	IFT46-NM001168618	528.547	2.04632	3.66859	0.000121948	0.00614515
ZNF644_3_NM016620_69541	ZNF644	NM016620	ZNF644-NM016620	372.829	2.0463	3.32574	0.000440922	0.0157579
CDK7_2_NM001799_10586	CDK7	NM001799	CDK7-NM001799	770.25	2.04614	3.86416	5.57355e-05	0.00345619
ZNF518A_5_NM014803_69176	ZNF518A	NM014803	ZNF518A-NM014803	477.438	2.04583	4.17375	1.49811e-05	0.00126279
FAM122C_3_NM001170779_19861	FAM122C	NM001170779	FAM122C-NM001170779	2496.06	2.04538	4.59037	2.21228e-06	0.000268447
COQ10A_5_NM144576_13111	COQ10A	NM144576	COQ10A-NM144576	272.271	2.04487	2.63243	0.00423878	0.0761658
RAPGEF4_5_NM001282900_49379	RAPGEF4	NM001282900	RAPGEF4-NM001282900	155.235	2.04405	3.58665	0.00016748	0.00781846
DUSP10_2_NM144728_17307	DUSP10	NM144728	DUSP10-NM144728	794.126	2.04381	4.40298	5.33879e-06	0.000556518
SNRNP27_1_NM006857_56816	SNRNP27	NM006857	SNRNP27-NM006857	247.531	2.04381	2.96687	0.00150424	0.0368826
ZNF652_2_NM001145365_69558	ZNF652	NM001145365	ZNF652-NM001145365	342.6	2.04357	3.20424	0.000677101	0.0213902
GPR101_3_NM054021_24387	GPR101	NM054021	GPR101-NM054021	228.22	2.04321	3.7804	7.82879e-05	0.00445372
SLC40A1_1_NM014585_55733	SLC40A1	NM014585	SLC40A1-NM014585	287.348	2.04319	2.75363	0.00294691	0.0590414
DDT_5_NM001355_15435	DDT	NM001355	DDT-NM001355	182.67	2.04309	2.42499	0.00765431	0.11347
TMEM115_2_NM007024_61747	TMEM115	NM007024	TMEM115-NM007024	274.636	2.04297	3.25818	0.00056065	0.0187483
ASTN1_3_NM001286164_4421	ASTN1	NM001286164	ASTN1-NM001286164	374.682	2.04259	3.21145	0.00066034	0.0210024
TBRG4_2_NM199122_60168	TBRG4	NM199122	TBRG4-NM199122	681.384	2.04238	3.5826	0.000170095	0.00791903
ZNF3_6_NM032924_68710	ZNF3	NM032924	ZNF3-NM032924	767.593	2.04219	4.07182	2.33234e-05	0.00180072
CHRM2_9_NM001006628_11640	CHRM2	NM001006628	CHRM2-NM001006628	518.494	2.04213	3.52879	0.000208732	0.00920016
BMPR2_1_NM001204_6024	BMPR2	NM001204	BMPR2-NM001204	538.217	2.04211	3.5669	0.000180615	0.00823469
TMEM207_2_NM207316_62075	TMEM207	NM207316	TMEM207-NM207316	1033.87	2.04192	4.25141	1.06216e-05	0.000976255
C22orf31_2_NM015370_7477	C22orf31	NM015370	C22orf31-NM015370	605.687	2.04187	4.1898	1.39603e-05	0.00119613
DDX17_3_NM006386_15448	DDX17	NM006386	DDX17-NM006386	483.03	2.04183	2.92015	0.00174934	0.0413822
SCUBE3_3_NM152753_53003	SCUBE3	NM152753	SCUBE3-NM152753	324.669	2.04095	2.65112	0.00401123	0.0733145
ZNF460_1_NM006635_69050	ZNF460	NM006635	ZNF460-NM006635	449.333	2.04059	3.36197	0.000386939	0.0142631
EIF4EBP3_3_NM003732_18196	EIF4EBP3	NM003732	EIF4EBP3-NM003732	390.742	2.04053	3.08255	0.00102618	0.0284183
SAA1_2_NM001178006_52411	SAA1	NM001178006	SAA1-NM001178006	1064.68	2.04034	4.22538	1.1927e-05	0.00106476
CLNS1A_1_NM001293_12310	CLNS1A	NM001293	CLNS1A-NM001293	37.3584	2.03978	2.14389	0.0160209	0.182696
BPNT1_2_NM001286150_6153	BPNT1	NM001286150	BPNT1-NM001286150	188.242	2.03943	2.73043	0.00316255	0.0618409
MRPS17_3_NM015969_36686	MRPS17	NM015969	MRPS17-NM015969	489.038	2.03937	3.67315	0.00011979	0.00605482
ACIN1_6_NM001164817_559	ACIN1	NM001164817	ACIN1-NM001164817	428.258	2.03923	3.31165	0.000463745	0.0163235
IL22RA2_2_NM181310_28181	IL22RA2	NM181310	IL22RA2-NM181310	572.552	2.03906	3.89401	4.93009e-05	0.00315176
IL18BP_7_NM001145057_28087	IL18BP	NM001145057	IL18BP-NM001145057	190.672	2.03871	2.82623	0.00235499	0.050505
C10orf113_2_NM001177483_6545	C10orf113	NM001177483	C10orf113-NM001177483	618.282	2.03786	3.73386	9.42836e-05	0.0050916
ATP6V1E1_2_NM001039366_4880	ATP6V1E1	NM001039366	ATP6V1E1-NM001039366	389.2	2.03776	1.94396	0.0259499	0.245316
SLA_2_NM001282965_54647	SLA	NM001282965	SLA-NM001282965	245.962	2.0377	2.80304	0.00253119	0.0530854
DAOA_4_NM001161814_14978	DAOA	NM001161814	DAOA-NM001161814	932.63	2.03732	3.74746	8.93161e-05	0.00489483
PRODH_6_NM016335_47385	PRODH	NM016335	PRODH-NM016335	186.065	2.03721	3.00972	0.00130744	0.0334638
HACD2_3_NM198402_25499	HACD2	NM198402	HACD2-NM198402	590.982	2.0372	3.61599	0.0001496	0.00721882
ZMYM4_2_NM005095_68286	ZMYM4	NM005095	ZMYM4-NM005095	33.2878	2.03682	3.15705	0.000796883	0.0238346
AANAT_1_NM001088_70	AANAT	NM001088	AANAT-NM001088	423.487	2.03632	3.34289	0.00041455	0.0150909
PRSS3_1_NM001197097_47682	PRSS3	NM001197097	PRSS3-NM001197097	715.375	2.03626	3.53517	0.000203756	0.00904896
GOLM1_1_NM016548_24130	GOLM1	NM016548	GOLM1-NM016548	262.002	2.03599	2.6165	0.00444179	0.0786096
CEP83_1_NM001042399_11073	CEP83	NM001042399	CEP83-NM001042399	327.699	2.03575	3.39983	0.000337144	0.0128708
SLC5A7_3_NM021815_55953	SLC5A7	NM021815	SLC5A7-NM021815	379.653	2.03572	3.12514	0.000888611	0.0255452
TIMP4_3_NM003256_61334	TIMP4	NM003256	TIMP4-NM003256	335.265	2.03416	3.16507	0.000775226	0.0233171
RPS29_1_NM001030001_51783	RPS29	NM001030001	RPS29-NM001030001	166.039	2.03402	2.37967	0.00866406	0.12289
IBSP_2_NM004967_27436	IBSP	NM004967	IBSP-NM004967	884.132	2.03382	3.58927	0.000165802	0.00777113
PTK2B_8_NM173175_48234	PTK2B	NM173175	PTK2B-NM173175	111.49	2.03373	2.26171	0.0118575	0.150665
GMNN_4_NM001251991_23849	GMNN	NM001251991	GMNN-NM001251991	315.682	2.03369	3.3961	0.000341772	0.0130147
CXorf49B_1_NM001145139_14550	CXorf49B	NM001145139	CXorf49B-NM001145139	1065.13	2.03317	3.54338	0.000197514	0.00883881
FASTKD2_1_NM014929_20704	FASTKD2	NM014929	FASTKD2-NM014929	172.704	2.03313	2.71358	0.00332805	0.0641311
ZNRD1_3_NM001278785_70110	ZNRD1	NM001278785	ZNRD1-NM001278785	152.844	2.03278	2.33421	0.00979241	0.132975
GPR62_1_NM080865_24592	GPR62	NM080865	GPR62-NM080865	280.026	2.0326	2.72542	0.00321099	0.0624405
GOPC_3_NM020399_24158	GOPC	NM020399	GOPC-NM020399	569.673	2.03255	3.56788	0.000179937	0.0082282
HIST1H2BF_3_NM003522_26228	HIST1H2BF	NM003522	HIST1H2BF-NM003522	935.163	2.03251	4.41669	5.01109e-06	0.000528977
E2F7_3_NM203394_17548	E2F7	NM203394	E2F7-NM203394	119.184	2.03204	2.4726	0.0067067	0.103651
UHRF1BP1L_3_NM015054_65464	UHRF1BP1L	NM015054	UHRF1BP1L-NM015054	84.4058	2.03199	2.14252	0.0160757	0.183054
WRAP53_7_NM001143992_67071	WRAP53	NM001143992	WRAP53-NM001143992	56.4697	2.03132	2.18832	0.014323	0.169927
[truncated: 68,298 more rows]

## Sheet: SMACH_fgsea
GeneName	gene_id	aLFC	pval	padj	ES	NES	nMoreExtreme	size	totalSize	leadingEdge
BIRC3	330	4.36009	1.04335e-05	0.000999147	0.998733	1.56141	4	2	3	BIRC3_2_NM001165_5877; BIRC3_3_NM001165_5878
DMD	1756	2.79526	1.292e-05	0.000999147	0.992001	1.75537	5	3	21	DMD_8_NM004010_16358; DMD_5_NM004006_16355; DMD_14_NM004014_16364
ZBTB10	65986	3.1994	1.292e-05	0.000999147	0.991574	1.75462	5	3	6	ZBTB10_3_NM001277145_67577; ZBTB10_6_NM023929_67580; ZBTB10_5_NM023929_67579
TESPA1	9840	3.53078	3.13005e-05	0.00181543	0.997979	1.56023	14	2	9	TESPA1_7_NM014796_60666; TESPA1_1_NM001098815_60660
GATA3	2625	2.60426	4.09134e-05	0.00189838	0.986335	1.74535	18	3	3	GATA3_1_NM002051_22937; GATA3_3_NM002051_22939; GATA3_2_NM002051_22938
SYT3	84258	3.55825	5.00808e-05	0.00193646	0.997523	1.55952	23	2	6	SYT3_2_NM001160328_59487; SYT3_1_NM001160328_59486
NAV2	89797	2.51842	7.106e-05	0.00235513	0.984172	1.74152	32	3	9	NAV2_3_NM001111018_38052; NAV2_2_NM001111018_38051; NAV2_4_NM001111019_38053
CTBP2	1488	3.29665	9.18147e-05	0.00266263	0.996655	1.55816	43	2	12	CTBP2_8_NM001290215_14125; CTBP2_12_NM022802_14129
ADK	132	1.98325	0.000114445	0.00294748	0.956401	1.86156	51	4	6	ADK_3_NM001202449_1352; ADK_5_NM001202450_1354; ADK_4_NM001202450_1353; ADK_1_NM001202449_1350
FBXO18	84893	2.49561	0.000127047	0.00294748	0.980898	1.73573	58	3	9	FBXO18_1_NM001258452_20878; FBXO18_6_NM001258453_20883; FBXO18_2_NM001258452_20879
SEMA3B	7869	3.12508	0.000141895	0.0029927	0.995403	1.5562	67	2	12	SEMA3B_3_NM001005914_53326; SEMA3B_11_NM001290062_53334
GATA2	2624	3.47617	0.0001938	0.0037468	0.977112	1.72903	89	3	9	GATA2_2_NM001145661_22929; GATA2_6_NM001145662_22933; GATA2_7_NM032638_22934
HDDC3	374659	2.45538	0.00021318	0.00380445	0.976301	1.72759	98	3	3	HDDC3_3_NM198527_25766; HDDC3_1_NM198527_25764; HDDC3_2_NM198527_25765
GPM6B	2824	3.34165	0.000298398	0.00494488	0.993609	1.5534	142	2	6	GPM6B_5_NM005278_24359; GPM6B_6_NM005278_24360
TOMM40	10452	2.82871	0.000459074	0.00710034	0.992285	1.55133	219	2	3	TOMM40_1_NM001128916_63042; TOMM40_3_NM001128916_63044
DST	667	3.19721	0.000630183	0.00743115	0.990777	1.54897	301	2	12	DST_7_NM015548_17186; DST_9_NM015548_17188
EIF4E2	9470	2.94029	0.000552975	0.00743115	0.99146	1.55004	264	2	3	EIF4E2_3_NM001276337_18172; EIF4E2_2_NM001276337_18171
KCMF1	56888	2.97285	0.000592622	0.00743115	0.991104	1.54948	283	2	3	KCMF1_3_NM020122_29451; KCMF1_2_NM020122_29450
MAGEA4	4103	2.67279	0.000640616	0.00743115	0.990748	1.54893	306	2	12	MAGEA4_3_NM001011548_33924; MAGEA4_9_NM001011550_33930
ZC3H12D	340152	2.70618	0.000586362	0.00743115	0.991189	1.54962	280	2	3	ZC3H12D_1_NM207360_67761; ZC3H12D_2_NM207360_67762
PARVG	64098	2.65868	0.000707391	0.00781498	0.990179	1.54804	338	2	6	PARVG_1_NM001137605_43003; PARVG_6_NM022141_43008
MCM7	4176	2.38004	0.0008075	0.00851546	0.96228	1.70278	374	3	6	MCM7_3_NM005916_34839; MCM7_4_NM182776_34840; MCM7_1_NM005916_34837
RPL15	6138	2.36514	0.000887174	0.00873422	0.960957	1.70044	411	3	12	RPL15_9_NM001253383_51509; RPL15_11_NM001253384_51511; RPL15_6_NM001253382_51506
ZNF157	7712	2.74678	0.00090354	0.00873422	0.98877	1.54583	432	2	3	ZNF157_1_NM003446_68403; ZNF157_2_NM003446_68404
HMOX2	3163	2.64156	0.000996994	0.0092521	0.959761	1.69833	462	3	11	HMOX2_6_NM001127206_26569; HMOX2_10_NM001286270_26573; HMOX2_2_NM001127205_26565
GTDC1	79712	2.81071	0.00109552	0.00941333	0.987688	1.54414	524	2	12	GTDC1_11_NM024659_25199; GTDC1_9_NM001284235_25197
RCAN1	1827	2.39088	0.0010659	0.00941333	0.958523	1.69613	494	3	18	RCAN1_16_NM203418_49900; RCAN1_17_NM203418_49901; RCAN1_3_NM001285389_49887
AKAP8	10270	2.61458	0.00120402	0.0096322	0.987047	1.54314	576	2	3	AKAP8_3_NM005858_1918; AKAP8_1_NM005858_1916
MAFF	23764	2.68424	0.00120194	0.0096322	0.987062	1.54316	575	2	6	MAFF_5_NM001161574_33882; MAFF_1_NM001161573_33878
MNX1	3110	2.83072	0.00125619	0.00971455	0.986663	1.54254	601	2	6	MNX1_3_NM001165255_36113; MNX1_1_NM001165255_36111
PRKAG2	51422	2.35341	0.00130707	0.00978197	0.955918	1.69152	606	3	9	PRKAG2_9_NM024429_47176; PRKAG2_7_NM024429_47174; PRKAG2_2_NM001040633_47169
FBP2	8789	2.35754	0.00165893	0.0109963	0.984471	1.53911	794	2	3	FBP2_1_NM003837_20782; FBP2_3_NM003837_20784
NKAP	79576	2.46025	0.00162345	0.0109963	0.984642	1.53938	777	2	3	NKAP_1_NM024528_39176; NKAP_3_NM024528_39178
PRKAR1B	5575	2.51273	0.00160258	0.0109963	0.984742	1.53954	767	2	15	PRKAR1B_6_NM001164760_47196; PRKAR1B_1_NM001164759_47191
ZFAT	57623	2.3872	0.00153581	0.0109963	0.985112	1.54012	735	2	6	ZFAT_6_NM001289394_68006; ZFAT_1_NM001167583_68001
FBXO9	26268	3.13389	0.00183003	0.0117936	0.983603	1.53776	876	2	9	FBXO9_3_NM012347_20999; FBXO9_5_NM033480_21001
CPSF2	53981	2.83882	0.0022745	0.0130019	0.981639	1.53469	1089	2	3	CPSF2_2_NM017437_13432; CPSF2_3_NM017437_13433
GRIK1	2897	2.54798	0.00271062	0.0130019	0.979888	1.53195	1298	2	3	GRIK1_1_NM175611_24877; GRIK1_3_NM175611_24879
KCNJ13	3769	2.31453	0.00274609	0.0130019	0.979731	1.5317	1315	2	3	KCNJ13_1_NM001172417_29650; KCNJ13_2_NM001172417_29651
MCRIP2	84331	2.30272	0.00271688	0.0130019	0.979845	1.53188	1301	2	3	MCRIP2_1_NM138418_34879; MCRIP2_2_NM138418_34880
MED8	112950	2.73517	0.00233502	0.0130019	0.981397	1.53431	1118	2	3	MED8_3_NM052877_35106; MED8_2_NM052877_35105
PDE4D	5144	1.96017	0.00207581	0.0130019	0.947776	1.67712	963	3	24	PDE4D_4_NM001165899_43700; PDE4D_11_NM001197219_43707; PDE4D_3_NM001104631_43699
PLD4	122618	2.41934	0.00239136	0.0130019	0.981226	1.53404	1145	2	3	PLD4_2_NM138790_45309; PLD4_3_NM138790_45310
PRKACB	5567	1.90937	0.00260338	0.0130019	0.943549	1.66964	1208	3	15	PRKACB_3_NM001242857_47146; PRKACB_5_NM001242860_47148; PRKACB_6_NM001242860_47149
RASGEF1A	221002	2.45744	0.00241014	0.0130019	0.981112	1.53386	1154	2	6	RASGEF1A_3_NM001282862_49485; RASGEF1A_2_NM001282862_49484
REP15	387849	2.73793	0.00242896	0.0130019	0.944958	1.67213	1127	3	3	REP15_1_NM001029874_50118; REP15_3_NM001029874_50120; REP15_2_NM001029874_50119
SAMD4A	23034	2.32603	0.00229328	0.0130019	0.981567	1.53457	1098	2	6	SAMD4A_6_NM001161577_52508; SAMD4A_4_NM001161577_52506
STARD13	90627	1.97421	0.00261845	0.0130019	0.943506	1.66956	1215	3	12	STARD13_2_NM001243466_58504; STARD13_5_NM001243474_58507; STARD13_3_NM001243466_58505
TAPBP	6892	2.32572	0.00250612	0.0130019	0.980699	1.53322	1200	2	3	TAPBP_1_NM003190_59801; TAPBP_3_NM003190_59803
ABLIM1	3983	2.43395	0.00281913	0.0130808	0.979361	1.53113	1350	2	9	ABLIM1_7_NM006720_387; ABLIM1_5_NM002313_385
SORBS2	8470	2.27358	0.0029652	0.0134887	0.978863	1.53035	1420	2	18	SORBS2_14_NM001145674_57108; SORBS2_18_NM021069_57112
FXR2	9513	2.27566	0.00316761	0.0141324	0.978109	1.52917	1517	2	3	FXR2_2_NM004860_22383; FXR2_3_NM004860_22384
PTPN18	26469	2.65794	0.00332202	0.0145417	0.977525	1.52825	1591	2	3	PTPN18_2_NM001142370_48311; PTPN18_1_NM001142370_48310
GPR25	2848	2.18329	0.00343053	0.0147386	0.977198	1.52774	1643	2	3	GPR25_3_NM005298_24534; GPR25_2_NM005298_24533
TP53INP2	58476	2.5879	0.00366007	0.0154388	0.976443	1.52656	1753	2	3	TP53INP2_1_NM021202_63177; TP53INP2_3_NM021202_63179
CDX2	1045	2.22745	0.00414001	0.0157493	0.974949	1.52423	1983	2	3	CDX2_1_NM001265_10716; CDX2_2_NM001265_10717
DEFB107B	503614	2.23869	0.00417548	0.0157493	0.974878	1.52412	2000	2	3	DEFB107B_2_NM001040705_15638; DEFB107B_1_NM001040705_15637
GPSM1	26086	2.19037	0.00412332	0.0157493	0.975006	1.52432	1975	2	9	GPSM1_2_NM001145638_24685; GPSM1_7_NM001200003_24690
IFRD1	3475	2.23749	0.00397099	0.0157493	0.975547	1.52516	1902	2	9	IFRD1_4_NM001197080_27724; IFRD1_7_NM001550_27727
IL33	90865	2.12781	0.00420887	0.0157493	0.974735	1.52389	2016	2	3	IL33_3_NM001199641_28239; IL33_2_NM001199641_28238
LONRF3	79836	2.12861	0.0040628	0.0157493	0.975219	1.52465	1946	2	6	LONRF3_1_NM001031855_32829; LONRF3_5_NM001289109_32833
PI4KA	5297	2.12749	0.00383952	0.0157493	0.975945	1.52578	1839	2	6	PI4KA_3_NM002650_44647; PI4KA_5_NM058004_44649
TMC5	79838	2.18615	0.00432364	0.015922	0.974351	1.52329	2071	2	7	TMC5_4_NM001261841_61615; TMC5_3_NM001105248_61614
CH25H	9023	2.15177	0.0044864	0.0161098	0.973895	1.52258	2149	2	3	CH25H_3_NM003956_11373; CH25H_1_NM003956_11371
PANK3	79646	2.29856	0.00451353	0.0161098	0.97381	1.52245	2162	2	3	PANK3_2_NM024594_42823; PANK3_1_NM024594_42822
ACAD9	28976	2.13631	0.00477228	0.0164361	0.973027	1.52122	2286	2	3	ACAD9_1_NM014049_459; ACAD9_3_NM014049_461
ARHGEF3	50650	2.30784	0.00577807	0.0164361	0.969711	1.51604	2768	2	12	ARHGEF3_10_NM019555_3734; ARHGEF3_5_NM001128616_3729
ATMIN	23300	2.25013	0.00722624	0.0164361	0.965839	1.50999	3462	2	3	ATMIN_2_NM015251_4605; ATMIN_3_NM015251_4606
CCDC129	223075	2.64862	0.00571547	0.0164361	0.96991	1.51635	2738	2	9	CCDC129_2_NM001257967_9175; CCDC129_8_NM194300_9181
CDH5	1003	2.59455	0.005271	0.0164361	0.971276	1.51849	2525	2	3	CDH5_2_NM001795_10433; CDH5_1_NM001795_10432
CECR2	27443	2.42712	0.00670039	0.0164361	0.967191	1.5121	3210	2	3	CECR2_2_NM001290046_10799; CECR2_1_NM001290046_10798
CSNK2A1	1457	2.02507	0.00572381	0.0164361	0.969853	1.51626	2742	2	3	CSNK2A1_1_NM001895_13950; CSNK2A1_3_NM001895_13952
DBNDD2	55861	2.15855	0.00570203	0.0164361	0.92523	1.63722	2647	3	17	DBNDD2_8_NM001048226_15082; DBNDD2_3_NM001048222_15077; DBNDD2_17_NM018478_15091
DDR1	780	2.11603	0.00720746	0.0164361	0.965896	1.51007	3453	2	12	DDR1_4_NM001202523_15416; DDR1_3_NM001202521_15415
DPYSL5	56896	2.32982	0.00685689	0.0164361	0.966836	1.51154	3285	2	9	DPYSL5_6_NM001253724_17054; DPYSL5_5_NM001253724_17053
DUSP26	78986	2.02078	0.00617454	0.0164361	0.968615	1.51432	2958	2	3	DUSP26_2_NM024025_17358; DUSP26_1_NM024025_17357
FOXP1	27086	1.99223	0.00637486	0.0164361	0.968074	1.51348	3054	2	21	FOXP1_9_NM001244812_22046; FOXP1_21_NM001244816_22058
GCNT2	2651	2.04167	0.00565704	0.0164361	0.970081	1.51662	2710	2	9	GCNT2_9_NM145655_23111; GCNT2_4_NM145649_23106
HIST1H4I	8294	2.12268	0.00602012	0.0164361	0.96907	1.51504	2884	2	3	HIST1H4I_2_NM003495_26306; HIST1H4I_1_NM003495_26305
HTRA4	203100	2.29114	0.00710938	0.0164361	0.966181	1.51052	3406	2	3	HTRA4_1_NM153692_27356; HTRA4_2_NM153692_27357
KIF26A	26153	2.22037	0.00693201	0.0164361	0.966679	1.5113	3321	2	3	KIF26A_3_NM015656_30385; KIF26A_1_NM015656_30383
MAPRE2	10982	2.37186	0.00701339	0.0164361	0.96648	1.51099	3360	2	9	MAPRE2_7_NM014268_34438; MAPRE2_6_NM001143827_34437
MYH13	8735	2.23103	0.00671082	0.0164361	0.967177	1.51208	3215	2	3	MYH13_2_NM003802_37489; MYH13_3_NM003802_37490
POMGNT1	55624	2.2768	0.00555688	0.0164361	0.970337	1.51702	2662	2	9	POMGNT1_8_NM017739_46162; POMGNT1_1_NM001243766_46155
RAPGEF4	11069	2.01408	0.00590536	0.0164361	0.969383	1.51553	2829	2	12	RAPGEF4_5_NM001282900_49379; RAPGEF4_4_NM001282900_49378
RBFOX1	54715	2.26855	0.00717824	0.0164361	0.965996	1.51023	3439	2	9	RBFOX1_4_NM001142334_49661; RBFOX1_7_NM145892_49664
RGS4	5999	2.07293	0.00626218	0.0164361	0.968387	1.51397	3000	2	12	RGS4_1_NM001102445_50473; RGS4_11_NM005613_50483
RRN3	54700	2.1192	0.00711355	0.0164361	0.966167	1.5105	3408	2	3	RRN3_2_NM018427_51930; RRN3_3_NM018427_51931
SLC12A6	9990	2.10231	0.00532317	0.0164361	0.971134	1.51826	2550	2	12	SLC12A6_4_NM001042495_54748; SLC12A6_5_NM001042495_54749
SLC22A10	387775	2.12123	0.0054442	0.0164361	0.970679	1.51755	2608	2	3	SLC22A10_1_NM001039752_54980; SLC22A10_3_NM001039752_54982
SLC5A7	60482	2.34785	0.00512493	0.0164361	0.971775	1.51926	2455	2	3	SLC5A7_1_NM021815_55951; SLC5A7_3_NM021815_55953
SLMAP	7871	1.96025	0.00709269	0.0164361	0.966224	1.51059	3398	2	3	SLMAP_3_NM007159_56282; SLMAP_2_NM007159_56281
ST5	6764	2.13054	0.00536907	0.0164361	0.970892	1.51788	2572	2	9	ST5_7_NM213618_58380; ST5_5_NM139157_58378
SUN1	23353	2.27349	0.00685272	0.0164361	0.96685	1.51157	3283	2	9	SUN1_8_NM001171946_59085; SUN1_1_NM001130965_59078
SYNE1	23345	2.76178	0.00549636	0.0164361	0.970494	1.51726	2633	2	6	SYNE1_2_NM033071_59340; SYNE1_5_NM182961_59343
TAS2R3	50831	2.61541	0.00478271	0.0164361	0.972999	1.52118	2291	2	3	TAS2R3_1_NM016943_59870; TAS2R3_3_NM016943_59872
TMEM207	131920	2.06097	0.00501642	0.0164361	0.972116	1.5198	2403	2	3	TMEM207_3_NM207316_62076; TMEM207_2_NM207316_62075
TNIP3	79931	2.03703	0.00581771	0.0164361	0.969597	1.51586	2787	2	9	TNIP3_9_NM024873_62870; TNIP3_1_NM001128843_62862
TSPAN6	7105	2.38249	0.00699044	0.0164361	0.966551	1.5111	3349	2	9	TSPAN6_6_NM001278742_64277; TSPAN6_5_NM001278742_64276
VGLL1	51442	2.44186	0.00619749	0.0164361	0.968558	1.51424	2969	2	3	VGLL1_3_NM016267_66196; VGLL1_1_NM016267_66194
WDR25	79446	2.7033	0.0055694	0.0164361	0.970294	1.51695	2668	2	6	WDR25_1_NM001161476_66668; WDR25_5_NM024515_66672
WNK3	65267	2.32326	0.00703426	0.0164361	0.966409	1.51088	3370	2	3	WNK3_3_NM020922_66992; WNK3_2_NM020922_66991
CDIP1	29965	2.16191	0.00791902	0.0166587	0.964103	1.50727	3794	2	6	CDIP1_2_NM001199054_10469; CDIP1_1_NM001199054_10468
CLIC1	1192	2.13967	0.00775417	0.0166587	0.964558	1.50798	3715	2	7	CLIC1_6_NM001287594_12221; CLIC1_5_NM001287594_12220
KCNE1	3753	2.19217	0.00769783	0.0166587	0.964686	1.50818	3688	2	16	KCNE1_4_NM001127668_29535; KCNE1_5_NM001127668_29536
ME3	10873	2.23746	0.00754133	0.0166587	0.965128	1.50887	3613	2	9	ME3_3_NM001014811_34985; ME3_6_NM001161586_34988
MUC4	4585	2.40789	0.00761436	0.0166587	0.9649	1.50852	3648	2	3	MUC4_1_NM138297_37281; MUC4_3_NM138297_37283
NM001282503	NA	1.96476	0.00789815	0.0166587	0.964174	1.50738	3784	2	3	NM001282503_1_NM001282503_39396; NM001282503_2_NM001282503_39397
PYROXD2	84795	2.27674	0.00804005	0.0166587	0.963875	1.50691	3852	2	3	PYROXD2_1_NM032709_48648; PYROXD2_2_NM032709_48649
TNS2	23371	2.51262	0.00750168	0.0166587	0.965241	1.50905	3594	2	9	TNS2_2_NM015319_62974; TNS2_3_NM015319_62975
TWNK	56652	2.09753	0.00804213	0.0166587	0.963861	1.50689	3853	2	3	TWNK_2_NM001163814_64756; TWNK_1_NM001163814_64755
VWC2	375567	2.35588	0.00784181	0.0166587	0.964345	1.50765	3757	2	3	VWC2_2_NM198570_66529; VWC2_3_NM198570_66530
MECOM	2122	2.27135	0.00813395	0.0166998	0.963576	1.50645	3897	2	12	MECOM_9_NM001164000_35006; MECOM_10_NM004991_35007
CSF1R	1436	1.89875	0.00821324	0.0167147	0.963434	1.50622	3935	2	6	CSF1R_1_NM001288705_13854; CSF1R_4_NM005211_13857
THNSL2	55258	2.18953	0.00835931	0.016864	0.963106	1.50571	4005	2	5	THNSL2_2_NM001244678_61117; THNSL2_1_NM001244678_61116
CLEC3A	10143	2.22025	0.00846573	0.0169315	0.962779	1.5052	4056	2	6	CLEC3A_1_NM001244755_12162; CLEC3A_5_NM005752_12166
SYBU	55638	2.15298	0.00868066	0.0172129	0.962309	1.50447	4159	2	17	SYBU_15_NM001099756_59254; SYBU_16_NM001099756_59255
PEX5	5830	2.60534	0.00883091	0.0173625	0.961982	1.50395	4231	2	9	PEX5_2_NM000319_44138; PEX5_9_NM001131026_44145
CD1A	909	1.90459	0.00901036	0.0175411	0.961541	1.50326	4317	2	3	CD1A_3_NM001763_9914; CD1A_1_NM001763_9912
TTC25	83538	2.05553	0.00907296	0.0175411	0.961341	1.50295	4347	2	3	TTC25_3_NM031421_64430; TTC25_2_NM031421_64429
CLDN14	23562	2.12574	0.00930667	0.0178442	0.960772	1.50206	4459	2	12	CLDN14_4_NM001146078_12015; CLDN14_11_NM144492_12022
CTSK	1513	1.99816	0.00942979	0.0178571	0.960516	1.50166	4518	2	3	CTSK_1_NM000396_14292; CTSK_3_NM000396_14294
XKR7	343702	2.17989	0.00946735	0.0178571	0.960416	1.50151	4536	2	3	XKR7_2_NM001011718_67226; XKR7_3_NM001011718_67227
UIMC1	51720	2.05496	0.00957168	0.0179083	0.96016	1.50111	4586	2	7	UIMC1_1_NM001199297_65468; UIMC1_2_NM001199298_65469
COLQ	8292	1.89938	0.00974071	0.0179353	0.95979	1.50053	4667	2	6	COLQ_6_NM080538_12986; COLQ_5_NM080538_12985
LMNA	4000	1.94068	0.00973445	0.0179353	0.959804	1.50055	4664	2	9	LMNA_6_NM001282625_32547; LMNA_5_NM001282625_32546
ACIN1	22985	1.92986	0.0101247	0.0183509	0.95905	1.49937	4851	2	6	ACIN1_6_NM001164817_559; ACIN1_2_NM001164815_555
COL25A1	84570	1.87612	0.0101059	0.0183509	0.959064	1.49939	4842	2	6	COL25A1_3_NM001256074_12860; COL25A1_5_NM032518_12862
STAP2	55620	2.11515	0.0102519	0.0184376	0.958779	1.49895	4912	2	3	STAP2_1_NM017720_58494; STAP2_2_NM017720_58495
GTF2A1	2957	3.04339	0.0105065	0.0187501	0.958238	1.4981	5034	2	6	GTF2A1_4_NM201595_25204; GTF2A1_5_NM201595_25205
DYDC2	84332	1.97921	0.0106755	0.0189063	0.957854	1.4975	5115	2	6	DYDC2_3_NM001270042_17419; DYDC2_6_NM032372_17422
GATA6	2627	2.63928	0.0109322	0.0189491	0.957327	1.49668	5238	2	3	GATA6_1_NM005257_22946; GATA6_3_NM005257_22948
NKX2-1	7080	2.15622	0.0109447	0.0189491	0.957313	1.49666	5244	2	6	NKX2-1_6_NM003317_39223; NKX2-1_5_NM003317_39222
SERPINA11	256394	1.97969	0.0108341	0.0189491	0.957513	1.49697	5191	2	3	SERPINA11_2_NM001080451_53607; SERPINA11_1_NM001080451_53606
HNRNPF	3185	2.09631	0.0111638	0.0191853	0.9569	1.49601	5349	2	18	HNRNPF_17_NM004966_26658; HNRNPF_15_NM001098208_26656
RFX4	5992	2.4937	0.0112682	0.0192222	0.956687	1.49568	5399	2	9	RFX4_9_NM213594_50302; RFX4_3_NM001206691_50296
CD63	967	1.87771	0.0113704	0.019255	0.956488	1.49537	5448	2	24	CD63_20_NM001267698_10133; CD63_23_NM001780_10136
GSTT1	2952	1.96733	0.0118712	0.0199574	0.955463	1.49376	5688	2	3	GSTT1_3_NM000853_25172; GSTT1_2_NM000853_25171
IBSP	3381	1.89719	0.0119902	0.0200124	0.955207	1.49336	5745	2	3	IBSP_2_NM004967_27436; IBSP_3_NM004967_27437
FMO1	2326	1.78405	0.0121237	0.0200907	0.954936	1.49294	5809	2	6	FMO1_5_NM002021_21762; FMO1_4_NM002021_21761
LGALS14	56891	2.77657	0.0123783	0.0203671	0.954523	1.49229	5931	2	3	LGALS14_1_NM203471_32050; LGALS14_2_NM203471_32051
PLEKHG5	57449	2.24089	0.0130147	0.0211148	0.953342	1.49045	6236	2	24	PLEKHG5_21_NM020631_45448; PLEKHG5_15_NM001265593_45442
SEM1	7979	2.05889	0.0129438	0.0211148	0.953456	1.49063	6202	2	6	SEM1_5_NM006304_53319; SEM1_3_NM001201451_53317
AMMECR1	9949	1.77401	0.0133257	0.0213872	0.952773	1.48956	6385	2	6	AMMECR1_2_NM001171689_2351; AMMECR1_1_NM001171689_2350
SLC46A1	113235	2.56568	0.0133966	0.0213872	0.952673	1.4894	6419	2	3	SLC46A1_2_NM080669_55813; SLC46A1_1_NM080669_55812
SLCO5A1	81796	2.26035	0.0134592	0.0213872	0.952588	1.48927	6449	2	9	SLCO5A1_3_NM001146008_56197; SLCO5A1_5_NM001146009_56199
FBXL7	23194	2.39148	0.0139204	0.0219062	0.951791	1.48802	6670	2	6	FBXL7_4_NM012304_20848; FBXL7_2_NM001278317_20846
PRKD2	25865	1.93686	0.0139746	0.0219062	0.951662	1.48782	6696	2	6	PRKD2_4_NM001079882_47263; PRKD2_6_NM001079882_47265
C9orf84	158401	1.94894	0.0142271	0.0221523	0.951307	1.48727	6817	2	6	C9orf84_1_NM001080551_8119; C9orf84_2_NM001080551_8120
ADAM20	8748	2.07978	0.01473	0.0224107	0.950438	1.48591	7058	2	3	ADAM20_3_NM003814_958; ADAM20_2_NM003814_957
CENPM	79019	2.07817	0.0148677	0.0224107	0.950253	1.48562	7124	2	6	CENPM_2_NM001110215_10923; CENPM_3_NM001110215_10924
HIST1H1A	3024	1.99984	0.0145652	0.0224107	0.950723	1.48635	6979	2	3	HIST1H1A_1_NM005325_26165; HIST1H1A_3_NM005325_26167
NNT	23530	2.1927	0.0148051	0.0224107	0.950339	1.48575	7094	2	6	NNT_2_NM012343_39503; NNT_3_NM012343_39504
PLS1	5357	1.78467	0.0148761	0.0224107	0.950225	1.48557	7128	2	9	PLS1_4_NM001172312_45621; PLS1_9_NM002670_45626
REEP1	65055	1.74373	0.0151536	0.0226815	0.949712	1.48477	7261	2	6	REEP1_1_NM001164730_50046; REEP1_2_NM001164730_50047
ART3	419	2.19289	0.0160196	0.0228175	0.948261	1.4825	7676	2	6	ART3_1_NM001130017_4140; ART3_2_NM001130017_4141
CTXN3	613212	1.9224	0.0160404	0.0228175	0.948218	1.48244	7686	2	6	CTXN3_3_NM001048252_14339; CTXN3_4_NM001127385_14340
DGCR6L	85359	1.99528	0.0162721	0.0228175	0.947805	1.48179	7797	2	3	DGCR6L_3_NM033257_15868; DGCR6L_1_NM033257_15866
EPB41L3	23136	2.51017	0.0157525	0.0228175	0.948673	1.48315	7548	2	9	EPB41L3_4_NM001281535_18749; EPB41L3_9_NM012307_18754
NFIB	4781	1.70043	0.0163263	0.0228175	0.947734	1.48168	7823	2	9	NFIB_7_NM001282787_38914; NFIB_5_NM001190738_38912
OR6M1	390261	2.31931	0.0153581	0.0228175	0.949342	1.48419	7359	2	3	OR6M1_1_NM001005325_41978; OR6M1_3_NM001005325_41980
PMEPA1	56937	2.28107	0.0158568	0.0228175	0.948531	1.48293	7598	2	12	PMEPA1_11_NM199171_45730; PMEPA1_1_NM001255976_45720
RNF138	51444	1.79819	0.0161844	0.0228175	0.947962	1.48204	7755	2	6	RNF138_6_NM016271_51027; RNF138_4_NM016271_51025
SNCA	6622	1.76494	0.0161197	0.0228175	0.94809	1.48224	7724	2	9	SNCA_4_NM001146054_56774; SNCA_5_NM001146054_56775
STAT4	6775	2.92046	0.0156774	0.0228175	0.948787	1.48333	7512	2	6	STAT4_1_NM001243835_58554; STAT4_3_NM001243835_58556
TAF9	6880	1.73552	0.016199	0.0228175	0.947933	1.48199	7762	2	6	TAF9_4_NM003187_59715; TAF9_1_NM001015892_59712
MAGEB1	4112	1.86278	0.0170212	0.0235055	0.946738	1.48012	8156	2	6	MAGEB1_2_NM002363_33945; MAGEB1_4_NM177404_33947
METTL7A	25840	1.78953	0.0169711	0.0235055	0.946823	1.48026	8132	2	3	METTL7A_3_NM014033_35360; METTL7A_2_NM014033_35359
CALCR	799	2.13632	0.0177578	0.0242342	0.945485	1.47816	8509	2	6	CALCR_4_NM001164738_8429; CALCR_3_NM001164737_8428
KLF7	8609	1.80572	0.0177056	0.0242342	0.94557	1.4783	8484	2	12	KLF7_8_NM001270944_30592; KLF7_6_NM001270943_30590
TIA1	7072	1.6669	0.01858	0.0252079	0.94409	1.47598	8903	2	3	TIA1_1_NM022037_61202; TIA1_3_NM022037_61204
COBLL1	22837	1.75353	0.0193562	0.0258083	0.942895	1.47411	9275	2	6	COBLL1_3_NM001278458_12770; COBLL1_2_NM001278458_12769
GARNL3	84253	2.63474	0.0193103	0.0258083	0.94298	1.47425	9253	2	6	GARNL3_3_NM001286779_22858; GARNL3_2_NM001286779_22857
REG1B	5968	1.77864	0.0191642	0.0258083	0.943222	1.47463	9183	2	3	REG1B_1_NM006507_50070; REG1B_2_NM006507_50071
DAP3	7818	1.609	0.0201679	0.026585	0.941656	1.47218	9664	2	4	DAP3_1_NM001199849_14984; DAP3_4_NM004632_14987
DTNA	1837	1.7352	0.0201325	0.026585	0.941727	1.47229	9647	2	20	DTNA_10_NM001198944_17222; DTNA_3_NM001198940_17215
SRPK2	6733	2.97661	0.0206583	0.0270776	0.940916	1.47102	9899	2	9	SRPK2_7_NM182692_58092; SRPK2_3_NM001278273_58088
STMN1	3925	2.05346	0.0213845	0.0278719	0.939849	1.46935	10247	2	9	STMN1_5_NM203399_58733; STMN1_1_NM005563_58729
CCK	885	1.60018	0.0220522	0.0285817	0.938866	1.46782	10567	2	6	CCK_2_NM000729_9573; CCK_3_NM000729_9574
LYSMD4	145748	1.67952	0.0223944	0.028864	0.938354	1.46701	10731	2	6	LYSMD4_3_NM001284417_33742; LYSMD4_1_NM001284417_33740
TNIP1	10318	1.79721	0.0225301	0.0288783	0.938169	1.46673	10796	2	12	TNIP1_6_NM001252391_62849; TNIP1_8_NM001258454_62851
ARHGEF15	22899	2.58665	0.0231561	0.0294563	0.937286	1.46535	11096	2	6	ARHGEF15_5_NM173728_3684; ARHGEF15_2_NM025014_3681
PCGF5	84333	1.57431	0.0238697	0.0294563	0.936162	1.46359	11438	2	9	PCGF5_2_NM001256549_43394; PCGF5_1_NM001256549_43393
PNMAL2	57469	1.61853	0.0233251	0.0294563	0.93703	1.46495	11177	2	3	PNMAL2_3_NM020709_45833; PNMAL2_1_NM020709_45831
PTPN20	26095	1.57556	0.0237529	0.0294563	0.936361	1.4639	11382	2	10	PTPN20_5_NM001042391_48320; PTPN20_10_NM001042395_48325
UBE2E1	7324	1.89284	0.0234461	0.0294563	0.936845	1.46466	11235	2	6	UBE2E1_2_NM001202476_65026; UBE2E1_6_NM182666_65030
UFC1	51506	1.8081	0.0238176	0.0294563	0.936247	1.46372	11413	2	3	UFC1_2_NM016406_65334; UFC1_3_NM016406_65335
ZNF268	10795	1.96053	0.0238593	0.0294563	0.936176	1.46361	11433	2	5	ZNF268_2_NM001165882_68638; ZNF268_4_NM001165886_68640
OLFML2A	169611	2.43236	0.0240555	0.0295284	0.935906	1.46319	11527	2	6	OLFML2A_2_NM001282715_40911; OLFML2A_1_NM001282715_40910
BANP	54971	1.54411	0.0243413	0.0296923	0.935507	1.46256	11664	2	9	BANP_9_NM001173543_5356; BANP_6_NM001173542_5353
DES	1674	1.58387	0.024573	0.0296923	0.935208	1.4621	11775	2	3	DES_2_NM001927_15816; DES_3_NM001927_15817
MYOM1	8736	2.25287	0.0244895	0.0296923	0.935308	1.46225	11735	2	3	MYOM1_2_NM019856_37702; MYOM1_3_NM019856_37703
BMP4	652	2.66359	0.025754	0.0309084	0.933472	1.45938	12341	2	6	BMP4_3_NM001202_5987; BMP4_4_NM130851_5988
DNAJB4	11080	2.05292	0.0258458	0.0309084	0.933358	1.4592	12385	2	3	DNAJB4_3_NM007034_16559; DNAJB4_1_NM007034_16557
GGA3	23163	1.79524	0.0261672	0.0310623	0.932874	1.45845	12539	2	6	GGA3_3_NM001172704_23340; GGA3_1_NM001172704_23338
NEK6	10783	1.70205	0.0262423	0.0310623	0.932774	1.45829	12575	2	15	NEK6_5_NM001166168_38696; NEK6_4_NM001166168_38695
MCMDC2	157777	1.8509	0.0268767	0.0316517	0.931935	1.45698	12879	2	6	MCMDC2_4_NM001136161_34861; MCMDC2_1_NM001136160_34858
ZZZ3	26009	2.47018	0.0272794	0.0319637	0.931422	1.45618	13072	2	3	ZZZ3_2_NM015534_70296; ZZZ3_1_NM015534_70295
MTMR4	9110	1.94143	0.0276529	0.0322386	0.930896	1.45535	13251	2	3	MTMR4_3_NM004687_37141; MTMR4_1_NM004687_37139
SH2D3C	10044	1.84281	0.0284709	0.0330263	0.9298	1.45364	13643	2	14	SH2D3C_2_NM001142531_54100; SH2D3C_1_NM001142531_54099
CCDC94	55702	1.97241	0.0289446	0.0334087	0.929202	1.45271	13870	2	3	CCDC94_3_NM018074_9550; CCDC94_1_NM018074_9548
ACTN4	81	1.80319	0.0309791	0.0354357	0.926611	1.44866	14845	2	3	ACTN4_3_NM004924_817; ACTN4_2_NM004924_816
EPB41L4B	54566	1.81634	0.0310062	0.0354357	0.926569	1.44859	14858	2	3	EPB41L4B_1_NM019114_18758; EPB41L4B_3_NM019114_18760
HIVEP3	59269	1.80121	0.0317387	0.036095	0.925601	1.44708	15209	2	3	HIVEP3_2_NM024503_26356; HIVEP3_3_NM024503_26357
PDE1A	5136	1.88392	0.0323668	0.0366297	0.924804	1.44583	15510	2	12	PDE1A_10_NM005019_43623; PDE1A_2_NM001003683_43615
RIMS1	22999	1.83841	0.0326443	0.0367623	0.924434	1.44525	15643	2	15	RIMS1_8_NM001168410_50715; RIMS1_15_NM014989_50722
WASHC2A	387680	2.16224	0.0328008	0.0367623	0.92422	1.44492	15718	2	6	WASHC2A_3_NM001005751_66575; WASHC2A_4_NM018232_66576
HABP2	3026	2.10677	0.033118	0.0369393	0.923821	1.44429	15870	2	6	HABP2_1_NM001177660_25485; HABP2_6_NM004132_25490
KRTAP19-4	337971	1.4462	0.0333955	0.0370706	0.92348	1.44376	16003	2	3	KRTAP19-4_1_NM181610_31266; KRTAP19-4_3_NM181610_31268
CASP10	843	1.96614	0.0336167	0.0371385	0.923181	1.44329	16109	2	3	CASP10_3_NM001230_8805; CASP10_1_NM001230_8803
MBD3L3	653657	1.62978	0.0339881	0.0373708	0.92274	1.4426	16287	2	3	MBD3L3_2_NM001164425_34668; MBD3L3_3_NM001164425_34669
CAB39	51719	1.75257	0.0342886	0.0375234	0.922384	1.44205	16431	2	6	CAB39_5_NM016289_8195; CAB39_6_NM016289_8196
GIMAP4	55303	1.59358	0.0346162	0.0377041	0.922014	1.44147	16588	2	3	GIMAP4_3_NM018326_23472; GIMAP4_1_NM018326_23470
CTNNA2	1496	1.58506	0.034948	0.0378876	0.921658	1.44091	16747	2	12	CTNNA2_4_NM001282598_14203; CTNNA2_5_NM001282598_14204
CNTN4	152330	2.01543	0.0374708	0.0404336	0.918754	1.43637	17956	2	9	CNTN4_2_NM001206955_12697; CNTN4_3_NM001206955_12698
FADS2	9415	1.70732	0.038316	0.0411542	0.917687	1.4347	18361	2	9	FADS2_6_NM001281502_19685; FADS2_9_NM004265_19688
MTFR1	9650	1.60204	0.0389962	0.0416918	0.916918	1.4335	18687	2	6	MTFR1_6_NM001145839_37054; MTFR1_4_NM001145839_37052
CASP8	841	1.72053	0.039353	0.0418803	0.916548	1.43292	18858	2	9	CASP8_4_NM033356_8844; CASP8_7_NM033358_8847
G3BP2	9908	1.68504	0.0402566	0.0424524	0.915537	1.43134	19291	2	6	G3BP2_5_NM203504_22501; G3BP2_4_NM203504_22500
IFNA13	3447	1.49398	0.0401084	0.0424524	0.915694	1.43159	19220	2	3	IFNA13_1_NM006900_27649; IFNA13_3_NM006900_27651
DEFB106A	245909	1.75049	0.0415169	0.0434896	0.914128	1.42914	19895	2	3	DEFB106A_2_NM152251_15635; DEFB106A_1_NM152251_15634
TOM1	10043	1.61973	0.041615	0.0434896	0.914014	1.42896	19942	2	6	TOM1_4_NM001135730_63021; TOM1_3_NM001135729_63020
PPP1R32	220004	1.83057	0.043637	0.0453982	0.91178	1.42547	20911	2	3	PPP1R32_1_NM001170753_46635; PPP1R32_2_NM001170753_46636
ACR	49	1.67764	0.0443423	0.045926	0.911025	1.42429	21249	2	3	ACR_3_NM001097_670; ACR_2_NM001097_669
BACE1	23621	2.22773	0.044576	0.0459629	0.910798	1.42393	21361	2	6	BACE1_3_NM001207048_5254; BACE1_2_NM001207048_5253
LPIN1	23175	1.97796	0.0463831	0.0476145	0.908919	1.421	22227	2	9	LPIN1_4_NM001261428_32916; LPIN1_1_NM001261427_32913
KRT80	144501	1.38659	0.04679	0.0478206	0.908478	1.42031	22422	2	3	KRT80_1_NM001081492_31151; KRT80_2_NM001081492_31152
ORMDL2	29095	1.83045	0.0512806	0.0521803	0.904051	1.41339	24574	2	3	ORMDL2_3_NM014182_42175; ORMDL2_1_NM014182_42173
FGFR1	2260	1.53908	0.0612738	0.0620765	0.894415	1.39832	29363	2	6	FGFR1_2_NM001174066_21407; FGFR1_3_NM001174066_21408
RAB30	27314	2.26264	0.0650674	0.0656332	0.890913	1.39285	31181	2	9	RAB30_5_NM001286061_48843; RAB30_9_NM014488_48847
PROM1	8842	1.36179	0.0662881	0.0665751	0.889831	1.39116	31766	2	7	PROM1_6_NM001145850_47406; PROM1_5_NM001145850_47405
ASPH	444	1.7108	0.116699	0.116699	0.851173	1.33072	55924	2	6	ASPH_5_NM001164756_4387; ASPH_4_NM001164756_4386

## Sheet: SMACL_deseq2
sgRNA	GeneName	TranscName	GeneTrName	baseMean	log2FoldChange	stat	pvalue	padj
BIRC3_2_NM001165_5877	BIRC3	NM001165	BIRC3-NM001165	3332.43	5.6604	12.7715	1.18316e-37	2.77089e-33
FGF17_3_NM003867_21351	FGF17	NM003867	FGF17-NM003867	1296.45	5.4303	10.9632	2.87031e-28	2.52078e-24
CPXM1_3_NM001184699_13480	CPXM1	NM001184699	CPXM1-NM001184699	332.212	4.68239	7.94556	9.66556e-16	1.57926e-12
BIRC3_3_NM001165_5878	BIRC3	NM001165	BIRC3-NM001165	653.496	4.60667	9.85864	3.14475e-23	1.29967e-19
TMEM120B_2_NM001080825_61762	TMEM120B	NM001080825	TMEM120B-NM001080825	3967.18	4.575	9.08596	5.1394e-20	1.44434e-16
TEX28_1_NM001205201_60738	TEX28	NM001205201	TEX28-NM001205201	482.598	4.57091	9.13308	3.32878e-20	9.74471e-17
HR_2_NM018411_26962	HR	NM018411	HR-NM018411	946.241	4.38131	8.04492	4.3152e-16	7.57944e-13
GCFC2_1_NM001201334_23046	GCFC2	NM001201334	GCFC2-NM001201334	1903.62	4.36758	11.2319	1.42081e-29	1.66372e-25
SASS6_1_NM194292_52600	SASS6	NM194292	SASS6-NM194292	16100.9	4.33973	16.1699	4.10949e-59	2.88725e-54
SLC25A12_1_NM003705_55106	SLC25A12	NM003705	SLC25A12-NM003705	919.668	4.25306	9.33264	5.16337e-21	1.64895e-17
ATG10_1_NM001131028_4526	ATG10	NM001131028	ATG10-NM001131028	59.5669	4.1656	5.48721	2.04162e-08	8.10396e-06
PDZD4_2_NM032512_43972	PDZD4	NM032512	PDZD4-NM032512	710.429	4.14413	7.39363	7.14346e-14	8.65319e-11
FLNC_2_NM001127487_21693	FLNC	NM001127487	FLNC-NM001127487	865.543	4.10737	9.6971	1.55087e-22	5.7348e-19
KDR_3_NM002253_30027	KDR	NM002253	KDR-NM002253	2811.97	4.09889	12.5682	1.57946e-36	2.77425e-32
PKD1L2_5_NM001278425_45002	PKD1L2	NM001278425	PKD1L2-NM001278425	2252.38	4.06317	10.0545	4.38742e-24	2.05501e-20
GTF2A1_4_NM201595_25204	GTF2A1	NM201595	GTF2A1-NM201595	658.098	3.98131	7.11803	5.47403e-13	5.91684e-10
ESRRB_2_NM004452_19210	ESRRB	NM004452	ESRRB-NM004452	483.752	3.97026	7.42278	5.73436e-14	7.19436e-11
PAQR5_4_NM017705_42888	PAQR5	NM017705	PAQR5-NM017705	134.54	3.96532	5.72432	5.19232e-09	2.53334e-06
METTL23_2_NM001206987_35326	METTL23	NM001206987	METTL23-NM001206987	548.781	3.96088	8.91096	2.52972e-19	6.58271e-16
EHD1_5_NM006795_17998	EHD1	NM006795	EHD1-NM006795	682.84	3.94145	7.24278	2.19793e-13	2.41285e-10
ANKS1B_6_NM001204066_2799	ANKS1B	NM001204066	ANKS1B-NM001204066	3276.38	3.93303	9.84316	3.66844e-23	1.43187e-19
ST6GALNAC2_3_NM006456_58400	ST6GALNAC2	NM006456	ST6GALNAC2-NM006456	969.933	3.92707	10.6014	1.46708e-26	9.3704e-23
DEDD_4_NM001039712_15588	DEDD	NM001039712	DEDD-NM001039712	1928.98	3.90302	12.8923	2.48776e-38	8.73925e-34
KLF8_3_NM001159296_30599	KLF8	NM001159296	KLF8-NM001159296	394.927	3.83535	8.45606	1.38283e-17	3.03608e-14
RAVER2_1_NM018211_49602	RAVER2	NM018211	RAVER2-NM018211	539.877	3.83005	7.50755	3.01228e-14	4.06994e-11
TEX38_2_NM001145474_60763	TEX38	NM001145474	TEX38-NM001145474	2242.76	3.82846	11.1238	4.80264e-29	4.82034e-25
MYOM1_2_NM019856_37702	MYOM1	NM019856	MYOM1-NM019856	868.092	3.7682	10.8915	6.3255e-28	4.93797e-24
MZT1_3_NM001071775_37763	MZT1	NM001071775	MZT1-NM001071775	680.483	3.74909	6.21317	2.59636e-10	1.82415e-07
PRKCI_3_NM002740_47232	PRKCI	NM002740	PRKCI-NM002740	2113.14	3.71008	11.7568	3.25752e-32	4.57733e-28
GATA1_3_NM002049_22927	GATA1	NM002049	GATA1-NM002049	316.302	3.70788	7.40642	6.48789e-14	7.99694e-11
FGF6_2_NM020996_21383	FGF6	NM020996	FGF6-NM020996	753.709	3.64046	6.01227	9.14733e-10	5.35561e-07
ZSWIM2_3_NM182521_70245	ZSWIM2	NM182521	ZSWIM2-NM182521	1879.08	3.62203	6.84592	3.79919e-12	3.60707e-09
DERL2_3_NM016041_15811	DERL2	NM016041	DERL2-NM016041	156.478	3.61772	5.18551	1.0771e-07	3.12706e-05
LRRC19_2_NM022901_33097	LRRC19	NM022901	LRRC19-NM022901	2748.31	3.5889	10.4716	5.83309e-26	3.41518e-22
OR1S2_1_NM001004459_41288	OR1S2	NM001004459	OR1S2-NM001004459	5092.62	3.56219	9.59042	4.38633e-22	1.54087e-18
ACP5_8_NM001611_654	ACP5	NM001611	ACP5-NM001611	613.081	3.55201	7.66449	8.97724e-15	1.34196e-11
NRN1_7_NM016588_40123	NRN1	NM016588	NRN1-NM016588	480.599	3.52583	6.36228	9.93918e-11	7.3506e-08
GATA2_2_NM001145661_22929	GATA2	NM001145661	GATA2-NM001145661	959.422	3.51073	7.9372	1.03396e-15	1.65101e-12
MZT2A_2_NM001085365_37765	MZT2A	NM001085365	MZT2A-NM001085365	126.388	3.48256	3.44822	0.000282149	0.0161558
IFITM10_1_NM001170820_27632	IFITM10	NM001170820	IFITM10-NM001170820	698.141	3.47342	5.8192	2.95645e-09	1.51616e-06
DENND1A_2_NM020946_15729	DENND1A	NM020946	DENND1A-NM020946	371.455	3.4661	6.2644	1.87138e-10	1.36957e-07
RBM11_1_NM144770_49688	RBM11	NM144770	RBM11-NM144770	490.512	3.41487	6.71823	9.19696e-12	8.28411e-09
SMPD1_1_NM000543_56644	SMPD1	NM000543	SMPD1-NM000543	1491.29	3.41112	9.5447	6.82482e-22	2.28332e-18
MPC1_2_NM016098_36280	MPC1	NM016098	MPC1-NM016098	594.284	3.40729	7.97389	7.68797e-16	1.28605e-12
LEP_1_NM000230_31993	LEP	NM000230	LEP-NM000230	213.663	3.40176	6.70083	1.03619e-11	9.10011e-09
ALDH3B2_3_NM000695_2075	ALDH3B2	NM000695	ALDH3B2-NM000695	482.993	3.40018	5.48596	2.05614e-08	8.11575e-06
GLRB_3_NM001166060_23733	GLRB	NM001166060	GLRB-NM001166060	736.035	3.38029	3.37279	0.000372049	0.0197825
PCDHGA4_2_NM018917_43323	PCDHGA4	NM018917	PCDHGA4-NM018917	1560.17	3.32573	10.2517	5.81599e-25	2.91871e-21
CCDC142_2_NM032779_9214	CCDC142	NM032779	CCDC142-NM032779	2761.25	3.31087	10.6042	1.42511e-26	9.3704e-23
ARHGEF15_1_NM025014_3680	ARHGEF15	NM025014	ARHGEF15-NM025014	151.255	3.29783	4.70415	1.27464e-06	0.000234433
CNR1_3_NM001160226_12650	CNR1	NM001160226	CNR1-NM001160226	1190.74	3.28582	9.94942	1.26835e-23	5.56948e-20
RFX4_9_NM213594_50302	RFX4	NM213594	RFX4-NM213594	3581.01	3.2799	9.02556	8.93879e-20	2.41547e-16
SCRT2_2_NM033129_52987	SCRT2	NM033129	SCRT2-NM033129	252.578	3.27706	4.92203	4.28246e-07	9.70571e-05
TNFSF12-TNFSF13_3_NM172089_62813	TNFSF12-TNFSF13	NM172089	TNFSF12-TNFSF13-NM172089	93.8886	3.27334	3.27463	0.000529002	0.0256145
TOMM34_1_NM006809_63039	TOMM34	NM006809	TOMM34-NM006809	3675.83	3.26853	8.77467	8.57055e-19	2.15053e-15
UBFD1_3_NM019116_65163	UBFD1	NM019116	UBFD1-NM019116	930.215	3.26239	8.37252	2.81996e-17	5.68747e-14
CTBP2_8_NM001290215_14125	CTBP2	NM001290215	CTBP2-NM001290215	612.78	3.25653	7.32006	1.23932e-13	1.4512e-10
SLC52A2_4_NM001253816_55911	SLC52A2	NM001253816	SLC52A2-NM001253816	135.984	3.2525	4.48301	3.67986e-06	0.000562043
COCH_1_NM004086_12774	COCH	NM004086	COCH-NM004086	28.5989	3.24586	3.34428	0.000412489	0.0213093
RHBDL1_3_NM001278720_50544	RHBDL1	NM001278720	RHBDL1-NM001278720	1576.54	3.2457	7.87542	1.69801e-15	2.65108e-12
NLGN2_1_NM020795_39266	NLGN2	NM020795	NLGN2-NM020795	159.194	3.23786	4.82806	6.8935e-07	0.000144574
CT83_2_NM001017978_14093	CT83	NM001017978	CT83-NM001017978	722.62	3.2204	7.44657	4.7899e-14	6.3496e-11
PPARG_7_NM138712_46339	PPARG	NM138712	PPARG-NM138712	466.679	3.21832	7.04641	9.17945e-13	9.77166e-10
SEMA5B_4_NM001256346_53386	SEMA5B	NM001256346	SEMA5B-NM001256346	1775.2	3.21829	10.4318	8.87639e-26	4.79721e-22
FBXO9_3_NM012347_20999	FBXO9	NM012347	FBXO9-NM012347	1120.2	3.21784	6.95996	1.70182e-12	1.7081e-09
ZNF345_2_NM001242474_68817	ZNF345	NM001242474	ZNF345-NM001242474	4498.39	3.2098	7.53133	2.51125e-14	3.52871e-11
TXLNG_2_NM001168683_64771	TXLNG	NM001168683	TXLNG-NM001168683	41.0914	3.19397	2.7224	0.00324048	0.0855816
FRG2C_1_NM001124759_22140	FRG2C	NM001124759	FRG2C-NM001124759	743.264	3.18998	7.52254	2.68617e-14	3.70049e-11
UCMA_3_NM145314_65308	UCMA	NM145314	UCMA-NM145314	794.886	3.1857	3.32149	0.000447691	0.0227615
TYMP_2_NM001953_64845	TYMP	NM001953	TYMP-NM001953	487.651	3.13848	5.31259	5.40375e-08	1.79932e-05
KLF3_1_NM016531_30570	KLF3	NM016531	KLF3-NM016531	1255.04	3.13813	8.37196	2.83329e-17	5.68747e-14
NUDT3_2_NM006703_40473	NUDT3	NM006703	NUDT3-NM006703	714.459	3.13676	5.89673	1.85392e-09	1.02487e-06
EFNA2_2_NM001405_17888	EFNA2	NM001405	EFNA2-NM001405	166.567	3.12363	5.43082	2.80483e-08	1.0482e-05
WNK3_3_NM020922_66992	WNK3	NM020922	WNK3-NM020922	156.736	3.12208	5.19483	1.02456e-07	3.02451e-05
GTF3C3_3_NM012086_25264	GTF3C3	NM012086	GTF3C3-NM012086	574.941	3.11642	6.51934	3.53096e-11	2.78739e-08
MRAS_11_NM012219_36423	MRAS	NM012219	MRAS-NM012219	546.082	3.11385	5.62719	9.15826e-09	4.0468e-06
NAV2_3_NM001111018_38052	NAV2	NM001111018	NAV2-NM001111018	194.677	3.11265	4.46911	3.92722e-06	0.000594076
HTR3A_2_NM000869_27306	HTR3A	NM000869	HTR3A-NM000869	1170.6	3.11052	8.05687	3.91373e-16	7.05053e-13
ZBTB10_3_NM001277145_67577	ZBTB10	NM001277145	ZBTB10-NM001277145	300.915	3.10932	6.08185	5.94017e-10	3.69332e-07
SFMBT1_2_NM016329_53891	SFMBT1	NM016329	SFMBT1-NM016329	154.91	3.10617	4.65143	1.64821e-06	0.00028806
ISM2_1_NM199296_28865	ISM2	NM199296	ISM2-NM199296	466.251	3.10381	5.13121	1.43943e-07	4.06149e-05
PIAS4_2_NM015897_44672	PIAS4	NM015897	PIAS4-NM015897	368.041	3.1036	5.20701	9.59548e-08	2.89339e-05
OCM_2_NM001097622_40788	OCM	NM001097622	OCM-NM001097622	76.1163	3.10271	4.94038	3.89844e-07	9.00976e-05
SEC14L3_1_NM001257378_53153	SEC14L3	NM001257378	SEC14L3-NM001257378	681.066	3.09518	8.24363	8.35287e-17	1.63016e-13
PPP4R4_3_NM020958_46805	PPP4R4	NM020958	PPP4R4-NM020958	1812.97	3.08733	8.5942	4.19251e-18	9.81857e-15
SUMF2_2_NM001130069_59064	SUMF2	NM001130069	SUMF2-NM001130069	121.057	3.07435	4.15018	1.66108e-05	0.00183902
NAT10_1_NM024662_38011	NAT10	NM024662	NAT10-NM024662	510.702	3.0722	4.52841	2.97149e-06	0.000470292
IPO9_1_NM018085_28622	IPO9	NM018085	IPO9-NM018085	408.937	3.069	5.63389	8.80961e-09	3.9676e-06
GJD4_2_NM153368_23600	GJD4	NM153368	GJD4-NM153368	649.132	3.06339	8.19904	1.21155e-16	2.24002e-13
PCBP4_9_NM033010_43152	PCBP4	NM033010	PCBP4-NM033010	135.457	3.05937	5.47645	2.16971e-08	8.46886e-06
POMGNT2_3_NM032806_46166	POMGNT2	NM032806	POMGNT2-NM032806	170.36	3.05337	5.05874	2.1102e-07	5.65177e-05
AGRN_1_NM198576_1654	AGRN	NM198576	AGRN-NM198576	380.326	3.03992	6.6024	2.02275e-11	1.71222e-08
ZNF577_1_NM001135590_69342	ZNF577	NM001135590	ZNF577-NM001135590	1720.75	3.03014	9.16879	2.39184e-20	7.30633e-17
PALM_1_NM002579_42771	PALM	NM002579	PALM-NM002579	566.735	3.0215	5.36388	4.0727e-08	1.4307e-05
PPP5D1_1_NM001205281_46809	PPP5D1	NM001205281	PPP5D1-NM001205281	59.1489	3.02052	3.82545	6.52659e-05	0.00531339
RUVBL1_2_NM003707_52256	RUVBL1	NM003707	RUVBL1-NM003707	268.608	3.01987	4.72794	1.13404e-06	0.000214759
KCNK6_2_NM004823_29747	KCNK6	NM004823	KCNK6-NM004823	597.214	3.01981	7.4287	5.4836e-14	7.00485e-11
TOP2A_3_NM001067_63074	TOP2A	NM001067	TOP2A-NM001067	1086.04	3.01734	5.01611	2.63643e-07	6.73564e-05
CREBBP_1_NM004380_13574	CREBBP	NM004380	CREBBP-NM004380	159.379	3.01124	5.00315	2.82002e-07	7.02584e-05
CRIP2_4_NM001312_13643	CRIP2	NM001312	CRIP2-NM001312	335.888	3.00405	4.71345	1.21781e-06	0.000226351
LDLRAD1_1_NM001276395_31911	LDLRAD1	NM001276395	LDLRAD1-NM001276395	212.88	3.00047	5.59749	1.08739e-08	4.7159e-06
FAM213A_6_NM001243782_20255	FAM213A	NM001243782	FAM213A-NM001243782	1335.59	2.98957	7.56361	1.96018e-14	2.81057e-11
CFH_3_NM000186_11279	CFH	NM000186	CFH-NM000186	1238.14	2.98214	5.49138	1.99404e-08	7.96009e-06
KLHDC3_3_NM057161_30616	KLHDC3	NM057161	KLHDC3-NM057161	4585.4	2.97459	2.92741	0.00170898	0.0565722
TRIM21_1_NM003141_63609	TRIM21	NM003141	TRIM21-NM003141	420.192	2.971	6.09885	5.34187e-10	3.4119e-07
NLGN4Y_1_NM001164238_39281	NLGN4Y	NM001164238	NLGN4Y-NM001164238	1342.24	2.97024	8.52103	7.90687e-18	1.792e-14
MAP1LC3B2_1_NM001085481_34175	MAP1LC3B2	NM001085481	MAP1LC3B2-NM001085481	412.708	2.96431	6.49528	4.14391e-11	3.1646e-08
PCDH8_3_NM002590_43205	PCDH8	NM002590	PCDH8-NM002590	668.501	2.95972	7.03705	9.81745e-13	1.02948e-09
LIMCH1_8_NM001289124_32290	LIMCH1	NM001289124	LIMCH1-NM001289124	252.025	2.95411	4.83313	6.72026e-07	0.000141787
ZNF226_3_NM001032372_68546	ZNF226	NM001032372	ZNF226-NM001032372	370.219	2.94853	4.67663	1.45812e-06	0.000261339
PPP2R1A_3_NM014225_46702	PPP2R1A	NM014225	PPP2R1A-NM014225	378.047	2.93973	6.09094	5.61255e-10	3.52077e-07
IKZF1_1_NM001220771_27963	IKZF1	NM001220771	IKZF1-NM001220771	351.871	2.93945	5.39126	3.49822e-08	1.25397e-05
LRRC37A2_1_NM001006607_33161	LRRC37A2	NM001006607	LRRC37A2-NM001006607	385.067	2.93874	4.12339	1.86669e-05	0.00203649
SHISA5_7_NM001272068_54323	SHISA5	NM001272068	SHISA5-NM001272068	888.183	2.93599	5.57109	1.26572e-08	5.38951e-06
HRNR_3_NM001009931_27014	HRNR	NM001009931	HRNR-NM001009931	299.45	2.93298	5.99788	9.99574e-10	5.80397e-07
SUSD4_1_NM017982_59159	SUSD4	NM017982	SUSD4-NM017982	486.41	2.92714	6.07807	6.08179e-10	3.7482e-07
TXNDC5_2_NM001145549_64797	TXNDC5	NM001145549	TXNDC5-NM001145549	159.282	2.91775	4.90822	4.59527e-07	0.000103148
NMRK1_2_NM017881_39474	NMRK1	NM017881	NMRK1-NM017881	274.72	2.91512	4.99794	2.89728e-07	7.09258e-05
ISCA2_2_NM001272007_28824	ISCA2	NM001272007	ISCA2-NM001272007	67.6346	2.90912	3.47318	0.000257168	0.0151451
ZDHHC22_1_NM174976_67917	ZDHHC22	NM174976	ZDHHC22-NM174976	401.731	2.90516	2.91802	0.00176128	0.0577166
TNS2_3_NM015319_62975	TNS2	NM015319	TNS2-NM015319	851.062	2.90308	5.28436	6.30719e-08	2.0506e-05
ALG1L2_2_NM001136152_2145	ALG1L2	NM001136152	ALG1L2-NM001136152	736.105	2.89897	5.53322	1.57198e-08	6.49672e-06
TGOLN2_2_NM006464_61007	TGOLN2	NM006464	TGOLN2-NM006464	635.334	2.89748	4.93601	3.98685e-07	9.15386e-05
GRM8_4_NM001127323_24999	GRM8	NM001127323	GRM8-NM001127323	785.255	2.89456	5.85096	2.44376e-09	1.30071e-06
FDXR_6_NM001258016_21199	FDXR	NM001258016	FDXR-NM001258016	219.449	2.88956	4.35963	6.51406e-06	0.000897381
IFRD2_3_NM006764_27732	IFRD2	NM006764	IFRD2-NM006764	1788.48	2.88713	6.36418	9.81673e-11	7.33727e-08
IGFBP3_3_NM000598_27834	IGFBP3	NM000598	IGFBP3-NM000598	443.271	2.88211	4.81733	7.27459e-07	0.000151941
COL18A1_3_NM030582_12830	COL18A1	NM030582	COL18A1-NM030582	156.538	2.87713	4.77873	8.82021e-07	0.000175054
FRMD6_6_NM001267047_22181	FRMD6	NM001267047	FRMD6-NM001267047	615.006	2.87662	5.62938	9.04306e-09	4.02118e-06
EMC1_2_NM015047_18465	EMC1	NM015047	EMC1-NM015047	148.873	2.87375	3.83361	6.31381e-05	0.00520041
BMP8A_1_NM181809_6000	BMP8A	NM181809	BMP8A-NM181809	152.065	2.87281	3.27561	0.000527165	0.0255608
PPARGC1A_1_NM013261_46342	PPARGC1A	NM013261	PPARGC1A-NM013261	491.85	2.86657	4.80401	7.77606e-07	0.000158817
C11orf21_3_NM001142946_6609	C11orf21	NM001142946	C11orf21-NM001142946	201.96	2.85856	3.92373	4.35948e-05	0.00390673
LILRA1_3_NM001278318_32222	LILRA1	NM001278318	LILRA1-NM001278318	313.164	2.85438	5.83368	2.71093e-09	1.41085e-06
GABRD_2_NM000815_22620	GABRD	NM000815	GABRD-NM000815	266.377	2.85261	5.233	8.3392e-08	2.5585e-05
AMPD3_9_NM001025390_2406	AMPD3	NM001025390	AMPD3-NM001025390	211.918	2.85194	4.27797	9.43043e-06	0.00118181
DTX1_3_NM004416_17253	DTX1	NM004416	DTX1-NM004416	590.155	2.8519	4.28859	8.99066e-06	0.00115058
MAPRE2_7_NM014268_34438	MAPRE2	NM014268	MAPRE2-NM014268	144.895	2.85059	4.90311	4.71649e-07	0.000104893
CD1E_2_NM001185114_9925	CD1E	NM001185114	CD1E-NM001185114	1389.13	2.85031	8.42038	1.87638e-17	3.99487e-14
HSD17B7_3_NM016371_27104	HSD17B7	NM016371	HSD17B7-NM016371	538.987	2.84856	5.01111	2.70584e-07	6.84025e-05
EMC8_1_NM001142288_18485	EMC8	NM001142288	EMC8-NM001142288	774.195	2.84742	6.49567	4.13312e-11	3.1646e-08
CD63_21_NM001267698_10134	CD63	NM001267698	CD63-NM001267698	116.078	2.84715	3.86989	5.44431e-05	0.00461239
MAPK8_4_NM002750_34396	MAPK8	NM002750	MAPK8-NM002750	1090.34	2.84703	6.67002	1.27884e-11	1.10924e-08
FAT1_1_NM005245_20713	FAT1	NM005245	FAT1-NM005245	297.047	2.83751	4.66376	1.55244e-06	0.000273362
NGFR_1_NM002507_39024	NGFR	NM002507	NGFR-NM002507	601.154	2.83148	6.02163	8.63326e-10	5.09711e-07
OLFML2A_2_NM001282715_40911	OLFML2A	NM001282715	OLFML2A-NM001282715	1465.17	2.8313	7.65774	9.46148e-15	1.38489e-11
EIF1AD_3_NM001242484_18047	EIF1AD	NM001242484	EIF1AD-NM001242484	1391.54	2.83071	6.70422	1.01245e-11	9.00413e-09
PPP4R3B_3_NM001122964_46802	PPP4R3B	NM001122964	PPP4R3B-NM001122964	177.82	2.82957	4.24402	1.09776e-05	0.00134601
PLCL2_1_NM001144382_45278	PLCL2	NM001144382	PLCL2-NM001144382	505.003	2.82772	5.46009	2.37945e-08	9.23508e-06
FOXA2_4_NM153675_21902	FOXA2	NM153675	FOXA2-NM153675	2120.31	2.82284	5.89555	1.86717e-09	1.02487e-06
MSH4_3_NM002440_36857	MSH4	NM002440	MSH4-NM002440	1074.83	2.81917	6.50947	3.77083e-11	2.94368e-08
IFT74_2_NM001099222_27764	IFT74	NM001099222	IFT74-NM001099222	256.034	2.81562	4.45937	4.10998e-06	0.000617006
CFAP65_2_NM194302_11238	CFAP65	NM194302	CFAP65-NM194302	315.308	2.81537	4.83592	6.6267e-07	0.000140235
ZNF32_2_NM001005368_68739	ZNF32	NM001005368	ZNF32-NM001005368	225.36	2.81281	4.04943	2.56713e-05	0.00261015
REP15_3_NM001029874_50120	REP15	NM001029874	REP15-NM001029874	1420.5	2.81178	5.45816	2.40545e-08	9.23508e-06
CBLN4_2_NM080617_9002	CBLN4	NM080617	CBLN4-NM080617	158.694	2.80757	4.86119	5.83419e-07	0.000126512
PACS2_5_NM001243127_42619	PACS2	NM001243127	PACS2-NM001243127	603.294	2.80431	5.68044	6.71742e-09	3.18887e-06
DEPDC5_5_NM001242896_15789	DEPDC5	NM001242896	DEPDC5-NM001242896	283.67	2.80426	4.02168	2.88921e-05	0.00283903
RGS3_9_NM001282922_50457	RGS3	NM001282922	RGS3-NM001282922	180.113	2.80091	3.83491	6.28045e-05	0.0051851
CCDC112_4_NM152549_9117	CCDC112	NM152549	CCDC112-NM152549	1950.33	2.79428	3.30389	0.000476764	0.023749
ABAT_6_NM001127448_113	ABAT	NM001127448	ABAT-NM001127448	809.329	2.78885	5.30244	5.71312e-08	1.88447e-05
FHL1_10_NM001159703_21499	FHL1	NM001159703	FHL1-NM001159703	318.026	2.78841	4.2404	1.11561e-05	0.00136077
KLF12_2_NM007249_30550	KLF12	NM007249	KLF12-NM007249	414.965	2.7848	5.54003	1.51208e-08	6.30814e-06
SCMH1_5_NM001172219_52830	SCMH1	NM001172219	SCMH1-NM001172219	36.9767	2.78464	2.71956	0.00326849	0.0860555
WDR91_1_NM014149_66851	WDR91	NM014149	WDR91-NM014149	465.284	2.77923	4.9649	3.43678e-07	8.18926e-05
SCRG1_2_NM007281_52963	SCRG1	NM007281	SCRG1-NM007281	273.254	2.77426	4.78563	8.5227e-07	0.000171573
MMS19_5_NM022362_36088	MMS19	NM022362	MMS19-NM022362	327.787	2.77404	4.51988	3.09374e-06	0.000488221
AUNIP_1_NM001287490_5022	AUNIP	NM001287490	AUNIP-NM001287490	506.08	2.77265	5.26386	7.05312e-08	2.20239e-05
NPM2_6_NM001286681_39809	NPM2	NM001286681	NPM2-NM001286681	388.14	2.7703	4.47063	3.89945e-06	0.000591722
SSH2_3_NM001282130_58220	SSH2	NM001282130	SSH2-NM001282130	1813.94	2.76876	5.84372	2.55242e-09	1.34761e-06
CYSTM1_1_NM032412_14879	CYSTM1	NM032412	CYSTM1-NM032412	552.42	2.76526	4.66765	1.52331e-06	0.00026987
COL4A1_2_NM001845_12880	COL4A1	NM001845	COL4A1-NM001845	1260.99	2.76463	6.96423	1.65105e-12	1.68115e-09
GARNL3_3_NM001286779_22858	GARNL3	NM001286779	GARNL3-NM001286779	560.685	2.76282	4.9342	4.02405e-07	9.20918e-05
EIF4G3_1_NM001198802_18219	EIF4G3	NM001198802	EIF4G3-NM001198802	496.636	2.76187	6.82004	4.55084e-12	4.20701e-09
ATP5L_3_NM006476_4803	ATP5L	NM006476	ATP5L-NM006476	1425.31	2.758	5.99018	1.04805e-09	6.03558e-07
PPIAL4A_1_NM001143883_46420	PPIAL4A	NM001143883	PPIAL4A-NM001143883	318.942	2.75741	3.87023	5.43671e-05	0.00461239
SYPL2_2_NM001040709_59436	SYPL2	NM001040709	SYPL2-NM001040709	2513.32	2.75718	8.03077	4.84309e-16	8.29917e-13
TSC2_3_NM000548_64091	TSC2	NM000548	TSC2-NM000548	1661.03	2.757	6.1303	4.38572e-10	2.93459e-07
ARF5_2_NM001662_3432	ARF5	NM001662	ARF5-NM001662	483.204	2.75176	5.5303	1.59839e-08	6.52907e-06
LRRC8D_6_NM018103_33300	LRRC8D	NM018103	LRRC8D-NM018103	75.274	2.74737	2.70001	0.0034669	0.0894518
SAMD13_9_NM001134664_52487	SAMD13	NM001134664	SAMD13-NM001134664	135.824	2.74382	4.53435	2.88901e-06	0.00046236
WDR25_4_NM024515_66671	WDR25	NM024515	WDR25-NM024515	256.621	2.74321	4.49106	3.54344e-06	0.00054357
PEX11A_3_NM003847_44097	PEX11A	NM003847	PEX11A-NM003847	1932.91	2.74013	8.23422	9.03681e-17	1.71597e-13
SOX15_1_NM006942_57182	SOX15	NM006942	SOX15-NM006942	673.782	2.73591	5.33819	4.69397e-08	1.60092e-05
TRIO_3_NM007118_63833	TRIO	NM007118	TRIO-NM007118	165.324	2.72971	5.03942	2.33468e-07	6.10372e-05
PKIB_1_NM001270393_45031	PKIB	NM001270393	PKIB-NM001270393	374.295	2.72865	4.81487	7.36487e-07	0.000152814
SF3A3_3_NM006802_53868	SF3A3	NM006802	SF3A3-NM006802	117.571	2.72846	4.60444	2.06788e-06	0.000347573
PABPC1L2A_3_NM001012977_42583	PABPC1L2A	NM001012977	PABPC1L2A-NM001012977	384.818	2.72605	4.71781	1.19198e-06	0.000223323
CD276_3_NM025240_9977	CD276	NM025240	CD276-NM025240	837.941	2.72179	7.25167	2.05825e-13	2.29538e-10
IGFN1_2_NM001164586_27869	IGFN1	NM001164586	IGFN1-NM001164586	914.417	2.71759	5.00059	2.85768e-07	7.06955e-05
SLC25A1_5_NM005984_55098	SLC25A1	NM005984	SLC25A1-NM005984	351.951	2.71212	5.8931	1.89513e-09	1.03216e-06
INPP5F_5_NM001243195_28474	INPP5F	NM001243195	INPP5F-NM001243195	490.438	2.7106	4.11169	1.96384e-05	0.0021227
FAM9A_3_NM001171186_20608	FAM9A	NM001171186	FAM9A-NM001171186	324.763	2.71025	4.22264	1.20727e-05	0.0014524
RGS7BP_2_NM001029875_50504	RGS7BP	NM001029875	RGS7BP-NM001029875	351.129	2.70204	5.27911	6.49058e-08	2.08226e-05
PKD1L1_1_NM138295_44995	PKD1L1	NM138295	PKD1L1-NM138295	1326.72	2.70153	5.39831	3.36359e-08	1.22773e-05
ZNF644_3_NM016620_69541	ZNF644	NM016620	ZNF644-NM016620	372.829	2.70122	5.25746	7.30278e-08	2.26026e-05
HIST1H2BI_3_NM003525_26235	HIST1H2BI	NM003525	HIST1H2BI-NM003525	432.903	2.70084	5.67483	6.94136e-09	3.26883e-06
MAFF_2_NM001161573_33879	MAFF	NM001161573	MAFF-NM001161573	327.365	2.69748	3.74475	9.02879e-05	0.00684018
SPINK5_3_NM001127698_57712	SPINK5	NM001127698	SPINK5-NM001127698	5582.74	2.69477	6.22504	2.40711e-10	1.70827e-07
ST14_3_NM021978_58328	ST14	NM021978	ST14-NM021978	4213.71	2.69458	7.7526	4.50158e-15	6.87548e-12
GATA6_1_NM005257_22946	GATA6	NM005257	GATA6-NM005257	4306.8	2.69398	8.68027	1.97413e-18	4.78271e-15
AGBL5_3_NM021831_1579	AGBL5	NM021831	AGBL5-NM021831	35.7638	2.69395	2.97413	0.00146909	0.0513766
POP7_1_NM005837_46204	POP7	NM005837	POP7-NM005837	275.743	2.69061	4.16484	1.55789e-05	0.00175751
ZNF14_1_NM021030_68376	ZNF14	NM021030	ZNF14-NM021030	1196.02	2.68206	5.01693	2.62517e-07	6.73136e-05
FGD4_3_NM139241_21295	FGD4	NM139241	FGD4-NM139241	1735.4	2.68131	6.82253	4.4724e-12	4.18963e-09
BIRC2_6_NM001256163_5875	BIRC2	NM001256163	BIRC2-NM001256163	301.952	2.67789	4.56806	2.46134e-06	0.000404986
RIMS2_8_NM014677_50730	RIMS2	NM014677	RIMS2-NM014677	525.962	2.67456	6.17174	3.37717e-10	2.34924e-07
MUC4_1_NM138297_37281	MUC4	NM138297	MUC4-NM138297	643.196	2.67403	4.13381	1.78401e-05	0.00195845
DST_7_NM015548_17186	DST	NM015548	DST-NM015548	3394.8	2.6716	7.28423	1.61762e-13	1.83308e-10
TM9SF1_1_NM006405_61571	TM9SF1	NM006405	TM9SF1-NM006405	448.176	2.66968	6.53974	3.08135e-11	2.48838e-08
RAE1_4_NM003610_49180	RAE1	NM003610	RAE1-NM003610	276.71	2.66929	3.49985	0.000232758	0.014049
GREB1L_3_NM001142966_24819	GREB1L	NM001142966	GREB1L-NM001142966	327.671	2.6638	5.52572	1.64073e-08	6.66325e-06
SLC10A2_3_NM000452_54690	SLC10A2	NM000452	SLC10A2-NM000452	1425.83	2.66288	5.54772	1.44709e-08	6.088e-06
C11orf96_2_NM001145033_6692	C11orf96	NM001145033	C11orf96-NM001145033	1196.45	2.66261	5.5119	1.77487e-08	7.1666e-06
CPSF4_3_NM006693_13439	CPSF4	NM006693	CPSF4-NM006693	373.655	2.66258	4.18502	1.42573e-05	0.00165023
MCRIP2_2_NM138418_34880	MCRIP2	NM138418	MCRIP2-NM138418	374.043	2.65827	6.13319	4.30675e-10	2.90946e-07
SRA1_5_NM001253764_57990	SRA1	NM001253764	SRA1-NM001253764	1054.94	2.65656	5.53942	1.51737e-08	6.30814e-06
DNMBP_2_NM015221_16732	DNMBP	NM015221	DNMBP-NM015221	213.946	2.65335	4.88731	5.11128e-07	0.000111872
MYL6_1_NM021019_37559	MYL6	NM021019	MYL6-NM021019	123.591	2.65326	3.40967	0.000325206	0.0180192
C20orf194_3_NM001009984_7403	C20orf194	NM001009984	C20orf194-NM001009984	269.718	2.65224	3.74096	9.16606e-05	0.00690719
KLHL6_3_NM130446_30762	KLHL6	NM130446	KLHL6-NM130446	592.838	2.65194	5.90126	1.8037e-09	1.00575e-06
NFAT5_3_NM001113178_38850	NFAT5	NM001113178	NFAT5-NM001113178	755.47	2.65174	6.58946	2.20717e-11	1.84608e-08
SYT9_2_NM175733_59511	SYT9	NM175733	SYT9-NM175733	128.457	2.64524	4.8074	7.64525e-07	0.000157058
C17orf102_3_NM207454_6956	C17orf102	NM207454	C17orf102-NM207454	305.409	2.64439	3.70293	0.000106562	0.00777448
C17orf98_1_NM001080465_7020	C17orf98	NM001080465	C17orf98-NM001080465	1745.18	2.64188	5.98781	1.06341e-09	6.07422e-07
SYNE4_1_NM001039876_59357	SYNE4	NM001039876	SYNE4-NM001039876	228.261	2.6416	4.89445	4.92915e-07	0.000108903
C18orf25_3_NM145055_7031	C18orf25	NM145055	C18orf25-NM145055	175.762	2.63965	4.37872	5.96887e-06	0.000839823
ZNF728_2_NM001267716_69775	ZNF728	NM001267716	ZNF728-NM001267716	563.829	2.63095	4.88923	5.06149e-07	0.000111128
EIF4G1_8_NM182917_18210	EIF4G1	NM182917	EIF4G1-NM182917	291.746	2.62778	4.79181	8.26409e-07	0.000167325
HMOX2_10_NM001286270_26573	HMOX2	NM001286270	HMOX2-NM001286270	1069.89	2.62572	6.03878	7.76414e-10	4.66233e-07
SYDE1_2_NM033025_59288	SYDE1	NM033025	SYDE1-NM033025	835.837	2.62417	4.79309	8.21179e-07	0.000166747
TKT_1_NM001135055_61407	TKT	NM001135055	TKT-NM001135055	233.174	2.62255	4.33517	7.28242e-06	0.000982447
GATA2_6_NM001145662_22933	GATA2	NM001145662	GATA2-NM001145662	301.195	2.61982	5.73404	4.90322e-09	2.40902e-06
PLEKHA5_5_NM019012_45372	PLEKHA5	NM019012	PLEKHA5-NM019012	226.489	2.61972	4.33952	7.13969e-06	0.000966513
AKR1B1_1_NM001628_1943	AKR1B1	NM001628	AKR1B1-NM001628	682.582	2.61915	4.98872	3.03898e-07	7.36249e-05
MCRS1_5_NM006337_34886	MCRS1	NM006337	MCRS1-NM006337	734.672	2.6167	5.35703	4.22999e-08	1.47124e-05
NGF_3_NM002506_39023	NGF	NM002506	NGF-NM002506	329.326	2.61186	4.6495	1.66371e-06	0.000289329
KIF6_4_NM001289024_30428	KIF6	NM001289024	KIF6-NM001289024	302.135	2.61123	4.44948	4.30388e-06	0.000644738
SPATA20_2_NM001258373_57423	SPATA20	NM001258373	SPATA20-NM001258373	637.321	2.60859	4.76037	9.66193e-07	0.000188563
PPP1R1C_1_NM001261425_46620	PPP1R1C	NM001261425	PPP1R1C-NM001261425	577.735	2.60857	5.66118	7.5166e-09	3.48675e-06
LARGE1_3_NM133642_31645	LARGE1	NM133642	LARGE1-NM133642	225.679	2.60777	5.41775	3.01771e-08	1.11589e-05
CRAMP1_2_NM020825_13515	CRAMP1	NM020825	CRAMP1-NM020825	103.496	2.60539	3.41	0.000324813	0.0180192
PI4KB_1_NM001198773_44651	PI4KB	NM001198773	PI4KB-NM001198773	394.753	2.60454	3.70477	0.000105792	0.0077298
CDC37L1_1_NM017913_10273	CDC37L1	NM017913	CDC37L1-NM017913	875.264	2.59627	4.32491	7.6297e-06	0.00101524
FOXD3_2_NM012183_21927	FOXD3	NM012183	FOXD3-NM012183	145.197	2.59515	4.18003	1.45738e-05	0.00166763
TRMO_2_NM016481_63874	TRMO	NM016481	TRMO-NM016481	1158.67	2.59358	6.12662	4.48841e-10	2.96468e-07
ELMOD3_3_NM001135023_18380	ELMOD3	NM001135023	ELMOD3-NM001135023	95.7724	2.59252	3.74078	9.17249e-05	0.00690719
SEPT3_3_NM019106_53484	SEPT3	NM019106	SEPT3-NM019106	204.705	2.58922	3.44663	0.000283815	0.0162127
LTBP4_9_NM003573_33521	LTBP4	NM003573	LTBP4-NM003573	491.946	2.58911	4.4298	4.716e-06	0.000699023
SCO2_7_NM001169111_52937	SCO2	NM001169111	SCO2-NM001169111	379.427	2.58336	4.53165	2.9262e-06	0.000467247
CACNB2_11_NM201590_8318	CACNB2	NM201590	CACNB2-NM201590	470.044	2.5823	4.29864	8.59261e-06	0.0011159
LPAR6_8_NM005767_32896	LPAR6	NM005767	LPAR6-NM005767	289.048	2.57979	5.32807	4.96307e-08	1.67642e-05
CSAG1_1_NM153478_13833	CSAG1	NM153478	CSAG1-NM153478	2377.01	2.57765	3.38364	0.000357657	0.0192702
AK4_1_NM001005353_1831	AK4	NM001005353	AK4-NM001005353	236.525	2.57763	3.87959	5.23168e-05	0.00449348
EML4_2_NM001145076_18537	EML4	NM001145076	EML4-NM001145076	136.656	2.57552	3.93543	4.15244e-05	0.00377416
PRKAG2_9_NM024429_47176	PRKAG2	NM024429	PRKAG2-NM024429	126.906	2.57428	3.34614	0.000409726	0.0211885
AGO3_1_NM024852_1619	AGO3	NM024852	AGO3-NM024852	224.652	2.57259	4.03206	2.76455e-05	0.00275116
PIAS4_1_NM015897_44671	PIAS4	NM015897	PIAS4-NM015897	124.354	2.57088	3.65813	0.000127032	0.00885419
MAGEA4_3_NM001011548_33924	MAGEA4	NM001011548	MAGEA4-NM001011548	800.827	2.56726	5.6906	6.32968e-09	3.02524e-06
SLC38A4_1_NM001143824_55625	SLC38A4	NM001143824	SLC38A4-NM001143824	1450.09	2.56643	5.91211	1.68876e-09	9.49194e-07
C9orf72_6_NM018325_8115	C9orf72	NM018325	C9orf72-NM018325	655.447	2.5646	4.56743	2.46874e-06	0.000405253
RNF6_5_NM183043_51287	RNF6	NM183043	RNF6-NM183043	186.351	2.56358	4.71644	1.20001e-06	0.000223635
RPL13A_1_NM012423_51492	RPL13A	NM012423	RPL13A-NM012423	72.1046	2.55404	2.84184	0.00224271	0.0667548
STK38L_2_NM015000_58715	STK38L	NM015000	STK38L-NM015000	304.767	2.55395	4.99411	2.95541e-07	7.18482e-05
GRIN2A_9_NM001134408_24908	GRIN2A	NM001134408	GRIN2A-NM001134408	371.153	2.55385	4.01219	3.00787e-05	0.00291888
METTL21C_3_NM001010977_35321	METTL21C	NM001010977	METTL21C-NM001010977	325.9	2.54986	5.33356	4.81523e-08	1.63434e-05
FAT4_2_NM001291285_20723	FAT4	NM001291285	FAT4-NM001291285	667.107	2.54674	6.12266	4.60142e-10	2.99339e-07
CCNY_6_NM181698_9766	CCNY	NM181698	CCNY-NM181698	1014.79	2.54331	6.5523	2.83283e-11	2.31429e-08
TRIM16_1_NM006470_63594	TRIM16	NM006470	TRIM16-NM006470	628.271	2.54257	3.73424	9.41416e-05	0.00705891
MATN4_7_NM030592_34609	MATN4	NM030592	MATN4-NM030592	618.909	2.54187	3.83435	6.29484e-05	0.00519088
C2orf40_1_NM032411_7533	C2orf40	NM032411	C2orf40-NM032411	132.525	2.54072	3.52343	0.000213004	0.0131274
ST3GAL2_1_NM006927_58344	ST3GAL2	NM006927	ST3GAL2-NM006927	93.6116	2.53934	3.0641	0.00109163	0.0419386
SPIN3_1_NM001010862_57686	SPIN3	NM001010862	SPIN3-NM001010862	658.701	2.53843	6.86517	3.32053e-12	3.19581e-09
ZNF207_1_NM003457_68487	ZNF207	NM003457	ZNF207-NM003457	544.565	2.53759	4.66147	1.56981e-06	0.00027573
LIG1_2_NM000234_32206	LIG1	NM000234	LIG1-NM000234	231.002	2.53753	3.19806	0.000691785	0.0310764
GATA3_2_NM002051_22938	GATA3	NM002051	GATA3-NM002051	1526.56	2.53458	7.43624	5.17955e-14	6.73898e-11
FAT3_1_NM001008781_20719	FAT3	NM001008781	FAT3-NM001008781	389.717	2.5219	5.27276	6.71951e-08	2.1362e-05
LATS1_2_NM004690_31695	LATS1	NM004690	LATS1-NM004690	220.286	2.52053	4.20947	1.27986e-05	0.0015099
HSD3B7_2_NM001142778_27118	HSD3B7	NM001142778	HSD3B7-NM001142778	91.3519	2.51877	2.88611	0.00195015	0.0614136
ARPP21_6_NM001267616_4048	ARPP21	NM001267616	ARPP21-NM001267616	565.462	2.51522	4.38193	5.88167e-06	0.000832081
LIMS2_2_NM001136037_32331	LIMS2	NM001136037	LIMS2-NM001136037	41.7067	2.51209	3.91699	4.48301e-05	0.00398189
PQBP1_7_NM001167992_46851	PQBP1	NM001167992	PQBP1-NM001167992	2234.27	2.50856	6.88005	2.99155e-12	2.91917e-09
PLEKHF1_1_NM024310_45398	PLEKHF1	NM024310	PLEKHF1-NM024310	162.87	2.50788	4.25655	1.03804e-05	0.00128398
CACNA1E_3_NM001205294_8274	CACNA1E	NM001205294	CACNA1E-NM001205294	534.272	2.50697	5.20422	9.74053e-08	2.92375e-05
RRAGC_1_NM022157_51882	RRAGC	NM022157	RRAGC-NM022157	567.549	2.50273	4.0326	2.75817e-05	0.0027487
CMTM3_6_NM181553_12469	CMTM3	NM181553	CMTM3-NM181553	223.454	2.50099	4.72971	1.12421e-06	0.000213472
GSDMD_4_NM024736_25057	GSDMD	NM024736	GSDMD-NM024736	21.5744	2.50065	2.36725	0.00896031	0.158893
C4orf22_3_NM001206997_7703	C4orf22	NM001206997	C4orf22-NM001206997	808.978	2.4884	5.84256	2.57024e-09	1.34761e-06
TBX2_1_NM005994_60185	TBX2	NM005994	TBX2-NM005994	60.8478	2.48798	2.45585	0.00702754	0.137698
C1orf64_3_NM178840_7285	C1orf64	NM178840	C1orf64-NM178840	878.252	2.48739	4.22531	1.19306e-05	0.00144272
MRPL30_2_NM145212_36577	MRPL30	NM145212	MRPL30-NM145212	460.18	2.48716	4.94708	3.76677e-07	8.82153e-05
OR10H1_1_NM013940_41087	OR10H1	NM013940	OR10H1-NM013940	269.794	2.48702	4.02286	2.87477e-05	0.00282879
KLF3_3_NM016531_30572	KLF3	NM016531	KLF3-NM016531	222.122	2.48624	4.35968	6.5126e-06	0.000897381
MTMR14_2_NM022485_37131	MTMR14	NM022485	MTMR14-NM022485	806.004	2.48565	6.12107	4.64752e-10	2.99565e-07
FOLR1_5_NM016725_21870	FOLR1	NM016725	FOLR1-NM016725	1478.29	2.48029	3.10865	0.000939717	0.0379877
HEY1_5_NM012258_25981	HEY1	NM012258	HEY1-NM012258	131.559	2.47986	3.21139	0.000660477	0.0300543
RNGTT_1_NM003800_51304	RNGTT	NM003800	RNGTT-NM003800	116.737	2.47942	2.49812	0.00624274	0.127416
PRKCSH_8_NM002743_47243	PRKCSH	NM002743	PRKCSH-NM002743	1443.29	2.47895	7.3163	1.27453e-13	1.46797e-10
ATP6V1H_1_NM015941_4897	ATP6V1H	NM015941	ATP6V1H-NM015941	535.292	2.4771	5.17338	1.14949e-07	3.3235e-05
UBE2K_2_NM005339_65072	UBE2K	NM005339	UBE2K-NM005339	40.9758	2.47692	2.71875	0.00327647	0.0860555
SLC38A6_1_NM001172702_55631	SLC38A6	NM001172702	SLC38A6-NM001172702	191.011	2.47671	4.21804	1.23218e-05	0.0014673
ART3_1_NM001130017_4140	ART3	NM001130017	ART3-NM001130017	155.799	2.47671	3.17454	0.00075037	0.0327283
C2_7_NM001282457_7388	C2	NM001282457	C2-NM001282457	63.0936	2.47452	2.95252	0.00157595	0.0536709
EFCAB5_5_NM198529_17841	EFCAB5	NM198529	EFCAB5-NM198529	345.081	2.4738	3.38875	0.000351057	0.018975
SOWAHC_1_NM023016_57158	SOWAHC	NM023016	SOWAHC-NM023016	313.026	2.4713	4.13641	1.76388e-05	0.00193939
TMEM19_1_NM018279_62011	TMEM19	NM018279	TMEM19-NM018279	881.768	2.46876	6.94085	1.94872e-12	1.92835e-09
KBTBD2_2_NM015483_29430	KBTBD2	NM015483	KBTBD2-NM015483	67.5035	2.46346	2.30874	0.010479	0.173819
FAM110A_8_NM031424_19782	FAM110A	NM031424	FAM110A-NM031424	214.957	2.46304	3.53836	0.000201307	0.0126507
BIRC2_2_NM001166_5871	BIRC2	NM001166	BIRC2-NM001166	461.828	2.46255	5.7533	4.37585e-09	2.19599e-06
F13B_3_NM001994_19577	F13B	NM001994	F13B-NM001994	1611.09	2.46232	6.98803	1.39388e-12	1.44017e-09
NBN_3_NM002485_38109	NBN	NM002485	NBN-NM002485	1159.05	2.4593	7.37826	8.01833e-14	9.54834e-11
NEUROG2_1_NM024019_38824	NEUROG2	NM024019	NEUROG2-NM024019	206.382	2.45752	3.59091	0.000164763	0.0108389
VGLL4_6_NM001128220_66208	VGLL4	NM001128220	VGLL4-NM001128220	961.565	2.4564	5.07101	1.97854e-07	5.36712e-05
GIPC3_1_NM133261_23515	GIPC3	NM133261	GIPC3-NM133261	137.376	2.45581	3.49686	0.000235388	0.0141697
PDCL2_1_NM152401_43590	PDCL2	NM152401	PDCL2-NM152401	649.891	2.45073	4.16363	1.56612e-05	0.00176334
FREM1_4_NM144966_22128	FREM1	NM144966	FREM1-NM144966	630.035	2.44955	3.78641	7.64183e-05	0.00597884
METTL5_2_NM014168_35353	METTL5	NM014168	METTL5-NM014168	108.747	2.44749	3.93283	4.19752e-05	0.00379548
TMEM184B_6_NM012264_61992	TMEM184B	NM012264	TMEM184B-NM012264	539.421	2.44697	4.35737	6.58173e-06	0.000904055
WNT11_3_NM004626_67007	WNT11	NM004626	WNT11-NM004626	216.912	2.44326	3.15749	0.000795681	0.0341079
ABTB1_2_NM032548_427	ABTB1	NM032548	ABTB1-NM032548	215.896	2.44145	4.10493	2.02217e-05	0.00217904
TRPM8_1_NM024080_64028	TRPM8	NM024080	TRPM8-NM024080	1134.35	2.44123	6.15486	3.75724e-10	2.56287e-07
KRT83_3_NM002282_31162	KRT83	NM002282	KRT83-NM002282	232.36	2.4396	3.45844	0.000271659	0.015683
ZNF480_1_NM144684_69092	ZNF480	NM144684	ZNF480-NM144684	231.461	2.43829	3.47592	0.000254549	0.0150539
ACTBL2_3_NM001017992_772	ACTBL2	NM001017992	ACTBL2-NM001017992	763.174	2.43642	5.47645	2.1697e-08	8.46886e-06
RNF38_3_NM194329_51245	RNF38	NM194329	RNF38-NM194329	154.8	2.43589	3.62689	0.000143427	0.00972675
C8orf44-SGK3_2_NM001204173_7986	C8orf44-SGK3	NM001204173	C8orf44-SGK3-NM001204173	342.758	2.43448	3.46503	0.000265089	0.0154433
FAM189A2_1_NM001127608_20137	FAM189A2	NM001127608	FAM189A2-NM001127608	719.174	2.43387	5.07488	1.93868e-07	5.27936e-05
DOT1L_3_NM032482_16876	DOT1L	NM032482	DOT1L-NM032482	895.725	2.43237	4.77659	8.91442e-07	0.000175943
ALOXE3_6_NM021628_2236	ALOXE3	NM021628	ALOXE3-NM021628	153.937	2.43186	3.52015	0.000215653	0.0132558
KLC2_4_NM001134775_30517	KLC2	NM001134775	KLC2-NM001134775	225.906	2.43084	4.53101	2.9351e-06	0.000467606
TFDP1_3_NM007111_60828	TFDP1	NM007111	TFDP1-NM007111	129.427	2.42946	3.11973	0.000905097	0.0373402
PCDHB16_1_NM020957_43278	PCDHB16	NM020957	PCDHB16-NM020957	1634.92	2.42801	2.5983	0.00468434	0.107596
KLHL24_1_NM017644_30692	KLHL24	NM017644	KLHL24-NM017644	264.324	2.42634	3.74214	9.12287e-05	0.00689198
MGST1_7_NM145791_35581	MGST1	NM145791	MGST1-NM145791	343.445	2.42532	4.67715	1.45444e-06	0.000261339
SLC5A2_2_NM003041_55940	SLC5A2	NM003041	SLC5A2-NM003041	342.932	2.4248	4.97095	3.33136e-07	7.98822e-05
MEX3D_3_NM203304_35384	MEX3D	NM203304	MEX3D-NM203304	163	2.42233	3.05188	0.00113706	0.0430661
DNAJB8_3_NM153330_16574	DNAJB8	NM153330	DNAJB8-NM153330	438.405	2.42174	4.68526	1.39802e-06	0.000253804
SSTR3_3_NM001051_58280	SSTR3	NM001051	SSTR3-NM001051	79.1567	2.42141	2.88505	0.00195675	0.0614719
TPD52_4_NM001025253_63222	TPD52	NM001025253	TPD52-NM001025253	422.654	2.42107	4.1815	1.44796e-05	0.00166505
NCALD_6_NM001040630_38162	NCALD	NM001040630	NCALD-NM001040630	649.207	2.42051	5.6048	1.04247e-08	4.57762e-06
CLEC1B_2_NM016509_12148	CLEC1B	NM016509	CLEC1B-NM016509	758.802	2.42033	6.2428	2.14903e-10	1.55656e-07
ADK_3_NM001202449_1352	ADK	NM001202449	ADK-NM001202449	1852.43	2.41902	5.85712	2.35486e-09	1.26296e-06
MRGPRX2_1_NM054030_36461	MRGPRX2	NM054030	MRGPRX2-NM054030	434.461	2.41767	5.19011	1.05085e-07	3.0886e-05
RGS7BP_1_NM001029875_50503	RGS7BP	NM001029875	RGS7BP-NM001029875	187.199	2.41635	2.92039	0.001748	0.0573613
ACTN4_2_NM004924_816	ACTN4	NM004924	ACTN4-NM004924	826.079	2.41341	6.22819	2.35933e-10	1.69145e-07
XRCC4_1_NM022550_67288	XRCC4	NM022550	XRCC4-NM022550	178.236	2.41321	3.5108	0.000223384	0.0136119
TUSC5_2_NM172367_64726	TUSC5	NM172367	TUSC5-NM172367	594.947	2.41268	5.03207	2.42608e-07	6.28973e-05
CCAR2_1_NM021174_9084	CCAR2	NM021174	CCAR2-NM021174	109.923	2.41164	3.22861	0.000621975	0.0288822
ZNF385A_1_NM001130968_68879	ZNF385A	NM001130968	ZNF385A-NM001130968	137.344	2.41122	3.22133	0.000637977	0.0294114
PMVK_1_NM006556_45774	PMVK	NM006556	PMVK-NM006556	285.553	2.41073	3.30949	0.000467334	0.0234696
ADCK2_1_NM052853_1118	ADCK2	NM052853	ADCK2-NM052853	29.7707	2.4095	2.44203	0.00730241	0.140989
ZNF160_3_NM033288_68411	ZNF160	NM033288	ZNF160-NM033288	197.642	2.40842	4.03708	2.70607e-05	0.00271993
OARD1_1_NM145063_40717	OARD1	NM145063	OARD1-NM145063	520.685	2.4083	5.44598	2.57603e-08	9.73046e-06
ZMYM2_3_NM001190964_68269	ZMYM2	NM001190964	ZMYM2-NM001190964	226.124	2.40775	3.92424	4.35019e-05	0.00390339
HSD3B2_6_NM001166120_27116	HSD3B2	NM001166120	HSD3B2-NM001166120	1123.24	2.4069	4.78841	8.40555e-07	0.0001697
SIRPB2_1_NM001134836_54541	SIRPB2	NM001134836	SIRPB2-NM001134836	656.905	2.40604	5.56091	1.34188e-08	5.67937e-06
TIMM10B_2_NM012192_61278	TIMM10B	NM012192	TIMM10B-NM012192	1060.1	2.40596	3.82626	6.50524e-05	0.00531057
CDHR2_5_NM017675_10457	CDHR2	NM017675	CDHR2-NM017675	372.387	2.40099	3.74811	8.90866e-05	0.00676788
OTX1_5_NM014562_42387	OTX1	NM014562	OTX1-NM014562	89.4594	2.39731	2.43542	0.00743717	0.142369
FBRS_1_NM001105079_20785	FBRS	NM001105079	FBRS-NM001105079	281.934	2.39714	3.79673	7.33081e-05	0.00579357
SRRM3_1_NM001110199_58122	SRRM3	NM001110199	SRRM3-NM001110199	128.233	2.39672	3.91915	4.44304e-05	0.00395967
ZBTB10_5_NM023929_67579	ZBTB10	NM023929	ZBTB10-NM023929	174.628	2.39475	3.94247	4.03233e-05	0.00370331
TAOK3_3_NM016281_59792	TAOK3	NM016281	TAOK3-NM016281	599.274	2.39346	5.03651	2.37044e-07	6.16822e-05
LOXL2_1_NM002318_32856	LOXL2	NM002318	LOXL2-NM002318	55.7791	2.3928	3.18469	0.00072454	0.0320156
LRIT2_1_NM001284223_33012	LRIT2	NM001284223	LRIT2-NM001284223	2102.67	2.39156	6.721	9.02423e-12	8.23409e-09
MAGEA5_1_NM021049_33934	MAGEA5	NM021049	MAGEA5-NM021049	621.343	2.39078	5.71282	5.55605e-09	2.69212e-06
SFN_2_NM006142_53900	SFN	NM006142	SFN-NM006142	1335.14	2.3905	6.52347	3.43498e-11	2.74244e-08
RAB42_2_NM001193532_48945	RAB42	NM001193532	RAB42-NM001193532	325.275	2.38939	4.02083	2.89963e-05	0.00284528
FHL2_6_NM001450_21513	FHL2	NM001450	FHL2-NM001450	249.882	2.38801	4.85459	6.03172e-07	0.000129153
MCMDC2_4_NM001136161_34861	MCMDC2	NM001136161	MCMDC2-NM001136161	639.912	2.38532	3.75689	8.6018e-05	0.00659046
MAPRE1_1_NM012325_34429	MAPRE1	NM012325	MAPRE1-NM012325	265.495	2.38165	3.18964	0.000712258	0.0317323
IL13RA1_2_NM001560_28018	IL13RA1	NM001560	IL13RA1-NM001560	189.756	2.37862	3.70603	0.000105265	0.00770389
ESCO2_3_NM001017420_19155	ESCO2	NM001017420	ESCO2-NM001017420	877.42	2.3783	4.38825	5.71338e-06	0.000815875
RARB_12_NM001290300_49422	RARB	NM001290300	RARB-NM001290300	312.149	2.37649	4.00401	3.11383e-05	0.0030051
WISP3_3_NM003880_66972	WISP3	NM003880	WISP3-NM003880	853.436	2.37573	4.99814	2.89434e-07	7.09258e-05
TAS2R5_3_NM018980_59904	TAS2R5	NM018980	TAS2R5-NM018980	291.762	2.37541	4.62028	1.91612e-06	0.000325176
KIAA0513_1_NM001286565_30116	KIAA0513	NM001286565	KIAA0513-NM001286565	615.856	2.37127	4.01224	3.00729e-05	0.00291888
FGF6_1_NM020996_21382	FGF6	NM020996	FGF6-NM020996	467.162	2.37043	4.62783	1.84763e-06	0.000315841
ARSH_3_NM001011719_4127	ARSH	NM001011719	ARSH-NM001011719	928.895	2.36968	4.95124	3.68708e-07	8.69284e-05
PAPOLA_1_NM032632_42855	PAPOLA	NM032632	PAPOLA-NM032632	697.799	2.369	4.16015	1.59021e-05	0.0017819
ARHGAP11B_3_NM001039841_3493	ARHGAP11B	NM001039841	ARHGAP11B-NM001039841	525.935	2.36411	4.39481	5.5434e-06	0.000794833
KEAP1_5_NM203500_30035	KEAP1	NM203500	KEAP1-NM203500	246.931	2.36411	3.31133	0.000464272	0.0233893
TJP3_5_NM001267561_61390	TJP3	NM001267561	TJP3-NM001267561	1371.9	2.36331	6.09543	5.45731e-10	3.45423e-07
SETD2_1_NM014159_53797	SETD2	NM014159	SETD2-NM014159	265.991	2.36325	3.83527	6.27133e-05	0.00518366
FAM217B_6_NM022106_20284	FAM217B	NM022106	FAM217B-NM022106	1116.23	2.3609	5.45874	2.39762e-08	9.23508e-06
SMARCA2_5_NM001289397_56386	SMARCA2	NM001289397	SMARCA2-NM001289397	144.661	2.3608	4.01819	2.93235e-05	0.00286964
HTATIP2_10_NM001098523_27267	HTATIP2	NM001098523	HTATIP2-NM001098523	195.31	2.35973	2.97179	0.00148034	0.0516671
OIT3_3_NM152635_40879	OIT3	NM152635	OIT3-NM152635	837.191	2.35949	4.30203	8.46207e-06	0.00110302
BNC1_3_NM001717_6041	BNC1	NM001717	BNC1-NM001717	380.945	2.35759	4.65892	1.58936e-06	0.000278467
NDUFB8_2_NM005004_38511	NDUFB8	NM005004	NDUFB8-NM005004	741.09	2.35677	5.4231	2.92876e-08	1.08872e-05
EPB41L4B_1_NM019114_18758	EPB41L4B	NM019114	EPB41L4B-NM019114	233.799	2.35505	4.06725	2.37861e-05	0.00246121
PLEKHG5_15_NM001265593_45442	PLEKHG5	NM001265593	PLEKHG5-NM001265593	612.607	2.35505	5.34629	4.4888e-08	1.54595e-05
BTG4_2_NM017589_6424	BTG4	NM017589	BTG4-NM017589	381.775	2.35457	5.26883	6.86491e-08	2.17259e-05
CACNA2D2_6_NM001291101_8298	CACNA2D2	NM001291101	CACNA2D2-NM001291101	110.91	2.35414	2.48467	0.00648363	0.130861
RASAL1_3_NM001193520_49461	RASAL1	NM001193520	RASAL1-NM001193520	507.581	2.35144	4.18354	1.43501e-05	0.00165824
DGCR6_3_NM005675_15865	DGCR6	NM005675	DGCR6-NM005675	745.04	2.35134	5.26059	7.17983e-08	2.23204e-05
PLEKHG5_21_NM020631_45448	PLEKHG5	NM020631	PLEKHG5-NM020631	308.272	2.34651	4.04233	2.64619e-05	0.00267505
TBC1D20_1_NM144628_60010	TBC1D20	NM144628	TBC1D20-NM144628	27.0084	2.34254	2.92401	0.00172779	0.0568584
EMX1_1_NM004097_18557	EMX1	NM004097	EMX1-NM004097	305.298	2.34158	4.28012	9.33944e-06	0.00117804
CRBN_3_NM016302_13534	CRBN	NM016302	CRBN-NM016302	321.836	2.33782	3.6852	0.000114262	0.00820005
GPR101_2_NM054021_24386	GPR101	NM054021	GPR101-NM054021	920.117	2.3374	4.53535	2.87542e-06	0.000461235
GNL2_1_NM013285_24024	GNL2	NM013285	GNL2-NM013285	270.934	2.33555	3.1463	0.00082676	0.0351452
CARD10_2_NM014550_8689	CARD10	NM014550	CARD10-NM014550	65.5847	2.33491	2.68975	0.00357532	0.0910456
LSM4_1_NM012321_33419	LSM4	NM012321	LSM4-NM012321	126.141	2.33346	2.70892	0.00337512	0.0878256
SPAG1_4_NM172218_57323	SPAG1	NM172218	SPAG1-NM172218	231.931	2.33237	3.8749	5.33352e-05	0.00456422
TMEM144_2_NM018342_61841	TMEM144	NM018342	TMEM144-NM018342	507.529	2.33077	5.10251	1.67585e-07	4.65383e-05
STAG3_5_NM012447_58474	STAG3	NM012447	STAG3-NM012447	606.842	2.3291	3.79347	7.42789e-05	0.00585055
EIF4E_1_NM001130678_18161	EIF4E	NM001130678	EIF4E-NM001130678	477.338	2.32719	3.85637	5.7541e-05	0.00481849
UTP15_2_NM001284431_65971	UTP15	NM001284431	UTP15-NM001284431	779.4	2.32684	5.37001	3.93658e-08	1.38983e-05
MOB1A_3_NM018221_36122	MOB1A	NM018221	MOB1A-NM018221	544.267	2.32512	3.33806	0.000421835	0.0216964
BCAM_2_NM005581_5451	BCAM	NM005581	BCAM-NM005581	296.501	2.32494	3.93976	4.07814e-05	0.00372405
SEZ6_5_NM001290202_53843	SEZ6	NM001290202	SEZ6-NM001290202	386.935	2.32457	4.07047	2.3459e-05	0.00243814
ZNF844_3_NM001136501_70032	ZNF844	NM001136501	ZNF844-NM001136501	367.549	2.32439	4.5011	3.38017e-06	0.000524247
EGFLAM_7_NM182801_17943	EGFLAM	NM182801	EGFLAM-NM182801	957.983	2.32434	4.56668	2.47754e-06	0.000405751
INTS1_1_NM001080453_28526	INTS1	NM001080453	INTS1-NM001080453	251.581	2.32407	4.59231	2.19181e-06	0.00036491
DYNLT1_2_NM001291602_17469	DYNLT1	NM001291602	DYNLT1-NM001291602	272.95	2.32367	3.75322	8.72891e-05	0.0066588
ARHGAP42_1_NM152432_3605	ARHGAP42	NM152432	ARHGAP42-NM152432	579.232	2.32317	4.46057	4.08712e-06	0.000614888
CHCHD1_2_NM203298_11405	CHCHD1	NM203298	CHCHD1-NM203298	281.996	2.32077	3.95529	3.8221e-05	0.00353799
SAMD12_3_NM001101676_52478	SAMD12	NM001101676	SAMD12-NM001101676	188.391	2.32034	2.92045	0.00174764	0.0573613
CDK2AP2_6_NM005851_10551	CDK2AP2	NM005851	CDK2AP2-NM005851	2901.3	2.31824	6.45575	5.38439e-11	4.0677e-08
IARS_3_NM002161_27428	IARS	NM002161	IARS-NM002161	275.741	2.31751	3.42704	0.000305098	0.0171348
OR6X1_3_NM001005188_42004	OR6X1	NM001005188	OR6X1-NM001005188	480.245	2.31687	4.31707	7.90582e-06	0.00104801
RNF14_2_NM183398_51032	RNF14	NM183398	RNF14-NM183398	466.305	2.31604	4.17595	1.48371e-05	0.00169225
ADCY6_6_NM020983_1153	ADCY6	NM020983	ADCY6-NM020983	205.591	2.31554	2.90167	0.00185589	0.0596847
DNASE1L3_3_NM004944_16697	DNASE1L3	NM004944	DNASE1L3-NM004944	604.619	2.31425	4.15877	1.59981e-05	0.00178662
CDKL1_3_NM001282236_10599	CDKL1	NM001282236	CDKL1-NM001282236	630.923	2.31295	3.97871	3.46454e-05	0.00327044
ADRB3_2_NM000025_1437	ADRB3	NM000025	ADRB3-NM000025	135.657	2.31274	2.88918	0.00193122	0.0611834
FYCO1_2_NM024513_22432	FYCO1	NM024513	FYCO1-NM024513	612.833	2.31174	5.63616	8.69441e-09	3.94098e-06
EPB41L3_4_NM001281535_18749	EPB41L3	NM001281535	EPB41L3-NM001281535	671.072	2.31002	4.00493	3.10175e-05	0.00299756
KCNE4_3_NM080671_29556	KCNE4	NM080671	KCNE4-NM080671	262.715	2.30995	3.62129	0.00014657	0.00989215
DOCK9_6_NM015296_16822	DOCK9	NM015296	DOCK9-NM015296	266.7	2.30903	4.38618	5.76802e-06	0.000820343
C19orf73_1_NM018111_7125	C19orf73	NM018111	C19orf73-NM018111	315.2	2.30776	3.82275	6.59865e-05	0.00536583
DARS_2_NM001349_15010	DARS	NM001349	DARS-NM001349	382.413	2.30683	4.94223	3.86162e-07	8.95411e-05
MYOC_1_NM000261_37686	MYOC	NM000261	MYOC-NM000261	408.415	2.30595	3.37251	0.000372434	0.0197825
THTPA_2_NM024328_61185	THTPA	NM024328	THTPA-NM024328	714.273	2.30552	4.38177	5.88608e-06	0.000832081
SPRED1_1_NM152594_57827	SPRED1	NM152594	SPRED1-NM152594	653.883	2.30527	4.20972	1.27846e-05	0.0015099
FAM180B_3_NM001164379_20098	FAM180B	NM001164379	FAM180B-NM001164379	811.193	2.30266	5.39783	3.37259e-08	1.22773e-05
CYP2D6_1_NM000106_14772	CYP2D6	NM000106	CYP2D6-NM000106	281.94	2.30139	3.86171	5.62986e-05	0.00473137
PUDP_1_NM001135565_48492	PUDP	NM001135565	PUDP-NM001135565	110.288	2.29909	3.20575	0.000673551	0.030452
CCDC149_4_NM173463_9231	CCDC149	NM173463	CCDC149-NM173463	360.288	2.29869	4.883	5.22421e-07	0.000113988
CD52_2_NM001803_10085	CD52	NM001803	CD52-NM001803	335.042	2.29758	3.86765	5.49452e-05	0.00464541
ARAF_1_NM001256196_3392	ARAF	NM001256196	ARAF-NM001256196	489.836	2.29657	3.58785	0.000166709	0.0109361
WDR33_3_NM018383_66688	WDR33	NM018383	WDR33-NM018383	486.901	2.29594	4.71112	1.23177e-06	0.000227742
SLC9A3_2_NM004174_56117	SLC9A3	NM004174	SLC9A3-NM004174	304.429	2.29493	4.64673	1.68616e-06	0.000291789
ESR2_5_NM001291723_19192	ESR2	NM001291723	ESR2-NM001291723	337.03	2.29467	4.21944	1.22454e-05	0.0014673
BLOC1S4_3_NM018366_5939	BLOC1S4	NM018366	BLOC1S4-NM018366	576.662	2.29437	5.19556	1.02051e-07	3.02451e-05
RPS6KB1_1_NM003161_51831	RPS6KB1	NM003161	RPS6KB1-NM003161	598.671	2.29293	4.55973	2.56092e-06	0.000416493
INTS3_3_NM023015_28549	INTS3	NM023015	INTS3-NM023015	246.074	2.291	3.19743	0.00069328	0.0311236
SORL1_2_NM003105_57132	SORL1	NM003105	SORL1-NM003105	830.176	2.29041	5.01541	2.64601e-07	6.73564e-05
TSPAN4_12_NM003271_64268	TSPAN4	NM003271	TSPAN4-NM003271	143.766	2.29036	3.01852	0.00127008	0.0467027
PRR19_1_NM199285_47534	PRR19	NM199285	PRR19-NM199285	291.288	2.28894	3.53693	0.000202404	0.0126856
RASGRP3_4_NM015376_49519	RASGRP3	NM015376	RASGRP3-NM015376	782.149	2.2889	4.80855	7.60157e-07	0.000156619
SYNPR_4_NM144642_59420	SYNPR	NM144642	SYNPR-NM144642	648.06	2.28869	3.94111	4.05524e-05	0.0037098
PRRG3_1_NM024082_47637	PRRG3	NM024082	PRRG3-NM024082	439.153	2.28835	3.11792	0.000910648	0.037477
BRSK1_3_NM032430_6291	BRSK1	NM032430	BRSK1-NM032430	196.831	2.28725	2.99576	0.00136882	0.049094
VAX2_3_NM012476_66106	VAX2	NM012476	VAX2-NM012476	1035.92	2.28723	4.43667	4.56798e-06	0.000681395
TMEM135_3_NM001168724_61820	TMEM135	NM001168724	TMEM135-NM001168724	213.038	2.28672	3.64411	0.000134159	0.00927156
CNRIP1_3_NM001111101_12659	CNRIP1	NM001111101	CNRIP1-NM001111101	494.738	2.28632	5.50314	1.86541e-08	7.48915e-06
HIST1H2BA_1_NM170610_26211	HIST1H2BA	NM170610	HIST1H2BA-NM170610	1646.75	2.28621	4.22315	1.20455e-05	0.00145162
PADI2_1_NM007365_42645	PADI2	NM007365	PADI2-NM007365	216.813	2.28435	4.27778	9.43835e-06	0.00118181
IKZF1_2_NM001220771_27964	IKZF1	NM001220771	IKZF1-NM001220771	140.737	2.28395	3.1126	0.000927245	0.0378758
NFKBIZ_3_NM001005474_38972	NFKBIZ	NM001005474	NFKBIZ-NM001005474	352.867	2.28338	3.47178	0.000258512	0.0151861
SLC6A8_5_NM005629_56030	SLC6A8	NM005629	SLC6A8-NM005629	302.466	2.28092	3.03095	0.00121892	0.0453594
TFPT_1_NM013342_60887	TFPT	NM013342	TFPT-NM013342	475.731	2.28076	4.31229	8.07868e-06	0.00106649
FADS2_9_NM004265_19688	FADS2	NM004265	FADS2-NM004265	65.1319	2.27958	4.9141	4.45948e-07	0.000100421
NR1H3_2_NM001130101_39908	NR1H3	NM001130101	NR1H3-NM001130101	787.105	2.2773	3.47667	0.000253838	0.0150372
NKAP_1_NM024528_39176	NKAP	NM024528	NKAP-NM024528	1111	2.27715	5.70815	5.71043e-09	2.74797e-06
PLD3_5_NM012268_45306	PLD3	NM012268	PLD3-NM012268	51.0245	2.27499	3.09994	0.000967809	0.0388107
SLIT3_3_NM003062_56249	SLIT3	NM003062	SLIT3-NM003062	353.637	2.2738	4.295	8.73486e-06	0.0011286
KHDC3L_2_NM001017361_30053	KHDC3L	NM001017361	KHDC3L-NM001017361	508.275	2.273	4.32762	7.53648e-06	0.00100665
GABRA4_3_NM000809_22589	GABRA4	NM000809	GABRA4-NM000809	241.268	2.27214	3.51382	0.00022086	0.0134815
TRMT61B_3_NM017910_63931	TRMT61B	NM017910	TRMT61B-NM017910	358.385	2.27199	4.57859	2.34057e-06	0.000386018
NEFM_5_NM005382_38651	NEFM	NM005382	NEFM-NM005382	453.731	2.27013	5.2836	6.33351e-08	2.0506e-05
LHFPL5_1_NM182548_32145	LHFPL5	NM182548	LHFPL5-NM182548	206.934	2.26463	3.35944	0.000390504	0.0204289
NTF4_3_NM006179_40299	NTF4	NM006179	NTF4-NM006179	103.338	2.26376	3.0038	0.00133315	0.048206
CHAT_7_NM020986_11401	CHAT	NM020986	CHAT-NM020986	300.099	2.26184	4.55432	2.62773e-06	0.000426373
GATA5_3_NM080473_22945	GATA5	NM080473	GATA5-NM080473	424.217	2.25806	5.74182	4.68312e-09	2.33352e-06
WDR36_2_NM139281_66696	WDR36	NM139281	WDR36-NM139281	482.991	2.25769	4.18137	1.44881e-05	0.00166505
SUPT4H1_3_NM003168_59120	SUPT4H1	NM003168	SUPT4H1-NM003168	246.946	2.25738	3.37597	0.000367782	0.0196465
YWHAH_3_NM003405_67470	YWHAH	NM003405	YWHAH-NM003405	54.9383	2.25385	2.54446	0.0054724	0.11783
EIF4G2_3_NM001172705_18215	EIF4G2	NM001172705	EIF4G2-NM001172705	347.488	2.25319	4.38109	5.90428e-06	0.000832978
OR13C2_2_NM001004481_41170	OR13C2	NM001004481	OR13C2-NM001004481	540.947	2.25312	4.80006	7.93104e-07	0.000161513
SELENOI_1_NM033505_53273	SELENOI	NM033505	SELENOI-NM033505	1100.24	2.25307	5.27407	6.67169e-08	2.13063e-05
RCAN1_16_NM203418_49900	RCAN1	NM203418	RCAN1-NM203418	509.626	2.25281	4.2949	8.73865e-06	0.0011286
PCDH1_9_NM032420_43167	PCDH1	NM032420	PCDH1-NM032420	286.779	2.25222	4.72351	1.15905e-06	0.000218877
SOS1_2_NM005633_57141	SOS1	NM005633	SOS1-NM005633	63.6839	2.2506	3.18624	0.000720681	0.0319254
CUL9_1_NM015089_14394	CUL9	NM015089	CUL9-NM015089	208.67	2.24946	3.66533	0.000123509	0.00871235
TMEM99_1_NM001195386_62530	TMEM99	NM001195386	TMEM99-NM001195386	409.981	2.2489	2.97519	0.00146404	0.0513021
MCAM_2_NM006500_34753	MCAM	NM006500	MCAM-NM006500	263.354	2.24835	2.85384	0.00215974	0.0652361
ATP1A2_3_NM000702_4675	ATP1A2	NM000702	ATP1A2-NM000702	419.164	2.24777	4.73171	1.11319e-06	0.000211953
PYCR1_7_NM006907_48607	PYCR1	NM006907	PYCR1-NM006907	444.924	2.24668	5.27991	6.46243e-08	2.08226e-05
MINK1_3_NM153827_35762	MINK1	NM153827	MINK1-NM153827	137.292	2.24553	3.35789	0.000392705	0.0204982
MCM3_2_NM002388_34823	MCM3	NM002388	MCM3-NM002388	228.587	2.24467	3.51611	0.000218963	0.013389
DUSP6_2_NM001946_17379	DUSP6	NM001946	DUSP6-NM001946	756.127	2.24238	2.26587	0.0117298	0.185904
RIBC2_3_NM015653_50656	RIBC2	NM015653	RIBC2-NM015653	1159.7	2.24208	5.53035	1.59793e-08	6.52907e-06
TBL1Y_1_NM134259_60140	TBL1Y	NM134259	TBL1Y-NM134259	132.06	2.24181	3.18321	0.000728263	0.0320993
C9orf66_3_NM152569_8109	C9orf66	NM152569	C9orf66-NM152569	291.337	2.23766	2.77532	0.00275741	0.0766336
E2F6_1_NM001278276_17543	E2F6	NM001278276	E2F6-NM001278276	250.31	2.23587	3.23827	0.000601291	0.0281449
ZNF527_2_NM032453_69194	ZNF527	NM032453	ZNF527-NM032453	1080.97	2.23541	6.02165	8.63252e-10	5.09711e-07
LRRC55_3_NM001005210_33225	LRRC55	NM001005210	LRRC55-NM001005210	1274.01	2.23535	5.67391	6.97891e-09	3.26883e-06
SUV39H1_6_NM003173_59173	SUV39H1	NM003173	SUV39H1-NM003173	486.16	2.23353	5.09179	1.77353e-07	4.90569e-05
ATP6V1E1_2_NM001039366_4880	ATP6V1E1	NM001039366	ATP6V1E1-NM001039366	389.2	2.23171	2.33319	0.00981914	0.166878
C12orf29_1_NM001009894_6703	C12orf29	NM001009894	C12orf29-NM001009894	520.326	2.23137	3.85466	5.79443e-05	0.00484136
POP1_3_NM001145860_46193	POP1	NM001145860	POP1-NM001145860	146.418	2.23083	3.67968	0.000116764	0.00832853
LMO3_11_NM001243612_32594	LMO3	NM001243612	LMO3-NM001243612	124.679	2.23062	3.81493	6.81108e-05	0.00546475
STARD13_2_NM001243466_58504	STARD13	NM001243466	STARD13-NM001243466	2754.63	2.23038	5.80201	3.27629e-09	1.66801e-06
WDPCP_1_NM015910_66637	WDPCP	NM015910	WDPCP-NM015910	101.617	2.23002	2.65531	0.00396174	0.0971264
GGT7_2_NM178026_23381	GGT7	NM178026	GGT7-NM178026	513.036	2.22994	3.48259	0.000248294	0.0147461
UBAC2_3_NM001144072_64936	UBAC2	NM001144072	UBAC2-NM001144072	209.371	2.22985	4.22072	1.21761e-05	0.00146234
KRTAP6-2_2_NM181604_31409	KRTAP6-2	NM181604	KRTAP6-2-NM181604	391.225	2.22965	5.0646	2.04627e-07	5.52948e-05
CHP2_3_NM022097_11598	CHP2	NM022097	CHP2-NM022097	657.579	2.22958	4.78254	8.65455e-07	0.000172742
PDP1_6_NM001161781_43902	PDP1	NM001161781	PDP1-NM001161781	120.407	2.22813	3.82891	6.43554e-05	0.00526979
EXTL2_2_NM001261440_19516	EXTL2	NM001261440	EXTL2-NM001261440	427.709	2.22453	4.85418	6.04425e-07	0.000129153
C10orf105_3_NM001164375_6531	C10orf105	NM001164375	C10orf105-NM001164375	431.357	2.22272	5.25055	7.58231e-08	2.33648e-05
MPPED1_1_NM001044370_36365	MPPED1	NM001044370	MPPED1-NM001044370	147.326	2.22155	3.83175	6.36173e-05	0.00522763
ARHGAP33_1_NM052948_3587	ARHGAP33	NM052948	ARHGAP33-NM052948	205.355	2.21964	2.94269	0.00162687	0.0546632
IL12RB1_1_NM001290024_28005	IL12RB1	NM001290024	IL12RB1-NM001290024	274.337	2.21922	3.21043	0.000662673	0.0300957
XYLB_2_NM005108_67313	XYLB	NM005108	XYLB-NM005108	248.101	2.21904	4.28448	9.15832e-06	0.00116778
STAP2_1_NM017720_58494	STAP2	NM017720	STAP2-NM017720	510.977	2.21854	4.49695	3.44676e-06	0.000532224
EIF5A2_1_NM020390_18249	EIF5A2	NM020390	EIF5A2-NM020390	244.125	2.21661	4.2445	1.09538e-05	0.00134545
ARHGAP32_4_NM014715_3584	ARHGAP32	NM014715	ARHGAP32-NM014715	443.734	2.21481	3.51216	0.000222243	0.0135541
CFAP77_1_NM207417_11252	CFAP77	NM207417	CFAP77-NM207417	39.9824	2.213	2.3357	0.00975349	0.166285
RPAP3_3_NM001146076_51438	RPAP3	NM001146076	RPAP3-NM001146076	444.341	2.21293	5.01106	2.70658e-07	6.84025e-05
R3HDM1_4_NM001282799_48717	R3HDM1	NM001282799	R3HDM1-NM001282799	1691.02	2.21229	5.21835	9.02625e-08	2.74531e-05
BMP4_3_NM001202_5987	BMP4	NM001202	BMP4-NM001202	683.746	2.21219	5.19899	1.00187e-07	2.98261e-05
CCDC179_2_NM001195637_9310	CCDC179	NM001195637	CCDC179-NM001195637	344.794	2.21157	4.14968	1.66472e-05	0.00183902
GPT2_6_NM133443_24710	GPT2	NM133443	GPT2-NM133443	127.039	2.21134	3.93006	4.24628e-05	0.00382481
MYT1L_1_NM015025_37752	MYT1L	NM015025	MYT1L-NM015025	911.058	2.21133	4.56045	2.55224e-06	0.000416044
LAIR2_2_NM002288_31542	LAIR2	NM002288	LAIR2-NM002288	333.263	2.20984	4.03977	2.67514e-05	0.00269269
FAM124A_3_NM001242312_19868	FAM124A	NM001242312	FAM124A-NM001242312	133.945	2.20854	2.95871	0.00154467	0.0529908
DCTN3_1_NM001281425_15306	DCTN3	NM001281425	DCTN3-NM001281425	1201.36	2.20697	4.43322	4.64186e-06	0.000690949
MANBAL_2_NM022077_34131	MANBAL	NM022077	MANBAL-NM022077	47.4506	2.20628	3.61729	0.00014885	0.0100364
AGAP3_6_NM031946_1545	AGAP3	NM031946	AGAP3-NM031946	158.485	2.20294	3.21613	0.000649661	0.0297789
OR1E2_1_NM003554_41234	OR1E2	NM003554	OR1E2-NM003554	1568.54	2.20283	5.40027	3.32697e-08	1.2238e-05
EIF1B_2_NM005875_18055	EIF1B	NM005875	EIF1B-NM005875	496.074	2.20281	3.28811	0.000504307	0.0247232
HTR4_5_NM001040169_27336	HTR4	NM001040169	HTR4-NM001040169	577.358	2.20262	4.92978	4.11609e-07	9.38922e-05
RBFA_1_NM024805_49655	RBFA	NM024805	RBFA-NM024805	67.6204	2.19934	2.70325	0.00343321	0.0889747
PSMA2_2_NM002787_47848	PSMA2	NM002787	PSMA2-NM002787	240.745	2.19931	3.45022	0.000280065	0.0160706
MCM2_1_NM004526_34819	MCM2	NM004526	MCM2-NM004526	343.57	2.19846	4.05994	2.45429e-05	0.00251361
TRMT10B_2_NM001286950_63888	TRMT10B	NM001286950	TRMT10B-NM001286950	611.559	2.19753	3.84469	6.03518e-05	0.00501206
ASXL2_3_NM018263_4434	ASXL2	NM018263	ASXL2-NM018263	138.521	2.19682	3.52599	0.000210955	0.0130125
TEX13B_3_NM031273_60704	TEX13B	NM031273	TEX13B-NM031273	1436.32	2.19485	6.65841	1.38407e-11	1.18588e-08
HOOK3_1_NM032410_26732	HOOK3	NM032410	HOOK3-NM032410	104.575	2.19477	3.11113	0.000931859	0.0379167
ALAD_1_NM000031_2007	ALAD	NM000031	ALAD-NM000031	380.033	2.1947	4.16475	1.55844e-05	0.00175751
ROBO4_3_NM019055_51351	ROBO4	NM019055	ROBO4-NM019055	283.63	2.19432	2.84798	0.00219988	0.0660228
TRIP13_3_NM004237_63854	TRIP13	NM004237	TRIP13-NM004237	473.956	2.19423	3.44661	0.000283835	0.0162127
MYCL_2_NM001033082_37453	MYCL	NM001033082	MYCL-NM001033082	341.293	2.19413	4.58541	2.26552e-06	0.00037629
PPM1F_2_NM014634_46495	PPM1F	NM014634	PPM1F-NM014634	279.295	2.1941	4.09283	2.1307e-05	0.00226473
BDP1_1_NM018429_5694	BDP1	NM018429	BDP1-NM018429	699.147	2.19326	3.92793	4.28406e-05	0.0038539
ETV4_5_NM001261439_19333	ETV4	NM001261439	ETV4-NM001261439	1091.05	2.19322	2.61114	0.00451205	0.105533
RUNDC3B_3_NM138290_52200	RUNDC3B	NM138290	RUNDC3B-NM138290	285.104	2.1926	4.6931	1.34548e-06	0.000245535
ST3GAL4_5_NM001254758_58354	ST3GAL4	NM001254758	ST3GAL4-NM001254758	897.142	2.19179	5.39351	3.4548e-08	1.24849e-05
CMTM8_3_NM178868_12484	CMTM8	NM178868	CMTM8-NM178868	423.408	2.19059	4.99847	2.88941e-07	7.09258e-05
MAP4K5_3_NM198794_34309	MAP4K5	NM198794	MAP4K5-NM198794	227.002	2.18889	2.99659	0.00136508	0.0490828
FAM131A_2_NM001171093_19891	FAM131A	NM001171093	FAM131A-NM001171093	131.329	2.18684	3.85769	5.72308e-05	0.00479824
CCDC134_1_NM024821_9189	CCDC134	NM024821	CCDC134-NM024821	301.008	2.18647	3.70005	0.00010778	0.00784708
HEXDC_3_NM173620_25970	HEXDC	NM173620	HEXDC-NM173620	160.078	2.18569	3.07695	0.00104567	0.0408373
SLC25A24_3_NM013386_55153	SLC25A24	NM013386	SLC25A24-NM013386	279.834	2.18109	3.24976	0.000577518	0.0273603
NPPA_3_NM006172_39818	NPPA	NM006172	NPPA-NM006172	671.571	2.17986	3.98342	3.3965e-05	0.00322039
MEF2B_2_NM001145785_35120	MEF2B	NM001145785	MEF2B-NM001145785	357.917	2.17928	3.36269	0.000385942	0.0202711
ADPRM_3_NM020233_1411	ADPRM	NM020233	ADPRM-NM020233	496.425	2.17863	3.95789	3.78079e-05	0.00350899
BTNL2_1_NM019602_6463	BTNL2	NM019602	BTNL2-NM019602	618.189	2.17797	5.34058	4.63246e-08	1.58765e-05
SCRT2_1_NM033129_52986	SCRT2	NM033129	SCRT2-NM033129	222.805	2.17777	3.93077	4.23376e-05	0.00381843
RALGDS_11_NM006266_49250	RALGDS	NM006266	RALGDS-NM006266	46.1292	2.17745	2.59851	0.00468146	0.107596
DSP_2_NM004415_17175	DSP	NM004415	DSP-NM004415	459.089	2.1752	4.43107	4.68836e-06	0.000696396
VPS36_3_NM001282169_66360	VPS36	NM001282169	VPS36-NM001282169	154.386	2.17458	3.41725	0.000316284	0.0176642
SHCBP1L_3_NM030933_54295	SHCBP1L	NM030933	SHCBP1L-NM030933	451.288	2.1732	4.59883	2.12431e-06	0.000356205
ADGRB1_3_NM001702_1210	ADGRB1	NM001702	ADGRB1-NM001702	217.963	2.17074	3.78899	7.56302e-05	0.00593039
KCNJ1_5_NM153765_29636	KCNJ1	NM153765	KCNJ1-NM153765	760.608	2.17051	2.27959	0.011316	0.182099
ZNHIT2_3_NM014205_70101	ZNHIT2	NM014205	ZNHIT2-NM014205	416.754	2.16952	5.13202	1.43322e-07	4.0603e-05
SLC38A11_1_NM173512_55616	SLC38A11	NM173512	SLC38A11-NM173512	455.174	2.16914	4.28159	9.27819e-06	0.00117453
VEGFC_2_NM005429_66165	VEGFC	NM005429	VEGFC-NM005429	157.302	2.16853	3.2022	0.000681905	0.0307505
ZNF585A_3_NM152655_69377	ZNF585A	NM152655	ZNF585A-NM152655	663.848	2.16819	4.75507	9.91871e-07	0.000191448
SAMD1_1_NM138352_52467	SAMD1	NM138352	SAMD1-NM138352	115.419	2.16559	2.83405	0.00229811	0.0677835
TMC3_3_NM001080532_61608	TMC3	NM001080532	TMC3-NM001080532	288.052	2.16494	3.81299	6.86469e-05	0.00548167
NAT14_2_NM020378_38015	NAT14	NM020378	NAT14-NM020378	103.45	2.16449	3.66091	0.000125659	0.00879335
SLC44A5_2_NM001130058_55795	SLC44A5	NM001130058	SLC44A5-NM001130058	956.449	2.16376	5.82482	2.85867e-09	1.47679e-06
MECR_3_NM016011_35015	MECR	NM016011	MECR-NM016011	135.155	2.16309	2.73939	0.00307768	0.0826575
ERC1_1_NM178040_18973	ERC1	NM178040	ERC1-NM178040	96.8988	2.16242	2.89871	0.0018735	0.0599672
LRRFIP2_1_NM001282691_33316	LRRFIP2	NM001282691	LRRFIP2-NM001282691	236.16	2.16232	3.25239	0.00057219	0.027173
RPL8_5_NM033301_51643	RPL8	NM033301	RPL8-NM033301	525.979	2.15932	4.34979	6.81324e-06	0.000929485
C7orf57_1_NM001100159_7928	C7orf57	NM001100159	C7orf57-NM001100159	247.702	2.15876	4.03467	2.73398e-05	0.00273234
GPSM1_2_NM001145638_24685	GPSM1	NM001145638	GPSM1-NM001145638	175.326	2.15852	3.53852	0.00020119	0.0126507
CA4_2_NM000717_8165	CA4	NM000717	CA4-NM000717	66.655	2.15724	3.31183	0.000463443	0.0233744
CLK2_1_NM003993_12268	CLK2	NM003993	CLK2-NM003993	518.997	2.15715	3.46737	0.000262789	0.015373
ZNF441_1_NM152355_69019	ZNF441	NM152355	ZNF441-NM152355	587.509	2.15638	4.18759	1.40966e-05	0.00163974
MOGAT3_2_NM001287147_36181	MOGAT3	NM001287147	MOGAT3-NM001287147	106.927	2.15596	2.45074	0.00712809	0.138693
LOC101928093_1_NM001287812_32740	LOC101928093	NM001287812	LOC101928093-NM001287812	423.51	2.15586	2.85564	0.00214754	0.0650393
USP6NL_4_NM014688_65934	USP6NL	NM014688	USP6NL-NM014688	773.902	2.15454	5.14244	1.356e-07	3.85708e-05
N4BP2L2_1_NM014887_37779	N4BP2L2	NM014887	N4BP2L2-NM014887	100.681	2.15422	3.55091	0.000191951	0.0121627
CADM1_3_NM014333_8382	CADM1	NM014333	CADM1-NM014333	1933.07	2.15381	4.1733	1.50109e-05	0.0017093
SUN1_8_NM001171946_59085	SUN1	NM001171946	SUN1-NM001171946	271.825	2.1537	3.21949	0.000642091	0.0295429
ZCCHC3_3_NM033089_67844	ZCCHC3	NM033089	ZCCHC3-NM033089	114.864	2.15162	3.10209	0.000960789	0.0386173
SP8_3_NM198956_57289	SP8	NM198956	SP8-NM198956	51.8026	2.15144	2.49824	0.0062406	0.127416
CFAP161_2_NM173528_11187	CFAP161	NM173528	CFAP161-NM173528	1251.8	2.15131	5.76234	4.14781e-09	2.09652e-06
L1CAM_9_NM024003_31486	L1CAM	NM024003	L1CAM-NM024003	47.6728	2.1505	2.57077	0.0050737	0.112353
PRUNE2_2_NM015225_47758	PRUNE2	NM015225	PRUNE2-NM015225	110.325	2.15038	3.56178	0.000184175	0.0117956
SH2D4A_3_NM001174159_54115	SH2D4A	NM001174159	SH2D4A-NM001174159	1562.31	2.14903	5.59384	1.11051e-08	4.78665e-06
IP6K1_4_NM001242829_28583	IP6K1	NM001242829	IP6K1-NM001242829	352.798	2.1478	4.49396	3.4955e-06	0.000538567
FAF1_3_NM007051_19697	FAF1	NM007051	FAF1-NM007051	442.189	2.14618	4.90264	4.7278e-07	0.000104893
CELF2_1_NM001025077_10837	CELF2	NM001025077	CELF2-NM001025077	1002.77	2.14577	4.04025	2.66967e-05	0.00269104
FAAP100_2_NM025161_19627	FAAP100	NM025161	FAAP100-NM025161	199.255	2.14517	2.1887	0.0143093	0.208794
KLF10_1_NM001032282_30534	KLF10	NM001032282	KLF10-NM001032282	408.222	2.14499	2.87657	0.00201013	0.0625265
ARPP21_19_NM198399_4061	ARPP21	NM198399	ARPP21-NM198399	205.864	2.14438	3.59629	0.000161392	0.0106771
TUBG1_1_NM001070_64677	TUBG1	NM001070	TUBG1-NM001070	905.934	2.14331	4.76694	9.3523e-07	0.000183029
DCN_9_NM133505_15266	DCN	NM133505	DCN-NM133505	1027.22	2.14318	4.35668	6.60236e-06	0.000904055
KLHL14_3_NM020805_30664	KLHL14	NM020805	KLHL14-NM020805	413.416	2.14222	4.51692	3.13732e-06	0.000491686
MICAL2_4_NM001282667_35638	MICAL2	NM001282667	MICAL2-NM001282667	2019.34	2.14213	3.6224	0.000145944	0.00985935
ZPBP2_2_NM199321_70145	ZPBP2	NM199321	ZPBP2-NM199321	502.775	2.14183	3.55391	0.000189775	0.0120772
POU6F1_1_NM002702_46309	POU6F1	NM002702	POU6F1-NM002702	256.023	2.13969	3.83094	6.3827e-05	0.00523873
ATF5_8_NM012068_4503	ATF5	NM012068	ATF5-NM012068	468.235	2.1388	4.37844	5.97671e-06	0.000839823
SP2_2_NM003110_57261	SP2	NM003110	SP2-NM003110	275.408	2.13869	4.13103	1.80573e-05	0.00197612
PPA2_3_NM176869_46323	PPA2	NM176869	PPA2-NM176869	272.541	2.13824	4.35969	6.51241e-06	0.000897381
APOF_3_NM001638_3254	APOF	NM001638	APOF-NM001638	396.22	2.13683	4.24783	1.07927e-05	0.00132942
UBLCP1_3_NM145049_65187	UBLCP1	NM145049	UBLCP1-NM145049	708.701	2.1361	4.40137	5.37839e-06	0.000775512
NRXN2_4_NM138734_40156	NRXN2	NM138734	NRXN2-NM138734	1423.77	2.13609	5.97863	1.12511e-09	6.37481e-07
BBS12_3_NM152618_5431	BBS12	NM152618	BBS12-NM152618	647.118	2.13582	2.28927	0.0110319	0.179209
SLC27A5_2_NM012254_55318	SLC27A5	NM012254	SLC27A5-NM012254	190.753	2.13545	3.48738	0.000243891	0.0145584
TAAR6_2_NM175067_59568	TAAR6	NM175067	TAAR6-NM175067	250.161	2.13513	3.96724	3.63542e-05	0.003392
WDR60_2_NM018051_66765	WDR60	NM018051	WDR60-NM018051	244.427	2.13434	2.78556	0.00267177	0.0751617
IL3RA_2_NM002183_28268	IL3RA	NM002183	IL3RA-NM002183	4102.09	2.13401	4.68113	1.42651e-06	0.000257644
COX17_2_NM005694_13216	COX17	NM005694	COX17-NM005694	228.473	2.13359	3.81196	6.89354e-05	0.00549702
NRG2_1_NM013981_40081	NRG2	NM013981	NRG2-NM013981	325.766	2.13341	4.78434	8.57761e-07	0.000172001
PPFIBP2_7_NM003621_46411	PPFIBP2	NM003621	PPFIBP2-NM003621	96.8963	2.13275	3.57962	0.000172046	0.0111922
ZNF615_2_NM198480_69470	ZNF615	NM198480	ZNF615-NM198480	382.734	2.13164	3.09162	0.000995339	0.0395983
LRRC26_3_NM001013653_33122	LRRC26	NM001013653	LRRC26-NM001013653	138.649	2.12998	2.8221	0.00238554	0.0695451
ATP5L2_2_NM001165877_4805	ATP5L2	NM001165877	ATP5L2-NM001165877	729.143	2.12964	4.41812	4.97821e-06	0.000731714
SYNPO_2_NM001109974_59397	SYNPO	NM001109974	SYNPO-NM001109974	34.3174	2.12935	2.15407	0.0156175	0.219754
SRPK2_7_NM182692_58092	SRPK2	NM182692	SRPK2-NM182692	169.533	2.1269	2.79961	0.00255826	0.072739
TPSG1_2_NM012467_63338	TPSG1	NM012467	TPSG1-NM012467	628.888	2.12672	5.10747	1.63248e-07	4.5695e-05
PDE1A_10_NM005019_43623	PDE1A	NM005019	PDE1A-NM005019	214.38	2.12576	3.12176	0.000898867	0.0371704
C10orf76_3_NM024541_6582	C10orf76	NM024541	C10orf76-NM024541	564.886	2.12487	4.16247	1.57415e-05	0.00176954
ERVFRD-1_1_NM207582_19135	ERVFRD-1	NM207582	ERVFRD-1-NM207582	553.177	2.12461	4.8895	5.05454e-07	0.000111128
PDF_1_NM022341_43789	PDF	NM022341	PDF-NM022341	38.9298	2.12432	2.41692	0.00782616	0.146666
DGCR6L_1_NM033257_15866	DGCR6L	NM033257	DGCR6L-NM033257	758.767	2.12371	5.0442	2.27715e-07	6.03728e-05
EBP_1_NM006579_17607	EBP	NM006579	EBP-NM006579	59.4004	2.12362	3.38456	0.000356463	0.0192353
PRKAR1B_1_NM001164759_47191	PRKAR1B	NM001164759	PRKAR1B-NM001164759	848.25	2.12277	4.67429	1.47489e-06	0.000262337
TET1_3_NM030625_60671	TET1	NM030625	TET1-NM030625	194.238	2.12215	3.60136	0.000158279	0.0105084
POLG_1_NM002693_46002	POLG	NM002693	POLG-NM002693	120.285	2.12092	2.69295	0.00354115	0.0906353
DIO2_8_NM013989_16113	DIO2	NM013989	DIO2-NM013989	580.508	2.12088	4.20929	1.28085e-05	0.0015099
SGK1_12_NM005627_54006	SGK1	NM005627	SGK1-NM005627	136.025	2.12018	2.98794	0.00140432	0.0498811
CELF6_7_NM052840_10864	CELF6	NM052840	CELF6-NM052840	252.783	2.11784	3.24148	0.000594544	0.0279221
TRPS1_3_NM001282902_64033	TRPS1	NM001282902	TRPS1-NM001282902	527.012	2.11674	4.11428	1.94192e-05	0.00210224
FOXK1_2_NM001037165_21991	FOXK1	NM001037165	FOXK1-NM001037165	356.326	2.11622	3.71387	0.000102058	0.00751612
TRHDE_1_NM013381_63556	TRHDE	NM013381	TRHDE-NM013381	178.837	2.11615	3.41672	0.000316902	0.0176846
SNU13_1_NM005008_56894	SNU13	NM005008	SNU13-NM005008	60.1244	2.11434	2.93134	0.00168749	0.0561097
ZNF99_2_NM001080409_70091	ZNF99	NM001080409	ZNF99-NM001080409	487.236	2.11402	4.14479	1.70062e-05	0.00187276
RFTN1_1_NM015150_50267	RFTN1	NM015150	RFTN1-NM015150	237.294	2.1134	2.99099	0.00139037	0.0495107
RNF146_1_NM001242846_51064	RNF146	NM001242846	RNF146-NM001242846	129.358	2.11276	2.90078	0.00186115	0.0597246
PLBD2_3_NM173542_45223	PLBD2	NM173542	PLBD2-NM173542	480.035	2.11162	3.40439	0.000331556	0.0182909
SYT6_2_NM001270805_59499	SYT6	NM001270805	SYT6-NM001270805	210.227	2.11139	2.88241	0.00197326	0.0617812
FGF13_9_NM004114_21339	FGF13	NM004114	FGF13-NM004114	131.553	2.11102	2.14419	0.0160088	0.223129
DVL2_2_NM004422_17406	DVL2	NM004422	DVL2-NM004422	310.421	2.109	3.09835	0.000973005	0.0389302
COPS2_3_NM001143887_13067	COPS2	NM001143887	COPS2-NM001143887	107.828	2.10842	2.68676	0.0036074	0.0915308
EVC2_5_NM147127_19366	EVC2	NM147127	EVC2-NM147127	42.221	2.1077	2.25409	0.0120953	0.188654
SNCG_1_NM003087_56786	SNCG	NM003087	SNCG-NM003087	216.978	2.10532	3.74674	8.95737e-05	0.00679618
NFATC2_2_NM001258295_38858	NFATC2	NM001258295	NFATC2-NM001258295	1854.57	2.10505	3.93416	4.17444e-05	0.00378925
NME6_2_NM005793_39445	NME6	NM005793	NME6-NM005793	84.1104	2.1046	2.56099	0.00521878	0.11426
NIP7_3_NM001199434_39114	NIP7	NM001199434	NIP7-NM001199434	291.784	2.10419	3.24081	0.000595944	0.0279692
MECOM_10_NM004991_35007	MECOM	NM004991	MECOM-NM004991	1529.33	2.10411	5.16692	1.18991e-07	3.42627e-05
ARCN1_3_NM001142281_3412	ARCN1	NM001142281	ARCN1-NM001142281	479.015	2.10291	3.2385	0.00060081	0.0281449
CCNY_1_NM001282854_9761	CCNY	NM001282854	CCNY-NM001282854	105.881	2.10242	2.96919	0.00149293	0.0518801
PRPF38A_3_NM032864_47455	PRPF38A	NM032864	PRPF38A-NM032864	411.376	2.10119	3.82665	6.49499e-05	0.00531057
MYO5B_1_NM001080467_37664	MYO5B	NM001080467	MYO5B-NM001080467	105.619	2.10048	2.89628	0.00188806	0.0601874
SERPINB3_2_NM006919_53655	SERPINB3	NM006919	SERPINB3-NM006919	605.835	2.09978	3.80613	7.05778e-05	0.00560934
CCDC124_2_NM001136203_9160	CCDC124	NM001136203	CCDC124-NM001136203	145.068	2.09978	2.96825	0.00149749	0.051956
C15orf39_3_NM015492_6840	C15orf39	NM015492	C15orf39-NM015492	84.7766	2.09978	2.50404	0.00613926	0.126416
IQCA1_1_NM001270584_28631	IQCA1	NM001270584	IQCA1-NM001270584	82.2312	2.09901	2.75041	0.00297607	0.0806996
FAM76A_2_NM152660_20508	FAM76A	NM152660	FAM76A-NM152660	660.77	2.09844	4.71118	1.23143e-06	0.000227742
SQSTM1_7_NM003900_57983	SQSTM1	NM003900	SQSTM1-NM003900	264.674	2.09826	3.33059	0.000433318	0.0221967
ZDHHC23_2_NM173570_67921	ZDHHC23	NM173570	ZDHHC23-NM173570	293.054	2.09819	3.56442	0.000182327	0.0116986
ATG4C_2_NM032852_4563	ATG4C	NM032852	ATG4C-NM032852	180.013	2.09801	2.61801	0.00442221	0.104016
SLC4A2_5_NM001199693_55852	SLC4A2	NM001199693	SLC4A2-NM001199693	360.385	2.098	2.95646	0.00155596	0.0532738
CCNL1_2_NM020307_9747	CCNL1	NM020307	CCNL1-NM020307	332.833	2.09707	2.78045	0.00271421	0.0759742
PLK5_1_NM001243079_45543	PLK5	NM001243079	PLK5-NM001243079	235.598	2.09429	3.05374	0.00113002	0.0429152
BUD31_2_NM003910_6500	BUD31	NM003910	BUD31-NM003910	530.728	2.09195	4.33508	7.28536e-06	0.000982447
ACTRT3_3_NM032487_862	ACTRT3	NM032487	ACTRT3-NM032487	86.6562	2.09141	2.33683	0.00972405	0.166123
CHD5_3_NM015557_11448	CHD5	NM015557	CHD5-NM015557	111.239	2.09065	2.97568	0.0014617	0.0512454
SNCAIP_3_NM005460_56782	SNCAIP	NM005460	SNCAIP-NM005460	431.179	2.09058	3.94769	3.94541e-05	0.00363298
TLK1_8_NM012290_61467	TLK1	NM012290	TLK1-NM012290	56.1235	2.09027	3.13848	0.000849138	0.0357938
CACNA1S_1_NM000069_8287	CACNA1S	NM000069	CACNA1S-NM000069	111.161	2.08948	3.43641	0.000294737	0.0166326
NKIRAS1_3_NM020345_39193	NKIRAS1	NM020345	NKIRAS1-NM020345	529.846	2.089	4.69824	1.31207e-06	0.000240689
RAP1GAP2_2_NM001100398_49340	RAP1GAP2	NM001100398	RAP1GAP2-NM001100398	116.209	2.08611	2.75854	0.00290302	0.0795477
HPS3_1_NM032383_26931	HPS3	NM032383	HPS3-NM032383	62.5239	2.08474	2.00101	0.0226958	0.271322
EXOC3-AS1_2_NM138464_19432	EXOC3-AS1	NM138464	EXOC3-AS1-NM138464	586.693	2.08466	3.07698	0.00104556	0.0408373
MYEOV_1_NM138768_37470	MYEOV	NM138768	MYEOV-NM138768	756.18	2.08346	3.77842	7.89122e-05	0.00611944
SRP68_1_NM001260502_58071	SRP68	NM001260502	SRP68-NM001260502	288.884	2.0825	2.78616	0.00266682	0.0750662
NARF_4_NM001083608_37987	NARF	NM001083608	NARF-NM001083608	1536.37	2.08238	3.69643	0.000109325	0.00792668
CRYAB_4_NM001289808_13761	CRYAB	NM001289808	CRYAB-NM001289808	230.531	2.08145	3.29443	0.000493113	0.024398
HCFC1R1_2_NM001288668_25678	HCFC1R1	NM001288668	HCFC1R1-NM001288668	812.109	2.08135	5.87666	2.09312e-09	1.13122e-06
KRTAP27-1_2_NM001077711_31330	KRTAP27-1	NM001077711	KRTAP27-1-NM001077711	862.991	2.08117	4.73462	1.09732e-06	0.000209499
RNMT_2_NM003799_51317	RNMT	NM003799	RNMT-NM003799	156.93	2.08111	3.43986	0.00029101	0.0164752
C16orf96_3_NM001145011_6947	C16orf96	NM001145011	C16orf96-NM001145011	338.346	2.08055	3.32054	0.000449211	0.0227875
ZNF791_1_NM153358_69923	ZNF791	NM153358	ZNF791-NM153358	452.428	2.0804	3.38012	0.000362277	0.0194594
FAM122C_5_NM001170780_19863	FAM122C	NM001170780	FAM122C-NM001170780	321.565	2.08031	2.64563	0.00407696	0.0986701
UBIAD1_3_NM013319_65166	UBIAD1	NM013319	UBIAD1-NM013319	118.031	2.07949	2.51399	0.0059687	0.124362
OCA2_2_NM000275_40760	OCA2	NM000275	OCA2-NM000275	90.7594	2.0792	2.92341	0.00173108	0.0569127
NAA25_1_NM024953_37809	NAA25	NM024953	NAA25-NM024953	578.354	2.07911	4.96375	3.45729e-07	8.20615e-05
USP15_2_NM006313_65767	USP15	NM006313	USP15-NM006313	730.343	2.07894	3.66333	0.00012448	0.00876224
CCSER2_6_NM001284243_9835	CCSER2	NM001284243	CCSER2-NM001284243	254.059	2.0785	3.97876	3.46385e-05	0.00327044
AKR1E2_3_NM001271025_1973	AKR1E2	NM001271025	AKR1E2-NM001271025	649.374	2.07786	3.67024	0.000121161	0.0086072
RBM41_3_NM001171080_49768	RBM41	NM001171080	RBM41-NM001171080	474.042	2.07718	5.00591	2.77991e-07	6.97539e-05
ABLIM1_7_NM006720_387	ABLIM1	NM006720	ABLIM1-NM006720	994.682	2.07545	5.45328	2.47248e-08	9.44083e-06
ARHGEF3_10_NM019555_3734	ARHGEF3	NM019555	ARHGEF3-NM019555	136.85	2.07538	3.19462	0.000700073	0.0313685
PDLIM7_3_NM203352_43896	PDLIM7	NM203352	PDLIM7-NM203352	512.641	2.07527	4.2166	1.24004e-05	0.00147416
AURKC_1_NM001015878_5041	AURKC	NM001015878	AURKC-NM001015878	892.985	2.0749	4.01732	2.94315e-05	0.00287593
CDH5_2_NM001795_10433	CDH5	NM001795	CDH5-NM001795	470.13	2.07487	3.61056	0.000152767	0.0102415
SIDT2_2_NM001040455_54422	SIDT2	NM001040455	SIDT2-NM001040455	116.944	2.07389	3.35059	0.000403202	0.0209373
ARHGEF15_5_NM173728_3684	ARHGEF15	NM173728	ARHGEF15-NM173728	603.552	2.07292	3.39225	0.000346606	0.0188045
TTC5_1_NM138376_64497	TTC5	NM138376	TTC5-NM138376	363.886	2.07255	4.8593	5.89011e-07	0.000126941
LYZL6_6_NM020426_33769	LYZL6	NM020426	LYZL6-NM020426	215.273	2.07253	2.86095	0.0021119	0.0644441
CALCA_2_NM001033953_8415	CALCA	NM001033953	CALCA-NM001033953	489.216	2.0725	4.97464	3.26839e-07	7.86406e-05
LYZL6_4_NM020426_33767	LYZL6	NM020426	LYZL6-NM020426	387.862	2.0715	1.95826	0.0250996	0.287292
MMP13_1_NM002427_36018	MMP13	NM002427	MMP13-NM002427	319.487	2.06873	4.51659	3.14224e-06	0.000491686
MSRB3_4_NM001193461_36930	MSRB3	NM001193461	MSRB3-NM001193461	204.484	2.06867	3.87432	5.34614e-05	0.00456946
MEIS2_3_NM002399_35180	MEIS2	NM002399	MEIS2-NM002399	392.81	2.06832	4.63251	1.80628e-06	0.000309526
KIAA0408_2_NM014702_30114	KIAA0408	NM014702	KIAA0408-NM014702	226.632	2.06816	3.74964	8.85443e-05	0.00673992
NECTIN4_2_NM030916_38603	NECTIN4	NM030916	NECTIN4-NM030916	106.809	2.06766	2.52721	0.00574862	0.121404
LOX_1_NM001178102_32838	LOX	NM001178102	LOX-NM001178102	295.425	2.06701	3.72549	9.74669e-05	0.00728492
CLDN10_3_NM001160100_11999	CLDN10	NM001160100	CLDN10-NM001160100	621.398	2.06681	4.58385	2.2825e-06	0.000377463
OR6C74_3_NM001005490_41959	OR6C74	NM001005490	OR6C74-NM001005490	302.155	2.0665	3.8222	6.61334e-05	0.00537156
MNX1_1_NM001165255_36111	MNX1	NM001165255	MNX1-NM001165255	223.588	2.06632	3.90627	4.68658e-05	0.00410668
USP20_1_NM001110303_65806	USP20	NM001110303	USP20-NM001110303	1608.84	2.06546	1.98125	0.0237813	0.278307
TPTE2_4_NM001271850_63358	TPTE2	NM001271850	TPTE2-NM001271850	334.763	2.06444	4.39987	5.41575e-06	0.000778118
INTS1_3_NM001080453_28528	INTS1	NM001080453	INTS1-NM001080453	171.96	2.06315	2.87273	0.0020347	0.0628852
CALHM1_3_NM001001412_8443	CALHM1	NM001001412	CALHM1-NM001001412	118.126	2.06304	3.34633	0.000409439	0.0211885
PCDHGB2_2_NM018923_43344	PCDHGB2	NM018923	PCDHGB2-NM018923	274.231	2.06143	3.37978	0.000362713	0.0194679
NDE1_6_NM017668_38336	NDE1	NM017668	NDE1-NM017668	712.933	2.0612	2.90929	0.00181124	0.0588469
ESPL1_3_NM012291_19169	ESPL1	NM012291	ESPL1-NM012291	372.411	2.06036	3.32751	0.000438125	0.0223705
EIF5B_2_NM015904_18256	EIF5B	NM015904	EIF5B-NM015904	66.2816	2.06011	3.18682	0.000719234	0.0319015
MYO1C_5_NM001080950_37635	MYO1C	NM001080950	MYO1C-NM001080950	215.311	2.05953	2.57568	0.00500221	0.11196
SLCO2B1_1_NM001145211_56180	SLCO2B1	NM001145211	SLCO2B1-NM001145211	666.491	2.05928	2.17012	0.0149987	0.214746
GLRB_6_NM001166061_23736	GLRB	NM001166061	GLRB-NM001166061	1260.17	2.05916	6.12567	4.51509e-10	2.96468e-07
DIO3_2_NM001362_16116	DIO3	NM001362	DIO3-NM001362	270.918	2.05904	3.53444	0.000204321	0.0127715
AQP1_7_NM001185062_3338	AQP1	NM001185062	AQP1-NM001185062	314.286	2.05764	4.2188	1.22805e-05	0.0014673
LILRB2_4_NM001278403_32257	LILRB2	NM001278403	LILRB2-NM001278403	423.662	2.05723	3.6228	0.000145717	0.00985446
TSGA10_4_NM182911_64149	TSGA10	NM182911	TSGA10-NM182911	248.372	2.05624	2.98939	0.00139769	0.0497208
OR8A1_3_NM001005194_42042	OR8A1	NM001005194	OR8A1-NM001005194	1448.78	2.0562	5.63725	8.63943e-09	3.94098e-06
GGTLC1_1_NM178311_23383	GGTLC1	NM178311	GGTLC1-NM178311	304.026	2.05603	4.14832	1.67461e-05	0.00184702
C6orf1_3_NM001287397_7822	C6orf1	NM001287397	C6orf1-NM001287397	706.263	2.05555	2.39994	0.00819884	0.150715
HJURP_3_NM001282963_26360	HJURP	NM001282963	HJURP-NM001282963	453.971	2.05509	4.37412	6.09608e-06	0.000846439
MS4A6E_1_NM139249_36813	MS4A6E	NM139249	MS4A6E-NM139249	688.808	2.05509	4.74162	1.0601e-06	0.000202945
STRADB_1_NM018571_58834	STRADB	NM018571	STRADB-NM018571	407.646	2.05476	3.23038	0.000618138	0.028761
TNS1_1_NM022648_62970	TNS1	NM022648	TNS1-NM022648	82.2157	2.05457	2.55124	0.00536707	0.116434
MSANTD4_2_NM032424_36841	MSANTD4	NM032424	MSANTD4-NM032424	322.073	2.05434	2.99566	0.00136924	0.049094
FCHO1_2_NM001161357_21098	FCHO1	NM001161357	FCHO1-NM001161357	800.558	2.05426	3.90201	4.76985e-05	0.00416428
PCSK2_1_NM001201528_43494	PCSK2	NM001201528	PCSK2-NM001201528	339.26	2.05416	4.37586	6.0478e-06	0.000843068
COL4A2_2_NM001846_12883	COL4A2	NM001846	COL4A2-NM001846	536.62	2.05333	4.09502	2.1107e-05	0.00224687
GPR119_2_NM178471_24395	GPR119	NM178471	GPR119-NM178471	234.01	2.05315	3.79066	7.51228e-05	0.00591039
POLE3_3_NM017443_45998	POLE3	NM017443	POLE3-NM017443	1925.28	2.0531	3.59508	0.000162146	0.0107068
RHBDF1_1_NM022450_50533	RHBDF1	NM022450	RHBDF1-NM022450	60.1114	2.05086	2.54164	0.00551662	0.118403
CCDC62_1_NM201435_9434	CCDC62	NM201435	CCDC62-NM201435	784.787	2.05082	5.60049	1.06872e-08	4.66373e-06
ZNF423_6_NM015069_68968	ZNF423	NM015069	ZNF423-NM015069	734.368	2.05071	3.17788	0.000741776	0.0325723
WDR54_2_NM032118_66750	WDR54	NM032118	WDR54-NM032118	131.88	2.05069	3.10078	0.000965057	0.0387533
MAPK14_2_NM139013_34370	MAPK14	NM139013	MAPK14-NM139013	215.83	2.05067	4.20714	1.29313e-05	0.00151927
CCDC146_2_NM020879_9223	CCDC146	NM020879	CCDC146-NM020879	207.69	2.05029	4.31142	8.11029e-06	0.00106707
KCNMB3_3_NM014407_29769	KCNMB3	NM014407	KCNMB3-NM014407	115.032	2.04949	3.4983	0.000234115	0.0141188
PRKCH_2_NM006255_47228	PRKCH	NM006255	PRKCH-NM006255	109.756	2.04913	1.80362	0.0356458	0.34553
CRY2_5_NM021117_13753	CRY2	NM021117	CRY2-NM021117	1645.36	2.04592	4.37674	6.0235e-06	0.000842534
PDLIM4_3_NM001131027_43890	PDLIM4	NM001131027	PDLIM4-NM001131027	229.831	2.04548	2.28099	0.0112744	0.18172
SCGB2B2_1_NM001025591_52793	SCGB2B2	NM001025591	SCGB2B2-NM001025591	201.991	2.04463	2.71372	0.00332657	0.0869811
RRM1_2_NM001033_51915	RRM1	NM001033	RRM1-NM001033	1066.67	2.04398	5.31983	5.19326e-08	1.73747e-05
TROVE2_4_NM001173525_63956	TROVE2	NM001173525	TROVE2-NM001173525	138.542	2.04359	2.81381	0.00244792	0.0705821
FAM43A_2_NM153690_20385	FAM43A	NM153690	FAM43A-NM153690	253.29	2.04286	2.70951	0.0033691	0.0877339
TRAF3IP2_6_NM001164283_63405	TRAF3IP2	NM001164283	TRAF3IP2-NM001164283	420.873	2.04199	4.30973	8.17272e-06	0.00107327
SELL_2_NM000655_53304	SELL	NM000655	SELL-NM000655	83.3966	2.04154	2.38814	0.00846705	0.153581
AGTR1_3_NM000685_1668	AGTR1	NM000685	AGTR1-NM000685	356.202	2.04099	4.23134	1.1615e-05	0.00141429
SHMT2_9_NM001166358_54355	SHMT2	NM001166358	SHMT2-NM001166358	92.4827	2.03904	2.75705	0.00291628	0.0797556
SETD1A_2_NM014712_53792	SETD1A	NM014712	SETD1A-NM014712	440.479	2.0371	4.94321	3.8423e-07	8.95411e-05
TRIP11_1_NM004239_63843	TRIP11	NM004239	TRIP11-NM004239	252.998	2.03597	3.18844	0.00071522	0.0317636
TRIM3_2_NM001248006_63636	TRIM3	NM001248006	TRIM3-NM001248006	284.79	2.03574	2.79584	0.00258824	0.0733289
PARVG_1_NM001137605_43003	PARVG	NM001137605	PARVG-NM001137605	312.102	2.03512	4.22487	1.19537e-05	0.00144303
TTC31_1_NM022492_64455	TTC31	NM022492	TTC31-NM022492	687.795	2.03473	4.98697	3.06662e-07	7.40394e-05
MFAP2_4_NM017459_35391	MFAP2	NM017459	MFAP2-NM017459	703.948	2.03462	3.99443	3.24246e-05	0.00310789
RNF222_2_NM001146684_51203	RNF222	NM001146684	RNF222-NM001146684	664.577	2.03427	4.66538	1.54025e-06	0.000271897
OR10AG1_2_NM001005491_41064	OR10AG1	NM001005491	OR10AG1-NM001005491	740.083	2.03343	5.38534	3.61539e-08	1.28939e-05
RBP3_2_NM002900_49847	RBP3	NM002900	RBP3-NM002900	47.7461	2.03326	2.29699	0.0108096	0.176947
CSNK2A1_1_NM001895_13950	CSNK2A1	NM001895	CSNK2A1-NM001895	839.136	2.03302	5.43892	2.68022e-08	1.00699e-05
CSPG5_3_NM001206945_13967	CSPG5	NM001206945	CSPG5-NM001206945	505.776	2.03274	4.07211	2.3295e-05	0.00243097
BMP2K_1_NM198892_5979	BMP2K	NM198892	BMP2K-NM198892	32.0697	2.03006	2.34154	0.00960231	0.164901
COX7C_2_NM001867_13270	COX7C	NM001867	COX7C-NM001867	343.075	2.0299	2.9099	0.0018077	0.0588259
SEC11A_2_NM001271922_53127	SEC11A	NM001271922	SEC11A-NM001271922	175.927	2.02943	2.83801	0.00226979	0.0673243
CHST11_2_NM001173982_11704	CHST11	NM001173982	CHST11-NM001173982	529.802	2.0277	3.70966	0.000103769	0.00761815
SCRN2_3_NM001145023_52979	SCRN2	NM001145023	SCRN2-NM001145023	509.55	2.02723	4.2298	1.16951e-05	0.00142159
MUTYH_3_NM001048172_37325	MUTYH	NM001048172	MUTYH-NM001048172	1612.38	2.02611	4.07776	2.27356e-05	0.00238768
SLC38A3_2_NM006841_55623	SLC38A3	NM006841	SLC38A3-NM006841	105.674	2.02602	2.33635	0.00973639	0.166123
TCF25_1_NM014972_60336	TCF25	NM014972	TCF25-NM014972	1347.2	2.02584	5.00607	2.77758e-07	6.97539e-05
LRRC3C_2_NM001195545_33180	LRRC3C	NM001195545	LRRC3C-NM001195545	102.937	2.02521	3.07757	0.00104348	0.0408247
DDX25_2_NM013264_15481	DDX25	NM013264	DDX25-NM013264	129.799	2.02427	3.07083	0.00106734	0.0413618
RPUSD1_1_NM058192_51861	RPUSD1	NM058192	RPUSD1-NM058192	267.658	2.02321	2.98386	0.0014232	0.0502975
PI15_2_NM015886_44628	PI15	NM015886	PI15-NM015886	196.437	2.02269	2.93318	0.00167756	0.0558323
EFHD1_3_NM025202_17875	EFHD1	NM025202	EFHD1-NM025202	188.727	2.02244	3.02919	0.00122605	0.0455876
NINL_1_NM025176_39109	NINL	NM025176	NINL-NM025176	151.32	2.02165	1.84493	0.0325242	0.329358
C17orf99_2_NM001163075_7024	C17orf99	NM001163075	C17orf99-NM001163075	91.0878	2.02152	2.4828	0.00651775	0.131248
RGS12_1_NM198227_50404	RGS12	NM198227	RGS12-NM198227	229.536	2.01932	3.80337	7.13701e-05	0.00566407
TNRC18_1_NM001080495_62955	TNRC18	NM001080495	TNRC18-NM001080495	170.331	2.01867	3.04235	0.00117369	0.0439906
SLC35G1_3_NM153226_55562	SLC35G1	NM153226	SLC35G1-NM153226	1921.08	2.01828	6.16811	3.4555e-10	2.38016e-07
TSSK6_2_NM032037_64361	TSSK6	NM032037	TSSK6-NM032037	645.014	2.01818	4.11692	1.91985e-05	0.00208477
FGF4_3_NM002007_21378	FGF4	NM002007	FGF4-NM002007	928.186	2.0165	4.00593	3.08874e-05	0.00299322
CENPP_4_NM001286971_10940	CENPP	NM001286971	CENPP-NM001286971	769.922	2.01649	5.1066	1.64e-07	4.57233e-05
TMEM176B_3_NM001101314_61950	TMEM176B	NM001101314	TMEM176B-NM001101314	299.347	2.01634	4.3563	6.61397e-06	0.000904055
MFSD10_1_NM001120_35437	MFSD10	NM001120	MFSD10-NM001120	457.81	2.01587	3.39099	0.000348202	0.018869
POU6F2_1_NM007252_46312	POU6F2	NM007252	POU6F2-NM007252	266.352	2.01584	4.08857	2.17021e-05	0.00230324
TRIM11_3_NM145214_63584	TRIM11	NM145214	TRIM11-NM145214	1406.35	2.01494	2.36742	0.00895618	0.158893
LHFPL1_3_NM178175_32135	LHFPL1	NM178175	LHFPL1-NM178175	393.039	2.01489	3.09876	0.000971662	0.0388986
PEX10_2_NM153818_44093	PEX10	NM153818	PEX10-NM153818	132.083	2.01436	2.84244	0.00223846	0.0667039
SLCO1B1_1_NM006446_56162	SLCO1B1	NM006446	SLCO1B1-NM006446	1306.96	2.01392	4.58377	2.28332e-06	0.000377463
GGNBP2_2_NM024835_23363	GGNBP2	NM024835	GGNBP2-NM024835	183.707	2.0135	3.17567	0.000747455	0.0326787
HLA-F_3_NM001098478_26438	HLA-F	NM001098478	HLA-F-NM001098478	469.946	2.01281	4.52837	2.97204e-06	0.000470292
LLGL1_3_NM004140_32499	LLGL1	NM004140	LLGL1-NM004140	272.152	2.01226	2.89663	0.00188597	0.0601745
EPO_2_NM000799_18888	EPO	NM000799	EPO-NM000799	304.777	2.01153	3.47292	0.000257412	0.0151468
RAPGEF3_8_NM006105_49373	RAPGEF3	NM006105	RAPGEF3-NM006105	67.4724	2.01079	2.33011	0.00990025	0.167709
OTULIN_3_NM138348_42382	OTULIN	NM138348	OTULIN-NM138348	770.023	2.0107	3.14558	0.000828791	0.0351834
TMEM239_3_NM001167670_62172	TMEM239	NM001167670	TMEM239-NM001167670	731.471	2.01068	3.78383	7.72175e-05	0.00602125
PRMT6_1_NM018137_47341	PRMT6	NM018137	PRMT6-NM018137	615.202	2.01041	3.81942	6.68842e-05	0.00540754
FAM83A_6_NM207006_20530	FAM83A	NM207006	FAM83A-NM207006	400.42	2.00934	2.82937	0.00233198	0.0683523
GPM6B_5_NM005278_24359	GPM6B	NM005278	GPM6B-NM005278	2794.51	2.00908	4.01441	2.97971e-05	0.00289956
CDC42BPG_1_NM017525_10288	CDC42BPG	NM017525	CDC42BPG-NM017525	151.458	2.00894	3.06435	0.00109073	0.0419386
RAE1_6_NM003610_49182	RAE1	NM003610	RAE1-NM003610	110.944	2.0082	2.73554	0.0031139	0.0833751
CDAN1_2_NM138477_10217	CDAN1	NM138477	CDAN1-NM138477	253.899	2.00802	3.42235	0.000310414	0.0174055
BTG4_3_NM017589_6425	BTG4	NM017589	BTG4-NM017589	358.217	2.0071	3.73556	9.36481e-05	0.00702941
FGF4_1_NM002007_21376	FGF4	NM002007	FGF4-NM002007	145.119	2.00705	3.44002	0.000290833	0.0164752
GRXCR1_3_NM001080476_25029	GRXCR1	NM001080476	GRXCR1-NM001080476	1690.37	2.0064	6.06883	6.4424e-10	3.93592e-07
GAB4_3_NM001037814_22534	GAB4	NM001037814	GAB4-NM001037814	116.111	2.00533	3.1095	0.000937034	0.0379877
ALDH1A3_3_NM000693_2039	ALDH1A3	NM000693	ALDH1A3-NM000693	323.925	2.00404	3.76456	8.34217e-05	0.00642658
LRP6_3_NM002336_33059	LRP6	NM002336	LRP6-NM002336	114.576	2.00363	2.33319	0.00981907	0.166878
RRP1_2_NM003683_51936	RRP1	NM003683	RRP1-NM003683	207.973	2.00343	3.69563	0.00010967	0.00793533
MB21D1_1_NM138441_34643	MB21D1	NM138441	MB21D1-NM138441	100.965	2.00332	2.06775	0.0193317	0.247892
OR2W5_3_NM001004698_41469	OR2W5	NM001004698	OR2W5-NM001004698	566.538	2.00289	4.31196	8.09075e-06	0.00106649
TSSC1_3_NM003310_64344	TSSC1	NM003310	TSSC1-NM003310	258.527	2.00269	3.42008	0.000313009	0.017523
ZNF222_2_NM001129996_68533	ZNF222	NM001129996	ZNF222-NM001129996	175.41	2.00236	3.55093	0.000191935	0.0121627
SPRTN_3_NM032018_57874	SPRTN	NM032018	SPRTN-NM032018	100.988	2.00208	2.21823	0.0132696	0.199716
ISG15_2_NM005101_28830	ISG15	NM005101	ISG15-NM005101	188.289	2.00176	2.29367	0.0109048	0.178049
LMX1A_4_NM177398_32632	LMX1A	NM177398	LMX1A-NM177398	351.326	2.00084	2.6139	0.00447571	0.104853
PACSIN2_7_NM007229_42633	PACSIN2	NM007229	PACSIN2-NM007229	194.863	2.00072	3.8493	5.9229e-05	0.00492463
NXN_4_NM022463_40654	NXN	NM022463	NXN-NM022463	93.021	2.00023	3.16369	0.000778903	0.0336081
GATA6_3_NM005257_22948	GATA6	NM005257	GATA6-NM005257	463.953	2.00013	4.81464	7.37338e-07	0.000152814
RIBC1_2_NM001031745_50652	RIBC1	NM001031745	RIBC1-NM001031745	576.929	1.99983	4.15315	1.63963e-05	0.00182274
DEUP1_2_NM181645_15828	DEUP1	NM181645	DEUP1-NM181645	375.876	1.9992	4.21837	1.23038e-05	0.0014673
C7orf73_3_NM001130929_7951	C7orf73	NM001130929	C7orf73-NM001130929	95.6421	1.99759	3.5282	0.000209199	0.0129497
NM001282503_1_NM001282503_39396	NM001282503	NM001282503	NM001282503-NM001282503	1190.49	1.99629	5.38435	3.63533e-08	1.28996e-05
SIKE1_1_NM001102396_54481	SIKE1	NM001102396	SIKE1-NM001102396	56.1861	1.99583	3.19056	0.000709976	0.0316507
DYDC2_3_NM001270042_17419	DYDC2	NM001270042	DYDC2-NM001270042	484.802	1.99541	3.85248	5.84644e-05	0.00487083
BCL11B_2_NM138576_5554	BCL11B	NM138576	BCL11B-NM138576	174.871	1.99538	2.37969	0.00866352	0.155647
FBXO30_1_NM032145_20914	FBXO30	NM032145	FBXO30-NM032145	201.263	1.9952	3.57102	0.000177794	0.0114496
ABHD13_1_NM032859_303	ABHD13	NM032859	ABHD13-NM032859	615.565	1.9945	4.77658	8.91511e-07	0.000175943
FAM53A_2_NM001013622_20434	FAM53A	NM001013622	FAM53A-NM001013622	239.327	1.99382	3.68055	0.000116364	0.00830847
PELI3_5_NM145065_44039	PELI3	NM145065	PELI3-NM145065	860.535	1.99378	4.39017	5.66312e-06	0.000810345
BYSL_3_NM004053_6513	BYSL	NM004053	BYSL-NM004053	179.293	1.99373	3.43185	0.000299737	0.0168876
DVL3_1_NM004423_17408	DVL3	NM004423	DVL3-NM004423	1079.57	1.99359	5.6514	7.95732e-09	3.65402e-06
SLC26A2_1_NM000112_55271	SLC26A2	NM000112	SLC26A2-NM000112	47.2501	1.9934	2.19527	0.0140722	0.206665
TPO_5_NM175721_63292	TPO	NM175721	TPO-NM175721	136.39	1.99335	3.11778	0.00091108	0.037477
CCIN_2_NM005893_9570	CCIN	NM005893	CCIN-NM005893	223.52	1.99328	3.70673	0.000104977	0.00769079
OTOA_2_NM001161683_42303	OTOA	NM001161683	OTOA-NM001161683	299.335	1.99327	3.58375	0.000169348	0.0110577
CDC42EP1_3_NM152243_10293	CDC42EP1	NM152243	CDC42EP1-NM152243	431.079	1.9927	2.66892	0.00380477	0.0948601
SLC37A1_3_NM018964_55591	SLC37A1	NM018964	SLC37A1-NM018964	210.49	1.99266	2.63159	0.00424933	0.101375
CLOCK_2_NM001267843_12314	CLOCK	NM001267843	CLOCK-NM001267843	882.925	1.9922	4.60916	2.02151e-06	0.000342235
SPINT1_4_NM181642_57728	SPINT1	NM181642	SPINT1-NM181642	117.465	1.99217	2.61484	0.00446348	0.104671
NOP10_2_NM018648_39600	NOP10	NM018648	NOP10-NM018648	511.46	1.99188	4.10407	2.02976e-05	0.00218282
GZMA_2_NM006144_25409	GZMA	NM006144	GZMA-NM006144	251.531	1.99145	3.25209	0.000572792	0.027173
VGF_1_NM003378_66191	VGF	NM003378	VGF-NM003378	1173.89	1.99117	5.26774	6.90557e-08	2.17566e-05
KCNK17_3_NM031460_29727	KCNK17	NM031460	KCNK17-NM031460	547.815	1.99028	5.12052	1.52349e-07	4.28148e-05
OR2M4_2_NM017504_41405	OR2M4	NM017504	OR2M4-NM017504	1784.12	1.9901	5.66057	7.54342e-09	3.48675e-06
HIST1H4I_1_NM003495_26305	HIST1H4I	NM003495	HIST1H4I-NM003495	613.291	1.98964	5.35842	4.19768e-08	1.46727e-05
NACC2_1_NM144653_37871	NACC2	NM144653	NACC2-NM144653	207.387	1.98947	3.01568	0.00128201	0.0469515
METTL18_3_NM033418_35312	METTL18	NM033418	METTL18-NM033418	1088.05	1.98936	5.31098	5.4518e-08	1.80676e-05
LPIN1_2_NM001261427_32914	LPIN1	NM001261427	LPIN1-NM001261427	320.22	1.98877	3.79535	7.37187e-05	0.00581947
GATA2_7_NM032638_22934	GATA2	NM032638	GATA2-NM032638	1384.33	1.98868	6.05131	7.18384e-10	4.35105e-07
C14orf80_6_NM001134877_6825	C14orf80	NM001134877	C14orf80-NM001134877	497.076	1.9883	4.94282	3.85004e-07	8.95411e-05
WNT3A_1_NM033131_67026	WNT3A	NM033131	WNT3A-NM033131	489.239	1.98821	2.85515	0.00215083	0.0650507
FAM83A_3_NM001288587_20527	FAM83A	NM001288587	FAM83A-NM001288587	141.039	1.98768	2.39724	0.00825965	0.151556
APOL2_1_NM030882_3261	APOL2	NM030882	APOL2-NM030882	624.839	1.98645	4.27742	9.45344e-06	0.00118181
PPM1D_3_NM003620_46490	PPM1D	NM003620	PPM1D-NM003620	244.924	1.98558	2.87335	0.00203071	0.0628519
CLIC1_5_NM001287594_12220	CLIC1	NM001287594	CLIC1-NM001287594	1235.41	1.98494	4.64877	1.66957e-06	0.000289632
TSPAN15_1_NM012339_64227	TSPAN15	NM012339	TSPAN15-NM012339	438.948	1.98492	4.06423	2.40958e-05	0.00248594
PRPH2_2_NM000322_47484	PRPH2	NM000322	PRPH2-NM000322	568.228	1.98457	3.94167	4.04583e-05	0.0037098
DDX4_3_NM001166533_15509	DDX4	NM001166533	DDX4-NM001166533	707.571	1.98425	1.75517	0.0396152	0.365012
ZNF441_3_NM152355_69021	ZNF441	NM152355	ZNF441-NM152355	92.4564	1.98391	2.39177	0.00838358	0.152911
RND2_3_NM005440_50952	RND2	NM005440	RND2-NM005440	556.708	1.98383	3.36982	0.00037608	0.0198816
GCLM_2_NM002061_23077	GCLM	NM002061	GCLM-NM002061	72.0799	1.98363	2.51545	0.00594403	0.124179
LOC730183_1_NM001256932_32806	LOC730183	NM001256932	LOC730183-NM001256932	151.788	1.98346	3.08924	0.00100334	0.0397907
PDIA5_1_NM006810_43837	PDIA5	NM006810	PDIA5-NM006810	402.845	1.9826	3.97848	3.4679e-05	0.00327044
GPRC5C_1_NM018653_24657	GPRC5C	NM018653	GPRC5C-NM018653	43.8198	1.98209	2.59276	0.00476047	0.108712
HPS4_3_NM022081_26936	HPS4	NM022081	HPS4-NM022081	178.093	1.98149	3.16442	0.000776972	0.0335516
CSPP1_4_NM024790_13974	CSPP1	NM024790	CSPP1-NM024790	84.7969	1.98117	2.60337	0.00461561	0.106848
CEP63_6_NM001042400_11056	CEP63	NM001042400	CEP63-NM001042400	598.946	1.9811	3.53573	0.000203322	0.0127317
ERRFI1_1_NM018948_19129	ERRFI1	NM018948	ERRFI1-NM018948	136.551	1.98076	2.52779	0.00573913	0.121342
OR1Q1_1_NM012364_41282	OR1Q1	NM012364	OR1Q1-NM012364	714.877	1.97987	3.38141	0.000360571	0.0193845
RHPN2_1_NM033103_50648	RHPN2	NM033103	RHPN2-NM033103	287.9	1.97957	3.22711	0.00062524	0.0289763
MOB1B_2_NM001244767_36124	MOB1B	NM001244767	MOB1B-NM001244767	430.201	1.97949	3.38247	0.000359189	0.0193378
DPH3_1_NM206831_16919	DPH3	NM206831	DPH3-NM206831	247.624	1.97946	2.60929	0.00453651	0.105779
GCNT1_7_NM001097636_23097	GCNT1	NM001097636	GCNT1-NM001097636	113.495	1.97912	3.47263	0.000257689	0.0151504
ANKRD20A1_1_NM032250_2654	ANKRD20A1	NM032250	ANKRD20A1-NM032250	364.894	1.97902	4.11554	1.93134e-05	0.00209402
SLC6A1_2_NM003042_55961	SLC6A1	NM003042	SLC6A1-NM003042	196.078	1.97886	2.84295	0.00223493	0.0667039
APEX1_3_NM001641_3145	APEX1	NM001641	APEX1-NM001641	701.919	1.97858	4.83036	6.81432e-07	0.000143341
NDUFA1_3_NM004541_38405	NDUFA1	NM004541	NDUFA1-NM004541	146.444	1.97857	2.89472	0.00189747	0.060409
AFF1_5_NM005935_1490	AFF1	NM005935	AFF1-NM005935	449.123	1.97853	3.84054	6.13823e-05	0.00508561
KLK11_2_NM001136032_30788	KLK11	NM001136032	KLK11-NM001136032	564.391	1.97811	3.94139	4.05059e-05	0.0037098
GPR180_1_NM180989_24511	GPR180	NM180989	GPR180-NM180989	1014.27	1.97766	4.33295	7.35608e-06	0.00098819
TANK_6_NM133484_59783	TANK	NM133484	TANK-NM133484	1579.9	1.97677	4.81696	7.28803e-07	0.000151941
SLC6A4_1_NM001045_56014	SLC6A4	NM001045	SLC6A4-NM001045	584.109	1.97654	5.02547	2.51095e-07	6.48581e-05
ACSM5_3_NM017888_739	ACSM5	NM017888	ACSM5-NM017888	378.577	1.97614	4.75318	1.0012e-06	0.000192193
OMA1_2_NM145243_40935	OMA1	NM145243	OMA1-NM145243	166.718	1.97474	2.69054	0.00356685	0.0909753
PLEKHA7_3_NM175058_45379	PLEKHA7	NM175058	PLEKHA7-NM175058	251.639	1.97474	2.56284	0.00519101	0.114049
TMEM126A_1_NM001244735_61773	TMEM126A	NM001244735	TMEM126A-NM001244735	342.256	1.97471	2.53658	0.00559707	0.119562
INPP5D_3_NM001017915_28466	INPP5D	NM001017915	INPP5D-NM001017915	398.376	1.97405	3.0416	0.00117662	0.0440437
GTF2A1L_1_NM001193487_25207	GTF2A1L	NM001193487	GTF2A1L-NM001193487	379.749	1.97404	4.04943	2.56711e-05	0.00261015
AP3B1_3_NM001271769_3025	AP3B1	NM001271769	AP3B1-NM001271769	387.431	1.97252	4.35647	6.6087e-06	0.000904055
KRTAP9-3_2_NM031962_31426	KRTAP9-3	NM031962	KRTAP9-3-NM031962	581.098	1.97133	5.1858	1.07545e-07	3.12706e-05
CD53_2_NM000560_10088	CD53	NM000560	CD53-NM000560	1079.1	1.97109	4.68468	1.40197e-06	0.000253865
CTRC_1_NM007272_14262	CTRC	NM007272	CTRC-NM007272	166.639	1.97061	2.35456	0.00927236	0.161732
CLDN8_3_NM199328_12092	CLDN8	NM199328	CLDN8-NM199328	106.704	1.97044	3.1926	0.000704997	0.0315087
WWC3_3_NM015691_67130	WWC3	NM015691	WWC3-NM015691	138.294	1.9695	2.61956	0.00440223	0.10372
PPP2R3A_3_NM001190447_46739	PPP2R3A	NM001190447	PPP2R3A-NM001190447	985.888	1.96922	4.90244	4.73273e-07	0.000104893
SHROOM1_1_NM001172700_54378	SHROOM1	NM001172700	SHROOM1-NM001172700	388.716	1.9691	3.97118	3.57594e-05	0.00335432
ZC3H12A_1_NM025079_67752	ZC3H12A	NM025079	ZC3H12A-NM025079	359.417	1.96867	1.93332	0.0265984	0.295548
DAO_1_NM001917_14972	DAO	NM001917	DAO-NM001917	259.609	1.96829	2.9609	0.00153372	0.0527181
RHBDD3_1_NM012265_50530	RHBDD3	NM012265	RHBDD3-NM012265	483.972	1.96664	1.70248	0.0443331	0.385251
DUOXA2_1_NM207581_17285	DUOXA2	NM207581	DUOXA2-NM207581	616.8	1.96659	4.2018	1.32398e-05	0.00155293
DLGAP1_9_NM001242764_16272	DLGAP1	NM001242764	DLGAP1-NM001242764	398.195	1.96591	3.48741	0.000243862	0.0145584
ANKS1A_1_NM015245_2791	ANKS1A	NM015245	ANKS1A-NM015245	700.4	1.96566	4.29192	8.85688e-06	0.00113968
EMC7_3_NM020154_18484	EMC7	NM020154	EMC7-NM020154	652.065	1.96562	3.81295	6.86594e-05	0.00548167
PGM1_2_NM001172818_44320	PGM1	NM001172818	PGM1-NM001172818	430.747	1.96524	3.08633	0.00101323	0.0400268
LHX9_5_NM020204_32191	LHX9	NM020204	LHX9-NM020204	193.034	1.96492	2.82115	0.00239257	0.0696632
TMEM102_1_NM178518_61710	TMEM102	NM178518	TMEM102-NM178518	188.665	1.96475	3.23845	0.0006009	0.0281449
MAGEA2_3_NM005361_33914	MAGEA2	NM005361	MAGEA2-NM005361	348.751	1.96464	3.83829	6.19461e-05	0.00512628
RETNLB_2_NM032579_50164	RETNLB	NM032579	RETNLB-NM032579	1088.5	1.96349	4.28875	8.98397e-06	0.00115058
CCDC74B_3_NM001258307_9478	CCDC74B	NM001258307	CCDC74B-NM001258307	426.313	1.96347	4.2849	9.14103e-06	0.00116769
C5orf51_1_NM175921_7790	C5orf51	NM175921	C5orf51-NM175921	192.794	1.96278	2.96398	0.00151843	0.0523977
SLC29A1_7_NM004955_55341	SLC29A1	NM004955	SLC29A1-NM004955	93.196	1.96213	2.68338	0.00364415	0.0922634
EIF4G2_6_NM001418_18218	EIF4G2	NM001418	EIF4G2-NM001418	454.379	1.96197	3.16659	0.000771176	0.033404
GRAMD2_1_NM001012642_24753	GRAMD2	NM001012642	GRAMD2-NM001012642	299.314	1.9615	2.88955	0.00192896	0.0611573
CLDN19_3_NM001185117_12044	CLDN19	NM001185117	CLDN19-NM001185117	464.302	1.96112	3.46188	0.00026821	0.0155478
TTC19_1_NM017775_64404	TTC19	NM017775	TTC19-NM017775	156.421	1.96082	3.01559	0.00128241	0.0469515
PODN_4_NM001199081_45925	PODN	NM001199081	PODN-NM001199081	536.904	1.96042	3.69343	0.000110625	0.00798799
TIGD6_1_NM001243253_61256	TIGD6	NM001243253	TIGD6-NM001243253	187.837	1.95937	3.08666	0.00101208	0.0400151
CACUL1_3_NM153810_8370	CACUL1	NM153810	CACUL1-NM153810	975.122	1.95906	3.14625	0.00082688	0.0351452
TRMT10A_2_NM001134665_63882	TRMT10A	NM001134665	TRMT10A-NM001134665	952.705	1.95841	4.92032	4.32003e-07	9.75938e-05
GSTP1_1_NM000852_25167	GSTP1	NM000852	GSTP1-NM000852	625.39	1.95781	3.71277	0.000102501	0.00754084
CYP1B1_2_NM000104_14716	CYP1B1	NM000104	CYP1B1-NM000104	152.542	1.95698	2.59753	0.00469479	0.107718
KRR1_2_NM007043_30999	KRR1	NM007043	KRR1-NM007043	284.339	1.95671	3.81385	6.84079e-05	0.00548028
ZNF155_2_NM003445_68401	ZNF155	NM003445	ZNF155-NM003445	202.357	1.95655	3.57506	0.000175073	0.0113367
RET_2_NM020975_50158	RET	NM020975	RET-NM020975	368.276	1.95499	3.75896	8.53115e-05	0.00655062
LONRF3_1_NM001031855_32829	LONRF3	NM001031855	LONRF3-NM001031855	1009.17	1.95467	4.49908	3.41234e-06	0.000528071
SYCN_3_NM001080468_59274	SYCN	NM001080468	SYCN-NM001080468	958.267	1.95292	4.80439	7.76105e-07	0.000158817
ZFP36_1_NM003407_68040	ZFP36	NM003407	ZFP36-NM003407	1044.03	1.95192	5.34957	4.40809e-08	1.52563e-05
NDUFB6_1_NM002493_38504	NDUFB6	NM002493	NDUFB6-NM002493	122.738	1.95191	2.74778	0.00300004	0.0811928
CEACAM3_1_NM001277163_10759	CEACAM3	NM001277163	CEACAM3-NM001277163	557.128	1.9517	3.88494	5.11769e-05	0.00440635
SYBU_16_NM001099756_59255	SYBU	NM001099756	SYBU-NM001099756	1158.9	1.95168	5.05607	2.13991e-07	5.69491e-05
KCTD15_1_NM001129995_29887	KCTD15	NM001129995	KCTD15-NM001129995	271.653	1.95157	2.20628	0.0136823	0.203534
ORC4_12_NM181742_42160	ORC4	NM181742	ORC4-NM181742	458.689	1.95139	2.06235	0.0195871	0.249713
LAX1_5_NM017773_31704	LAX1	NM017773	LAX1-NM017773	275.695	1.95114	3.57269	0.000176664	0.0114187
RHBDL2_2_NM017821_50546	RHBDL2	NM017821	RHBDL2-NM017821	1292.72	1.94962	4.67589	1.46341e-06	0.000261619
BAAT_1_NM001127610_5243	BAAT	NM001127610	BAAT-NM001127610	248.718	1.94856	3.13849	0.000849113	0.0357938
SLC6A12_4_NM001206931_55969	SLC6A12	NM001206931	SLC6A12-NM001206931	36.7582	1.9485	2.73821	0.00308869	0.0829214
ZBTB10_2_NM001277145_67576	ZBTB10	NM001277145	ZBTB10-NM001277145	106.99	1.94847	3.37321	0.000371482	0.0197825
RBMS2_2_NM002898_49815	RBMS2	NM002898	RBMS2-NM002898	1585.47	1.9473	5.21911	8.98924e-08	2.74531e-05
GALNT4_2_NM003774_22767	GALNT4	NM003774	GALNT4-NM003774	292.744	1.94716	3.6658	0.000123286	0.00870935
PLCXD2_3_NM153268_45289	PLCXD2	NM153268	PLCXD2-NM153268	86.8619	1.94675	2.57182	0.00505822	0.112143
PANK2_3_NM024960_42815	PANK2	NM024960	PANK2-NM024960	1508.93	1.94592	3.88856	5.04194e-05	0.00436932
EXOSC1_1_NM016046_19470	EXOSC1	NM016046	EXOSC1-NM016046	611.884	1.94572	5.30126	5.75043e-08	1.88791e-05
DST_9_NM015548_17188	DST	NM015548	DST-NM015548	1421.3	1.94519	4.76938	9.23955e-07	0.000181327
ACTA1_2_NM001100_759	ACTA1	NM001100	ACTA1-NM001100	792.633	1.94519	4.86028	5.861e-07	0.000126702
PLD5_6_NM152666_45316	PLD5	NM152666	PLD5-NM152666	508.072	1.94516	3.37013	0.000375662	0.0198744
FAM193B_1_NM001190946_20152	FAM193B	NM001190946	FAM193B-NM001190946	328.934	1.94511	3.24202	0.000593423	0.0279068
PLA2G16_1_NM001128203_45106	PLA2G16	NM001128203	PLA2G16-NM001128203	293.954	1.94369	3.40704	0.000328354	0.0181649
AKAP2_2_NM001136562_1890	AKAP2	NM001136562	AKAP2-NM001136562	280.006	1.94335	2.82048	0.00239756	0.0697505
LMNA_6_NM001282625_32547	LMNA	NM001282625	LMNA-NM001282625	402.031	1.94301	3.44147	0.00028928	0.0164267
PEX12_2_NM000286_44108	PEX12	NM000286	PEX12-NM000286	868.424	1.94259	2.96953	0.0014913	0.0518801
TMEM116_2_NM001193453_61750	TMEM116	NM001193453	TMEM116-NM001193453	155.468	1.94214	3.31557	0.000457283	0.0231564
FCRL3_2_NM052939_21134	FCRL3	NM052939	FCRL3-NM052939	792.288	1.9421	4.07292	2.32134e-05	0.00243059
ADRA1B_2_NM000679_1416	ADRA1B	NM000679	ADRA1B-NM000679	169.621	1.94071	3.24512	0.000587005	0.0277163
CAPN9_3_NM016452_8644	CAPN9	NM016452	CAPN9-NM016452	241.03	1.94056	2.63233	0.00424004	0.101325
TEAD4_5_NM201443_60544	TEAD4	NM201443	TEAD4-NM201443	454.62	1.94055	3.21564	0.000650761	0.0298052
SCAP_2_NM012235_52718	SCAP	NM012235	SCAP-NM012235	110.956	1.94014	2.33454	0.00978364	0.166614
STOX1_5_NM001130162_58793	STOX1	NM001130162	STOX1-NM001130162	290.118	1.93988	3.20925	0.000665419	0.0301425
PRKACB_9_NM001242862_47152	PRKACB	NM001242862	PRKACB-NM001242862	366.983	1.93871	2.86484	0.00208608	0.0639738
P2RY6_11_NM176797_42525	P2RY6	NM176797	P2RY6-NM176797	107.829	1.93871	2.57232	0.00505093	0.112124
LAP3_1_NM015907_31632	LAP3	NM015907	LAP3-NM015907	195.371	1.93834	3.60883	0.000153791	0.0102905
C1orf116_3_NM001083924_7168	C1orf116	NM001083924	C1orf116-NM001083924	225.334	1.93789	3.90867	4.64028e-05	0.00409387
ENTPD7_1_NM020354_18701	ENTPD7	NM020354	ENTPD7-NM020354	156.961	1.93789	2.33959	0.00965255	0.165395
DEFB113_2_NM001037729_15650	DEFB113	NM001037729	DEFB113-NM001037729	634.776	1.93785	2.89936	0.00186965	0.0599259
EPHB6_2_NM001280794_18840	EPHB6	NM001280794	EPHB6-NM001280794	73.3842	1.93751	3.01183	0.00129837	0.0472592
OR4M2_1_NM001004719_41595	OR4M2	NM001004719	OR4M2-NM001004719	1147.49	1.93747	4.69616	1.3255e-06	0.000242518
TOX_2_NM014729_63115	TOX	NM014729	TOX-NM014729	232.911	1.93729	4.02965	2.79303e-05	0.00276774
EDNRB_8_NM003991_17752	EDNRB	NM003991	EDNRB-NM003991	157.048	1.93726	3.31389	0.000460045	0.0232531
DHRS1_5_NM138452_15963	DHRS1	NM138452	DHRS1-NM138452	291.425	1.93706	3.66108	0.000125579	0.00879335
CHTOP_2_NM015607_11770	CHTOP	NM015607	CHTOP-NM015607	726.919	1.93625	4.64459	1.70377e-06	0.000294112
JRK_3_NM003724_29290	JRK	NM003724	JRK-NM003724	380.443	1.93506	3.0806	0.00103292	0.0406074
INTS9_4_NM018250_28571	INTS9	NM018250	INTS9-NM018250	578.19	1.93482	3.45644	0.000273682	0.0157694
UGGT1_3_NM020120_65359	UGGT1	NM020120	UGGT1-NM020120	154.723	1.9343	2.6618	0.00388625	0.0962086
ESPN_1_NM031475_19170	ESPN	NM031475	ESPN-NM031475	340.681	1.93363	3.3996	0.000337419	0.0184342
NNT_2_NM012343_39503	NNT	NM012343	NNT-NM012343	780.616	1.93342	4.31618	7.93752e-06	0.00105023
RPL34_3_NM033625_51584	RPL34	NM033625	RPL34-NM033625	72.8362	1.93316	3.0433	0.00116999	0.0439343
ZBTB10_6_NM023929_67580	ZBTB10	NM023929	ZBTB10-NM023929	1806.4	1.9327	6.55293	2.82093e-11	2.31429e-08
KRT19_2_NM002276_31032	KRT19	NM002276	KRT19-NM002276	279.608	1.9323	3.37905	0.000363683	0.0195051
CD177_3_NM020406_9905	CD177	NM020406	CD177-NM020406	156.067	1.93098	2.73745	0.00309587	0.0829872
CIAO1_3_NM004804_11780	CIAO1	NM004804	CIAO1-NM004804	1066.19	1.92948	4.40554	5.27597e-06	0.000764287
NCL_3_NM005381_38255	NCL	NM005381	NCL-NM005381	31.7686	1.92919	2.87263	0.00203537	0.0628852
TNFAIP8_7_NM001286814_62719	TNFAIP8	NM001286814	TNFAIP8-NM001286814	370.922	1.92868	2.68466	0.00363023	0.0919773
DLGAP4_4_NM014902_16285	DLGAP4	NM014902	DLGAP4-NM014902	902.404	1.92862	4.19303	1.37629e-05	0.00160891
MME_3_NM000902_35990	MME	NM000902	MME-NM000902	483.332	1.92828	3.1101	0.000935106	0.0379323
C6orf118_3_NM144980_7831	C6orf118	NM144980	C6orf118-NM144980	293.062	1.92771	3.88789	5.05602e-05	0.00436932
PRPF3_1_NM004698_47447	PRPF3	NM004698	PRPF3-NM004698	311.782	1.92762	2.7201	0.00326306	0.0860248
RDH14_3_NM020905_50009	RDH14	NM020905	RDH14-NM020905	325.065	1.92753	4.0561	2.49497e-05	0.00254784
TIPARP_8_NM015508_61354	TIPARP	NM015508	TIPARP-NM015508	91.0353	1.92719	3.2934	0.000494925	0.0244283
ARHGEF28_6_NM001244364_3724	ARHGEF28	NM001244364	ARHGEF28-NM001244364	2562.16	1.92679	4.60758	2.03689e-06	0.00034401
SHC4_1_NM203349_54287	SHC4	NM203349	SHC4-NM203349	500.518	1.92668	4.16092	1.58482e-05	0.00177869
TRIM2_5_NM015271_63607	TRIM2	NM015271	TRIM2-NM015271	386.726	1.92655	3.46434	0.000265771	0.0154542
PPP2CA_2_NM002715_46695	PPP2CA	NM002715	PPP2CA-NM002715	485.589	1.92645	3.64259	0.000134956	0.00928672
CD52_3_NM001803_10086	CD52	NM001803	CD52-NM001803	272.111	1.9264	3.57395	0.000175821	0.0113746
MSC_2_NM005098_36844	MSC	NM005098	MSC-NM005098	253.527	1.92585	3.38872	0.000351098	0.018975
CCNE1_3_NM001238_9712	CCNE1	NM001238	CCNE1-NM001238	59.7556	1.92528	3.12477	0.000889726	0.0369229
ZFAT_6_NM001289394_68006	ZFAT	NM001289394	ZFAT-NM001289394	1573.56	1.92472	4.0443	2.62401e-05	0.00265826
ST6GAL2_1_NM001142351_58389	ST6GAL2	NM001142351	ST6GAL2-NM001142351	176.66	1.92459	3.2108	0.000661822	0.0300765
TYW3_2_NM138467_64875	TYW3	NM138467	TYW3-NM138467	328.734	1.92416	3.19277	0.000704564	0.0315087
INSIG2_3_NM016133_28499	INSIG2	NM016133	INSIG2-NM016133	511.23	1.92407	3.51819	0.000217248	0.0133189
CGN_1_NM020770_11351	CGN	NM020770	CGN-NM020770	108.953	1.92399	2.32082	0.0101483	0.170126
FBXL20_3_NM032875_20826	FBXL20	NM032875	FBXL20-NM032875	1647.28	1.92347	3.4042	0.000331792	0.0182909
HIST1H1A_1_NM005325_26165	HIST1H1A	NM005325	HIST1H1A-NM005325	463.741	1.92323	3.99407	3.24745e-05	0.00310843
GIPC2_1_NM017655_23512	GIPC2	NM017655	GIPC2-NM017655	562.283	1.9232	3.36144	0.000387684	0.0203268
PTPRJ_2_NM001098503_48411	PTPRJ	NM001098503	PTPRJ-NM001098503	55.3873	1.92228	2.38399	0.00856299	0.154666
EIF4EBP2_1_NM004096_18191	EIF4EBP2	NM004096	EIF4EBP2-NM004096	361.678	1.92151	4.19161	1.38494e-05	0.00161455
AKAP2_3_NM001136562_1891	AKAP2	NM001136562	AKAP2-NM001136562	91.6926	1.92001	3.45078	0.000279482	0.0160555
FGFRL1_1_NM001004356_21439	FGFRL1	NM001004356	FGFRL1-NM001004356	523.372	1.91989	4.51875	3.11034e-06	0.000488872
SELENOS_2_NM203472_53292	SELENOS	NM203472	SELENOS-NM203472	157.293	1.91966	2.70271	0.0034388	0.0890538
NCAPD2_1_NM014865_38175	NCAPD2	NM014865	NCAPD2-NM014865	625.107	1.9192	4.59818	2.13101e-06	0.000356477
NEU1_2_NM000434_38780	NEU1	NM000434	NEU1-NM000434	304.375	1.91891	3.55274	0.000190624	0.0121118
RAB6B_3_NM016577_48990	RAB6B	NM016577	RAB6B-NM016577	263.46	1.91828	3.55962	0.000185698	0.0118499
TSTA3_1_NM003313_64368	TSTA3	NM003313	TSTA3-NM003313	601.515	1.91795	4.07059	2.34474e-05	0.00243814
P2RX3_2_NM002559_42468	P2RX3	NM002559	P2RX3-NM002559	554.862	1.91739	4.22691	1.18459e-05	0.00143742
TRIM25_1_NM005082_63620	TRIM25	NM005082	TRIM25-NM005082	382.679	1.9169	3.82616	6.50801e-05	0.00531057
PDE4D_4_NM001165899_43700	PDE4D	NM001165899	PDE4D-NM001165899	233.766	1.91585	3.19185	0.000706835	0.0315507
TOE1_2_NM025077_63007	TOE1	NM025077	TOE1-NM025077	153.241	1.91581	3.30401	0.000476555	0.023749
SLC16A3_9_NM001206951_54846	SLC16A3	NM001206951	SLC16A3-NM001206951	361.258	1.91549	3.9964	3.21562e-05	0.00309484
EIF2S2_2_NM003908_18100	EIF2S2	NM003908	EIF2S2-NM003908	195.894	1.91517	3.95867	3.76842e-05	0.00350214
SPATA22_4_NM001170698_57431	SPATA22	NM001170698	SPATA22-NM001170698	620.746	1.91398	4.08553	2.19878e-05	0.00232948
OR5D14_3_NM001004735_41830	OR5D14	NM001004735	OR5D14-NM001004735	434.284	1.91386	3.35377	0.000398593	0.0207593
DLX4_3_NM001934_16326	DLX4	NM001934	DLX4-NM001934	71.1507	1.91346	2.49195	0.00635219	0.129098
ODC1_5_NM001287190_40806	ODC1	NM001287190	ODC1-NM001287190	329.096	1.91248	2.6539	0.00397842	0.0973923
KRI1_2_NM023008_30990	KRI1	NM023008	KRI1-NM023008	402.669	1.91243	4.55316	2.64235e-06	0.000427757
DYSF_1_NM001130455_17498	DYSF	NM001130455	DYSF-NM001130455	424.768	1.91167	4.40405	5.31243e-06	0.000767984
GON7_2_NM032490_24154	GON7	NM032490	GON7-NM032490	160.841	1.91129	2.92426	0.00172638	0.0568584
B4GALT5_2_NM004776_5220	B4GALT5	NM004776	B4GALT5-NM004776	512.902	1.91043	3.69975	0.000107906	0.00784811
BCAP29_4_NM018844_5459	BCAP29	NM018844	BCAP29-NM018844	741.307	1.91019	5.18937	1.05506e-07	3.0886e-05
ALG9_1_NM001077692_2165	ALG9	NM001077692	ALG9-NM001077692	258.906	1.91005	2.57575	0.0050012	0.11196
TSPAN2_2_NM005725_64243	TSPAN2	NM005725	TSPAN2-NM005725	229.219	1.90945	2.99103	0.0013902	0.0495107
ZNF223_3_NM013361_68537	ZNF223	NM013361	ZNF223-NM013361	688.484	1.90836	4.40903	5.19162e-06	0.000755181
PTGIS_2_NM000961_48178	PTGIS	NM000961	PTGIS-NM000961	208.198	1.9074	2.98904	0.00139927	0.0497522
LMO1_2_NM001270428_32570	LMO1	NM001270428	LMO1-NM001270428	754.567	1.90728	5.01772	2.61445e-07	6.72844e-05
DNMT3B_2_NM001207055_16747	DNMT3B	NM001207055	DNMT3B-NM001207055	271.838	1.90537	2.94355	0.00162236	0.0545901
ISX_1_NM001008494_28883	ISX	NM001008494	ISX-NM001008494	444.656	1.90524	3.00072	0.00134671	0.0485479
ZMIZ1_2_NM020338_68250	ZMIZ1	NM020338	ZMIZ1-NM020338	288.976	1.90494	3.74806	8.91043e-05	0.00676788
RAB3D_2_NM004283_48900	RAB3D	NM004283	RAB3D-NM004283	105.426	1.90483	3.37539	0.000368556	0.0196465
GJA8_2_NM005267_23546	GJA8	NM005267	GJA8-NM005267	46.8555	1.90475	3.5495	0.000192978	0.0122037
ARHGAP18_1_NM033515_3506	ARHGAP18	NM033515	ARHGAP18-NM033515	134.633	1.90456	2.39584	0.00829113	0.151975
ID1_3_NM181353_27496	ID1	NM181353	ID1-NM181353	74.5363	1.90329	2.64869	0.00404026	0.0982556
TBXAS1_2_NM001061_60219	TBXAS1	NM001061	TBXAS1-NM001061	575.343	1.90267	3.75477	8.67492e-05	0.00663908
HEPH_5_NM138737_25906	HEPH	NM138737	HEPH-NM138737	538.851	1.90227	4.75616	9.86568e-07	0.000190949
VIL1_3_NM007127_66226	VIL1	NM007127	VIL1-NM007127	41.1557	1.90198	2.83042	0.00232434	0.0681881
TPM4_5_NM003290_63283	TPM4	NM003290	TPM4-NM003290	439.293	1.90161	3.67558	0.000118655	0.00843774
ATP6V0B_2_NM004047_4841	ATP6V0B	NM004047	ATP6V0B-NM004047	417.799	1.90049	3.03702	0.00119463	0.0446211
PHGR1_1_NM001145643_44519	PHGR1	NM001145643	PHGR1-NM001145643	195.324	1.90045	3.29089	0.000499349	0.0245853
ZNF594_3_NM032530_69404	ZNF594	NM032530	ZNF594-NM032530	239.47	1.89936	2.98285	0.00142791	0.0504384
CWH43_2_NM001286791_14437	CWH43	NM001286791	CWH43-NM001286791	204.25	1.89887	2.12529	0.0167811	0.229087
SLC26A8_1_NM001193476_55295	SLC26A8	NM001193476	SLC26A8-NM001193476	704.019	1.89851	2.63817	0.00416773	0.100074
DLX1_1_NM178120_16315	DLX1	NM178120	DLX1-NM178120	199.716	1.89748	3.23376	0.000610862	0.028479
PPP2R5C_1_NM001161726_46758	PPP2R5C	NM001161726	PPP2R5C-NM001161726	202.793	1.89735	3.68061	0.00011634	0.00830847
SORBS1_6_NM024991_57094	SORBS1	NM024991	SORBS1-NM024991	189.582	1.89605	2.87029	0.00205051	0.0632139
MITF_6_NM006722_35819	MITF	NM006722	MITF-NM006722	199.348	1.89603	2.6505	0.00401858	0.0978979
TMEM207_2_NM207316_62075	TMEM207	NM207316	TMEM207-NM207316	1033.87	1.89563	4.7084	1.24835e-06	0.000230201
GSTCD_3_NM001031720_25133	GSTCD	NM001031720	GSTCD-NM001031720	489.047	1.89545	2.84303	0.00223436	0.0667039
GPR45_1_NM007227_24574	GPR45	NM007227	GPR45-NM007227	139.365	1.89527	2.76191	0.00287321	0.0788847
ETNPPL_2_NM031279_19291	ETNPPL	NM031279	ETNPPL-NM031279	118.232	1.89516	2.7081	0.00338344	0.0879768
NDUFA5_4_NM001282420_38433	NDUFA5	NM001282420	NDUFA5-NM001282420	357.935	1.89508	4.26473	1.00071e-05	0.00123999
MFAP1_2_NM005926_35386	MFAP1	NM005926	MFAP1-NM005926	1974.59	1.89476	5.08331	1.85456e-07	5.08975e-05
UFD1_3_NM005659_65338	UFD1	NM005659	UFD1-NM005659	194.019	1.89456	3.3727	0.000372171	0.0197825
MAFK_1_NM002360_33890	MAFK	NM002360	MAFK-NM002360	58.595	1.89447	2.42984	0.00755281	0.143695
PRICKLE1_1_NM001144881_47093	PRICKLE1	NM001144881	PRICKLE1-NM001144881	198.062	1.89333	2.91713	0.00176636	0.0578289
MTF1_2_NM005955_37038	MTF1	NM005955	MTF1-NM005955	232.186	1.89302	3.53408	0.000204599	0.0127775
TPSG1_1_NM012467_63337	TPSG1	NM012467	TPSG1-NM012467	50.7554	1.89189	2.84429	0.00222553	0.0665672
ATP6V1D_2_NM015994_4877	ATP6V1D	NM015994	ATP6V1D-NM015994	193.669	1.89178	3.06634	0.00108349	0.0417802
LCE3A_1_NM178431_31771	LCE3A	NM178431	LCE3A-NM178431	726.134	1.89107	4.92393	4.2412e-07	9.64331e-05
ATMIN_2_NM015251_4605	ATMIN	NM015251	ATMIN-NM015251	445.309	1.89062	3.72009	9.95747e-05	0.00736412
CPSF2_2_NM017437_13432	CPSF2	NM017437	CPSF2-NM017437	1172.57	1.88926	2.26612	0.0117221	0.185866
TMUB2_4_NM177441_62680	TMUB2	NM177441	TMUB2-NM177441	299.111	1.88878	2.9007	0.00186167	0.0597246
DDI2_1_NM032341_15389	DDI2	NM032341	DDI2-NM032341	1317.64	1.88877	3.97505	3.51827e-05	0.00330906
VEGFA_2_NM001171630_66156	VEGFA	NM001171630	VEGFA-NM001171630	444.945	1.88787	4.0343	2.73823e-05	0.00273271
PEG10_3_NM001172438_44021	PEG10	NM001172438	PEG10-NM001172438	90.0268	1.88758	3.0054	0.00132617	0.0480746
BMPR1B_3_NM001203_6014	BMPR1B	NM001203	BMPR1B-NM001203	290.558	1.88735	3.87127	5.41346e-05	0.00460458
DOCK8_5_NM203447_16815	DOCK8	NM203447	DOCK8-NM203447	621.652	1.88728	3.96634	3.64919e-05	0.00340032
PARP11_2_NM020367_42940	PARP11	NM020367	PARP11-NM020367	240.476	1.88688	3.55411	0.000189627	0.0120772
RNLS_2_NM018363_51314	RNLS	NM018363	RNLS-NM018363	246.544	1.88675	2.99607	0.00136743	0.049094
LYSMD4_3_NM001284417_33742	LYSMD4	NM001284417	LYSMD4-NM001284417	1048.97	1.88658	4.02786	2.81436e-05	0.00278495
CARHSP1_16_NM001278264_8745	CARHSP1	NM001278264	CARHSP1-NM001278264	211.219	1.88654	2.55812	0.005262	0.114857
BOD1L2_1_NM001257964_6069	BOD1L2	NM001257964	BOD1L2-NM001257964	305.383	1.88603	3.65353	0.000129328	0.00896167
OR5B12_3_NM001004733_41809	OR5B12	NM001004733	OR5B12-NM001004733	768.941	1.88514	4.05958	2.45806e-05	0.0025138
KHDC1L_3_NM001126063_30051	KHDC1L	NM001126063	KHDC1L-NM001126063	603.111	1.8844	3.4935	0.000238366	0.0143218
TOM1_4_NM001135730_63021	TOM1	NM001135730	TOM1-NM001135730	811.497	1.88423	4.54294	2.77369e-06	0.000446959
SP100_1_NM001206704_57242	SP100	NM001206704	SP100-NM001206704	1818.03	1.88385	4.84674	6.27531e-07	0.000133603
PATE1_3_NM138294_43020	PATE1	NM138294	PATE1-NM138294	438.178	1.88372	3.38139	0.000360607	0.0193845
DENND5A_2_NM001243254_15762	DENND5A	NM001243254	DENND5A-NM001243254	537.41	1.88325	4.67534	1.46736e-06	0.00026166
GPR176_2_NM001271854_24500	GPR176	NM001271854	GPR176-NM001271854	957.364	1.88258	3.0697	0.00107138	0.041437
GATA3_1_NM002051_22937	GATA3	NM002051	GATA3-NM002051	1535.03	1.8823	5.73932	4.75278e-09	2.35155e-06
IRX5_1_NM001252197_28814	IRX5	NM001252197	IRX5-NM001252197	243.55	1.88214	3.61112	0.000152441	0.0102383
HAGH_1_NM005326_25521	HAGH	NM005326	HAGH-NM005326	370.86	1.88185	4.51487	3.16772e-06	0.000494573
NSD3_2_NM023034_40184	NSD3	NM023034	NSD3-NM023034	156.833	1.88143	1.97659	0.0240442	0.280195
LRWD1_1_NM152892_33386	LRWD1	NM152892	LRWD1-NM152892	843.581	1.88126	3.60165	0.000158102	0.0105084
CKLF-CMTM1_3_NM001202509_11903	CKLF-CMTM1	NM001202509	CKLF-CMTM1-NM001202509	553.054	1.88111	3.71773	0.000100511	0.00741779
ZBTB42_1_NM001137601_67686	ZBTB42	NM001137601	ZBTB42-NM001137601	238.882	1.88101	3.21238	0.00065821	0.02999
ZNF518A_3_NM001278525_69174	ZNF518A	NM001278525	ZNF518A-NM001278525	226.512	1.88097	3.35124	0.000402247	0.0209186
TSHZ2_1_NM001193421_64170	TSHZ2	NM001193421	TSHZ2-NM001193421	1044.98	1.8808	3.10331	0.000956837	0.0384805
MAP3K14_2_NM003954_34236	MAP3K14	NM003954	MAP3K14-NM003954	678.329	1.88064	3.5653	0.000181722	0.0116704
CAMK4_3_NM001744_8518	CAMK4	NM001744	CAMK4-NM001744	240.264	1.88025	3.67909	0.000117034	0.00833933
SIRT6_3_NM001193285_54573	SIRT6	NM001193285	SIRT6-NM001193285	1587.84	1.88006	4.10252	2.04334e-05	0.00219177
AGR2_2_NM006408_1649	AGR2	NM006408	AGR2-NM006408	1499.84	1.87974	3.30358	0.000477292	0.023749
ESCO1_1_NM052911_19150	ESCO1	NM052911	ESCO1-NM052911	320.582	1.87968	3.46422	0.000265883	0.0154542
TXNL4B_9_NM017853_64825	TXNL4B	NM017853	TXNL4B-NM017853	240.257	1.87926	3.40076	0.00033599	0.0183962
SPATA3_3_NM139073_57448	SPATA3	NM139073	SPATA3-NM139073	1464.74	1.87898	5.32384	5.07994e-08	1.70769e-05
TNFRSF10D_2_NM003840_62747	TNFRSF10D	NM003840	TNFRSF10D-NM003840	189.274	1.87873	2.6407	0.00413675	0.0996026
TMCC2_4_NM014858_61643	TMCC2	NM014858	TMCC2-NM014858	574.233	1.87872	3.68969	0.000112262	0.00808953
BSX_2_NM001098169_6340	BSX	NM001098169	BSX-NM001098169	217.862	1.87854	4.06443	2.40752e-05	0.00248594
PBLD_2_NM022129_43094	PBLD	NM022129	PBLD-NM022129	738.099	1.87772	5.28823	6.17524e-08	2.01795e-05
TAF10_2_NM006284_59643	TAF10	NM006284	TAF10-NM006284	1306	1.87748	4.5195	3.09925e-06	0.000488221
FAM122C_3_NM001170779_19861	FAM122C	NM001170779	FAM122C-NM001170779	2496.06	1.87739	5.05903	2.10697e-07	5.65177e-05
ADAM15_1_NM003815_941	ADAM15	NM003815	ADAM15-NM003815	642.712	1.87616	4.11941	1.89925e-05	0.0020688
TFR2_5_NM003227_60894	TFR2	NM003227	TFR2-NM003227	453.938	1.87612	3.6882	0.000112922	0.00812047
LAMA5_2_NM005560_31563	LAMA5	NM005560	LAMA5-NM005560	150.083	1.876	2.64277	0.00411149	0.0992949
CEP70_1_NM001288967_11063	CEP70	NM001288967	CEP70-NM001288967	1147.49	1.8751	4.27877	9.39648e-06	0.00118181
NGLY1_3_NM001145294_39029	NGLY1	NM001145294	NGLY1-NM001145294	888.946	1.87495	4.33996	7.12556e-06	0.000966463
RBM34_3_NM015014_49756	RBM34	NM015014	RBM34-NM015014	347.421	1.87461	3.87287	5.37803e-05	0.00459113
MYF6_1_NM002469_37476	MYF6	NM002469	MYF6-NM002469	410.204	1.87424	4.56586	2.48726e-06	0.000406395
LFNG_3_NM001040167_32031	LFNG	NM001040167	LFNG-NM001040167	248.344	1.87394	2.69398	0.00353018	0.0905196
ALG13_7_NM018466_2138	ALG13	NM018466	ALG13-NM018466	463.28	1.87349	3.51019	0.000223895	0.0136194
HPSE2_3_NM001166244_26957	HPSE2	NM001166244	HPSE2-NM001166244	605.197	1.87321	4.10108	2.05612e-05	0.00219543
TGFBR3L_3_NM001195259_60943	TGFBR3L	NM001195259	TGFBR3L-NM001195259	297.082	1.87319	3.59604	0.000161551	0.0106776
AKAP12_1_NM005100_1871	AKAP12	NM005100	AKAP12-NM005100	155.683	1.87253	3.1858	0.000721764	0.0319427
CATSPERZ_3_NM001039496_8930	CATSPERZ	NM001039496	CATSPERZ-NM001039496	270.994	1.87151	3.0717	0.00106423	0.0413156
ABHD1_3_NM032604_290	ABHD1	NM032604	ABHD1-NM032604	65.9833	1.87134	2.81455	0.0024423	0.0704687
ZNF157_1_NM003446_68403	ZNF157	NM003446	ZNF157-NM003446	539.855	1.87069	4.47665	3.79123e-06	0.000577796
SDHAF2_3_NM017841_53074	SDHAF2	NM017841	SDHAF2-NM017841	173.961	1.86994	2.59345	0.00475095	0.10863
THSD4_2_NM001286429_61173	THSD4	NM001286429	THSD4-NM001286429	483.363	1.86947	4.37455	6.08409e-06	0.000846439
SLC33A1_1_NM004733_55455	SLC33A1	NM004733	SLC33A1-NM004733	155.888	1.86906	3.28509	0.000509747	0.0249226
WNT10B_3_NM003394_67004	WNT10B	NM003394	WNT10B-NM003394	462.573	1.8685	3.57719	0.000173656	0.0112791
MGAT1_10_NM002406_35515	MGAT1	NM002406	MGAT1-NM002406	154.422	1.868	2.33679	0.00972512	0.166123
STAC2_1_NM198993_58452	STAC2	NM198993	STAC2-NM198993	634.325	1.86755	4.18112	1.45038e-05	0.00166505
RESP18_1_NM001007089_50148	RESP18	NM001007089	RESP18-NM001007089	183.046	1.86726	3.30587	0.000473414	0.0236566
BMP2K_3_NM198892_5981	BMP2K	NM198892	BMP2K-NM198892	245.006	1.86698	3.37045	0.000375225	0.0198744
P3H1_3_NM022356_42535	P3H1	NM022356	P3H1-NM022356	217.049	1.8661	3.88679	5.07889e-05	0.00438369
ARSF_1_NM001201538_4110	ARSF	NM001201538	ARSF-NM001201538	373.681	1.86591	3.14978	0.000816965	0.0348583
KCTD1_7_NM001258221_29860	KCTD1	NM001258221	KCTD1-NM001258221	352.72	1.86583	3.20484	0.000675678	0.0304893
CALCR_4_NM001164738_8429	CALCR	NM001164738	CALCR-NM001164738	1169.69	1.86485	5.26505	7.00763e-08	2.19795e-05
KRTAP21-3_2_NM001164435_31300	KRTAP21-3	NM001164435	KRTAP21-3-NM001164435	577.826	1.86459	4.53697	2.85343e-06	0.000458756
MMADHC_3_NM015702_35981	MMADHC	NM015702	MMADHC-NM015702	504.302	1.86446	3.33882	0.000420682	0.021653
TTLL3_1_NM001025930_64557	TTLL3	NM001025930	TTLL3-NM001025930	32.8366	1.86443	1.96417	0.0247551	0.285122
ALDH1A2_4_NM170697_2034	ALDH1A2	NM170697	ALDH1A2-NM170697	283.046	1.86321	3.06059	0.00110451	0.0422081
SLC26A10_3_NM133489_55270	SLC26A10	NM133489	SLC26A10-NM133489	764.124	1.86237	4.77922	8.79901e-07	0.000175054
ADM2_4_NM024866_1362	ADM2	NM024866	ADM2-NM024866	483.361	1.86228	3.63106	0.000141128	0.00960791
DMD_14_NM004014_16364	DMD	NM004014	DMD-NM004014	1773.01	1.86194	5.57714	1.22251e-08	5.23728e-06
STARD8_5_NM014725_58537	STARD8	NM014725	STARD8-NM014725	681.636	1.86154	4.06021	2.45144e-05	0.00251361
GNG2_1_NM053064_23991	GNG2	NM053064	GNG2-NM053064	793.457	1.86118	3.8117	6.9008e-05	0.00549702
ELFN2_3_NM052906_18332	ELFN2	NM052906	ELFN2-NM052906	218.481	1.86043	3.55009	0.000192549	0.0121875
UBE2Q1_3_NM017582_65100	UBE2Q1	NM017582	UBE2Q1-NM017582	616.961	1.85975	4.19664	1.35449e-05	0.00158607
WWC1_2_NM001161662_67123	WWC1	NM001161662	WWC1-NM001161662	156.902	1.85918	2.21124	0.0135098	0.201584
KANK1_8_NM153186_29328	KANK1	NM153186	KANK1-NM153186	362.88	1.85783	3.0201	0.00126347	0.0465003
TRIM24_1_NM015905_63617	TRIM24	NM015905	TRIM24-NM015905	212.122	1.85763	2.89898	0.0018719	0.0599669
DIP2C_3_NM014974_16126	DIP2C	NM014974	DIP2C-NM014974	249.455	1.85758	2.63282	0.004234	0.101216
PSMG2_6_NM147163_48021	PSMG2	NM147163	PSMG2-NM147163	222.213	1.85646	2.58809	0.00482549	0.109506
DCLRE1A_4_NM014881_15249	DCLRE1A	NM014881	DCLRE1A-NM014881	728.642	1.85622	3.51049	0.000223638	0.0136156
BPIFB6_2_NM174897_6148	BPIFB6	NM174897	BPIFB6-NM174897	690.161	1.856	3.70465	0.000105839	0.0077298
CACHD1_3_NM020925_8256	CACHD1	NM020925	CACHD1-NM020925	117.457	1.85595	2.24758	0.0123015	0.1906
PPP1R12A_8_NM001244992_46552	PPP1R12A	NM001244992	PPP1R12A-NM001244992	275.101	1.85587	2.7564	0.00292211	0.079884
TSPAN19_3_NM001100917_64241	TSPAN19	NM001100917	TSPAN19-NM001100917	563.378	1.85585	3.00465	0.00132943	0.0481212
SPANXD_2_NM032417_57368	SPANXD	NM032417	SPANXD-NM032417	512.439	1.85583	3.87893	5.24584e-05	0.00450015
YIPF3_2_NM015388_67385	YIPF3	NM015388	YIPF3-NM015388	1901.03	1.85528	3.86616	5.5282e-05	0.00466828
RGS5_6_NM001254748_50490	RGS5	NM001254748	RGS5-NM001254748	1351.26	1.85442	1.71966	0.0427472	0.378866
FGL2_3_NM006682_21468	FGL2	NM006682	FGL2-NM006682	150.141	1.85412	2.90748	0.00182174	0.0590913
RUSC2_4_NM014806_52252	RUSC2	NM014806	RUSC2-NM014806	324.428	1.85397	4.03108	2.77609e-05	0.00275862
SOGA3_1_NM001012279_57077	SOGA3	NM001012279	SOGA3-NM001012279	154.133	1.8537	2.74875	0.0029912	0.0809847
FAM107B_12_NM001282700_19768	FAM107B	NM001282700	FAM107B-NM001282700	391.468	1.85369	3.31704	0.000454876	0.0230582
TSC22D3_2_NM001015881_64108	TSC22D3	NM001015881	TSC22D3-NM001015881	412.309	1.85329	3.41879	0.0003145	0.017581
CBS_5_NM001178008_9017	CBS	NM001178008	CBS-NM001178008	76.5953	1.85292	2.77539	0.00275678	0.0766336
METTL21A_4_NM145280_35316	METTL21A	NM145280	METTL21A-NM145280	160.185	1.8525	3.50548	0.000227893	0.0138028
DNAJB6_3_NM058246_16568	DNAJB6	NM058246	DNAJB6-NM058246	113.525	1.85198	2.55892	0.00524997	0.114764
RECQL5_2_NM001003716_50044	RECQL5	NM001003716	RECQL5-NM001003716	483.908	1.85139	3.49312	0.000238704	0.0143218
ALDH4A1_6_NM170726_2084	ALDH4A1	NM170726	ALDH4A1-NM170726	75.2478	1.85053	2.81611	0.00243049	0.0702371
FAM133B_6_NM152789_19913	FAM133B	NM152789	FAM133B-NM152789	183.655	1.85026	3.03471	0.00120385	0.0449177
LIMCH1_2_NM001112718_32284	LIMCH1	NM001112718	LIMCH1-NM001112718	204.953	1.84901	2.2001	0.0139001	0.205136
CD9_3_NM001769_10197	CD9	NM001769	CD9-NM001769	466.696	1.84853	3.90163	4.77727e-05	0.00416428
FAM46C_3_NM017709_20401	FAM46C	NM017709	FAM46C-NM017709	345.857	1.84853	3.2644	0.000548481	0.0262322
TPM3_5_NM152263_63274	TPM3	NM152263	TPM3-NM152263	557.444	1.84842	3.05827	0.00111311	0.0424104
SH2D3A_2_NM005490_54097	SH2D3A	NM005490	SH2D3A-NM005490	125.123	1.84822	2.85348	0.00216219	0.065282
ADARB1_1_NM001112_1100	ADARB1	NM001112	ADARB1-NM001112	359.602	1.84726	4.15845	1.60205e-05	0.00178662
FBXW4_3_NM022039_21020	FBXW4	NM022039	FBXW4-NM022039	64.4346	1.84713	2.75482	0.00293622	0.0800518
RGS21_3_NM001039152_50442	RGS21	NM001039152	RGS21-NM001039152	519.253	1.84682	3.78669	7.6334e-05	0.00597884
ADA2_2_NM001282226_912	ADA2	NM001282226	ADA2-NM001282226	513.51	1.84647	3.9176	4.47173e-05	0.00397689
SLC45A3_2_NM033102_55804	SLC45A3	NM033102	SLC45A3-NM033102	86.7794	1.84578	2.9858	0.00141419	0.0500598
KRTAP23-1_3_NM181624_31316	KRTAP23-1	NM181624	KRTAP23-1-NM181624	439.108	1.84538	3.80117	7.2006e-05	0.00570349
YLPM1_1_NM019589_67405	YLPM1	NM019589	YLPM1-NM019589	333.488	1.84528	3.69904	0.000108209	0.00786196
LEPR_2_NM001198689_31997	LEPR	NM001198689	LEPR-NM001198689	379.75	1.84502	3.81692	6.75635e-05	0.00544992
CAT_2_NM001752_8899	CAT	NM001752	CAT-NM001752	306.391	1.84474	2.89696	0.00188399	0.0601387
OR10G2_2_NM001005466_41070	OR10G2	NM001005466	OR10G2-NM001005466	389.401	1.84401	2.87592	0.00201428	0.0625647
LARP1B_3_NM018078_31654	LARP1B	NM018078	LARP1B-NM018078	378.964	1.84389	3.82122	6.63971e-05	0.00538257
HIST1H4I_2_NM003495_26306	HIST1H4I	NM003495	HIST1H4I-NM003495	829.158	1.84381	3.78523	7.67846e-05	0.00599415
AGPAT5_2_NM018361_1643	AGPAT5	NM018361	AGPAT5-NM018361	706.43	1.84351	3.50485	0.000228435	0.0138238
KLHL25_1_NM022480_30695	KLHL25	NM022480	KLHL25-NM022480	731.51	1.84327	4.71661	1.19904e-06	0.000223635
DCST1_2_NM001143687_15280	DCST1	NM001143687	DCST1-NM001143687	768.03	1.84296	4.27003	9.77228e-06	0.0012195
AIMP1_7_NM004757_1788	AIMP1	NM004757	AIMP1-NM004757	514.389	1.8422	4.08134	2.23882e-05	0.00236179
HSDL2_2_NM032303_27124	HSDL2	NM032303	HSDL2-NM032303	512.544	1.84146	3.0917	0.00099506	0.0395983
PPARD_2_NM001171819_46331	PPARD	NM001171819	PPARD-NM001171819	344.476	1.84143	2.76533	0.00284327	0.0783382
SNX31_1_NM152628_56985	SNX31	NM152628	SNX31-NM152628	1080.25	1.84139	5.39297	3.46517e-08	1.24849e-05
IL2RA_3_NM000417_28207	IL2RA	NM000417	IL2RA-NM000417	541.208	1.84022	3.22719	0.000625069	0.0289763
PCF11_2_NM015885_43382	PCF11	NM015885	PCF11-NM015885	484.013	1.83975	2.73514	0.00311771	0.0834137
NLE1_5_NM018096_39262	NLE1	NM018096	NLE1-NM018096	579.182	1.83905	4.03076	2.7799e-05	0.00275862
RHOH_5_NM001278367_50613	RHOH	NM001278367	RHOH-NM001278367	710.957	1.83868	4.72271	1.16359e-06	0.000218877
EVL_2_NM016337_19384	EVL	NM016337	EVL-NM016337	308.484	1.83862	2.88536	0.00195485	0.0614719
EFHD1_5_NM025202_17877	EFHD1	NM025202	EFHD1-NM025202	657.51	1.83845	4.95995	3.52552e-07	8.33992e-05
MST1_1_NM020998_36936	MST1	NM020998	MST1-NM020998	398.304	1.83836	3.14469	0.000831308	0.0352268
PDE6B_1_NM001145291_43750	PDE6B	NM001145291	PDE6B-NM001145291	871.617	1.83773	3.64355	0.000134452	0.0092793
STOML3_2_NM001144033_58769	STOML3	NM001144033	STOML3-NM001144033	257.076	1.83723	3.81484	6.81363e-05	0.00546475
RAPGEF1_5_NM198679_49361	RAPGEF1	NM198679	RAPGEF1-NM198679	468.297	1.8369	3.69595	0.000109531	0.00793344
ZBTB24_1_NM014797_67644	ZBTB24	NM014797	ZBTB24-NM014797	589.893	1.83598	4.00534	3.09643e-05	0.00299655
VAMP5_1_NM006634_66039	VAMP5	NM006634	VAMP5-NM006634	288.35	1.83581	3.24203	0.000593409	0.0279068
NCS1_1_NM001128826_38316	NCS1	NM001128826	NCS1-NM001128826	1241.99	1.83573	4.95024	3.70611e-07	8.70849e-05
PNMT_3_NM002686_45836	PNMT	NM002686	PNMT-NM002686	645.902	1.8351	3.61095	0.000152538	0.0102383
ARF4_3_NM001660_3430	ARF4	NM001660	ARF4-NM001660	179.872	1.83326	3.07202	0.00106308	0.0413156
TRIM31_2_NM007028_63642	TRIM31	NM007028	TRIM31-NM007028	1174.72	1.83322	4.78398	8.59297e-07	0.000172001
SNCB_1_NM003085_56783	SNCB	NM003085	SNCB-NM003085	279.723	1.83255	3.36677	0.000380267	0.0200727
PTPN7_2_NM002832_48360	PTPN7	NM002832	PTPN7-NM002832	409.258	1.83249	3.46964	0.00026058	0.0152693
ARPP21_2_NM001025068_4044	ARPP21	NM001025068	ARPP21-NM001025068	416.136	1.83247	3.90847	4.64404e-05	0.00409387
N4BP1_3_NM153029_37772	N4BP1	NM153029	N4BP1-NM153029	600.097	1.83247	3.60587	0.000155553	0.0103887
CCDC107_2_NM001195201_9109	CCDC107	NM001195201	CCDC107-NM001195201	1186.94	1.83208	4.50389	3.3361e-06	0.000518558
MBD3L1_3_NM145208_34663	MBD3L1	NM145208	MBD3L1-NM145208	214.213	1.83191	2.54695	0.00543339	0.117257
GRIA4_3_NM000829_24864	GRIA4	NM000829	GRIA4-NM000829	599.814	1.83161	4.18279	1.43979e-05	0.00166103
LRRN4CL_2_NM203422_33356	LRRN4CL	NM203422	LRRN4CL-NM203422	351.03	1.83117	2.70932	0.00337105	0.0877522
C5orf38_1_NM178569_7775	C5orf38	NM178569	C5orf38-NM178569	38.6573	1.83038	1.94451	0.0259172	0.29111
ROPN1_1_NM017578_51367	ROPN1	NM017578	ROPN1-NM017578	676.374	1.83019	4.50838	3.26625e-06	0.000508825
SYT3_1_NM001160328_59486	SYT3	NM001160328	SYT3-NM001160328	561.333	1.82973	4.30307	8.42245e-06	0.0010999
MICAL2_5_NM001282667_35639	MICAL2	NM001282667	MICAL2-NM001282667	1022.93	1.82913	3.78214	7.7742e-05	0.00604203
NAV2_2_NM001111018_38051	NAV2	NM001111018	NAV2-NM001111018	540.282	1.82869	4.02403	2.86055e-05	0.00281875
MRPL36_2_NM032479_36592	MRPL36	NM032479	MRPL36-NM032479	794.999	1.8282	3.63279	0.000140188	0.00956247
CCDC43_3_NM144609_9403	CCDC43	NM144609	CCDC43-NM144609	420.069	1.82809	2.98022	0.0014402	0.0507275
BEND4_1_NM001159547_5718	BEND4	NM001159547	BEND4-NM001159547	482.694	1.8276	3.13558	0.000857582	0.0360143
TMEM266_1_NM152335_62268	TMEM266	NM152335	TMEM266-NM152335	356.898	1.82666	4.1693	1.52771e-05	0.00173679
WFDC10A_2_NM080753_66887	WFDC10A	NM080753	WFDC10A-NM080753	340.64	1.82662	1.70886	0.0437384	0.383377
E2F6_2_NM001278276_17544	E2F6	NM001278276	E2F6-NM001278276	130.544	1.82627	2.26472	0.0117651	0.186246
ADAM19_3_NM033274_952	ADAM19	NM033274	ADAM19-NM033274	425.248	1.82613	2.68831	0.00359075	0.0912755
MCM7_1_NM005916_34837	MCM7	NM005916	MCM7-NM005916	2743.43	1.82559	4.41316	5.09366e-06	0.000745563
HLCS_2_NM000411_26443	HLCS	NM000411	HLCS-NM000411	139.346	1.82496	2.49505	0.0062969	0.128311
CA10_3_NM001082533_8139	CA10	NM001082533	CA10-NM001082533	194.64	1.8246	3.5013	0.000231498	0.013985
ACTN2_3_NM001103_808	ACTN2	NM001103	ACTN2-NM001103	159.015	1.82359	3.08511	0.0010174	0.0401349
PATJ_3_NM176877_43032	PATJ	NM176877	PATJ-NM176877	301.103	1.82355	3.85228	5.85127e-05	0.00487083
ADH7_4_NM001166504_1320	ADH7	NM001166504	ADH7-NM001166504	280.398	1.82314	3.02853	0.00122872	0.0456389
BAMBI_1_NM012342_5330	BAMBI	NM012342	BAMBI-NM012342	84.2684	1.82298	2.80594	0.0025085	0.0719062
MKI67_2_NM001145966_35833	MKI67	NM001145966	MKI67-NM001145966	536.317	1.82298	3.93192	4.21359e-05	0.00380512
AP4B1_4_NM006594_3047	AP4B1	NM006594	AP4B1-NM006594	297.462	1.82226	3.95128	3.88667e-05	0.0035883
ZNF205_2_NM001278158_68485	ZNF205	NM001278158	ZNF205-NM001278158	699.273	1.82199	3.59744	0.00016068	0.01064
DSC3_1_NM024423_17130	DSC3	NM024423	DSC3-NM024423	167.902	1.8219	2.34085	0.00961993	0.165098
TESPA1_7_NM014796_60666	TESPA1	NM014796	TESPA1-NM014796	3341.89	1.82168	4.54766	2.71233e-06	0.000438076
CCL18_1_NM002988_9605	CCL18	NM002988	CCL18-NM002988	496.12	1.8216	3.30468	0.000475419	0.023723
REP15_1_NM001029874_50118	REP15	NM001029874	REP15-NM001029874	1057.4	1.82127	3.58514	0.000168446	0.0110227
SRSF9_1_NM003769_58167	SRSF9	NM003769	SRSF9-NM003769	184.295	1.82085	2.81587	0.00243228	0.0702371
ANP32B_3_NM006401_2880	ANP32B	NM006401	ANP32B-NM006401	148.238	1.82077	2.5094	0.00604686	0.125322
RAX2_1_NM032753_49608	RAX2	NM032753	RAX2-NM032753	1357.88	1.82053	3.88095	5.20255e-05	0.00447394
ERH_2_NM004450_19040	ERH	NM004450	ERH-NM004450	168.239	1.82009	2.99365	0.0013783	0.0492307
AKAP11_3_NM016248_1870	AKAP11	NM016248	AKAP11-NM016248	207.596	1.81991	2.93717	0.00165611	0.0553861
FAM47E_1_NM001242936_20415	FAM47E	NM001242936	FAM47E-NM001242936	37.0803	1.81984	1.76989	0.0383724	0.358615
TSPAN6_6_NM001278742_64277	TSPAN6	NM001278742	TSPAN6-NM001278742	1055.49	1.81957	4.30862	8.21394e-06	0.00107667
POMC_1_NM001035256_46152	POMC	NM001035256	POMC-NM001035256	752.599	1.81868	3.97907	3.45933e-05	0.00327044
FMO1_4_NM002021_21761	FMO1	NM002021	FMO1-NM002021	1643.98	1.81818	5.03924	2.33696e-07	6.10372e-05
PRH2_2_NM001110213_47091	PRH2	NM001110213	PRH2-NM001110213	113.883	1.81746	2.75391	0.00294442	0.0801945
AANAT_6_NM001166579_75	AANAT	NM001166579	AANAT-NM001166579	110.057	1.81653	2.5102	0.00603321	0.125223
OTP_1_NM032109_42341	OTP	NM032109	OTP-NM032109	651.957	1.81615	4.2925	8.83348e-06	0.00113876
TMEM268_1_NM153045_62274	TMEM268	NM153045	TMEM268-NM153045	242.831	1.81505	3.10385	0.000955103	0.0384548
MAGOHB_2_NM018048_34038	MAGOHB	NM018048	MAGOHB-NM018048	451.051	1.81484	3.38938	0.000350249	0.0189583
ATG16L2_3_NM033388_4546	ATG16L2	NM033388	ATG16L2-NM033388	471.788	1.81429	3.14389	0.000833589	0.0352809
TEX264_2_NM001129884_60733	TEX264	NM001129884	TEX264-NM001129884	154.462	1.81344	2.34817	0.00943303	0.163426
RAN_3_NM006325_49287	RAN	NM006325	RAN-NM006325	806.473	1.81318	3.47596	0.00025451	0.0150539
KRTAP12-2_2_NM181684_31219	KRTAP12-2	NM181684	KRTAP12-2-NM181684	401.627	1.8131	3.6051	0.000156016	0.0104096
SLC27A1_1_NM198580_55305	SLC27A1	NM198580	SLC27A1-NM198580	468.167	1.81225	3.60821	0.000154157	0.0103052
SIPA1L1_6_NM001284246_54519	SIPA1L1	NM001284246	SIPA1L1-NM001284246	459.893	1.81217	2.60603	0.00457993	0.106267
CSMD2_2_NM001281956_13900	CSMD2	NM001281956	CSMD2-NM001281956	107.431	1.81169	3.21511	0.000651975	0.0298187
CD1A_1_NM001763_9912	CD1A	NM001763	CD1A-NM001763	1519.61	1.81127	4.84336	6.3831e-07	0.000135488
BRD9_6_NM023924_6216	BRD9	NM023924	BRD9-NM023924	236.416	1.81106	2.88376	0.00196477	0.0616252
RC3H2_2_NM001100588_49883	RC3H2	NM001100588	RC3H2-NM001100588	168.389	1.81101	2.40685	0.00804544	0.149255
SPSB2_5_NM032641_57909	SPSB2	NM032641	SPSB2-NM032641	136.472	1.81085	3.16158	0.000784578	0.0337763
ZNF680_1_NM178558_69632	ZNF680	NM178558	ZNF680-NM178558	209.43	1.80994	3.24782	0.000581468	0.0275103
PEX5_9_NM001131026_44145	PEX5	NM001131026	PEX5-NM001131026	1684.56	1.8099	5.6327	8.87048e-09	3.96957e-06
PCDH1_8_NM032420_43166	PCDH1	NM032420	PCDH1-NM032420	541.183	1.80965	2.89107	0.00191963	0.0608892
ACSL6_8_NM001205251_723	ACSL6	NM001205251	ACSL6-NM001205251	1102.74	1.80904	4.41846	4.97025e-06	0.000731714
GPC4_3_NM001448_24294	GPC4	NM001448	GPC4-NM001448	76.3442	1.80901	3.58848	0.000166303	0.0109198
ACTR8_3_NM022899_853	ACTR8	NM022899	ACTR8-NM022899	348.681	1.80865	3.13097	0.000871143	0.0364097
PPP1R26_3_NM014811_46631	PPP1R26	NM014811	PPP1R26-NM014811	259.039	1.80779	2.83969	0.00225784	0.0670745
HKDC1_2_NM025130_26377	HKDC1	NM025130	HKDC1-NM025130	147.395	1.80765	2.78655	0.00266359	0.0750054
OR7A5_2_NM017506_42015	OR7A5	NM017506	OR7A5-NM017506	435.361	1.80761	2.66032	0.00390328	0.0963587
ZBED6_1_NM001174108_67557	ZBED6	NM001174108	ZBED6-NM001174108	452.4	1.80727	3.38783	0.000352242	0.0190221
UXT_1_NM004182_66021	UXT	NM004182	UXT-NM004182	1541.35	1.80668	5.00179	2.84e-07	7.05064e-05
PLD3_2_NM001291311_45303	PLD3	NM001291311	PLD3-NM001291311	238.944	1.8064	3.39812	0.000339253	0.0184913
L1CAM_1_NM000425_31478	L1CAM	NM000425	L1CAM-NM000425	237.542	1.80585	2.95254	0.00157583	0.0536709
SLC13A4_3_NM012450_54783	SLC13A4	NM012450	SLC13A4-NM012450	311.361	1.80549	2.7037	0.00342858	0.0889533
CACNA1S_3_NM000069_8289	CACNA1S	NM000069	CACNA1S-NM000069	307.62	1.80492	2.4321	0.00750582	0.143144
CPSF2_1_NM017437_13431	CPSF2	NM017437	CPSF2-NM017437	495.458	1.80449	3.39896	0.000338219	0.0184492
NEU4_1_NM001167599_38788	NEU4	NM001167599	NEU4-NM001167599	492.826	1.804	1.91798	0.0275569	0.300951
GOLGA5_1_NM005113_24084	GOLGA5	NM005113	GOLGA5-NM005113	216.162	1.8033	2.68742	0.00360028	0.0914493
SPACA9_2_NM018956_57318	SPACA9	NM018956	SPACA9-NM018956	389.039	1.80319	3.01483	0.00128563	0.0470203
SVBP_3_NM199342_59201	SVBP	NM199342	SVBP-NM199342	386.356	1.80301	3.61294	0.000151374	0.010187
CXorf49B_1_NM001145139_14550	CXorf49B	NM001145139	CXorf49B-NM001145139	1065.13	1.80277	3.75244	8.75617e-05	0.00667236
ZFAND2A_2_NM182491_67966	ZFAND2A	NM182491	ZFAND2A-NM182491	117.407	1.8021	2.61076	0.00451713	0.105542
MAP3K21_3_NM032435_34252	MAP3K21	NM032435	MAP3K21-NM032435	79.4963	1.80199	2.47157	0.00672601	0.133982
ALOX5_1_NM000698_2222	ALOX5	NM000698	ALOX5-NM000698	253.393	1.80189	3.3402	0.000418586	0.0215767
NGLY1_1_NM001145294_39027	NGLY1	NM001145294	NGLY1-NM001145294	208.77	1.80152	2.8511	0.00217838	0.065627
JAKMIP1_3_NM001099433_29188	JAKMIP1	NM001099433	JAKMIP1-NM001099433	76.8374	1.80095	2.43912	0.00736154	0.141468
BIRC6_1_NM016252_5882	BIRC6	NM016252	BIRC6-NM016252	451.837	1.80092	2.78238	0.00269809	0.075734
LAG3_1_NM002286_31529	LAG3	NM002286	LAG3-NM002286	177.039	1.80086	3.50739	0.00022626	0.0137395
TSHZ2_3_NM001193421_64172	TSHZ2	NM001193421	TSHZ2-NM001193421	215.224	1.80077	2.81677	0.00242546	0.0701555
SPAST_3_NM014946_57391	SPAST	NM014946	SPAST-NM014946	537.233	1.79977	4.75402	9.9707e-07	0.000191924
OOSP2_1_NM173801_40958	OOSP2	NM173801	OOSP2-NM173801	244.252	1.79966	3.08809	0.00100722	0.0398904
TOM1L2_1_NM001082968_63027	TOM1L2	NM001082968	TOM1L2-NM001082968	330.629	1.79919	1.67389	0.0470757	0.396117
FREM3_2_NM001168235_22135	FREM3	NM001168235	FREM3-NM001168235	835.802	1.79906	3.87252	5.38571e-05	0.0045921
SUV39H1_4_NM003173_59171	SUV39H1	NM003173	SUV39H1-NM003173	118.443	1.79849	2.79681	0.00258052	0.0731957
RAD17_7_NM133338_49093	RAD17	NM133338	RAD17-NM133338	288.49	1.79826	2.94836	0.00159733	0.0540791
SMG7_1_NM201569_56518	SMG7	NM201569	SMG7-NM201569	315.349	1.79812	2.99313	0.00138066	0.0492399
CDH2_3_NM001792_10395	CDH2	NM001792	CDH2-NM001792	304	1.79812	3.92219	4.38735e-05	0.00392171
MXRA8_10_NM032348_37392	MXRA8	NM032348	MXRA8-NM032348	311.568	1.79768	3.37713	0.000366231	0.0196118
ZKSCAN5_3_NM014569_68221	ZKSCAN5	NM014569	ZKSCAN5-NM014569	159.009	1.79641	3.29329	0.000495117	0.0244283
ATP8B3_2_NM001178002_4925	ATP8B3	NM001178002	ATP8B3-NM001178002	200.112	1.79591	3.54555	0.000195895	0.0123547
GTSF1_1_NM144594_25304	GTSF1	NM144594	GTSF1-NM144594	816.569	1.79576	4.07185	2.33208e-05	0.00243097
RGPD3_3_NM001144013_50374	RGPD3	NM001144013	RGPD3-NM001144013	160.58	1.79564	3.1837	0.00072703	0.0320993
EPHA2_3_NM004431_18805	EPHA2	NM004431	EPHA2-NM004431	305.261	1.79562	3.12824	0.000879285	0.0366193
TAS1R1_1_NM177540_59840	TAS1R1	NM177540	TAS1R1-NM177540	113.153	1.79534	2.20444	0.0137467	0.203827
OR2T29_1_NM001004694_41431	OR2T29	NM001004694	OR2T29-NM001004694	813.14	1.79509	4.28328	9.2081e-06	0.00116988
ZC2HC1C_3_NM024643_67745	ZC2HC1C	NM024643	ZC2HC1C-NM024643	743.695	1.79458	4.47493	3.82188e-06	0.000581207
INSR_2_NM000208_28521	INSR	NM000208	INSR-NM000208	135.73	1.79392	2.08296	0.0186274	0.242312
ARMC9_2_NM001271466_3954	ARMC9	NM001271466	ARMC9-NM001271466	488.423	1.79386	3.70193	0.000106984	0.00779717
HABP2_1_NM001177660_25485	HABP2	NM001177660	HABP2-NM001177660	602.604	1.79376	3.27674	0.000525072	0.0254769
FPR1_1_NM001193306_22101	FPR1	NM001193306	FPR1-NM001193306	385.486	1.7937	3.17075	0.000760222	0.0330518
SLC25A10_3_NM001270953_55102	SLC25A10	NM001270953	SLC25A10-NM001270953	142.167	1.79334	2.49136	0.00636284	0.129196
ARHGEF2_6_NM004723_3706	ARHGEF2	NM004723	ARHGEF2-NM004723	84.4674	1.79317	2.49145	0.00636118	0.129196
NACAD_2_NM001146334_37866	NACAD	NM001146334	NACAD-NM001146334	246.494	1.79291	2.6543	0.0039736	0.0973761
KRT20_3_NM019010_31039	KRT20	NM019010	KRT20-NM019010	485.157	1.79251	3.62939	0.000142049	0.00966123
CDR1_3_NM004065_10676	CDR1	NM004065	CDR1-NM004065	565.575	1.79248	2.95336	0.00157169	0.0536036
C12orf40_3_NM001031748_6710	C12orf40	NM001031748	C12orf40-NM001031748	163.529	1.7924	2.62021	0.00439374	0.103589
ARHGAP28_3_NM001010000_3571	ARHGAP28	NM001010000	ARHGAP28-NM001010000	403.266	1.79223	4.33046	7.43984e-06	0.000995635
ZMAT3_1_NM152240_68240	ZMAT3	NM152240	ZMAT3-NM152240	134.841	1.79214	3.05506	0.00112506	0.0427731
DBT_2_NM001918_15102	DBT	NM001918	DBT-NM001918	270.549	1.79212	3.56575	0.000181406	0.0116607
IGFBP1_2_NM000596_27827	IGFBP1	NM000596	IGFBP1-NM000596	698.169	1.79208	4.77118	9.15746e-07	0.00018022
PDE8B_2_NM003719_43784	PDE8B	NM003719	PDE8B-NM003719	133.799	1.79206	2.74162	0.00305684	0.0822864
PDP1_2_NM001161779_43898	PDP1	NM001161779	PDP1-NM001161779	171.144	1.79184	2.84904	0.00219258	0.0658317
RGS6_3_NM001204422_50493	RGS6	NM001204422	RGS6-NM001204422	475.726	1.79161	3.36261	0.000386044	0.0202711
CDPF1_1_NM207327_10671	CDPF1	NM207327	CDPF1-NM207327	112.093	1.79142	2.95393	0.00156879	0.053531
DDX27_2_NM017895_15484	DDX27	NM017895	DDX27-NM017895	473.033	1.79139	3.26236	0.000552435	0.0264034
GJB5_2_NM005268_23570	GJB5	NM005268	GJB5-NM005268	196.293	1.79108	3.07517	0.0010519	0.0409897
RBMS3_3_NM001177711_49819	RBMS3	NM001177711	RBMS3-NM001177711	479.242	1.79096	3.15303	0.000807916	0.0345902
DDX51_2_NM175066_15538	DDX51	NM175066	DDX51-NM175066	193.196	1.79084	2.52432	0.00579609	0.12202
EIF4A3_1_NM014740_18155	EIF4A3	NM014740	EIF4A3-NM014740	146.615	1.79048	3.06172	0.00110035	0.0420842
ASNA1_1_NM004317_4356	ASNA1	NM004317	ASNA1-NM004317	381.454	1.79024	3.37245	0.000372517	0.0197825
PAAF1_1_NM001267803_42569	PAAF1	NM001267803	PAAF1-NM001267803	209.587	1.79009	2.39149	0.00839006	0.152946
DOK3_1_NM001144876_16838	DOK3	NM001144876	DOK3-NM001144876	177.633	1.78998	2.47814	0.00660355	0.132444
COX4I1_2_NM001861_13228	COX4I1	NM001861	COX4I1-NM001861	200.287	1.7898	3.0183	0.00127097	0.0467027
ANXA10_3_NM007193_2913	ANXA10	NM007193	ANXA10-NM007193	715.925	1.78931	3.35393	0.000398359	0.0207593
ANXA4_2_NM001153_2936	ANXA4	NM001153	ANXA4-NM001153	355.23	1.78882	3.6538	0.000129192	0.00896167
MEI4_1_NM001282136_35158	MEI4	NM001282136	MEI4-NM001282136	486.087	1.78867	3.82112	6.64222e-05	0.00538257
SGSM1_1_NM001098498_54053	SGSM1	NM001098498	SGSM1-NM001098498	285.011	1.78861	3.13808	0.000850292	0.0357938
TRIOBP_2_NM001039141_63835	TRIOBP	NM001039141	TRIOBP-NM001039141	333.273	1.78835	2.90941	0.00181058	0.0588469
PCNX1_3_NM014982_43451	PCNX1	NM014982	PCNX1-NM014982	377.42	1.78797	3.2191	0.000642965	0.0295638
CARNS1_3_NM020811_8763	CARNS1	NM020811	CARNS1-NM020811	81.1756	1.78696	2.05442	0.0199673	0.252314
EIF2AK4_2_NM001013703_18073	EIF2AK4	NM001013703	EIF2AK4-NM001013703	948.825	1.78676	3.91895	4.44673e-05	0.00395967
SEMA3F_2_NM004186_53349	SEMA3F	NM004186	SEMA3F-NM004186	183.819	1.78649	3.06235	0.00109804	0.0420186
LIPH_1_NM139248_32455	LIPH	NM139248	LIPH-NM139248	299.689	1.78636	2.64422	0.00409393	0.0990125
CHMP1B_3_NM020412_11535	CHMP1B	NM020412	CHMP1B-NM020412	1581.39	1.7858	5.05825	2.11565e-07	5.65177e-05
ERVFRD-1_3_NM207582_19137	ERVFRD-1	NM207582	ERVFRD-1-NM207582	352.29	1.78564	2.70878	0.00337651	0.0878294
FRMD6_3_NM001042481_22178	FRMD6	NM001042481	FRMD6-NM001042481	362.659	1.78515	3.27298	0.000532092	0.0257287
PKMYT1_1_NM004203_45058	PKMYT1	NM004203	PKMYT1-NM004203	186.627	1.78511	2.72263	0.00323818	0.0855615
ENKUR_4_NM145010_18608	ENKUR	NM145010	ENKUR-NM145010	413.186	1.78494	2.96607	0.00150814	0.0521966
TBC1D16_2_NM001271844_59993	TBC1D16	NM001271844	TBC1D16-NM001271844	105.959	1.78432	2.8701	0.00205169	0.0632227
IFFO1_2_NM080730_27573	IFFO1	NM080730	IFFO1-NM080730	167.745	1.7843	2.85805	0.00213129	0.0647218
CBX3_1_NM007276_9035	CBX3	NM007276	CBX3-NM007276	70.7532	1.78365	2.15756	0.0154812	0.21842
ABT1_1_NM013375_423	ABT1	NM013375	ABT1-NM013375	890.22	1.78357	3.65364	0.000129272	0.00896167
RNF25_3_NM022453_51222	RNF25	NM022453	RNF25-NM022453	450.978	1.78302	4.04069	2.66474e-05	0.00268993
RIMS1_14_NM014989_50721	RIMS1	NM014989	RIMS1-NM014989	331.356	1.7823	2.97291	0.00147495	0.0515045
SSH2_2_NM001282130_58219	SSH2	NM001282130	SSH2-NM001282130	343.597	1.78224	2.84652	0.00221002	0.0662704
YME1L1_3_NM139312_67410	YME1L1	NM139312	YME1L1-NM139312	359.003	1.7818	3.47528	0.000255162	0.0150627
SH3GL1_6_NM003025_54196	SH3GL1	NM003025	SH3GL1-NM003025	328.196	1.78144	3.14628	0.000826813	0.0351452
ZNF268_4_NM001165886_68640	ZNF268	NM001165886	ZNF268-NM001165886	930.315	1.7809	4.31839	7.85841e-06	0.0010437
R3HDML_3_NM178491_48728	R3HDML	NM178491	R3HDML-NM178491	871.277	1.78078	3.72808	9.64737e-05	0.00722607
JOSD1_2_NM014876_29256	JOSD1	NM014876	JOSD1-NM014876	732.942	1.78003	3.24367	0.000590001	0.0278203
RNF10_3_NM014868_50958	RNF10	NM014868	RNF10-NM014868	19.1202	1.77983	2.25367	0.0121085	0.188713
C19orf84_1_NM001193623_7130	C19orf84	NM001193623	C19orf84-NM001193623	258.876	1.77962	2.54566	0.00545356	0.11753
FOXR1_2_NM181721_22075	FOXR1	NM181721	FOXR1-NM181721	76.3278	1.77935	1.91772	0.027573	0.300951
FZD6_2_NM001164615_22468	FZD6	NM001164615	FZD6-NM001164615	212.827	1.7789	3.11115	0.000931796	0.0379167
RNF44_2_NM014901_51278	RNF44	NM014901	RNF44-NM014901	477.267	1.7789	3.51699	0.000218234	0.013356
CDHR1_1_NM001171971_10450	CDHR1	NM001171971	CDHR1-NM001171971	398.863	1.7786	3.17627	0.000745902	0.0326787
LRRC59_2_NM018509_33236	LRRC59	NM018509	LRRC59-NM018509	397.346	1.77755	3.40071	0.00033605	0.0183962
ALKBH4_1_NM017621_2189	ALKBH4	NM017621	ALKBH4-NM017621	137.448	1.77727	2.30767	0.0105087	0.173968
PRKCZ_1_NM001033581_47245	PRKCZ	NM001033581	PRKCZ-NM001033581	92.6156	1.77713	2.52115	0.00584862	0.122807
HNRNPLL_1_NM001142650_26682	HNRNPLL	NM001142650	HNRNPLL-NM001142650	228.9	1.77641	2.7514	0.00296707	0.0806166
BCAR1_3_NM001170715_5474	BCAR1	NM001170715	BCAR1-NM001170715	98.3799	1.77611	2.01602	0.0218989	0.265042
BRINP3_2_NM199051_6257	BRINP3	NM199051	BRINP3-NM199051	356.998	1.77504	3.46117	0.000268912	0.01555
DLK1_2_NM003836_16295	DLK1	NM003836	DLK1-NM003836	270.877	1.77475	3.13333	0.000864178	0.036248
CABP1_6_NM004276_8229	CABP1	NM004276	CABP1-NM004276	547.368	1.77457	4.14967	1.66474e-05	0.00183902
GPR39_1_NM001508_24568	GPR39	NM001508	GPR39-NM001508	430.071	1.77448	3.2064	0.000672025	0.0304025
FAM111A_6_NM022074_19801	FAM111A	NM022074	FAM111A-NM022074	551.448	1.7739	3.69803	0.00010864	0.00788513
USP20_2_NM001110303_65807	USP20	NM001110303	USP20-NM001110303	570.326	1.77386	1.94778	0.0257205	0.289953
HAND1_1_NM004821_25536	HAND1	NM004821	HAND1-NM004821	354.913	1.77378	3.51954	0.000216151	0.0132747
SERPINA6_2_NM001756_53625	SERPINA6	NM001756	SERPINA6-NM001756	299.24	1.77351	3.91456	4.52841e-05	0.00401713
DUSP4_2_NM001394_17370	DUSP4	NM001394	DUSP4-NM001394	249.631	1.77345	3.07118	0.00106608	0.0413361
MFSD6L_2_NM152599_35486	MFSD6L	NM152599	MFSD6L-NM152599	597.321	1.77339	2.80197	0.00253956	0.0723333
BPIFA1_1_NM130852_6126	BPIFA1	NM130852	BPIFA1-NM130852	814.22	1.77311	4.05464	2.51059e-05	0.00256007
TNFSF11_3_NM003701_62807	TNFSF11	NM003701	TNFSF11-NM003701	488.391	1.7727	4.28283	9.22672e-06	0.00117013
LIPE_2_NM005357_32447	LIPE	NM005357	LIPE-NM005357	235.878	1.77234	2.7106	0.00335812	0.0876104
ZBTB24_2_NM014797_67645	ZBTB24	NM014797	ZBTB24-NM014797	491.435	1.77158	3.93318	4.19154e-05	0.00379548
PHACTR1_3_NM030948_44372	PHACTR1	NM030948	PHACTR1-NM030948	867.161	1.77132	4.42798	4.75607e-06	0.000703477
GPR83_1_NM016540_24616	GPR83	NM016540	GPR83-NM016540	177.129	1.77057	2.44887	0.00716525	0.139181
HLA-DQB2_1_NM001198858_26421	HLA-DQB2	NM001198858	HLA-DQB2-NM001198858	825.546	1.77018	3.49666	0.000235563	0.0141697
TCF7_6_NM003202_60374	TCF7	NM003202	TCF7-NM003202	100.662	1.76965	2.24681	0.0123262	0.190878
CD40LG_1_NM000074_10066	CD40LG	NM000074	CD40LG-NM000074	584.086	1.7693	2.95812	0.00154762	0.0530404
SLC12A2_2_NM001256461_54725	SLC12A2	NM001256461	SLC12A2-NM001256461	333.908	1.76898	2.77708	0.00274245	0.0765096
TCAF2_4_NM001130026_60241	TCAF2	NM001130026	TCAF2-NM001130026	797.146	1.76895	4.7571	9.81946e-07	0.000190624
ARL8A_1_NM001256129_3905	ARL8A	NM001256129	ARL8A-NM001256129	210.555	1.76894	3.27908	0.000520737	0.0253015
NLRP5_1_NM153447_39344	NLRP5	NM153447	NLRP5-NM153447	101.993	1.76877	2.65639	0.00394912	0.0970809
GNA13_5_NM006572_23887	GNA13	NM006572	GNA13-NM006572	100.691	1.76836	2.37937	0.00867105	0.155649
WDSUB1_8_NM152528_66867	WDSUB1	NM152528	WDSUB1-NM152528	157.852	1.76834	3.14522	0.000829798	0.035184
BCAR3_11_NM003567_5503	BCAR3	NM003567	BCAR3-NM003567	499.688	1.7683	3.85334	5.8258e-05	0.00486116
APIP_3_NM015957_3160	APIP	NM015957	APIP-NM015957	1351.57	1.76793	3.92332	4.36688e-05	0.00390838
OR2T27_3_NM001001824_41430	OR2T27	NM001001824	OR2T27-NM001001824	1273.8	1.76772	2.99517	0.00137145	0.0491266
CBLN4_1_NM080617_9001	CBLN4	NM080617	CBLN4-NM080617	61.2685	1.76691	2.47844	0.00659788	0.132437
WDR11_3_NM018117_66645	WDR11	NM018117	WDR11-NM018117	731.197	1.76644	3.90378	4.73506e-05	0.00414291
SMTN_9_NM134269_56682	SMTN	NM134269	SMTN-NM134269	369.981	1.76574	2.52237	0.00582834	0.122454
MID1_10_NM033289_35686	MID1	NM033289	MID1-NM033289	504.588	1.76535	3.5337	0.000204892	0.0127845
CBX7_1_NM175709_9054	CBX7	NM175709	CBX7-NM175709	75.0417	1.76433	3.02912	0.00122634	0.0455876
ZNF136_3_NM003437_68372	ZNF136	NM003437	ZNF136-NM003437	522.555	1.76417	4.18619	1.41837e-05	0.00164714
MYH6_3_NM002471_37510	MYH6	NM002471	MYH6-NM002471	151.965	1.76401	2.43505	0.00744488	0.142369
NADK2_3_NM001085411_37888	NADK2	NM001085411	NADK2-NM001085411	894.128	1.76372	3.61427	0.0001506	0.0101446
LSMEM2_1_NM153215_33443	LSMEM2	NM153215	LSMEM2-NM153215	349.256	1.76368	3.08773	0.00100846	0.0398943
CBY1_3_NM015373_9062	CBY1	NM015373	CBY1-NM015373	473.673	1.76348	3.30665	0.000472096	0.0236566
CYP2A7_3_NM000764_14758	CYP2A7	NM000764	CYP2A7-NM000764	848.234	1.76339	3.98893	3.31863e-05	0.00315935
TMEM35A_1_NM021637_62295	TMEM35A	NM021637	TMEM35A-NM021637	445.643	1.76255	3.88839	5.04559e-05	0.00436932
PHF3_2_NM001290259_44487	PHF3	NM001290259	PHF3-NM001290259	184.226	1.76197	2.90805	0.00181847	0.0590125
KRT26_2_NM181539_31053	KRT26	NM181539	KRT26-NM181539	420.797	1.76124	2.79553	0.00259075	0.0733658
MYO5A_1_NM000259_37661	MYO5A	NM000259	MYO5A-NM000259	79.8216	1.76057	2.1815	0.0145731	0.211413
TSEN34_9_NM001282333_64136	TSEN34	NM001282333	TSEN34-NM001282333	366.001	1.76028	4.11119	1.96813e-05	0.00212407
NMT1_2_NM021079_39483	NMT1	NM021079	NMT1-NM021079	113.96	1.75995	2.57435	0.00502142	0.111992
KY_2_NM178554_31467	KY	NM178554	KY-NM178554	213.023	1.75988	2.38758	0.0084799	0.153591
DUSP26_2_NM024025_17358	DUSP26	NM024025	DUSP26-NM024025	275.549	1.75968	3.65351	0.000129339	0.00896167
COL4A3BP_1_NM001130105_12888	COL4A3BP	NM001130105	COL4A3BP-NM001130105	629.634	1.75865	2.86879	0.00206021	0.0633739
CTBP2_3_NM001083914_14120	CTBP2	NM001083914	CTBP2-NM001083914	194.197	1.75859	2.32302	0.0100891	0.169657
KDELR1_2_NM006801_29942	KDELR1	NM006801	KDELR1-NM006801	229.078	1.75859	3.13162	0.000869226	0.0363729
HLA-DQA1_1_NM002122_26412	HLA-DQA1	NM002122	HLA-DQA1-NM002122	333.474	1.7583	1.91426	0.0277933	0.302136
PPP2R2D_3_NM001291310_46736	PPP2R2D	NM001291310	PPP2R2D-NM001291310	1950.09	1.75821	3.85463	5.79519e-05	0.00484136
GIGYF1_3_NM022574_23460	GIGYF1	NM022574	GIGYF1-NM022574	327.005	1.75782	2.90695	0.00182487	0.059121
TGFBRAP1_1_NM001142621_60944	TGFBRAP1	NM001142621	TGFBRAP1-NM001142621	636.801	1.75701	3.42114	0.000311801	0.0174693
MC4R_2_NM005912_34747	MC4R	NM005912	MC4R-NM005912	690.787	1.75681	2.68317	0.00364639	0.0922691
SLC4A1AP_1_NM018158_55845	SLC4A1AP	NM018158	SLC4A1AP-NM018158	557.371	1.7568	4.63573	1.77837e-06	0.000305488
UBE2L3_6_NM003347_65079	UBE2L3	NM003347	UBE2L3-NM003347	288.634	1.75669	2.77553	0.00275563	0.0766336
C1orf229_3_NM207401_7255	C1orf229	NM207401	C1orf229-NM207401	483.87	1.75644	4.06842	2.36668e-05	0.00245248
BMP4_5_NM130851_5989	BMP4	NM130851	BMP4-NM130851	176.166	1.7564	2.43882	0.00736771	0.14147
ALDOB_2_NM000035_2113	ALDOB	NM000035	ALDOB-NM000035	853.527	1.75586	4.75706	9.82177e-07	0.000190624
CTBP2_4_NM001290214_14121	CTBP2	NM001290214	CTBP2-NM001290214	253.686	1.75574	3.76788	8.23213e-05	0.00634877
METTL12_3_NM001043229_35294	METTL12	NM001043229	METTL12-NM001043229	203.776	1.75568	2.60649	0.00457377	0.106159
PPIL4_1_NM139126_46458	PPIL4	NM139126	PPIL4-NM139126	121.601	1.7556	2.11694	0.0171323	0.231873
GKN1_3_NM019617_23616	GKN1	NM019617	GKN1-NM019617	674.979	1.75539	4.0802	2.24986e-05	0.00236987
SFXN5_3_NM144579_53970	SFXN5	NM144579	SFXN5-NM144579	371.28	1.7551	3.03649	0.00119676	0.044677
CNN3_5_NM001839_12576	CNN3	NM001839	CNN3-NM001839	402.866	1.755	2.9885	0.00140176	0.0498152
OR4D1_2_NM012374_41528	OR4D1	NM012374	OR4D1-NM012374	607.28	1.75438	4.80914	7.57903e-07	0.000156614
ZC3H12D_2_NM207360_67762	ZC3H12D	NM207360	ZC3H12D-NM207360	615.913	1.75436	4.18558	1.42222e-05	0.00164888
FAM71C_3_NM153364_20480	FAM71C	NM153364	FAM71C-NM153364	177.624	1.75379	2.89422	0.00190049	0.0604322
GIMAP4_1_NM018326_23470	GIMAP4	NM018326	GIMAP4-NM018326	1524.62	1.75365	4.63882	1.75202e-06	0.0003017
SPIN3_3_NM001010862_57688	SPIN3	NM001010862	SPIN3-NM001010862	738.182	1.7531	3.21519	0.000651797	0.0298187
RAB9B_2_NM016370_49007	RAB9B	NM016370	RAB9B-NM016370	277.251	1.75273	3.58958	0.000165608	0.0108843
SLC1A6_2_NM001272088_54959	SLC1A6	NM001272088	SLC1A6-NM001272088	237.91	1.7521	3.30035	0.00048282	0.0239895
DNAL4_1_NM005740_16677	DNAL4	NM005740	DNAL4-NM005740	158.16	1.75183	3.24421	0.000588888	0.0277865
AREL1_2_NM001039479_3417	AREL1	NM001039479	AREL1-NM001039479	771.286	1.75156	3.87666	5.29502e-05	0.0045368
ADAP1_12_NM001284311_1084	ADAP1	NM001284311	ADAP1-NM001284311	120.841	1.75101	2.69651	0.0035035	0.0900326
CD164_3_NM001142401_9899	CD164	NM001142401	CD164-NM001142401	224.892	1.75091	3.06577	0.00108553	0.0418133
GPR32_3_NM001506_24549	GPR32	NM001506	GPR32-NM001506	891.708	1.7508	4.348	6.86912e-06	0.000935292
RUFY2_4_NM017987_52180	RUFY2	NM017987	RUFY2-NM017987	73.3598	1.75056	2.9694	0.0014919	0.0518801
CSNK1E_3_NM001894_13934	CSNK1E	NM001894	CSNK1E-NM001894	298.053	1.75046	2.83742	0.00227396	0.067354
SLC25A24_4_NM213651_55154	SLC25A24	NM213651	SLC25A24-NM213651	266.455	1.75006	2.79378	0.00260483	0.0736587
SPATA24_3_NM194296_57439	SPATA24	NM194296	SPATA24-NM194296	220.952	1.74934	2.30866	0.0104811	0.173819
NEK3_2_NM002498_38681	NEK3	NM002498	NEK3-NM002498	293.625	1.74916	3.16579	0.00077332	0.0334762
WASHC2A_4_NM018232_66576	WASHC2A	NM018232	WASHC2A-NM018232	2386.94	1.74844	4.68837	1.37696e-06	0.000250629
SGPP2_1_NM152386_54047	SGPP2	NM152386	SGPP2-NM152386	492.163	1.74749	3.66274	0.000124767	0.00876589
RNF212_1_NM194439_51169	RNF212	NM194439	RNF212-NM194439	559.669	1.74734	3.52946	0.000208206	0.0129179
JMY_3_NM152405_29254	JMY	NM152405	JMY-NM152405	449.785	1.74702	3.86553	5.54244e-05	0.00467468
SLC14A1_4_NM001146037_54790	SLC14A1	NM001146037	SLC14A1-NM001146037	335.962	1.74596	2.55593	0.00529515	0.115357
TRIB1_1_NM001282985_63565	TRIB1	NM001282985	TRIB1-NM001282985	711.073	1.74529	3.64044	0.000136088	0.00932807
TSR3_3_NM001001410_64341	TSR3	NM001001410	TSR3-NM001001410	1174.91	1.74498	4.27854	9.40613e-06	0.00118181
JPT2_1_NM144570_29285	JPT2	NM144570	JPT2-NM144570	385.993	1.74496	3.16689	0.00077039	0.0333905
ZFP41_6_NM173832_68060	ZFP41	NM173832	ZFP41-NM173832	238.19	1.74476	2.98635	0.00141166	0.0500598
IL6R_2_NM000565_28289	IL6R	NM000565	IL6R-NM000565	511.192	1.74425	1.97275	0.0242621	0.28152
OSBP2_4_NM001282740_42188	OSBP2	NM001282740	OSBP2-NM001282740	178.348	1.74392	2.65586	0.00395533	0.0971035
LOC100129697_1_NM001290330_32668	LOC100129697	NM001290330	LOC100129697-NM001290330	201.979	1.74362	1.80484	0.0355499	0.345029
CT62_2_NM001102658_14090	CT62	NM001102658	CT62-NM001102658	135.835	1.7434	2.3658	0.00899558	0.159272
HCRT_2_NM001524_25702	HCRT	NM001524	HCRT-NM001524	323.863	1.7432	3.19654	0.00069544	0.0311807
TRAK1_1_NM001042646_63436	TRAK1	NM001042646	TRAK1-NM001042646	35.4132	1.74237	2.32706	0.00998095	0.168406
SLC9A3_1_NM004174_56116	SLC9A3	NM004174	SLC9A3-NM004174	336.087	1.74188	3.89055	5.00077e-05	0.00434294
RAB20_1_NM017817_48786	RAB20	NM017817	RAB20-NM017817	59.7302	1.74187	1.89192	0.0292507	0.310192
FAM69A_5_NM001252271_20464	FAM69A	NM001252271	FAM69A-NM001252271	1011.32	1.74175	4.28367	9.19187e-06	0.00116988
IL17RE_4_NM153483_28072	IL17RE	NM153483	IL17RE-NM153483	634.834	1.7411	4.11709	1.91842e-05	0.00208477
PYCR3_3_NM023078_48614	PYCR3	NM023078	PYCR3-NM023078	107.511	1.74081	2.94573	0.00161099	0.0543114
SCN8A_1_NM001177984_52901	SCN8A	NM001177984	SCN8A-NM001177984	50.0944	1.74067	2.09987	0.0178702	0.236312
EPHA6_1_NM001278300_18815	EPHA6	NM001278300	EPHA6-NM001278300	162.28	1.74059	2.44086	0.00732621	0.141217
AFF1_2_NM001166693_1487	AFF1	NM001166693	AFF1-NM001166693	113.048	1.74044	1.66399	0.0480569	0.399666
CSRNP2_3_NM030809_13982	CSRNP2	NM030809	CSRNP2-NM030809	430.987	1.74041	3.16009	0.000788591	0.0339075
DMC1_6_NM007068_16350	DMC1	NM007068	DMC1-NM007068	180.916	1.73978	2.46262	0.00689632	0.136129
KLK1_3_NM002257_30777	KLK1	NM002257	KLK1-NM002257	592.008	1.73886	3.8257	6.51999e-05	0.00531339
UBE2L6_3_NM004223_65082	UBE2L6	NM004223	UBE2L6-NM004223	404.55	1.73809	3.10632	0.000947166	0.0382534
PRSS56_3_NM001195129_47735	PRSS56	NM001195129	PRSS56-NM001195129	671.644	1.73807	4.37763	5.99888e-06	0.000841257
GLMP_1_NM001256608_23701	GLMP	NM001256608	GLMP-NM001256608	407.962	1.73777	2.74497	0.00302586	0.0816712
AUP1_2_NM181575_5026	AUP1	NM181575	AUP1-NM181575	81.8234	1.73769	2.18592	0.0144107	0.209794
FER1L5_1_NM001113382_21218	FER1L5	NM001113382	FER1L5-NM001113382	950.163	1.73742	3.96867	3.61378e-05	0.00338078
ZNRF2_3_NM147128_70116	ZNRF2	NM147128	ZNRF2-NM147128	375.146	1.73692	3.39529	0.000342784	0.0186548
OAZ3_5_NM016178_40745	OAZ3	NM016178	OAZ3-NM016178	419.474	1.73684	3.28775	0.000504964	0.0247232
PRSS37_3_NM001171951_47702	PRSS37	NM001171951	PRSS37-NM001171951	80.7173	1.73552	2.24942	0.012243	0.190177
LETM2_5_NM001199660_32018	LETM2	NM001199660	LETM2-NM001199660	188.637	1.73541	3.36001	0.000389695	0.020417
CNTN1_8_NM175038_12688	CNTN1	NM175038	CNTN1-NM175038	117.425	1.7353	2.96312	0.00152269	0.0524931
MYO3B_1_NM138995_37658	MYO3B	NM138995	MYO3B-NM138995	225.008	1.73515	2.56272	0.00519281	0.114049
CCDC77_2_NM001130146_9480	CCDC77	NM001130146	CCDC77-NM001130146	137.899	1.7348	2.76623	0.00283546	0.0782152
DDRGK1_3_NM023935_15430	DDRGK1	NM023935	DDRGK1-NM023935	640.938	1.73477	3.81629	6.77369e-05	0.00545763
TMEM50A_2_NM014313_62353	TMEM50A	NM014313	TMEM50A-NM014313	518.624	1.73471	3.51873	0.000216807	0.0133034
CLCN7_2_NM001287_11983	CLCN7	NM001287	CLCN7-NM001287	504.578	1.73425	3.59188	0.000164152	0.0108088
SCNM1_2_NM024041_52908	SCNM1	NM024041	SCNM1-NM024041	145.594	1.73392	3.08791	0.00100783	0.039892
LMNB1_4_NM005573_32554	LMNB1	NM005573	LMNB1-NM005573	397.639	1.73388	3.23625	0.00060556	0.028307
SLN_3_NM003063_56285	SLN	NM003063	SLN-NM003063	638.691	1.73354	1.69654	0.0448921	0.387188
RPH3AL_1_NM006987_51466	RPH3AL	NM006987	RPH3AL-NM006987	93.085	1.73322	2.39141	0.00839201	0.152946
WWP2_4_NM007014_67140	WWP2	NM007014	WWP2-NM007014	544.833	1.73298	3.10625	0.000947379	0.0382534
ARID5B_1_NM001244638_3811	ARID5B	NM001244638	ARID5B-NM001244638	809.903	1.73235	4.86646	5.68089e-07	0.000123569
TMEM259_2_NM033420_62248	TMEM259	NM033420	TMEM259-NM033420	721.543	1.73208	3.23	0.000618943	0.0287794
IL18_3_NM001562_28080	IL18	NM001562	IL18-NM001562	443.498	1.73138	3.64095	0.000135815	0.00931843
TP53RK_2_NM033550_63181	TP53RK	NM033550	TP53RK-NM033550	321.277	1.73132	3.21608	0.000649764	0.0297789
SARDH_1_NM001134707_52572	SARDH	NM001134707	SARDH-NM001134707	1569.24	1.73099	4.42474	4.82784e-06	0.000712593
FAN1_4_NM001146096_20619	FAN1	NM001146096	FAN1-NM001146096	1280.53	1.73084	5.20348	9.7794e-08	2.92375e-05
AGAP1_3_NM014914_1530	AGAP1	NM014914	AGAP1-NM014914	211.037	1.73058	2.59758	0.00469414	0.107718
TRIM49D2_3_NM001105522_63729	TRIM49D2	NM001105522	TRIM49D2-NM001105522	2813.29	1.73019	5.21258	9.31165e-08	2.8199e-05
PAK1IP1_1_NM017906_42726	PAK1IP1	NM017906	PAK1IP1-NM017906	420.83	1.73011	2.99559	0.00136958	0.049094
FBXO44_4_NM183413_20965	FBXO44	NM183413	FBXO44-NM183413	60.6242	1.73007	2.15889	0.0154292	0.21818
ASB15_4_NM080928_4218	ASB15	NM080928	ASB15-NM080928	722.426	1.72983	4.32579	7.5994e-06	0.00101313
CIDEC_3_NM001199552_11810	CIDEC	NM001199552	CIDEC-NM001199552	1947.06	1.72938	5.08104	1.8769e-07	5.13102e-05
CRYAA_3_NM000394_13757	CRYAA	NM000394	CRYAA-NM000394	629.72	1.72913	3.77271	8.07405e-05	0.00624056
NLRP9_3_NM176820_39358	NLRP9	NM176820	NLRP9-NM176820	318.379	1.72861	2.45711	0.00700299	0.137367
NFAT5_1_NM001113178_38848	NFAT5	NM001113178	NFAT5-NM001113178	224.349	1.72826	2.39328	0.00834923	0.152522
R3HCC1_2_NM001136108_48709	R3HCC1	NM001136108	R3HCC1-NM001136108	249.798	1.72808	2.5724	0.00504985	0.112124
ZBTB47_3_NM145166_67703	ZBTB47	NM145166	ZBTB47-NM145166	348.613	1.72801	3.56827	0.000179676	0.0115602
CLSTN1_2_NM014944_12367	CLSTN1	NM014944	CLSTN1-NM014944	516.775	1.72688	3.40833	0.000326811	0.0180938
MLEC_2_NM014730_35893	MLEC	NM014730	MLEC-NM014730	140.982	1.72685	2.16796	0.0150809	0.215356
C1orf74_2_NM152485_7290	C1orf74	NM152485	C1orf74-NM152485	198.84	1.72642	3.20932	0.000665248	0.0301425
ZNF576_2_NM001145347_69337	ZNF576	NM001145347	ZNF576-NM001145347	844.491	1.72632	4.30566	8.32445e-06	0.00108912
RPA3_2_NM002947_51422	RPA3	NM002947	RPA3-NM002947	454.314	1.7263	4.33145	7.40636e-06	0.000993046
MT1H_2_NM005951_36973	MT1H	NM005951	MT1H-NM005951	114.779	1.72515	2.34826	0.00943055	0.163426
FUOM_2_NM198472_22326	FUOM	NM198472	FUOM-NM198472	263.006	1.72422	2.76987	0.00280394	0.0775283
TACC1_4_NM006283_59597	TACC1	NM006283	TACC1-NM006283	304.183	1.724	3.46712	0.00026303	0.0153743
RPS6KA3_2_NM004586_51820	RPS6KA3	NM004586	RPS6KA3-NM004586	619.475	1.72319	4.28899	8.97451e-06	0.00115058
TSPAN6_1_NM001278740_64272	TSPAN6	NM001278740	TSPAN6-NM001278740	997.463	1.72286	2.65057	0.00401779	0.0978979
TRAF1_9_NM005658_63390	TRAF1	NM005658	TRAF1-NM005658	171.257	1.72241	2.99318	0.00138045	0.0492399
MRPL54_1_NM172251_36648	MRPL54	NM172251	MRPL54-NM172251	175.769	1.72214	2.34941	0.00940166	0.163033
[truncated: 68,742 more rows]

## Sheet: SMACL_fgsea
GeneName	gene_id	aLFC	pval	padj	ES	NES	nMoreExtreme	size	totalSize	leadingEdge
[truncated: 91 more rows]

## Sheet: TNFH_deseq2
sgRNA	GeneName	TranscName	GeneTrName	baseMean	log2FoldChange	stat	pvalue	padj
[truncated: 70,297 more rows]

[truncated: 3 more sheets: TNFH_fgsea, TNFL_deseq2, TNFL_fgsea]
