# Supplementary material for: Systematic genetic mapping of necroptosis identifies SLC39A7 as modulator of death receptor trafficking
Source: Cell Death Differ. 2018 Sep 20;26(6):1138–55. doi: 10.1038/s41418-018-0192-6 (PMC6748104; doi:10.1038/s41418-018-0192-6)
Supplement: Supplementary file 12 — Supplementary Table 7 [file 41418_2018_192_MOESM12_ESM.txt]

sgRNA	KBM7_SMACH_A	KBM7_SMACL_A	KBM7_Time0_A	KBM7_TNFH_A	KBM7_TNFL_A	KBM7_Untreated_A	KBM7_SMACL_B	KBM7_Time0_B	KBM7_TNFH_B	KBM7_TNFL_B	KBM7_Untreated_B
A1BG_1_NM130786_1	30	353	319	426	400	341	1090	391	594	328	485
A1BG_2_NM130786_2	73	354	181	481	820	220	124	172	1018	207	395
A1BG_3_NM130786_3	16	681	248	60	566	463	206	299	228	446	335
A1CF_1_NM014576_4	55	63	261	82	213	166	244	192	65	342	240
A1CF_2_NM014576_5	200	278	537	256	539	972	648	466	400	479	741
A1CF_3_NM014576_6	217	801	336	1060	777	363	342	396	1287	1370	489
A2M_1_NM000014_7	180	377	533	331	607	804	1104	625	802	619	935
A2M_2_NM000014_8	15	140	202	274	134	131	87	143	254	86	169
A2M_3_NM000014_9	211	615	521	592	536	486	374	570	348	368	512
A2ML1_1_NM001282424_10	633	955	561	1049	711	680	439	558	636	1172	869
A2ML1_2_NM001282424_11	12	11	191	35	97	117	60	117	90	235	82
A2ML1_3_NM001282424_12	198	326	372	390	441	279	611	422	244	524	397
A2ML1_4_NM144670_13	10	78	226	9	128	166	151	162	10	16	178
A2ML1_5_NM144670_14	199	500	772	195	565	1176	474	726	893	367	1086
A2ML1_6_NM144670_15	205	430	491	193	602	577	685	460	454	587	541
A3GALT2_1_NM001080438_16	72	316	416	590	380	531	232	472	322	689	677
A3GALT2_2_NM001080438_17	92	292	369	208	500	749	196	394	521	627	595
A3GALT2_3_NM001080438_18	2	2	87	3	47	86	37	63	1	36	91
A4GALT_1_NM017436_19	513	1439	825	1136	1171	971	870	912	3908	1701	1295
A4GALT_2_NM017436_20	237	142	139	282	124	383	220	88	58	354	216
A4GALT_3_NM017436_21	21	60	134	17	87	99	12	115	2	26	89
A4GNT_1_NM016161_22	171	484	812	393	866	1382	412	820	475	746	1458
A4GNT_2_NM016161_23	47	193	263	84	332	295	159	296	71	452	326
A4GNT_3_NM016161_24	171	473	782	179	543	1149	525	531	457	332	899
AAAS_1_NM001173466_25	2	9	72	167	79	22	84	10	47	46	19
AAAS_2_NM001173466_26	130	715	340	328	792	439	348	334	1320	661	380
AAAS_3_NM001173466_27	247	37	183	26	23	107	298	146	53	4	132
AACS_1_NM023928_28	35	256	191	700	291	116	102	200	276	303	130
AACS_2_NM023928_29	83	305	474	280	412	442	360	445	500	324	662
AACS_3_NM023928_30	46	442	242	239	242	231	280	202	202	273	485
AADAC_1_NM001086_31	161	337	371	444	303	548	245	425	187	743	665
AADAC_2_NM001086_32	270	1466	600	376	1016	771	524	417	315	801	912
AADAC_3_NM001086_33	166	319	665	509	329	1143	323	605	603	355	1132
AADACL2_1_NM207365_34	50	285	515	262	9007	396	518	483	299	637	509
AADACL2_2_NM207365_35	241	533	1072	1031	825	2078	768	1106	439	1184	1977
AADACL2_3_NM207365_36	124	475	536	191	396	720	503	452	336	993	870
AADACL3_1_NM001103169_37	0	40	36	2	382	30	43	94	0	5	97
AADACL3_2_NM001103169_38	43	80	232	617	589	249	52	263	181	455	271
AADACL3_3_NM001103169_39	54	253	221	100	203	252	175	219	877	68	289
AADACL4_1_NM001013630_40	98	245	354	304	338	362	539	296	66	423	258
AADACL4_2_NM001013630_41	42	55	82	56	200	84	93	42	98	248	90
AADACL4_3_NM001013630_42	223	264	728	530	951	754	736	577	633	282	762
AADAT_1_NM001286683_43	1088	2521	1645	1555	1548	2282	2738	1287	2448	1781	2216
AADAT_2_NM001286683_44	64	340	401	106	277	345	468	350	181	73	472
AADAT_3_NM001286683_45	55	111	115	85	416	294	360	257	306	197	324
AADAT_4_NM016228_46	29	92	133	15	223	78	26	123	1	114	40
AADAT_5_NM016228_47	3	76	48	6	8	39	65	27	4	1	47
AADAT_6_NM016228_48	40	21	128	143	232	75	69	99	292	278	145
AADAT_7_NM182662_49	2	168	172	30	35	151	776	148	227	178	125
AADAT_8_NM182662_50	138	528	613	399	676	883	425	740	715	1111	1161
AADAT_9_NM182662_51	113	167	201	181	353	199	542	159	80	205	156
AAED1_1_NM153698_52	1	155	251	118	152	463	212	315	552	692	393
AAED1_2_NM153698_53	41	3	163	6	101	120	73	105	10	90	124
AAED1_3_NM153698_54	31	134	149	402	485	115	294	127	161	205	153
AAGAB_1_NM001271885_55	237	473	470	172	577	659	799	514	737	868	701
AAGAB_2_NM001271885_56	34	225	411	564	561	601	212	367	128	485	477
AAGAB_3_NM001271885_57	324	966	641	179	965	1145	1088	739	387	485	1428
AAGAB_4_NM001271886_58	140	408	663	213	391	620	663	534	497	519	571
AAGAB_5_NM001271886_59	115	431	519	681	829	757	333	516	485	1004	753
AAGAB_6_NM001271886_60	426	1718	1735	1310	1864	1642	1769	1438	1653	1298	1802
AAK1_1_NM014911_61	44	356	191	109	106	148	57	227	100	4	150
AAK1_2_NM014911_62	2	18	104	19	25	50	107	91	5	130	65
AAK1_3_NM014911_63	421	1131	959	325	1379	1401	883	794	1127	740	1873
AAMDC_1_NM024684_64	0	0	23	0	0	37	50	1	0	0	6
AAMDC_2_NM024684_65	68	696	516	381	910	663	1310	517	424	217	623
AAMDC_3_NM024684_66	52	523	371	262	757	606	571	405	830	483	727
AAMP_1_NM001087_67	39	259	230	242	296	115	50	191	79	160	210
AAMP_2_NM001087_68	12	30	164	15	15	136	7	126	1	12	130
AAMP_3_NM001087_69	592	1499	612	1850	1455	872	644	675	962	959	1013
AANAT_1_NM001088_70	321	626	272	514	166	331	399	218	775	403	322
AANAT_2_NM001088_71	10	126	156	177	156	187	7	269	156	129	133
AANAT_3_NM001088_72	74	50	326	200	364	417	98	357	117	260	287
AANAT_4_NM001166579_73	88	172	359	602	513	428	206	293	426	620	443
AANAT_5_NM001166579_74	72	575	170	135	555	222	117	230	37	343	403
AANAT_6_NM001166579_75	24	310	49	18	211	59	228	129	201	23	54
AAR2_1_NM015511_76	68	1231	438	420	539	561	316	468	549	555	624
AAR2_2_NM015511_77	250	1607	682	1010	1013	1097	1137	864	1415	1254	1337
AAR2_3_NM015511_78	1	38	228	247	69	102	128	174	20	117	174
AARD_1_NM001025357_79	47	29	117	129	59	88	96	158	298	246	91
AARD_2_NM001025357_80	66	127	159	720	529	211	199	121	118	161	179
AARD_3_NM001025357_81	19	268	137	1	41	28	72	162	99	53	96
AARS_1_NM001605_82	8	26	211	4	39	128	106	115	109	14	100
AARS2_1_NM020745_84	207	150	260	63	769	189	105	244	829	151	326
AARS2_2_NM020745_85	12	150	232	65	25	385	144	210	136	4	215
AARS2_3_NM020745_86	95	25	99	14	279	71	20	74	38	55	54
AARS_2_NM001605_83	17	280	163	54	86	278	413	288	210	52	241
AARSD1_1_NM001261434_87	190	354	364	410	747	391	464	237	396	1054	573
AARSD1_2_NM001261434_88	44	82	154	516	119	141	8	172	130	248	232
AARSD1_3_NM001261434_89	410	354	462	359	630	422	314	410	538	548	591
AASDH_1_NM181806_90	141	228	549	616	346	614	133	500	245	649	821
AASDH_2_NM181806_91	123	387	339	352	379	465	362	543	299	640	329
AASDH_3_NM181806_92	293	316	521	74	488	411	197	268	164	231	308
AASDHPPT_1_NM015423_93	456	373	425	2139	1257	531	594	387	1480	1112	800
AASDHPPT_2_NM015423_94	12	20	28	3	0	23	0	42	1	1	38
AASDHPPT_3_NM015423_95	106	247	408	171	438	416	417	380	124	458	564
AASS_1_NM005763_96	25	92	91	86	69	34	116	113	16	2	21
AASS_2_NM005763_97	3	12	93	22	27	29	2	87	3	8	54
AASS_3_NM005763_98	66	151	171	113	36	151	153	145	42	5	140
AATF_1_NM012138_99	130	235	361	521	617	464	335	384	446	625	432
AATF_2_NM012138_100	346	113	438	555	270	641	521	465	820	570	432
AATF_3_NM012138_101	39	201	321	94	97	544	339	292	506	324	853
AATK_1_NM001080395_102	9	15	164	16	106	134	12	173	138	135	165
AATK_2_NM001080395_103	106	807	403	527	882	591	1034	471	973	980	860
AATK_3_NM001080395_104	3	224	257	199	316	373	18	148	187	113	357
AATK_4_NM004920_105	60	495	218	128	616	365	273	213	251	411	304
AATK_5_NM004920_106	41	124	210	221	403	328	40	313	30	65	240
AATK_6_NM004920_107	205	268	427	356	1266	567	450	409	482	347	533
ABAT_1_NM000663_108	91	339	401	435	536	483	263	333	512	656	273
ABAT_2_NM000663_109	0	1	51	18	107	72	30	152	78	24	65
ABAT_3_NM000663_110	1	3	88	155	35	165	51	59	69	71	221
ABAT_4_NM001127448_111	28	92	97	43	205	118	13	17	50	290	37
ABAT_5_NM001127448_112	15	90	379	83	88	399	306	959	60	108	511
ABAT_6_NM001127448_113	830	1576	161	776	536	232	627	156	950	1543	162
ABAT_7_NM020686_114	1	24	114	70	22	126	9	82	4	20	208
ABAT_8_NM020686_115	2	85	89	2	28	29	86	78	2	6	12
ABAT_9_NM020686_116	14	12	71	15	2	75	0	35	48	1	44
ABCA10_1_NM080282_120	459	873	545	732	690	708	700	609	804	520	504
ABCA10_2_NM080282_121	151	263	608	310	392	928	638	540	535	170	886
ABCA10_3_NM080282_122	35	323	382	308	181	541	208	355	242	284	378
ABCA1_1_NM005502_117	629	1681	924	1404	1291	1624	447	1128	1180	1598	1320
ABCA12_1_NM015657_123	316	329	365	141	260	591	753	328	227	296	488
ABCA12_2_NM015657_124	122	477	612	977	1101	1404	657	590	509	1376	1316
ABCA12_3_NM015657_125	240	526	681	288	520	954	304	631	406	582	919
ABCA12_4_NM173076_126	6	15	172	101	71	229	206	154	420	137	222
ABCA12_5_NM173076_127	130	146	341	224	183	466	559	473	176	435	497
ABCA12_6_NM173076_128	90	259	377	481	418	410	172	221	468	686	448
ABCA1_2_NM005502_118	0	69	68	9	8	30	80	83	2	19	26
ABCA13_1_NM152701_129	373	381	583	379	178	980	931	590	407	563	1038
ABCA13_2_NM152701_130	26	164	355	111	206	452	138	263	182	213	471
ABCA13_3_NM152701_131	16	171	241	237	258	313	185	239	230	134	306
ABCA1_3_NM005502_119	3	23	89	0	66	79	27	48	1	1	135
ABCA2_1_NM001606_132	0	5	23	0	110	59	34	22	20	2	15
ABCA2_2_NM001606_133	68	200	173	150	111	117	20	104	23	239	209
ABCA2_3_NM001606_134	27	410	202	387	1139	303	12	142	308	752	328
ABCA2_4_NM212533_135	35	40	259	307	118	403	963	293	76	447	249
ABCA2_5_NM212533_136	2	52	40	0	24	22	18	62	111	139	49
ABCA2_6_NM212533_137	2	20	109	1	0	60	2	154	61	13	56
ABCA3_1_NM001089_138	122	21	123	12	214	128	2	114	0	48	112
ABCA3_2_NM001089_139	70	766	688	1179	1603	1125	511	731	1501	1479	1039
ABCA3_3_NM001089_140	86	284	335	284	361	305	423	296	319	337	473
ABCA4_1_NM000350_141	72	413	666	306	655	953	579	668	249	303	876
ABCA4_2_NM000350_142	140	163	402	467	780	318	1127	338	393	356	459
ABCA4_3_NM000350_143	229	153	445	212	385	517	692	291	411	246	426
ABCA5_1_NM018672_144	133	212	345	391	528	714	71	400	739	400	578
ABCA5_2_NM018672_145	48	91	330	116	176	280	79	318	205	108	406
ABCA5_3_NM018672_146	11	69	185	116	59	240	231	116	222	141	141
ABCA5_4_NM172232_147	164	1417	656	1162	971	742	1423	565	1517	980	766
ABCA5_5_NM172232_148	1	128	160	2	62	126	131	180	44	31	152
ABCA5_6_NM172232_149	1	130	236	21	149	320	38	141	199	40	320
ABCA6_1_NM080284_150	405	981	923	647	551	1212	1501	811	784	1383	1018
ABCA6_2_NM080284_151	0	87	124	11	375	80	61	178	301	112	66
ABCA6_3_NM080284_152	172	502	686	341	676	939	627	642	771	609	1198
ABCA7_1_NM019112_153	42	148	105	3	219	81	4	103	221	10	48
ABCA7_2_NM019112_154	17	259	358	86	305	383	187	283	299	153	445
ABCA7_3_NM019112_155	17	73	114	15	21	236	10	129	5	121	107
ABCA8_1_NM007168_156	148	367	613	154	608	693	374	508	275	265	539
ABCA8_2_NM007168_157	116	730	545	391	474	1084	508	466	421	456	798
ABCA8_3_NM007168_158	245	280	510	428	728	737	387	386	452	798	663
ABCA9_1_NM080283_159	101	391	271	586	596	401	271	248	623	650	300
ABCA9_2_NM080283_160	7	207	173	240	22	105	314	157	93	55	142
ABCA9_3_NM080283_161	98	2197	701	791	569	777	892	726	1074	1278	746
ABCB10_1_NM012089_165	9	175	133	22	130	138	53	178	87	101	173
ABCB10_2_NM012089_166	4	75	122	27	175	72	18	70	14	17	70
ABCB10_3_NM012089_167	165	3	48	5	68	52	77	78	23	190	124
ABCB11_1_NM003742_168	377	2066	488	469	666	805	394	407	778	867	831
ABCB11_2_NM003742_169	298	507	402	464	501	371	301	337	642	740	294
ABCB11_3_NM003742_170	224	611	789	458	672	804	1430	557	757	483	881
ABCB1_1_NM000927_162	71	259	449	458	437	482	490	368	294	585	560
ABCB1_2_NM000927_163	192	369	235	479	185	256	215	217	639	498	140
ABCB1_3_NM000927_164	171	547	586	368	1091	671	421	470	134	436	523
ABCB4_1_NM000443_171	161	155	228	98	46	199	338	210	82	195	353
ABCB4_2_NM000443_172	25	167	163	184	465	128	231	221	158	36	130
ABCB4_3_NM000443_173	78	396	201	498	474	209	35	216	220	301	217
ABCB5_1_NM001163941_174	24	494	310	45	466	356	62	231	460	397	407
ABCB5_2_NM001163941_175	48	321	326	242	617	451	723	270	469	234	458
ABCB5_3_NM001163941_176	54	499	214	314	1173	446	106	298	348	236	521
ABCB5_4_NM178559_177	120	637	667	598	652	741	981	674	541	547	721
ABCB5_5_NM178559_178	14	132	170	649	3	135	89	74	311	248	219
ABCB5_6_NM178559_179	43	45	206	10	28	233	29	214	76	83	305
ABCB6_1_NM005689_180	355	687	641	591	2313	1004	697	936	467	576	1351
ABCB6_2_NM005689_181	69	40	124	137	387	109	143	163	71	8	91
ABCB6_3_NM005689_182	16	85	151	37	266	350	82	217	260	259	368
ABCB7_1_NM001271698_183	779	1032	1069	649	1890	1435	940	828	2017	1200	1299
ABCB7_2_NM001271698_184	2	23	188	3	40	123	94	82	52	215	101
ABCB7_3_NM001271698_185	170	798	868	297	1068	1114	708	702	768	468	978
ABCB8_1_NM007188_186	578	208	227	571	376	757	69	279	473	525	566
ABCB8_2_NM007188_187	102	199	396	497	393	449	486	406	284	788	511
ABCB8_3_NM007188_188	4	6	11	0	0	0	1	26	0	0	5
ABCB9_1_NM001243014_189	71	350	315	98	312	511	133	413	137	334	519
ABCB9_2_NM001243014_190	2	0	73	0	16	19	1	33	1	1	5
ABCB9_3_NM001243014_191	43	135	81	10	39	67	108	86	26	107	63
ABCC10_1_NM001198934_195	37	93	247	167	292	241	28	310	191	58	190
ABCC10_2_NM001198934_196	46	22	324	314	267	399	323	434	358	349	361
ABCC10_3_NM001198934_197	132	96	201	170	520	99	123	160	520	333	79
ABCC10_4_NM033450_198	0	24	122	9	6	60	55	132	1	1	101
ABCC10_5_NM033450_199	98	323	311	239	284	513	194	348	123	334	846
ABCC10_6_NM033450_200	13	14	92	55	21	26	43	95	5	2	21
ABCC11_1_NM033151_201	248	881	1201	667	1008	1627	1617	1055	833	1285	1387
ABCC11_2_NM033151_202	323	398	417	440	190	716	331	459	151	989	710
ABCC11_3_NM033151_203	578	1627	1288	1980	1819	2060	795	1267	2341	1382	2499
ABCC11_4_NM145186_204	134	968	1010	734	1347	1550	1125	874	714	708	1380
ABCC11_5_NM145186_205	401	1240	1023	872	1155	1313	1309	955	1003	1471	1076
ABCC11_6_NM145186_206	50	534	479	74	276	421	149	450	265	394	680
ABCC1_1_NM004996_192	29	467	246	108	464	381	400	329	232	417	368
ABCC12_1_NM033226_207	15	34	146	74	613	181	4	279	197	159	217
ABCC12_2_NM033226_208	38	145	206	200	750	385	168	255	53	115	430
ABCC12_3_NM033226_209	29	200	249	235	229	188	146	219	334	368	167
ABCC1_2_NM004996_193	67	323	406	700	431	590	618	280	313	358	487
ABCC1_3_NM004996_194	13	111	155	117	113	64	10	54	238	81	105
ABCC2_1_NM000392_210	71	346	258	66	604	189	106	114	606	467	198
ABCC2_2_NM000392_211	145	933	577	771	1302	810	1001	529	507	553	734
ABCC2_3_NM000392_212	14	14	161	7	46	129	159	164	2	11	74
ABCC3_1_NM003786_213	101	109	286	370	313	243	284	295	127	159	315
ABCC3_2_NM003786_214	75	160	151	196	529	103	43	202	129	133	137
ABCC3_3_NM003786_215	141	289	400	415	442	306	639	289	988	1053	370
ABCC4_1_NM005845_216	36	80	154	100	163	86	39	136	22	36	127
ABCC4_2_NM005845_217	54	101	54	1	0	12	3	62	22	1	27
ABCC4_3_NM005845_218	40	72	182	234	160	309	233	433	71	180	358
ABCC5_1_NM005688_219	38	280	287	121	698	259	239	475	147	233	373
ABCC5_2_NM005688_220	17	22	225	166	196	116	71	240	36	53	75
ABCC5_3_NM005688_221	299	349	522	461	661	786	264	350	240	541	788
ABCC6_1_NM001171_222	28	415	321	355	299	259	396	273	299	256	447
ABCC6_2_NM001171_223	10	141	227	244	203	364	156	199	119	294	277
ABCC6_3_NM001171_224	53	269	113	29	58	55	43	27	2	182	34
ABCC8_1_NM001287174_225	50	258	153	44	6	40	226	138	52	73	152
ABCC8_2_NM001287174_226	1	2	49	0	0	6	0	51	1	42	32
ABCC8_3_NM001287174_227	21	82	370	383	192	259	29	290	7	92	370
ABCC9_1_NM020297_228	25	289	218	180	311	367	66	150	292	165	359
ABCC9_2_NM020297_229	326	921	681	283	1237	1068	1045	638	746	787	1027
ABCC9_3_NM020297_230	48	790	320	336	672	554	487	248	192	328	498
ABCD1_1_NM000033_231	0	0	18	0	4	17	0	5	0	0	0
ABCD1_2_NM000033_232	13	52	106	40	99	143	59	98	9	79	97
ABCD1_3_NM000033_233	0	0	19	0	0	0	0	0	0	0	0
ABCD2_1_NM005164_234	12	145	131	174	32	133	127	115	58	374	154
ABCD2_2_NM005164_235	33	64	162	60	198	149	31	111	23	62	127
ABCD2_3_NM005164_236	35	51	228	221	310	292	311	246	91	75	242
ABCD3_1_NM002858_237	72	145	317	185	1302	438	262	261	56	269	426
ABCD3_2_NM002858_238	32	182	317	60	87	299	149	310	157	73	500
ABCD3_3_NM002858_239	18	11	223	19	112	267	34	163	107	27	207
ABCD4_1_NM005050_240	347	1205	1031	709	1395	1500	1005	961	1094	1483	2058
ABCD4_2_NM005050_241	77	556	450	1376	295	613	858	372	258	229	611
ABCD4_3_NM005050_242	117	352	519	171	204	684	173	387	346	277	702
ABCE1_1_NM002940_243	973	1055	586	299	603	1038	1557	610	721	276	804
ABCE1_2_NM002940_244	111	865	555	254	649	944	284	379	605	217	656
ABCE1_3_NM002940_245	79	143	540	190	272	596	302	284	144	178	629
ABCF1_1_NM001025091_246	69	140	261	143	1143	222	173	197	31	167	261
ABCF1_2_NM001025091_247	0	29	73	107	46	103	22	104	0	1	82
ABCF1_3_NM001025091_248	60	444	587	1495	1081	516	546	474	695	946	685
ABCF2_1_NM005692_249	25	134	195	39	52	120	93	163	152	84	224
ABCF2_2_NM005692_250	29	461	271	265	125	394	76	241	228	67	361
ABCF2_3_NM005692_251	69	98	272	199	118	233	65	250	100	276	227
ABCF3_1_NM018358_252	1503	148	647	285	491	584	189	367	571	511	558
ABCF3_2_NM018358_253	12	63	119	34	148	78	2	109	64	187	44
ABCF3_3_NM018358_254	13	47	75	69	1	126	47	85	55	1	180
ABCG1_10_NM207628_264	64	348	393	109	125	241	43	203	407	185	216
ABCG1_11_NM207628_265	40	259	263	860	289	239	390	230	610	553	274
ABCG1_12_NM207628_266	7	8	73	0	40	35	79	302	4	29	32
ABCG1_13_NM207629_267	288	752	682	1029	1225	652	877	505	648	1132	887
ABCG1_14_NM207629_268	58	123	332	294	584	311	63	289	103	386	239
ABCG1_15_NM207629_269	463	1992	1160	746	2543	1975	2624	1044	1023	1324	1934
ABCG1_1_NM016818_255	87	146	410	265	189	308	283	372	299	218	401
ABCG1_2_NM016818_256	101	453	257	1045	662	369	865	291	1001	868	317
ABCG1_3_NM016818_257	12	4	64	117	18	147	120	90	275	96	103
ABCG1_4_NM207174_258	28	94	285	272	526	468	263	264	363	437	334
ABCG1_5_NM207174_259	64	114	229	460	825	129	165	350	459	510	229
ABCG1_6_NM207174_260	397	545	501	413	897	638	393	381	442	492	759
ABCG1_7_NM207627_261	556	256	581	519	446	717	274	521	856	297	682
ABCG1_8_NM207627_262	175	559	365	159	191	253	587	318	126	511	258
ABCG1_9_NM207627_263	336	615	715	1298	2206	982	960	586	1220	1346	1356
ABCG2_1_NM001257386_270	505	1911	613	1636	1363	802	1684	614	3165	1358	1044
ABCG2_2_NM001257386_271	28	71	141	2	81	103	93	139	30	444	134
ABCG2_3_NM001257386_272	67	12	223	169	287	194	53	153	97	151	234
ABCG2_4_NM004827_273	5	78	145	60	85	75	67	149	95	56	148
ABCG2_5_NM004827_274	45	510	252	40	824	373	256	389	219	964	277
ABCG2_6_NM004827_275	121	275	410	285	543	548	663	455	208	339	790
ABCG4_1_NM001142505_276	17	92	105	48	21	66	24	110	27	12	127
ABCG4_2_NM001142505_277	6	125	458	391	343	816	144	426	81	307	772
ABCG4_3_NM001142505_278	45	65	213	148	219	306	265	231	276	112	235
ABCG4_4_NM022169_279	63	52	158	129	124	76	140	88	265	140	75
ABCG4_5_NM022169_280	24	39	71	152	0	49	6	88	165	21	44
ABCG4_6_NM022169_281	99	398	293	125	421	427	140	235	542	105	341
ABCG5_1_NM022436_282	147	272	216	245	904	240	319	206	948	567	334
ABCG5_2_NM022436_283	469	557	1407	935	1721	1820	1749	1092	847	780	1966
ABCG5_3_NM022436_284	0	28	88	35	1	73	3	87	0	68	6
ABCG8_1_NM022437_285	650	645	573	1265	646	828	371	664	139	505	577
ABCG8_2_NM022437_286	23	145	248	42	263	425	198	234	112	234	400
ABCG8_3_NM022437_287	119	77	197	208	319	186	368	279	637	186	281
ABHD10_1_NM018394_291	6	2	86	2	172	70	5	99	80	2	94
ABHD10_2_NM018394_292	842	464	317	341	350	445	412	335	577	453	308
ABHD10_3_NM018394_293	64	278	458	45	634	631	683	575	455	625	588
ABHD11_1_NM001145364_294	0	11	41	2	0	12	13	44	2	1	18
ABHD11_2_NM001145364_295	7	103	68	103	0	68	37	84	88	10	110
ABHD11_3_NM001145364_296	226	220	271	443	86	344	188	370	679	72	192
ABHD1_1_NM032604_288	32	327	271	236	129	282	71	224	44	464	224
ABHD12_1_NM015600_297	2	1	64	275	25	74	97	68	1	37	75
ABHD12_2_NM015600_298	14	78	126	29	15	40	81	170	4	17	57
ABHD12_3_NM015600_299	22	448	530	197	469	623	1154	453	437	850	1050
ABHD12B_1_NM181814_300	16	73	87	4	120	70	32	97	74	1	77
ABHD12B_2_NM181814_301	6	1	163	96	90	59	4	199	77	16	132
ABHD12B_3_NM181814_302	0	2	73	58	4	55	13	52	0	1	45
ABHD1_2_NM032604_289	34	72	173	149	23	94	36	236	53	14	108
ABHD13_1_NM032859_303	208	997	401	352	1026	275	1255	495	935	845	398
ABHD13_2_NM032859_304	210	792	792	329	644	1095	901	906	423	545	1337
ABHD13_3_NM032859_305	554	600	244	924	1063	439	311	204	535	264	367
ABHD1_3_NM032604_290	15	18	67	37	109	22	414	78	4	15	17
ABHD14A_1_NM015407_306	3	7	106	1	30	101	4	146	3	31	123
ABHD14A_2_NM015407_307	66	77	185	20	160	184	26	101	104	242	170
ABHD14A_3_NM015407_308	129	168	262	177	240	226	259	217	682	151	204
ABHD14B_1_NM032750_309	71	238	285	254	107	139	477	234	132	461	164
ABHD14B_2_NM032750_310	21	53	241	166	48	180	18	166	101	237	192
ABHD14B_3_NM032750_311	153	332	358	1089	948	357	681	333	653	773	425
ABHD15_1_NM198147_312	119	270	238	364	19	163	191	146	203	16	179
ABHD15_2_NM198147_313	8	6	111	28	159	50	50	104	2	67	87
ABHD15_3_NM198147_314	4	112	112	20	182	63	54	91	1	120	76
ABHD16A_1_NM001177515_315	39	294	156	110	59	131	146	84	23	169	144
ABHD16A_2_NM001177515_316	112	51	124	213	598	284	127	93	720	482	157
ABHD16A_3_NM001177515_317	41	123	163	237	269	86	71	116	84	91	169
ABHD16A_4_NM021160_318	201	174	495	446	657	957	447	403	542	927	949
ABHD16A_5_NM021160_319	75	83	306	503	1687	173	59	126	124	618	345
ABHD16A_6_NM021160_320	98	245	439	391	653	510	504	306	247	200	627
ABHD16B_1_NM080622_321	220	192	546	858	941	943	1108	416	388	771	612
ABHD16B_2_NM080622_322	45	393	291	159	766	503	680	317	118	111	464
ABHD16B_3_NM080622_323	8	51	179	75	394	140	202	172	17	218	127
ABHD17A_1_NM031213_324	34	282	382	121	131	532	136	407	62	287	401
ABHD17A_2_NM031213_325	159	1102	1013	494	1028	1427	868	1014	986	914	1528
ABHD17A_3_NM031213_326	51	311	497	209	485	702	174	527	241	368	679
ABHD17B_1_NM016014_327	15	290	277	61	403	206	128	184	67	227	201
ABHD17B_2_NM016014_328	0	47	149	2	5	226	28	119	61	21	206
ABHD17B_3_NM016014_329	23	108	180	35	49	146	183	213	205	69	172
ABHD17C_1_NM021214_330	56	222	415	141	431	371	417	392	121	311	390
ABHD17C_2_NM021214_331	6	38	102	43	0	100	12	122	46	11	38
ABHD17C_3_NM021214_332	0	8	52	0	15	23	178	27	7	1	1
ABHD18_1_NM001039717_333	148	603	299	165	129	514	426	323	335	166	406
ABHD18_2_NM001039717_334	150	633	287	253	376	589	254	356	472	886	431
ABHD18_3_NM001039717_335	121	988	582	721	451	1126	204	740	778	629	1102
ABHD2_1_NM152924_336	33	240	137	301	371	89	212	60	3	75	147
ABHD2_2_NM152924_337	5	74	181	18	394	175	17	150	103	256	210
ABHD2_3_NM152924_338	96	222	525	717	322	846	286	416	150	363	751
ABHD3_1_NM138340_339	319	495	920	646	598	986	859	975	560	531	1067
ABHD3_2_NM138340_340	10	153	216	74	23	170	87	196	163	269	196
ABHD3_3_NM138340_341	14	46	122	59	100	214	11	115	351	194	251
ABHD4_1_NM022060_342	176	656	198	87	374	397	105	127	402	279	162
ABHD4_2_NM022060_343	184	246	490	247	354	729	682	504	880	160	844
ABHD4_3_NM022060_344	55	534	755	312	508	949	768	600	478	491	1151
ABHD5_1_NM016006_345	122	482	498	1444	1019	647	1219	589	1799	1457	774
ABHD5_2_NM016006_346	48	325	328	220	295	379	501	354	426	181	474
ABHD5_3_NM016006_347	366	711	811	1126	1001	1344	514	1011	1774	1163	1358
ABHD6_1_NM020676_348	56	130	262	216	161	171	43	207	215	206	194
ABHD6_2_NM020676_349	39	57	93	113	65	61	289	155	304	71	120
ABHD6_3_NM020676_350	33	335	216	15	126	119	318	226	79	110	260
ABHD8_1_NM024527_351	39	216	224	387	271	352	1006	206	229	857	373
ABHD8_2_NM024527_352	20	16	97	70	13	122	16	108	61	87	75
ABHD8_3_NM024527_353	0	0	22	0	1	18	1	8	1	1	36
ABI1_1_NM001178116_354	79	365	332	629	140	416	460	322	308	261	397
ABI1_2_NM001178116_355	370	603	415	476	689	606	339	399	889	586	634
ABI1_3_NM001178116_356	0	0	43	0	0	9	1	35	2	0	24
ABI2_1_NM001282927_357	181	562	452	445	601	622	611	353	263	870	522
ABI2_2_NM001282927_358	97	603	688	319	576	863	669	540	269	415	684
ABI2_3_NM001282927_359	42	117	330	124	365	413	118	265	569	458	319
ABI2_4_NM005759_360	45	181	486	194	281	520	44	296	285	698	469
ABI2_5_NM005759_361	3	58	68	29	11	72	3	34	43	80	27
ABI2_6_NM005759_362	19	96	86	120	198	82	59	105	17	198	60
ABI3_1_NM016428_363	4	7	101	96	10	54	2	53	14	101	87
ABI3_2_NM016428_364	283	527	682	399	1580	914	298	471	632	441	1111
ABI3_3_NM016428_365	94	186	356	167	559	363	456	388	717	302	326
ABI3BP_1_NM015429_366	169	267	310	497	592	341	231	203	199	231	388
ABI3BP_2_NM015429_367	33	647	309	210	155	513	115	197	85	227	326
ABI3BP_3_NM015429_368	36	62	193	89	316	257	31	253	20	128	324
ABL1_1_NM005157_369	80	398	464	57	260	603	517	376	77	224	738
ABL1_2_NM005157_370	0	7	61	285	250	33	139	78	61	50	53
ABL1_3_NM005157_371	226	358	272	345	314	516	1072	291	676	575	401
ABL1_4_NM007313_372	66	364	334	225	401	259	262	290	103	656	310
ABL1_5_NM007313_373	244	417	244	146	737	217	1066	292	108	80	280
ABL1_6_NM007313_374	101	193	550	343	439	896	668	501	873	716	646
ABL2_1_NM001136001_375	77	215	415	575	675	286	225	300	303	150	261
ABL2_2_NM001136001_376	0	0	52	0	1	19	22	51	1	88	40
ABL2_3_NM001136001_377	17	6	200	33	8	75	70	114	52	34	152
ABL2_4_NM001168239_378	163	558	341	1152	1617	596	572	481	2989	817	587
ABL2_5_NM001168239_379	232	788	838	676	470	1079	798	518	318	753	947
ABL2_6_NM001168239_380	41	101	452	171	539	406	132	341	54	461	435
ABLIM1_1_NM001003408_381	70	351	422	458	426	433	509	623	144	443	706
ABLIM1_2_NM001003408_382	64	619	332	96	979	574	160	228	425	364	682
ABLIM1_3_NM001003408_383	106	229	360	274	163	516	1017	328	378	438	372
ABLIM1_4_NM002313_384	158	650	610	1067	2624	1016	554	544	1256	1269	878
ABLIM1_5_NM002313_385	328	854	326	116	268	226	514	293	165	374	325
ABLIM1_6_NM002313_386	66	315	339	230	499	352	267	222	504	198	359
ABLIM1_7_NM006720_387	671	1631	358	883	1288	485	1261	472	1435	1590	417
ABLIM1_8_NM006720_388	12	476	228	88	219	250	177	244	267	1	241
ABLIM1_9_NM006720_389	29	130	224	38	175	228	347	220	130	90	205
ABLIM2_1_NM001130083_390	25	78	382	717	291	625	152	318	279	895	681
ABLIM2_2_NM001130083_391	53	714	268	683	1145	253	238	223	292	350	286
ABLIM2_3_NM001130083_392	18	139	66	214	10	39	27	39	108	5	14
ABLIM2_4_NM001286688_393	28	122	450	185	204	363	161	336	326	99	421
ABLIM2_5_NM001286688_394	9	101	110	44	10	31	18	51	1	56	48
ABLIM2_6_NM001286688_395	31	161	339	164	338	321	296	299	188	91	328
ABLIM3_1_NM014945_396	151	820	801	682	735	869	1145	740	807	919	1073
ABLIM3_2_NM014945_397	0	0	95	11	0	46	20	125	3	13	35
ABLIM3_3_NM014945_398	313	562	511	84	781	613	883	454	565	696	763
ABO_1_NM020469_399	66	131	292	464	375	364	184	235	362	447	302
ABO_2_NM020469_400	123	402	684	306	304	847	265	673	85	410	1094
ABO_3_NM020469_401	136	225	237	25	197	266	358	235	128	97	314
ABR_10_NM001282149_411	21	613	378	146	266	288	228	248	66	58	621
ABR_11_NM001282149_412	17	270	325	136	459	329	539	287	141	214	482
ABR_12_NM001282149_413	35	34	149	143	292	65	9	137	259	249	189
ABR_13_NM021962_414	0	0	62	24	0	10	55	42	0	0	61
ABR_14_NM021962_415	16	16	232	72	59	219	124	190	98	116	290
ABR_15_NM021962_416	104	469	435	347	627	488	530	313	1045	1213	525
ABR_1_NM001092_402	8	116	219	77	323	148	207	186	151	43	139
ABR_2_NM001092_403	14	199	101	168	304	124	141	136	311	145	188
ABR_3_NM001092_404	13	2	112	2	7	54	1	37	2	27	42
ABR_4_NM001159746_405	229	449	840	1004	757	1154	1381	1016	1285	1006	975
ABR_5_NM001159746_406	11	140	247	309	343	128	113	79	519	84	204
ABR_6_NM001159746_407	2	150	59	1	0	133	498	128	1	123	156
ABR_7_NM001256847_408	76	436	338	249	308	374	95	195	518	365	357
ABR_8_NM001256847_409	11	0	79	58	20	64	53	42	3	65	14
ABR_9_NM001256847_410	6	50	99	250	146	63	32	74	27	268	147
ABRA_1_NM139166_417	64	43	386	193	404	592	124	534	269	153	707
ABRA_2_NM139166_418	42	248	281	290	319	377	84	190	335	255	357
ABRA_3_NM139166_419	46	786	750	744	894	721	626	803	620	1098	773
ABRACL_1_NM021243_420	78	161	362	709	176	280	107	343	260	316	323
ABRACL_2_NM021243_421	97	353	456	425	833	595	154	545	321	273	626
ABRACL_3_NM021243_422	54	34	220	55	87	250	837	190	10	14	305
ABT1_1_NM013375_423	1397	267	269	684	1001	231	1104	180	1289	580	256
ABT1_2_NM013375_424	6	2	56	136	107	99	0	94	88	5	61
ABT1_3_NM013375_425	3	136	72	212	132	75	25	101	60	8	75
ABTB1_1_NM032548_426	349	203	225	576	363	336	123	226	137	107	320
ABTB1_2_NM032548_427	133	668	118	32	73	73	589	175	121	144	157
ABTB1_3_NM032548_428	110	387	192	84	154	288	96	199	177	171	333
ABTB2_1_NM145804_429	118	517	592	446	1124	812	643	398	2429	612	929
ABTB2_2_NM145804_430	222	162	307	272	713	409	575	406	634	393	271
ABTB2_3_NM145804_431	2	7	63	0	38	14	0	31	1	11	13
ACAA1_1_NM001607_432	184	231	241	289	974	252	199	206	826	87	173
ACAA1_2_NM001607_433	40	120	304	234	139	213	392	370	451	293	206
ACAA1_3_NM001607_434	0	20	133	1	90	135	0	83	1	11	89
ACAA2_1_NM006111_435	187	30	90	91	5	33	127	78	54	92	24
ACAA2_2_NM006111_436	4	208	190	518	499	262	593	277	189	507	275
ACAA2_3_NM006111_437	133	30	167	277	501	179	194	173	427	292	245
ACACA_1_NM198836_438	185	170	314	341	168	328	178	336	60	255	329
ACACA_2_NM198836_439	22	29	125	297	56	197	30	77	292	143	171
ACACA_3_NM198836_440	37	97	212	26	393	149	294	244	35	40	166
ACACA_4_NM198837_441	79	487	516	227	583	527	295	449	302	645	790
ACACA_5_NM198837_442	113	265	314	188	89	176	543	153	184	9	121
ACACA_6_NM198837_443	4	140	231	224	188	170	103	179	216	435	274
ACACA_7_NM198839_444	271	339	438	427	129	506	503	448	109	404	446
ACACA_8_NM198839_445	35	565	168	417	1213	163	119	145	1273	929	226
ACACA_9_NM198839_446	30	172	544	303	262	678	254	381	1264	331	682
ACACB_1_NM001093_447	421	877	482	511	684	569	513	372	384	820	380
ACACB_2_NM001093_448	12	38	220	162	133	155	332	322	204	129	196
ACACB_3_NM001093_449	50	717	696	215	715	746	1150	604	203	380	1086
ACAD10_1_NM025247_450	295	300	158	23	247	107	21	172	479	23	190
ACAD10_2_NM025247_451	54	148	229	8	107	228	10	404	148	139	195
ACAD10_3_NM025247_452	100	29	141	330	74	235	97	117	172	195	163
ACAD11_1_NM032169_453	101	182	352	41	311	312	18	168	16	204	331
ACAD11_2_NM032169_454	0	26	98	9	72	81	29	183	26	90	180
ACAD11_3_NM032169_455	2	63	234	232	242	127	48	106	57	198	151
ACAD8_1_NM014384_456	43	30	93	60	17	59	21	91	25	38	90
ACAD8_2_NM014384_457	30	110	91	33	70	37	36	85	49	247	169
ACAD8_3_NM014384_458	1	9	77	20	71	65	11	24	3	2	88
ACAD9_1_NM014049_459	316	83	337	297	455	215	137	116	105	380	257
ACAD9_2_NM014049_460	120	627	254	272	859	427	284	408	908	622	438
ACAD9_3_NM014049_461	268	435	271	697	286	282	452	187	914	629	260
ACADL_1_NM001608_462	64	359	586	342	371	925	424	489	275	677	934
ACADL_2_NM001608_463	77	176	122	33	47	100	78	197	44	426	131
ACADL_3_NM001608_464	21	168	99	55	89	103	17	109	36	68	42
ACADM_1_NM001286043_465	127	154	298	190	479	317	658	266	372	389	333
ACADM_2_NM001286043_466	46	341	384	58	244	296	348	325	483	146	372
ACADM_3_NM001286043_467	63	230	296	387	150	303	81	179	191	259	261
ACADS_1_NM000017_468	366	1442	766	837	1020	866	1251	692	1478	921	815
ACADS_2_NM000017_469	116	287	232	359	71	237	334	173	685	109	280
ACADS_3_NM000017_470	149	191	315	213	300	408	348	289	52	350	423
ACADSB_1_NM001609_471	73	114	325	239	418	249	507	357	70	285	517
ACADSB_2_NM001609_472	19	38	180	50	204	216	412	143	41	262	230
ACADSB_3_NM001609_473	9	75	99	109	298	114	183	200	132	10	144
ACADVL_1_NM000018_474	141	177	374	401	439	582	285	393	1118	897	696
ACADVL_2_NM000018_475	39	222	194	215	659	117	31	136	216	431	114
ACADVL_3_NM000018_476	189	757	366	204	771	889	172	285	992	177	883
ACADVL_4_NM001270447_477	207	495	477	116	438	633	379	305	343	277	544
ACADVL_5_NM001270447_478	81	141	235	296	381	806	238	179	169	807	931
ACADVL_6_NM001270447_479	247	239	516	176	279	900	216	526	183	857	828
ACAN_1_NM001135_480	124	388	256	576	876	153	334	210	516	622	175
ACAN_2_NM001135_481	18	23	69	197	413	82	173	83	20	264	227
ACAN_3_NM001135_482	92	608	618	561	307	469	188	399	220	702	635
ACAP1_1_NM014716_483	68	541	786	201	647	920	948	632	147	398	822
ACAP1_2_NM014716_484	70	166	340	402	788	557	277	479	391	587	489
ACAP1_3_NM014716_485	73	155	390	170	292	520	275	268	68	320	625
ACAP2_1_NM012287_486	0	3	33	1	25	12	18	25	0	40	11
ACAP2_2_NM012287_487	2	39	172	1	108	139	118	152	82	27	183
ACAP2_3_NM012287_488	9	41	66	91	179	58	26	48	26	43	46
ACAP3_1_NM030649_489	80	245	328	237	308	461	247	356	389	274	720
ACAP3_2_NM030649_490	6	9	137	93	146	59	13	90	106	141	136
ACAP3_3_NM030649_491	51	208	197	348	227	193	14	180	226	508	172
ACAT1_1_NM000019_492	43	109	144	393	236	212	258	170	55	162	101
ACAT1_2_NM000019_493	2	94	157	118	901	115	470	132	86	94	168
ACAT1_3_NM000019_494	250	411	612	300	333	414	468	528	459	618	405
ACAT2_1_NM005891_495	5	224	212	70	278	157	51	231	297	116	172
ACAT2_2_NM005891_496	1	65	67	9	11	86	4	77	23	48	173
ACAT2_3_NM005891_497	303	419	225	474	283	453	389	134	422	990	429
ACBD3_1_NM022735_498	10	206	272	29	132	240	218	119	97	131	246
ACBD3_2_NM022735_499	14	54	86	95	312	44	28	55	103	13	88
ACBD3_3_NM022735_500	30	179	138	27	209	119	16	120	80	268	217
ACBD4_1_NM001135704_501	10	285	219	2064	460	91	574	125	478	672	220
ACBD4_2_NM001135704_502	23	110	305	640	1157	295	656	406	394	353	557
ACBD4_3_NM001135704_503	122	92	67	267	46	51	119	82	148	171	39
ACBD4_4_NM001135706_504	0	12	95	16	172	127	48	35	65	43	153
ACBD4_5_NM001135706_505	11	79	89	86	89	91	37	56	0	124	16
ACBD4_6_NM001135706_506	62	119	46	32	169	42	8	21	107	126	25
ACBD5_1_NM001042473_507	20	50	175	138	543	291	212	159	96	199	349
ACBD5_2_NM001042473_508	217	506	565	608	566	693	1157	435	392	172	627
ACBD5_3_NM001042473_509	28	151	420	200	462	574	404	442	751	300	532
ACBD5_4_NM145698_510	241	107	320	210	136	309	296	306	118	179	374
ACBD5_5_NM145698_511	152	563	436	1390	786	550	580	364	474	378	537
ACBD5_6_NM145698_512	26	40	189	229	113	217	199	229	19	89	149
ACBD6_1_NM032360_513	25	291	293	152	359	282	315	331	515	247	285
ACBD6_2_NM032360_514	156	3	129	8	133	51	237	87	43	75	25
ACBD6_3_NM032360_515	46	146	559	408	350	601	125	367	272	453	469
ACBD7_1_NM001039844_516	41	187	250	91	97	218	62	238	195	79	290
ACBD7_2_NM001039844_517	21	321	369	225	229	276	601	235	123	238	563
ACBD7_3_NM001039844_518	23	42	118	47	31	43	45	76	31	113	57
ACCS_1_NM001127219_519	26	132	262	194	387	292	220	351	543	801	314
ACCS_2_NM001127219_520	5	62	98	99	17	18	72	120	7	97	91
ACCS_3_NM032592_521	222	651	825	327	1102	1196	1049	631	443	1208	1066
ACCS_4_NM032592_522	2	108	202	224	175	138	23	185	85	64	64
ACCS_5_NM032592_523	4	64	114	23	40	15	54	76	117	0	35
ACCSL_1_NM001031854_524	107	311	272	129	340	423	150	311	140	458	460
ACCSL_2_NM001031854_525	331	530	516	737	644	695	1134	489	937	1198	832
ACCSL_3_NM001031854_526	400	1455	1027	1505	3343	1639	1313	986	3044	3163	1512
ACD_1_NM001082486_527	20	279	39	1	34	61	1	54	68	35	85
ACD_2_NM001082486_528	128	150	390	640	282	362	703	424	502	230	605
ACD_3_NM001082486_529	4	34	128	76	63	37	37	65	16	40	91
ACE_1_NM000789_530	45	278	286	788	177	284	238	272	90	259	213
ACE2_1_NM021804_536	337	1573	566	568	867	669	1116	515	216	326	790
ACE2_2_NM021804_537	175	258	320	947	393	392	880	348	307	359	452
ACE2_3_NM021804_538	339	219	147	17	44	93	7	105	37	59	65
ACE_2_NM000789_531	4	62	91	287	269	91	18	78	3	25	70
ACE_3_NM000789_532	70	150	132	86	209	117	102	214	253	160	168
ACE_4_NM001178057_533	38	20	154	28	98	175	6	211	91	75	70
ACE_5_NM001178057_534	28	19	151	50	149	157	783	136	256	39	155
ACE_6_NM001178057_535	84	293	344	159	233	274	799	286	12	85	468
ACER1_1_NM133492_539	19	193	311	182	245	267	329	292	38	94	427
ACER1_2_NM133492_540	12	59	85	76	30	47	51	38	178	121	74
ACER1_3_NM133492_541	1	0	89	217	80	50	26	110	55	12	80
ACER2_1_NM001010887_542	17	181	228	82	465	163	250	171	98	636	102
ACER2_2_NM001010887_543	0	65	106	41	79	58	8	129	0	29	59
ACER2_3_NM001010887_544	14	118	211	201	302	226	199	176	294	87	325
ACER3_1_NM018367_545	12	1	52	18	54	15	27	49	24	1	20
ACER3_2_NM018367_546	3	81	74	88	155	105	5	82	8	97	101
ACER3_3_NM018367_547	155	261	151	302	277	129	255	135	458	245	122
ACHE_1_NM000665_548	95	71	228	91	18	90	106	257	6	24	141
ACHE_2_NM000665_549	483	979	1027	1799	1215	1514	2467	1125	941	973	1825
ACHE_3_NM000665_550	53	302	340	394	180	486	942	424	542	883	423
ACHE_4_NM001282449_551	235	105	425	243	701	880	609	471	49	407	737
ACHE_5_NM001282449_552	34	105	495	207	453	372	114	406	68	458	662
ACHE_6_NM001282449_553	23	83	271	271	218	255	164	300	38	114	230
ACIN1_1_NM001164815_554	194	767	296	331	257	345	897	405	479	602	712
ACIN1_2_NM001164815_555	395	649	325	2744	1540	489	624	331	1198	1131	559
ACIN1_3_NM001164815_556	328	236	458	726	513	350	764	425	352	281	595
ACIN1_4_NM001164817_557	142	134	428	321	1702	620	347	490	1483	499	789
ACIN1_5_NM001164817_558	769	1852	1377	2176	3078	1993	2260	1123	2864	5177	2383
ACIN1_6_NM001164817_559	375	353	321	517	317	311	133	369	562	736	374
ACKR1_1_NM001122951_560	24	6	155	50	102	216	331	147	29	244	216
ACKR1_2_NM001122951_561	117	29	155	33	46	36	4	97	8	11	49
ACKR1_3_NM001122951_562	16	121	151	132	149	101	64	153	338	461	87
ACKR1_4_NM002036_563	22	40	227	159	68	105	13	213	430	106	177
ACKR1_5_NM002036_564	114	79	90	34	44	41	195	174	60	85	148
ACKR1_6_NM002036_565	202	898	882	436	900	1371	678	695	300	802	1037
ACKR2_1_NM001296_566	49	192	301	387	308	257	127	255	1087	282	305
ACKR2_2_NM001296_567	126	286	673	958	544	749	796	569	508	297	843
ACKR2_3_NM001296_568	110	626	562	179	470	502	284	429	96	651	566
ACKR3_1_NM020311_569	16	441	307	372	706	428	536	256	1234	432	423
ACKR3_2_NM020311_570	130	413	617	329	654	725	607	698	661	557	869
ACKR3_3_NM020311_571	45	44	215	124	17	74	140	146	43	416	179
ACKR4_1_NM016557_572	25	198	149	33	355	222	59	167	356	114	147
ACKR4_2_NM016557_573	72	393	553	366	375	827	555	389	477	625	553
ACKR4_3_NM016557_574	69	236	505	58	315	677	534	362	270	428	649
ACKR4_4_NM178445_575	87	154	369	144	184	1026	98	458	247	426	805
ACKR4_5_NM178445_576	61	76	220	38	109	117	218	191	31	171	155
ACKR4_6_NM178445_577	103	213	446	104	513	395	295	279	245	268	383
ACLY_1_NM001096_578	18	53	70	154	103	112	226	51	43	257	60
ACLY_2_NM001096_579	21	56	238	442	197	314	232	145	417	109	246
ACLY_3_NM001096_580	15	139	125	17	52	209	214	195	77	251	179
ACMSD_1_NM138326_581	273	1131	773	451	1263	977	1370	607	590	1063	1027
ACMSD_2_NM138326_582	183	363	669	390	537	740	713	552	442	489	890
ACMSD_3_NM138326_583	71	89	165	154	118	51	268	68	17	2	57
ACO1_1_NM001278352_584	86	121	111	0	114	55	288	115	242	1	117
ACO1_2_NM001278352_585	19	95	128	61	186	132	2	198	95	83	82
ACO1_3_NM001278352_586	15	162	337	444	223	221	731	328	323	39	228
ACO2_1_NM001098_587	6	87	248	176	517	221	402	241	557	33	294
ACO2_2_NM001098_588	151	328	235	57	528	480	831	216	237	339	333
ACO2_3_NM001098_589	5	25	112	3	95	67	11	65	0	31	119
ACOT11_1_NM147161_593	200	866	1158	897	1839	1378	1182	1224	1664	1271	1984
ACOT11_2_NM147161_594	126	535	458	446	286	668	578	366	88	239	504
ACOT11_3_NM147161_595	346	158	173	30	235	87	331	143	166	71	101
ACOT1_1_NM001037161_590	177	109	141	66	506	239	120	154	23	195	142
ACOT12_1_NM130767_596	160	278	256	574	621	167	503	356	472	373	231
ACOT12_2_NM130767_597	107	429	1145	653	923	1256	937	910	444	938	1374
ACOT12_3_NM130767_598	24	89	36	2	5	28	9	60	12	7	42
ACOT1_2_NM001037161_591	63	93	75	126	280	120	65	52	91	342	135
ACOT13_1_NM001160094_599	95	57	144	76	321	166	463	93	222	67	53
ACOT13_2_NM001160094_600	0	33	98	1	48	35	0	95	1	26	41
ACOT13_3_NM001160094_601	28	137	110	355	160	150	122	117	128	88	159
ACOT1_3_NM001037161_592	139	96	100	28	215	117	38	71	4	39	173
ACOT2_1_NM006821_602	325	909	951	554	748	1327	533	960	1110	431	1269
ACOT2_2_NM006821_603	16	443	356	80	157	499	53	269	152	201	522
ACOT2_3_NM006821_604	136	518	765	688	758	1291	507	615	454	540	1107
ACOT4_1_NM152331_605	58	716	352	183	396	415	265	329	241	205	309
ACOT4_2_NM152331_606	72	302	518	116	762	522	315	524	61	293	511
ACOT4_3_NM152331_607	3	31	120	370	101	53	522	116	108	54	260
ACOT6_1_NM001037162_608	171	372	285	254	170	271	429	266	242	317	215
ACOT6_2_NM001037162_609	51	145	161	63	124	177	238	159	9	72	177
ACOT6_3_NM001037162_610	390	730	461	353	526	729	586	435	325	711	952
ACOT7_10_NM181866_620	147	542	782	289	595	871	944	796	367	416	1073
ACOT7_11_NM181866_621	120	866	337	626	311	408	323	505	246	467	339
ACOT7_12_NM181866_622	11	2	256	17	196	171	111	174	623	66	186
ACOT7_1_NM007274_611	0	102	81	20	370	85	213	71	2	38	53
ACOT7_2_NM007274_612	0	0	12	37	1	15	1	8	0	0	3
ACOT7_3_NM007274_613	255	596	463	1221	544	468	781	291	885	509	405
ACOT7_4_NM181864_614	120	221	282	393	332	222	116	472	335	534	316
ACOT7_5_NM181864_615	152	547	679	927	1364	782	1186	779	875	1123	632
ACOT7_6_NM181864_616	18	323	141	218	428	289	264	206	494	397	348
ACOT7_7_NM181865_617	119	121	176	716	504	131	280	160	620	77	199
ACOT7_8_NM181865_618	44	39	138	10	61	83	25	79	6	1	101
ACOT7_9_NM181865_619	317	572	389	335	413	408	230	342	972	470	370
ACOT8_1_NM005469_623	136	179	599	397	350	772	142	497	488	682	689
ACOT8_2_NM005469_624	186	41	194	9	4	39	4	179	2	35	33
ACOT8_3_NM005469_625	22	128	260	47	131	190	13	221	283	134	243
ACOT9_1_NM001037171_626	156	325	374	408	723	426	190	482	317	811	514
ACOT9_2_NM001037171_627	9	14	136	61	235	99	160	132	230	293	187
ACOT9_3_NM001037171_628	0	3	51	0	0	6	0	79	0	2	25
ACOX1_1_NM004035_629	21	2	78	89	26	43	6	242	28	9	82
ACOX1_2_NM004035_630	12	297	107	81	47	80	223	99	6	128	100
ACOX1_3_NM004035_631	8	0	44	20	0	7	1	69	0	0	7
ACOX2_1_NM003500_632	91	847	529	617	1357	1050	1016	676	523	998	1091
ACOX2_2_NM003500_633	52	122	263	348	379	195	4	251	261	118	179
ACOX2_3_NM003500_634	75	425	244	67	46	276	104	184	267	193	193
ACOX3_1_NM001101667_635	22	227	146	19	54	125	37	114	47	198	153
ACOX3_2_NM001101667_636	59	26	126	69	61	157	18	172	158	128	218
ACOX3_3_NM001101667_637	251	690	183	311	290	149	206	190	66	80	172
ACOXL_1_NM001142807_638	177	517	185	190	94	253	180	282	140	156	190
ACOXL_2_NM001142807_639	44	197	456	768	359	360	419	256	393	142	290
ACOXL_3_NM001142807_640	26	17	69	63	199	46	125	36	5	261	41
ACP1_1_NM007099_641	21	344	262	123	553	202	662	293	128	335	389
ACP1_2_NM007099_642	45	205	173	162	58	248	205	110	20	88	131
ACP1_3_NM007099_643	24	11	100	5	71	77	66	98	2	70	51
ACP2_1_NM001610_644	94	297	215	1261	396	217	69	176	717	207	119
ACP2_2_NM001610_645	265	767	941	1233	1430	982	1485	736	1506	955	813
ACP2_3_NM001610_646	20	217	165	30	221	270	46	102	130	113	209
ACP5_1_NM001111034_647	3	1	173	13	31	93	24	288	24	69	146
ACP5_2_NM001111034_648	79	136	251	232	255	232	295	198	146	199	201
ACP5_3_NM001111034_649	54	4	72	69	25	10	1	88	43	73	75
ACP5_4_NM001111036_650	31	116	205	211	61	337	248	313	134	15	227
ACP5_5_NM001111036_651	14	14	47	1	1	0	1	31	2	1	20
ACP5_6_NM001111036_652	36	82	161	69	35	218	88	217	164	174	226
ACP5_7_NM001611_653	8	19	152	1	88	62	25	93	109	28	65
ACP5_8_NM001611_654	13	992	148	1033	345	121	2555	137	1302	373	238
ACP5_9_NM001611_655	36	137	168	106	144	210	101	272	373	606	152
ACP6_1_NM016361_656	30	159	353	122	99	365	259	381	282	391	368
ACP6_2_NM016361_657	0	4	33	0	7	28	167	44	0	3	8
ACP6_3_NM016361_658	8	202	12	205	4	26	1	49	164	83	70
ACP7_1_NM001004318_659	132	641	228	158	519	484	505	241	212	310	575
ACP7_2_NM001004318_660	167	579	493	920	1232	411	439	457	1331	512	540
ACP7_3_NM001004318_661	18	546	115	168	465	171	100	134	69	208	203
ACPP_1_NM001134194_662	228	879	996	811	1009	1553	774	1005	1130	793	1406
ACPP_2_NM001134194_663	100	848	719	160	409	834	574	807	684	595	964
ACPP_3_NM001134194_664	662	887	845	412	1608	1062	2094	414	590	1122	1128
ACPT_1_NM033068_665	85	226	464	207	390	550	150	456	192	780	476
ACPT_2_NM033068_666	1	155	146	28	31	74	89	72	78	13	130
ACPT_3_NM033068_667	118	593	284	640	695	287	300	221	284	697	175
ACR_1_NM001097_668	20	258	214	62	539	482	110	284	288	337	584
ACR_2_NM001097_669	548	1254	797	961	971	860	1342	879	1193	755	1166
ACR_3_NM001097_670	495	524	507	577	345	561	600	340	271	385	444
ACRBP_1_NM032489_671	18	116	278	251	190	324	285	167	70	11	353
ACRBP_2_NM032489_672	33	119	427	170	535	295	350	341	479	415	272
ACRBP_3_NM032489_673	39	197	314	123	544	308	354	363	289	247	319
ACRV1_1_NM020069_674	195	1193	449	1035	513	473	367	518	872	584	418
ACRV1_2_NM020069_675	463	872	413	628	1233	604	775	398	1289	443	441
ACRV1_3_NM020069_676	18	208	268	213	263	220	38	215	432	139	282
ACSBG1_1_NM015162_677	26	71	115	4	17	125	78	58	2	2	168
ACSBG1_2_NM015162_678	113	115	217	164	420	374	132	183	282	522	347
ACSBG1_3_NM015162_679	3	209	262	135	658	327	92	211	449	731	232
ACSBG2_1_NM001289177_680	99	526	370	261	533	748	842	747	264	465	789
ACSBG2_2_NM001289177_681	241	1381	598	264	1237	967	1146	555	696	734	989
ACSBG2_3_NM001289177_682	483	263	244	113	238	232	218	223	46	43	293
ACSF2_1_NM025149_683	54	268	318	546	528	438	910	252	171	481	449
ACSF2_2_NM025149_684	204	793	384	411	306	403	768	510	267	875	619
ACSF2_3_NM025149_685	335	1029	523	110	797	791	642	536	748	622	872
ACSF3_1_NM001243279_686	16	4	74	42	85	128	82	110	2	3	110
ACSF3_2_NM001243279_687	30	12	172	7	89	94	273	134	68	296	169
ACSF3_3_NM001243279_688	28	41	256	96	238	224	275	306	127	133	379
ACSL1_10_NM001286712_698	34	135	365	215	90	507	224	397	193	185	578
ACSL1_11_NM001286712_699	29	47	129	103	73	103	52	82	39	106	111
ACSL1_12_NM001286712_700	167	669	856	590	464	1179	520	595	407	814	1200
ACSL1_1_NM001286708_689	73	184	223	243	536	245	592	265	244	693	356
ACSL1_2_NM001286708_690	54	395	181	136	293	162	188	172	176	148	255
ACSL1_3_NM001286708_691	393	730	585	168	606	731	611	374	508	754	533
ACSL1_4_NM001286710_692	0	47	39	50	15	51	1	56	52	49	51
ACSL1_5_NM001286710_693	8	27	268	205	614	217	173	175	361	280	210
ACSL1_6_NM001286710_694	440	376	833	338	641	906	1198	491	444	1354	1014
ACSL1_7_NM001286711_695	75	402	472	92	267	484	334	618	370	517	556
ACSL1_8_NM001286711_696	39	299	132	260	90	126	60	101	218	75	77
ACSL1_9_NM001286711_697	103	588	260	853	221	490	216	227	725	435	429
ACSL3_1_NM203372_701	2	22	95	99	98	60	131	95	66	4	86
ACSL3_2_NM203372_702	430	114	280	126	636	371	778	259	48	230	316
ACSL3_3_NM203372_703	1	34	119	65	70	58	49	115	8	132	119
ACSL4_1_NM022977_704	108	297	422	619	598	592	271	374	723	698	556
ACSL4_2_NM022977_705	17	44	176	229	148	153	77	142	131	212	119
ACSL4_3_NM022977_706	18	15	73	96	75	91	7	54	29	74	76
ACSL5_1_NM016234_707	143	54	100	213	29	250	246	180	509	171	387
ACSL5_2_NM016234_708	23	217	190	92	462	212	90	102	245	85	290
ACSL5_3_NM016234_709	0	113	90	36	21	93	35	118	58	6	181
ACSL5_4_NM203379_710	210	328	567	158	534	918	210	498	332	256	817
ACSL5_5_NM203379_711	203	465	736	1140	1156	998	456	582	1214	513	1135
ACSL5_6_NM203379_712	62	560	275	680	521	413	116	246	162	399	476
ACSL5_7_NM203380_713	185	138	302	116	199	219	60	322	194	300	282
ACSL5_8_NM203380_714	223	113	392	833	763	551	199	291	393	719	592
ACSL5_9_NM203380_715	32	24	108	2	118	64	8	89	889	165	35
ACSL6_1_NM001009185_716	101	923	671	724	1869	956	689	493	1135	546	936
ACSL6_2_NM001009185_717	236	489	382	285	536	341	631	397	368	310	295
ACSL6_3_NM001009185_718	3	9	61	3	0	25	1	27	0	8	24
ACSL6_4_NM001205250_719	11	163	239	181	309	271	127	225	58	88	307
ACSL6_5_NM001205250_720	96	400	362	184	247	316	459	283	788	308	351
ACSL6_6_NM001205250_721	23	57	136	75	230	106	129	149	148	28	174
ACSL6_7_NM001205251_722	83	338	450	274	364	265	177	552	311	201	502
ACSL6_8_NM001205251_723	320	2176	543	984	868	736	2316	526	1803	1501	1057
ACSL6_9_NM001205251_724	110	374	569	535	485	982	632	454	496	361	974
ACSM1_1_NM052956_725	431	962	1292	452	1406	1763	1918	1113	754	950	1419
ACSM1_2_NM052956_726	6	155	77	54	60	102	30	209	135	203	166
ACSM1_3_NM052956_727	9	15	59	6	76	44	49	125	80	319	65
ACSM2B_1_NM001105069_728	71	562	312	286	567	212	77	165	406	450	257
ACSM2B_2_NM001105069_729	205	812	1064	1008	1148	1433	829	938	785	1024	1282
ACSM2B_3_NM001105069_730	99	34	418	313	358	450	123	314	645	52	426
ACSM3_1_NM202000_731	120	736	577	947	352	380	719	442	785	1092	440
ACSM3_2_NM202000_732	154	157	177	27	310	279	341	223	352	52	177
ACSM3_3_NM202000_733	101	384	250	609	1322	287	647	262	1024	506	357
ACSM4_1_NM001080454_734	6	10	73	143	31	62	12	106	129	56	198
ACSM4_2_NM001080454_735	20	87	168	12	38	73	58	149	83	113	153
ACSM4_3_NM001080454_736	98	199	330	335	197	561	219	313	407	353	422
ACSM5_1_NM017888_737	12	74	119	7	101	45	2	77	213	71	121
ACSM5_2_NM017888_738	3	111	253	85	245	231	309	335	30	36	180
ACSM5_3_NM017888_739	251	517	205	425	473	158	664	198	532	362	217
ACSM6_1_NM207321_740	274	696	1021	593	525	1218	1265	787	765	767	992
ACSM6_2_NM207321_741	44	165	217	142	368	275	311	192	593	410	263
ACSM6_3_NM207321_742	133	301	500	233	463	526	901	413	209	196	624
ACSS1_1_NM001252676_743	118	458	549	1338	772	1132	601	627	745	1044	1135
ACSS1_2_NM001252676_744	31	319	144	80	43	197	793	236	1173	97	178
ACSS1_3_NM001252676_745	484	307	301	234	301	380	431	298	192	208	388
ACSS1_4_NM001252677_746	38	11	46	13	13	54	135	129	117	41	47
ACSS1_5_NM001252677_747	204	344	637	601	603	701	336	513	603	281	620
ACSS1_6_NM001252677_748	143	516	569	421	1084	669	681	414	646	414	561
ACSS2_1_NM001242393_749	1	2	29	0	51	61	1	15	6	8	25
ACSS2_2_NM001242393_750	113	153	172	48	79	161	290	180	222	330	246
ACSS2_3_NM001242393_751	71	229	253	409	141	101	202	244	348	515	164
ACSS2_4_NM018677_752	198	247	246	321	445	294	296	194	264	195	395
ACSS2_5_NM018677_753	119	363	261	609	1222	428	514	229	1093	504	339
ACSS2_6_NM018677_754	345	1004	1235	1218	1137	1579	1168	1449	1416	1232	2107
ACSS3_1_NM024560_755	264	41	170	436	228	134	103	180	94	109	177
ACSS3_2_NM024560_756	96	253	226	54	173	343	274	238	145	439	205
ACSS3_3_NM024560_757	121	513	162	276	360	193	457	172	275	291	271
ACTA1_1_NM001100_758	69	77	131	18	201	121	50	212	4	10	123
ACTA1_2_NM001100_759	354	961	248	977	1417	283	689	343	1940	1354	264
ACTA1_3_NM001100_760	75	35	118	13	270	117	5	76	86	0	111
ACTA2_1_NM001141945_761	72	127	157	76	72	227	50	193	156	79	264
ACTA2_2_NM001141945_762	1	41	70	146	41	19	36	82	48	55	26
ACTA2_3_NM001141945_763	90	593	334	156	135	566	822	288	246	97	352
ACTA2_4_NM001613_764	208	178	400	808	442	462	283	560	360	619	623
ACTA2_5_NM001613_765	20	142	155	54	175	151	177	186	96	176	177
ACTA2_6_NM001613_766	171	315	447	298	1580	666	1017	515	699	922	489
ACTB_1_NM001101_767	101	2	122	182	45	40	35	105	73	112	61
ACTB_2_NM001101_768	1	21	101	49	119	77	91	109	2	4	71
ACTB_3_NM001101_769	61	162	108	40	25	99	10	107	48	16	50
ACTBL2_1_NM001017992_770	42	307	342	377	321	319	408	264	236	181	374
ACTBL2_2_NM001017992_771	56	247	141	18	44	122	41	113	211	293	146
ACTBL2_3_NM001017992_772	385	2099	346	864	636	502	1509	263	951	249	385
ACTC1_1_NM005159_773	242	20	102	123	207	94	375	109	45	36	203
ACTC1_2_NM005159_774	177	428	841	675	623	1118	392	989	383	661	1266
ACTC1_3_NM005159_775	51	181	207	1	7	116	26	111	117	41	69
ACTG1_1_NM001199954_776	28	23	72	24	155	9	44	28	7	47	13
ACTG1_2_NM001199954_777	24	5	35	30	14	8	69	43	0	72	17
ACTG1_3_NM001199954_778	21	37	29	5	15	53	60	38	29	79	58
ACTG2_1_NM001615_779	182	314	364	724	1050	403	650	372	843	282	423
ACTG2_2_NM001615_780	157	130	194	998	204	309	852	264	536	408	227
ACTG2_3_NM001615_781	0	0	17	0	0	3	0	11	0	1	9
ACTL10_1_NM001024675_782	346	656	1042	835	1799	1490	1212	1227	576	761	1300
ACTL10_2_NM001024675_783	269	734	708	207	438	887	286	757	316	347	854
ACTL10_3_NM001024675_784	10	93	227	106	218	143	44	194	139	177	261
ACTL6A_1_NM178042_785	14	263	135	152	28	108	120	149	115	128	116
ACTL6A_2_NM178042_786	53	64	206	97	44	201	189	220	379	76	158
ACTL6A_3_NM178042_787	40	27	53	56	6	27	36	46	17	22	7
ACTL6B_1_NM016188_788	67	30	109	86	129	44	31	139	1	58	98
ACTL6B_2_NM016188_789	124	459	272	490	140	213	216	329	822	379	291
ACTL6B_3_NM016188_790	70	218	205	306	239	190	212	284	91	237	209
ACTL7A_1_NM006687_791	67	69	162	82	121	171	132	174	14	196	81
ACTL7A_2_NM006687_792	266	838	963	1148	1181	1624	676	935	923	866	1660
ACTL7A_3_NM006687_793	184	640	346	85	247	285	350	259	211	286	248
ACTL7B_1_NM006686_794	20	110	156	58	309	256	329	220	166	318	271
ACTL7B_2_NM006686_795	23	194	245	224	351	326	30	246	229	246	329
ACTL7B_3_NM006686_796	62	211	57	0	4	67	74	31	0	3	23
ACTL8_1_NM030812_797	200	369	523	345	457	750	1167	505	620	518	645
ACTL8_2_NM030812_798	38	316	333	269	79	318	326	313	144	489	542
ACTL8_3_NM030812_799	12	43	137	293	70	39	99	131	32	76	138
ACTL9_1_NM178525_800	44	407	624	205	582	1033	304	437	790	368	724
ACTL9_2_NM178525_801	165	593	630	230	553	963	828	409	770	921	948
ACTL9_3_NM178525_802	69	45	287	183	317	174	300	159	31	58	221
ACTN1_1_NM001130005_803	35	60	98	65	40	44	124	138	434	26	70
ACTN1_2_NM001130005_804	99	0	62	13	2	15	66	58	16	94	22
ACTN1_3_NM001130005_805	79	305	169	52	97	180	489	230	124	16	156
ACTN2_1_NM001103_806	32	51	93	31	87	122	25	97	52	126	178
ACTN2_2_NM001103_807	17	144	199	164	84	147	332	125	146	166	166
ACTN2_3_NM001103_808	163	157	87	70	87	110	511	152	67	66	78
ACTN3_1_NM001104_809	5	2	83	6	134	58	0	31	81	55	58
ACTN3_2_NM001104_810	155	306	480	343	484	502	235	455	170	116	839
ACTN3_3_NM001104_811	41	16	51	2	96	99	4	84	0	17	44
ACTN3_4_NM001258371_812	1	113	95	256	100	65	313	127	325	281	71
ACTN3_5_NM001258371_813	686	290	1057	775	1732	1237	1366	856	378	413	1234
ACTN3_6_NM001258371_814	107	540	413	567	199	332	242	289	614	254	264
ACTN4_1_NM004924_815	80	22	166	294	83	191	64	257	117	92	124
ACTN4_2_NM004924_816	308	2555	391	455	1215	511	1606	405	575	831	541
ACTN4_3_NM004924_817	506	1060	313	118	728	451	836	417	546	539	470
ACTR10_1_NM018477_818	87	432	812	676	763	1040	376	823	801	741	944
ACTR10_2_NM018477_819	0	1	44	13	0	6	1	44	1	1	28
ACTR10_3_NM018477_820	62	187	325	647	732	458	457	331	695	234	516
ACTR1A_1_NM005736_821	70	18	209	15	77	171	119	156	118	459	246
ACTR1A_2_NM005736_822	210	1266	1144	2131	1544	1415	2533	960	1276	1088	1372
ACTR1A_3_NM005736_823	107	341	290	197	360	449	1008	435	330	634	489
ACTR1B_1_NM005735_824	73	100	172	470	380	270	108	249	646	77	248
ACTR1B_2_NM005735_825	291	307	543	624	704	842	629	571	475	914	765
ACTR1B_3_NM005735_826	527	661	513	678	749	796	1143	405	478	567	924
ACTR2_1_NM005722_827	4	2	92	4	103	40	76	139	1	138	78
ACTR2_2_NM005722_828	83	270	663	231	513	667	1172	508	585	408	732
ACTR2_3_NM005722_829	126	90	119	321	42	144	103	97	2	75	181
ACTR3_1_NM001277140_830	54	171	295	149	280	328	1006	235	685	441	589
ACTR3_2_NM001277140_831	0	31	115	172	52	90	7	99	41	42	54
ACTR3_3_NM001277140_832	0	62	51	90	1	19	14	38	2	70	20
ACTR3_4_NM005721_833	60	336	519	155	422	573	274	291	202	576	380
ACTR3_5_NM005721_834	312	573	504	845	498	1123	1580	768	621	870	1155
ACTR3_6_NM005721_835	54	156	282	194	234	353	94	316	127	417	267
ACTR3B_1_NM020445_836	121	569	241	118	418	393	421	235	256	357	442
ACTR3B_2_NM020445_837	26	153	262	281	197	441	135	272	333	213	475
ACTR3B_3_NM020445_838	26	275	253	249	66	168	54	316	86	516	245
ACTR3C_1_NM001164458_839	53	215	170	38	136	316	111	158	54	80	340
ACTR3C_2_NM001164458_840	26	14	89	121	9	63	5	48	1	2	45
ACTR3C_3_NM001164458_841	119	518	389	698	866	639	599	449	974	142	981
ACTR3C_4_NM001164459_842	74	261	573	169	386	442	278	311	162	150	397
ACTR3C_5_NM001164459_843	242	265	649	62	449	619	243	465	84	359	625
ACTR3C_6_NM001164459_844	286	618	679	560	586	1082	720	613	495	709	1151
ACTR5_1_NM024855_845	2	0	44	116	124	9	3	15	4	21	68
ACTR5_2_NM024855_846	81	309	418	579	389	541	304	427	468	595	799
ACTR5_3_NM024855_847	26	167	332	404	592	608	264	392	596	447	948
ACTR6_1_NM022496_848	54	164	176	180	459	339	74	172	259	459	173
ACTR6_2_NM022496_849	203	30	185	81	179	222	116	125	134	242	226
ACTR6_3_NM022496_850	33	38	61	8	1	28	0	97	24	3	46
ACTR8_1_NM022899_851	109	504	339	257	365	364	617	302	58	141	376
ACTR8_2_NM022899_852	38	115	222	40	520	374	154	236	7	267	386
ACTR8_3_NM022899_853	340	367	190	203	136	264	1157	111	182	180	327
ACTRT1_1_NM138289_854	105	410	325	142	468	269	215	195	47	463	440
ACTRT1_2_NM138289_855	131	376	349	474	443	536	325	398	270	597	601
ACTRT1_3_NM138289_856	242	484	787	408	670	846	648	626	750	679	818
ACTRT2_1_NM080431_857	161	17	174	200	77	291	45	116	121	8	234
ACTRT2_2_NM080431_858	434	53	149	33	167	175	280	139	60	693	236
ACTRT2_3_NM080431_859	59	678	300	259	628	320	260	407	458	1325	471
ACTRT3_1_NM032487_860	37	366	147	441	290	207	272	250	507	132	242
ACTRT3_2_NM032487_861	40	129	81	61	85	46	100	85	128	3	81
ACTRT3_3_NM032487_862	27	483	69	66	40	63	102	39	1	16	47
ACVR1_1_NM001105_863	27	89	229	653	206	185	227	298	480	81	155
ACVR1_2_NM001105_864	112	621	662	630	1033	1341	481	784	1994	1280	1334
ACVR1_3_NM001105_865	541	188	433	382	1312	641	531	409	863	561	687
ACVR1_4_NM001111067_866	0	0	47	2	31	46	56	61	11	1	93
ACVR1_5_NM001111067_867	0	0	24	0	0	1	0	5	0	1	4
ACVR1_6_NM001111067_868	69	108	205	23	52	117	283	124	209	178	139
ACVR1B_1_NM004302_869	1	33	65	82	18	171	15	93	1	12	136
ACVR1B_2_NM004302_870	73	214	150	90	287	191	130	105	304	196	173
ACVR1B_3_NM004302_871	18	379	322	67	219	380	709	300	75	145	519
ACVR1B_4_NM020327_872	26	443	390	149	504	574	560	352	719	322	495
ACVR1B_5_NM020327_873	67	326	394	131	388	474	165	303	262	257	265
ACVR1B_6_NM020327_874	346	4175	1100	1374	1269	1335	1458	1090	1635	2080	1801
ACVR1C_1_NM001111031_875	178	356	131	23	393	92	305	125	204	52	237
ACVR1C_2_NM001111031_876	7	56	208	491	132	134	184	136	59	329	174
ACVR1C_3_NM001111031_877	107	583	422	638	1077	628	1193	376	1673	590	651
ACVR1C_4_NM001111032_878	283	58	191	292	896	361	194	275	248	488	278
ACVR1C_5_NM001111032_879	92	24	91	110	84	125	178	76	15	242	103
ACVR1C_6_NM001111032_880	91	166	591	122	414	886	669	658	776	386	1178
ACVR2A_1_NM001278579_881	46	15	156	121	120	86	106	124	260	113	108
ACVR2A_2_NM001278579_882	47	194	311	63	56	162	174	275	43	100	127
ACVR2A_3_NM001278579_883	0	24	10	0	0	19	1	7	0	0	17
ACVR2A_4_NM001616_884	21	170	263	142	210	238	117	226	152	203	279
ACVR2A_5_NM001616_885	243	727	614	422	1193	1051	1175	669	487	564	1105
ACVR2A_6_NM001616_886	49	281	677	149	649	1171	531	596	322	573	996
ACVR2B_1_NM001106_887	59	100	96	7	35	63	52	124	3	31	71
ACVR2B_2_NM001106_888	26	115	149	45	104	94	128	193	94	42	104
ACVR2B_3_NM001106_889	0	7	101	6	0	49	97	120	123	168	43
ACVRL1_1_NM000020_890	167	178	346	306	469	616	236	312	318	410	514
ACVRL1_2_NM000020_891	3	56	147	36	69	219	1	218	9	41	242
ACVRL1_3_NM000020_892	138	269	245	62	248	328	348	197	217	509	344
ACVRL1_4_NM001077401_893	123	642	1061	967	1034	1220	1062	739	313	874	1359
ACVRL1_5_NM001077401_894	135	520	547	838	805	580	1219	562	633	1076	742
ACVRL1_6_NM001077401_895	914	1236	567	2181	4199	1433	2565	646	7036	3012	1834
ACY1_1_NM001198895_896	18	56	109	52	208	123	41	77	132	254	127
ACY1_2_NM001198895_897	26	65	177	53	23	173	90	227	60	167	241
ACY1_3_NM001198895_898	0	24	54	11	0	55	4	51	2	100	44
ACY3_1_NM080658_899	50	0	87	0	4	39	10	75	189	176	106
ACY3_2_NM080658_900	155	588	244	291	158	394	331	264	171	1120	281
ACY3_3_NM080658_901	129	340	361	269	469	575	293	375	337	100	377
ACYP1_1_NM001107_902	36	171	121	147	108	84	218	110	293	102	78
ACYP1_2_NM001107_903	23	179	167	151	146	108	48	193	126	54	234
ACYP1_3_NM001107_904	26	239	379	390	501	437	236	282	476	786	642
ACYP2_1_NM138448_905	20	6	142	22	58	104	11	154	96	53	179
ACYP2_2_NM138448_906	28	113	75	30	215	54	23	68	12	17	62
ACYP2_3_NM138448_907	20	125	151	44	54	102	69	138	74	81	148
ADA_1_NM000022_908	109	539	409	792	674	728	539	541	292	620	901
ADA2_1_NM001282226_911	0	14	95	55	52	45	47	41	0	4	13
ADA2_2_NM001282226_912	223	1101	606	101	331	317	1289	552	497	435	397
ADA2_3_NM001282226_913	124	405	718	537	703	930	532	683	1006	804	1139
ADA2_4_NM001282227_914	121	455	583	814	809	607	780	394	1235	360	696
ADA2_5_NM001282227_915	32	82	321	48	545	580	86	320	81	328	847
ADA2_6_NM001282227_916	1	99	98	119	107	56	65	124	191	124	93
ADA2_7_NM177405_917	79	62	107	161	324	136	58	115	40	220	69
ADA2_8_NM177405_918	11	1	69	0	0	47	8	72	14	1	23
ADA2_9_NM177405_919	7	94	149	0	75	66	2	147	4	5	106
ADA_2_NM000022_909	0	48	80	0	0	38	1	67	2	2	43
ADA_3_NM000022_910	41	175	320	377	250	435	427	357	129	496	502
ADAD1_1_NM001159285_920	510	1052	575	160	781	883	200	576	235	253	971
ADAD1_2_NM001159285_921	137	334	463	500	958	573	459	288	492	225	583
ADAD1_3_NM001159285_922	130	314	268	147	374	351	325	274	322	485	351
ADAD1_4_NM139243_923	5	101	218	120	423	144	85	178	289	258	186
ADAD1_5_NM139243_924	207	750	933	175	613	1318	1278	757	558	490	1208
ADAD1_6_NM139243_925	20	71	229	30	204	172	38	262	47	97	173
ADAD2_1_NM139174_926	336	263	458	522	328	554	420	445	299	229	561
ADAD2_2_NM139174_927	60	877	305	514	182	323	157	220	345	165	497
ADAD2_3_NM139174_928	29	127	241	65	198	263	193	258	24	398	422
ADAL_1_NM001159280_929	10	186	283	294	249	604	281	205	186	179	553
ADAL_2_NM001159280_930	0	18	86	5	111	36	4	111	103	31	86
ADAL_3_NM001159280_931	142	225	505	89	616	556	212	389	141	563	503
ADAM10_1_NM001110_932	162	144	187	772	337	343	669	249	206	544	445
ADAM10_2_NM001110_933	23	295	155	108	116	119	391	192	212	298	240
ADAM10_3_NM001110_934	35	127	213	439	292	72	159	165	118	196	146
ADAM11_1_NM002390_935	273	245	424	305	687	719	322	285	880	2743	1079
ADAM11_2_NM002390_936	36	17	159	60	329	75	31	151	109	131	158
ADAM11_3_NM002390_937	0	0	15	29	0	8	1	45	0	37	16
ADAM12_1_NM001288973_938	3	66	118	54	130	107	36	169	136	183	107
ADAM12_2_NM001288973_939	28	34	154	127	147	113	106	121	48	9	99
ADAM12_3_NM001288973_940	16	184	327	287	886	620	109	494	205	730	682
ADAM15_1_NM003815_941	226	1155	229	970	334	304	882	239	1827	506	473
ADAM15_2_NM003815_942	19	99	160	160	17	147	62	137	8	64	113
ADAM15_3_NM003815_943	14	68	339	281	229	318	186	258	210	297	208
ADAM17_1_NM003183_944	0	11	62	22	35	92	4	58	19	41	71
ADAM17_2_NM003183_945	0	51	62	75	38	61	108	44	68	206	82
ADAM17_3_NM003183_946	3	78	127	76	199	142	81	92	124	191	199
ADAM18_1_NM001190956_947	59	180	216	265	308	241	514	148	168	102	274
ADAM18_2_NM001190956_948	73	11	231	80	227	159	12	251	71	284	165
ADAM18_3_NM001190956_949	16	376	174	70	476	162	170	143	192	398	290
ADAM19_1_NM033274_950	21	31	99	60	151	25	9	98	56	154	122
ADAM19_2_NM033274_951	160	139	388	97	137	625	312	330	90	145	499
ADAM19_3_NM033274_952	60	273	266	623	102	264	1865	372	179	795	314
ADAM20_1_NM003814_956	58	96	115	664	77	39	380	175	42	277	122
ADAM20_2_NM003814_957	663	895	717	581	815	970	1454	648	393	815	869
ADAM20_3_NM003814_958	519	226	405	335	317	449	131	324	231	556	191
ADAM21_1_NM003813_959	116	293	366	535	562	726	788	409	660	403	617
ADAM21_2_NM003813_960	14	2	87	96	98	106	165	185	32	61	99
ADAM21_3_NM003813_961	82	18	201	0	45	179	117	195	144	150	230
ADAM2_1_NM001278114_953	392	640	400	247	723	354	646	381	956	229	519
ADAM22_1_NM016351_962	18	117	86	120	145	80	30	103	184	157	67
ADAM22_2_NM016351_963	24	45	211	127	35	168	141	129	502	101	129
ADAM22_3_NM016351_964	139	48	182	194	570	256	157	244	430	175	373
ADAM2_2_NM001278114_954	22	203	375	80	237	301	246	430	280	305	367
ADAM23_1_NM003812_965	33	50	47	8	26	15	1	48	1	19	32
ADAM23_2_NM003812_966	1	4	86	6	116	65	3	126	26	1	115
ADAM23_3_NM003812_967	23	124	146	222	178	73	29	128	505	12	142
ADAM2_3_NM001278114_955	111	955	280	600	346	437	1029	336	520	1006	436
ADAM28_1_NM021777_968	21	34	106	103	2	77	68	111	10	44	69
ADAM28_2_NM021777_969	17	1013	197	106	145	389	292	204	435	361	387
ADAM28_3_NM021777_970	400	1007	299	172	449	458	741	353	235	258	576
ADAM29_1_NM014269_971	344	383	467	185	954	869	198	538	704	482	843
ADAM29_2_NM014269_972	112	39	209	350	203	191	104	152	374	233	244
ADAM29_3_NM014269_973	150	407	418	174	445	281	434	296	708	928	433
ADAM30_1_NM021794_974	167	628	320	503	860	583	1083	227	798	825	599
ADAM30_2_NM021794_975	771	710	355	356	953	597	970	323	362	883	377
ADAM30_3_NM021794_976	22	112	240	315	362	253	552	152	367	229	369
ADAM32_1_NM145004_977	58	255	341	471	307	610	485	177	379	689	424
ADAM32_2_NM145004_978	0	191	210	138	221	200	387	244	62	143	223
ADAM32_3_NM145004_979	19	71	113	92	75	84	7	119	7	99	30
ADAM33_1_NM025220_980	12	269	169	169	253	265	114	107	139	184	402
ADAM33_2_NM025220_981	0	12	55	227	7	161	44	115	13	57	79
ADAM33_3_NM025220_982	0	6	75	0	0	49	4	30	21	0	43
ADAM7_1_NM003817_983	35	81	55	18	1	51	49	71	0	26	56
ADAM7_2_NM003817_984	296	217	438	407	868	563	521	449	155	365	716
ADAM7_3_NM003817_985	132	86	317	167	141	318	47	257	53	512	288
ADAM8_1_NM001164489_986	65	327	382	332	597	589	428	245	166	217	568
ADAM8_2_NM001164489_987	29	606	123	393	169	275	87	192	55	228	352
ADAM8_3_NM001164489_988	17	317	265	101	252	227	226	318	82	125	235
ADAM9_1_NM003816_989	18	59	152	1	86	164	216	139	449	137	256
ADAM9_2_NM003816_990	138	1283	784	572	1359	1022	1352	834	1619	776	1317
ADAM9_3_NM003816_991	13	94	76	14	50	73	7	66	0	0	58
ADAMDEC1_1_NM001145271_992	41	213	527	198	355	669	221	515	338	390	642
ADAMDEC1_2_NM001145271_993	315	1255	791	921	1600	1082	1328	847	926	1071	1018
ADAMDEC1_3_NM001145271_994	167	507	551	576	609	629	677	546	733	846	893
ADAMTS10_1_NM001282352_998	10	13	124	53	1	84	80	124	154	78	107
ADAMTS10_2_NM001282352_999	87	62	132	6	177	162	166	153	68	61	179
ADAMTS10_3_NM001282352_1000	8	228	116	100	218	183	61	141	17	80	155
ADAMTS10_4_NM030957_1001	0	10	50	51	10	55	0	92	4	3	63
ADAMTS10_5_NM030957_1002	232	105	269	217	379	159	173	158	67	303	92
ADAMTS10_6_NM030957_1003	37	50	161	176	444	123	285	133	239	309	92
ADAMTS1_1_NM006988_995	121	82	218	144	235	166	393	332	498	676	295
ADAMTS12_1_NM030955_1004	0	0	17	0	1	3	1	0	0	0	0
ADAMTS12_2_NM030955_1005	10	0	58	4	167	106	370	88	36	113	129
ADAMTS12_3_NM030955_1006	0	1	11	1	1	11	0	11	1	0	3
ADAMTS1_2_NM006988_996	70	29	94	1	32	81	48	158	1	40	92
ADAMTS13_1_NM139027_1007	88	315	492	284	734	360	172	358	574	915	556
ADAMTS13_2_NM139027_1008	139	683	247	256	878	479	287	390	776	667	685
ADAMTS13_3_NM139027_1009	44	66	94	32	252	117	42	129	64	107	101
ADAMTS1_3_NM006988_997	36	8	176	141	79	178	173	284	104	48	264
ADAMTS14_1_NM139155_1010	7	118	124	109	121	71	28	125	118	5	154
ADAMTS14_2_NM139155_1011	0	0	4	0	0	0	0	34	0	0	0
ADAMTS14_3_NM139155_1012	17	212	376	1257	227	426	225	313	380	1861	516
ADAMTS15_1_NM139055_1013	59	199	184	361	38	188	306	152	253	467	142
ADAMTS15_2_NM139055_1014	55	4	260	122	395	214	112	209	61	110	187
ADAMTS15_3_NM139055_1015	219	147	209	624	353	154	227	211	403	110	193
ADAMTS16_1_NM139056_1016	28	100	134	9	110	206	29	84	6	292	168
ADAMTS16_2_NM139056_1017	190	768	200	666	388	257	483	164	953	416	325
ADAMTS16_3_NM139056_1018	3	4	31	0	0	25	0	113	64	0	5
ADAMTS17_1_NM139057_1019	75	101	336	139	317	467	458	299	384	378	520
ADAMTS17_2_NM139057_1020	2	64	188	52	72	117	106	156	295	218	108
ADAMTS17_3_NM139057_1021	33	11	51	16	15	43	177	58	1	59	44
ADAMTS18_1_NM199355_1022	34	573	241	209	219	331	358	224	81	334	283
ADAMTS18_2_NM199355_1023	25	46	124	56	186	34	197	129	3	50	26
ADAMTS18_3_NM199355_1024	5	60	127	24	90	104	32	78	16	134	283
ADAMTS19_1_NM133638_1025	0	0	53	2	0	57	1	58	2	135	99
ADAMTS19_2_NM133638_1026	13	120	160	2	227	169	145	204	230	56	142
ADAMTS19_3_NM133638_1027	0	44	53	29	42	41	0	25	1	10	16
ADAMTS20_1_NM025003_1031	12	43	130	1	9	58	150	57	0	1	84
ADAMTS20_2_NM025003_1032	371	286	384	425	143	459	1039	441	748	417	531
ADAMTS20_3_NM025003_1033	0	1	66	19	97	54	71	43	90	1	37
ADAMTS2_1_NM014244_1028	30	131	204	70	249	263	303	237	4	36	423
ADAMTS2_2_NM014244_1029	21	159	119	9	298	107	288	176	4	223	151
ADAMTS2_3_NM014244_1030	2	5	15	0	0	54	72	66	0	28	24
ADAMTS3_1_NM014243_1034	127	272	175	185	626	186	135	278	417	313	195
ADAMTS3_2_NM014243_1035	40	75	145	52	198	180	74	188	54	293	159
ADAMTS3_3_NM014243_1036	23	112	196	67	437	393	359	166	26	24	280
ADAMTS4_1_NM005099_1037	247	876	620	427	1116	481	1157	646	892	848	554
ADAMTS4_2_NM005099_1038	116	399	491	288	915	828	451	440	1098	316	1001
ADAMTS4_3_NM005099_1039	0	2	82	0	1	41	144	64	0	1	17
ADAMTS5_1_NM007038_1040	46	155	458	350	332	463	87	502	1146	599	396
ADAMTS5_2_NM007038_1041	12	101	328	477	213	261	316	135	641	177	233
ADAMTS5_3_NM007038_1042	20	20	88	42	163	148	129	63	3	22	97
ADAMTS6_1_NM197941_1043	172	241	375	321	186	477	107	274	109	520	398
ADAMTS6_2_NM197941_1044	234	686	560	97	256	569	551	427	650	96	527
ADAMTS6_3_NM197941_1045	127	138	342	250	242	321	143	343	372	257	392
ADAMTS7_1_NM014272_1046	6	27	140	30	144	98	139	71	15	21	106
ADAMTS7_2_NM014272_1047	22	80	119	15	284	79	3	42	29	119	77
ADAMTS7_3_NM014272_1048	0	0	14	0	1	0	0	6	0	5	0
ADAMTS8_1_NM007037_1049	164	138	116	128	108	219	697	298	637	604	632
ADAMTS8_2_NM007037_1050	39	163	405	121	430	528	485	369	66	488	544
ADAMTS8_3_NM007037_1051	45	215	131	77	128	173	271	60	176	314	159
ADAMTS9_1_NM182920_1052	22	266	169	92	421	455	261	133	273	258	249
ADAMTS9_2_NM182920_1053	0	16	45	43	400	97	9	141	67	1	79
ADAMTS9_3_NM182920_1054	137	265	326	534	544	448	166	295	364	816	485
ADAMTSL1_1_NM001040272_1055	7	42	124	61	21	76	46	134	121	13	142
ADAMTSL1_2_NM001040272_1056	1	25	91	48	43	62	47	167	253	9	112
ADAMTSL1_3_NM001040272_1057	0	10	52	93	42	63	0	51	9	1	60
ADAMTSL2_1_NM001145320_1058	4	66	143	31	257	111	107	115	18	40	98
ADAMTSL2_2_NM001145320_1059	0	40	89	17	137	188	124	180	83	288	263
ADAMTSL2_3_NM001145320_1060	341	1338	584	613	1405	761	1721	590	299	929	876
ADAMTSL2_4_NM014694_1061	21	134	125	309	124	117	391	113	445	249	97
ADAMTSL2_5_NM014694_1062	50	33	142	127	96	79	88	120	27	53	64
ADAMTSL2_6_NM014694_1063	38	13	104	38	70	81	210	114	109	19	92
ADAMTSL3_1_NM207517_1064	337	167	445	136	577	463	793	560	314	250	625
ADAMTSL3_2_NM207517_1065	3	6	74	7	11	8	0	48	0	3	27
ADAMTSL3_3_NM207517_1066	248	487	272	798	351	231	354	290	227	148	193
ADAMTSL4_1_NM025008_1067	33	71	155	7	210	84	61	138	43	786	252
ADAMTSL4_2_NM025008_1068	98	62	126	13	342	147	25	87	77	140	127
ADAMTSL4_3_NM025008_1069	139	305	215	20	67	268	245	246	64	150	319
ADAMTSL5_1_NM213604_1070	61	271	163	171	337	256	25	91	153	156	214
ADAMTSL5_2_NM213604_1071	61	159	273	298	122	179	395	210	249	261	219
ADAMTSL5_3_NM213604_1072	93	93	164	461	394	154	219	240	449	321	201
ADAP1_10_NM001284311_1082	0	67	221	15	146	269	203	123	46	6	262
ADAP1_11_NM001284311_1083	138	425	471	200	267	854	492	392	297	268	644
ADAP1_12_NM001284311_1084	13	261	101	47	198	66	335	87	139	121	132
ADAP1_13_NM006869_1085	0	27	68	0	7	6	53	36	6	59	49
ADAP1_14_NM006869_1086	69	202	250	84	447	294	648	227	287	127	348
ADAP1_15_NM006869_1087	98	11	134	173	98	73	57	144	43	5	150
ADAP1_1_NM001284308_1073	304	820	595	982	742	540	324	405	1029	530	734
ADAP1_2_NM001284308_1074	20	350	354	86	98	391	1060	389	128	462	415
ADAP1_3_NM001284308_1075	155	149	334	128	656	471	450	208	402	274	315
ADAP1_4_NM001284309_1076	6	19	73	17	3	56	154	79	87	49	123
ADAP1_5_NM001284309_1077	8	101	163	217	46	142	253	151	6	5	145
ADAP1_6_NM001284309_1078	18	127	47	9	14	26	10	66	38	113	58
ADAP1_7_NM001284310_1079	103	132	215	96	310	112	81	167	144	8	111
ADAP1_8_NM001284310_1080	340	1117	1059	1182	1649	1841	2267	1139	1409	1641	1746
ADAP1_9_NM001284310_1081	82	325	357	272	481	524	233	310	295	192	563
ADAP2_1_NM018404_1088	89	158	325	176	216	464	306	312	20	435	381
ADAP2_2_NM018404_1089	2	2	229	30	431	246	186	209	34	23	275
ADAP2_3_NM018404_1090	79	685	546	879	782	528	293	472	1433	610	755
ADAR_1_NM001025107_1091	286	504	529	358	586	913	747	444	545	737	1044
ADAR_2_NM001025107_1092	631	1533	1153	1040	968	1680	1582	1010	1286	2307	1917
ADAR_3_NM001025107_1093	290	539	863	578	1027	1075	1213	751	1032	978	1145
ADAR_4_NM001193495_1094	337	337	240	359	578	349	214	171	468	66	250
ADAR_5_NM001193495_1095	66	215	374	390	627	352	221	258	442	657	357
ADAR_6_NM001193495_1096	59	129	193	76	235	382	170	213	31	206	290
ADAR_7_NM015841_1097	40	18	181	24	79	40	23	139	77	75	38
ADAR_8_NM015841_1098	274	895	1012	692	874	1404	998	1160	994	1194	1595
ADAR_9_NM015841_1099	44	455	552	353	746	499	1396	317	593	763	819
ADARB1_1_NM001112_1100	56	678	217	136	1003	293	820	231	189	625	246
ADARB1_2_NM001112_1101	50	129	223	198	739	216	41	265	52	391	347
ADARB1_3_NM001112_1102	32	461	193	137	750	325	391	218	886	536	321
ADARB2_1_NM018702_1103	127	414	371	327	719	419	361	217	173	202	398
ADARB2_2_NM018702_1104	587	3531	1559	2952	2299	2279	3566	1475	2441	1690	3139
ADARB2_3_NM018702_1105	110	266	136	210	272	140	92	181	504	146	198
ADAT1_1_NM012091_1106	251	377	779	1046	1853	943	617	499	1157	684	669
ADAT1_2_NM012091_1107	39	59	115	127	37	91	175	120	63	118	86
ADAT1_3_NM012091_1108	58	434	300	919	392	273	602	250	511	607	387
ADAT2_1_NM001286259_1109	71	214	245	219	574	598	134	306	67	45	521
ADAT2_2_NM001286259_1110	91	520	439	389	646	448	254	355	653	341	413
ADAT2_3_NM001286259_1111	59	220	207	297	248	250	216	405	374	717	410
ADAT2_4_NM182503_1112	166	511	331	398	393	680	356	567	854	556	759
ADAT2_5_NM182503_1113	149	1814	488	825	256	783	516	416	496	993	971
ADAT2_6_NM182503_1114	16	165	355	322	424	548	244	423	252	851	718
ADCK1_1_NM001142545_1115	2	33	107	363	65	55	2	54	66	11	32
ADCK1_2_NM001142545_1116	6	52	138	49	124	78	87	64	15	1	96
ADCK1_3_NM001142545_1117	179	440	316	87	53	257	844	387	502	470	195
ADCK2_1_NM052853_1118	14	12	8	0	1	9	248	17	14	0	7
ADCK2_2_NM052853_1119	74	74	162	44	61	102	162	96	2	11	55
ADCK2_3_NM052853_1120	26	44	293	382	35	326	302	211	106	289	189
ADCK5_1_NM174922_1121	3	17	89	0	13	18	37	85	1	28	35
ADCK5_2_NM174922_1122	36	15	150	11	76	129	44	81	17	176	87
ADCK5_3_NM174922_1123	0	99	102	45	10	66	18	111	64	3	62
ADCY10_1_NM001167749_1130	158	438	400	515	357	513	428	451	370	478	572
ADCY10_2_NM001167749_1131	166	365	329	231	278	360	217	213	1008	204	295
ADCY10_3_NM001167749_1132	67	200	223	120	234	411	162	281	62	93	505
ADCY1_1_NM001281768_1124	3	18	79	42	6	14	0	109	24	21	18
ADCY1_2_NM001281768_1125	86	280	187	74	105	349	236	241	71	298	364
ADCY1_3_NM001281768_1126	21	97	289	501	387	353	867	298	37	119	374
ADCY1_4_NM021116_1127	0	1	45	0	0	28	1	44	6	30	3
ADCY1_5_NM021116_1128	1	64	122	38	71	102	22	102	6	27	115
ADCY1_6_NM021116_1129	47	101	274	263	343	305	376	291	79	121	530
ADCY2_1_NM020546_1133	20	30	75	46	34	76	12	82	153	150	111
ADCY2_2_NM020546_1134	0	3	45	30	3	61	5	22	0	0	18
ADCY2_3_NM020546_1135	1	62	79	0	3	113	11	62	169	38	95
ADCY3_1_NM004036_1136	0	152	141	40	105	113	21	159	70	5	162
ADCY3_2_NM004036_1137	0	2	50	1	23	14	1	42	16	20	7
ADCY3_3_NM004036_1138	0	0	23	1	0	24	20	43	0	1	18
ADCY4_1_NM139247_1139	11	39	87	2	1	53	82	78	2	4	116
ADCY4_2_NM139247_1140	74	637	599	352	392	662	243	580	550	655	853
ADCY4_3_NM139247_1141	6	47	141	142	168	214	283	130	21	8	249
ADCY5_1_NM001199642_1142	112	541	446	584	811	747	930	382	1009	396	543
ADCY5_2_NM001199642_1143	135	280	331	173	665	402	238	355	189	434	463
ADCY5_3_NM001199642_1144	100	275	153	152	51	69	17	99	335	48	103
ADCY5_4_NM183357_1145	56	58	245	128	116	196	54	271	125	235	342
ADCY5_5_NM183357_1146	165	287	314	109	224	458	398	357	660	635	616
ADCY5_6_NM183357_1147	0	9	96	89	16	75	79	127	0	1	34
ADCY6_1_NM015270_1148	122	369	181	80	765	135	452	139	146	150	150
ADCY6_2_NM015270_1149	19	189	180	55	167	340	283	172	342	54	299
ADCY6_3_NM015270_1150	86	150	219	892	429	175	108	199	973	185	280
ADCY6_4_NM020983_1151	48	108	246	28	116	217	148	221	274	58	248
ADCY6_5_NM020983_1152	51	176	317	270	396	431	247	399	160	414	450
ADCY6_6_NM020983_1153	232	91	71	27	92	76	831	55	228	124	119
ADCY7_1_NM001114_1154	35	5	109	15	121	82	29	83	175	71	141
ADCY7_2_NM001114_1155	23	21	104	47	76	93	216	125	41	71	78
ADCY7_3_NM001114_1156	85	570	354	267	463	413	108	266	480	532	320
ADCY7_4_NM001286057_1157	23	226	543	295	596	1052	402	395	693	650	774
ADCY7_5_NM001286057_1158	93	139	307	525	95	167	157	360	339	285	243
ADCY7_6_NM001286057_1159	49	248	303	35	369	488	256	358	82	162	570
ADCY8_1_NM001115_1160	186	635	595	473	1012	988	363	541	935	976	989
ADCY8_2_NM001115_1161	9	159	194	131	95	163	296	151	50	59	183
ADCY8_3_NM001115_1162	21	148	267	58	73	162	107	179	184	200	213
ADCY9_1_NM001116_1163	0	0	19	0	0	32	0	30	0	2	11
ADCY9_2_NM001116_1164	0	19	41	20	2	78	1	37	1	67	87
ADCY9_3_NM001116_1165	5	200	187	82	86	270	62	190	371	165	199
ADCYAP1_1_NM001099733_1166	38	146	167	54	35	164	8	107	6	287	164
ADCYAP1_2_NM001099733_1167	161	398	526	154	767	590	1431	697	571	882	672
ADCYAP1_3_NM001099733_1168	0	7	25	1	0	6	0	23	0	10	1
ADCYAP1_4_NM001117_1169	44	217	200	401	180	443	133	226	725	488	355
ADCYAP1_5_NM001117_1170	66	190	174	31	535	242	490	260	429	265	290
ADCYAP1_6_NM001117_1171	157	926	337	459	284	347	831	270	440	470	488
ADCYAP1R1_1_NM001199637_1172	10	34	58	8	6	31	140	20	1	73	43
ADCYAP1R1_2_NM001199637_1173	226	239	324	117	376	342	133	311	349	456	374
ADCYAP1R1_3_NM001199637_1174	55	217	440	411	153	869	499	510	46	739	748
ADD1_1_NM001286645_1175	136	173	477	231	306	808	503	384	189	195	740
ADD1_2_NM001286645_1176	440	176	139	630	637	91	331	80	225	172	109
ADD1_3_NM001286645_1177	42	12	72	15	11	28	1	26	43	3	21
ADD1_4_NM176801_1178	7	35	118	14	191	56	27	103	2	225	111
ADD1_5_NM176801_1179	24	37	120	132	109	166	351	121	275	10	264
ADD1_6_NM176801_1180	2	66	63	0	65	79	40	48	82	45	68
ADD2_1_NM001185054_1181	77	171	244	154	364	234	129	249	250	106	377
ADD2_2_NM001185054_1182	26	1	30	10	3	53	0	49	3	1	50
ADD2_3_NM001185054_1183	57	124	218	148	325	226	343	277	157	362	169
ADD2_4_NM001617_1184	21	45	19	56	0	9	0	26	1	65	82
ADD2_5_NM001617_1185	28	91	248	143	316	243	8	189	108	181	292
ADD2_6_NM001617_1186	52	8	189	50	239	149	664	194	376	215	257
ADD3_1_NM001121_1187	0	17	19	0	0	31	1	53	2	0	3
ADD3_2_NM001121_1188	362	664	366	779	821	629	1011	475	769	302	703
ADD3_3_NM001121_1189	5	53	50	4	1	25	57	83	24	0	51
ADD3_4_NM019903_1190	44	98	277	75	231	311	118	195	171	242	393
ADD3_5_NM019903_1191	51	111	331	34	16	377	41	291	15	70	408
ADD3_6_NM019903_1192	11	1	39	13	4	61	23	48	1	21	154
ADGB_1_NM024694_1193	5	85	127	126	242	137	233	126	187	244	100
ADGB_2_NM024694_1194	4	26	129	3	42	50	9	103	24	79	88
ADGB_3_NM024694_1195	129	421	311	277	460	332	265	306	185	194	304
ADGRA1_1_NM001083909_1196	85	126	222	475	901	209	186	128	448	451	161
ADGRA1_2_NM001083909_1197	44	19	110	24	56	51	39	93	43	14	75
ADGRA1_3_NM001083909_1198	0	49	44	1	0	3	0	15	0	1	5
ADGRA1_4_NM001291085_1199	60	453	525	425	767	774	752	522	575	353	838
ADGRA1_5_NM001291085_1200	339	426	453	557	482	482	192	511	145	197	488
ADGRA1_6_NM001291085_1201	5	31	56	44	19	63	18	27	78	32	43
ADGRA2_1_NM032777_1202	8	10	118	19	236	295	435	52	5	20	218
ADGRA2_2_NM032777_1203	0	0	89	1	1	32	0	79	3	30	4
ADGRA2_3_NM032777_1204	1	6	33	10	0	39	42	56	72	1	19
ADGRA3_1_NM145290_1205	438	1120	967	1068	911	1242	1495	700	1923	1000	1458
ADGRA3_2_NM145290_1206	259	161	332	135	427	219	393	334	512	598	389
ADGRA3_3_NM145290_1207	138	169	231	233	246	176	183	170	319	79	188
ADGRB1_1_NM001702_1208	4	0	39	0	0	8	1	21	1	9	30
ADGRB1_2_NM001702_1209	10	310	205	275	385	323	71	249	108	542	291
ADGRB1_3_NM001702_1210	52	884	123	21	140	143	501	266	57	168	189
ADGRB2_1_NM001703_1211	12	33	140	12	243	181	12	74	72	202	189
ADGRB2_2_NM001703_1212	12	0	51	0	19	24	14	98	81	182	43
ADGRB2_3_NM001703_1213	47	138	286	227	202	362	19	418	122	92	511
ADGRB3_1_NM001704_1214	72	145	249	232	133	106	116	242	395	747	254
ADGRB3_2_NM001704_1215	43	17	62	41	67	47	9	64	241	162	39
ADGRB3_3_NM001704_1216	94	332	339	538	753	390	739	354	364	560	522
ADGRD1_1_NM198827_1217	321	695	545	1062	458	571	1363	411	900	721	809
ADGRD1_2_NM198827_1218	152	610	801	526	1390	1175	556	609	559	1007	1367
ADGRD1_3_NM198827_1219	85	60	325	103	338	340	173	237	276	390	348
ADGRE1_1_NM001256252_1220	42	232	244	130	573	407	294	232	335	760	384
ADGRE1_2_NM001256252_1221	179	354	325	78	179	337	279	278	70	203	390
ADGRE1_3_NM001256252_1222	54	164	443	62	459	283	204	359	567	369	318
ADGRE2_1_NM001271052_1223	357	347	369	477	621	360	389	303	1199	799	277
ADGRE2_2_NM001271052_1224	60	208	111	103	662	112	384	174	143	253	161
ADGRE2_3_NM001271052_1225	65	54	156	27	58	366	5	180	0	95	178
ADGRE2_4_NM013447_1226	350	1352	778	1359	1673	1058	621	869	691	873	1161
ADGRE2_5_NM013447_1227	25	146	271	513	351	267	146	269	107	445	251
ADGRE2_6_NM013447_1228	398	222	391	260	1477	921	256	317	222	670	803
ADGRE3_1_NM032571_1229	124	146	510	815	665	566	706	370	526	164	610
ADGRE3_2_NM032571_1230	298	1110	998	1190	1806	1798	909	1063	528	721	1706
ADGRE3_3_NM032571_1231	342	431	614	111	347	538	665	527	147	431	505
ADGRE5_1_NM078481_1232	17	59	212	160	306	224	307	229	99	273	382
ADGRE5_2_NM078481_1233	19	214	167	438	206	181	118	125	10	184	187
ADGRE5_3_NM078481_1234	7	247	193	622	444	279	130	225	254	306	478
ADGRF1_1_NM153840_1235	599	1103	613	403	670	697	665	495	318	549	676
ADGRF1_2_NM153840_1236	11	150	129	536	131	117	31	104	742	329	197
ADGRF1_3_NM153840_1237	333	1032	951	814	1271	1302	2585	1006	969	956	1421
ADGRF2_1_NM153839_1238	105	382	824	426	938	1139	1113	809	860	719	1290
ADGRF2_2_NM153839_1239	111	327	479	945	769	574	145	543	114	445	775
ADGRF2_3_NM153839_1240	58	59	291	242	457	182	281	276	291	253	215
ADGRF3_1_NM001145168_1241	115	396	428	579	1302	579	352	437	494	1049	779
ADGRF3_2_NM001145168_1242	50	70	334	169	372	351	340	308	22	196	241
ADGRF3_3_NM001145168_1243	3	0	38	3	0	11	0	34	0	0	4
ADGRF3_4_NM153835_1244	2	39	164	278	235	207	47	222	204	225	224
ADGRF3_5_NM153835_1245	385	456	837	370	760	1086	1032	615	1062	861	1202
ADGRF3_6_NM153835_1246	47	183	482	391	790	824	310	368	232	732	709
ADGRF4_1_NM153838_1247	0	60	172	47	142	108	36	42	11	108	144
ADGRF4_2_NM153838_1248	94	778	823	1242	1269	1145	1122	947	527	312	1303
ADGRF4_3_NM153838_1249	205	625	873	334	595	1169	1064	932	1461	699	1363
ADGRF5_1_NM001098518_1250	187	513	215	41	237	280	256	183	279	71	185
ADGRF5_2_NM001098518_1251	65	349	558	510	828	656	559	528	751	864	771
ADGRF5_3_NM001098518_1252	189	562	476	868	773	410	621	464	326	458	582
ADGRF5_4_NM015234_1253	105	465	418	714	266	531	434	449	580	779	598
ADGRF5_5_NM015234_1254	131	235	253	80	165	511	99	232	98	261	485
ADGRF5_6_NM015234_1255	357	223	176	553	750	159	180	95	208	205	104
ADGRG1_10_NM001290142_1265	21	144	268	110	219	177	249	163	55	167	225
ADGRG1_11_NM001290142_1266	50	288	173	222	400	257	404	142	146	181	370
ADGRG1_12_NM001290142_1267	289	553	408	230	667	607	452	326	282	1048	651
ADGRG1_1_NM001145770_1256	2	52	194	25	266	160	55	161	81	55	152
ADGRG1_2_NM001145770_1257	71	681	529	513	349	596	500	410	169	886	584
ADGRG1_3_NM001145770_1258	105	381	480	391	283	712	442	482	150	328	591
ADGRG1_4_NM001145771_1259	10	98	176	154	16	197	180	177	7	44	340
ADGRG1_5_NM001145771_1260	57	111	90	69	67	56	118	88	38	1	96
ADGRG1_6_NM001145771_1261	82	22	18	37	0	46	14	27	102	2	40
ADGRG1_7_NM001145774_1262	96	268	207	281	39	393	898	168	172	27	258
ADGRG1_8_NM001145774_1263	52	525	337	506	241	304	308	346	487	267	396
ADGRG1_9_NM001145774_1264	57	149	333	9	154	473	184	327	178	105	585
ADGRG2_1_NM005756_1268	0	0	76	31	19	31	0	8	16	15	12
ADGRG2_2_NM005756_1269	115	1236	443	627	1842	494	713	505	415	628	619
ADGRG2_3_NM005756_1270	152	407	484	321	611	1271	408	435	521	662	852
ADGRG3_1_NM170776_1271	1158	602	614	553	1148	838	1354	452	779	413	892
ADGRG3_2_NM170776_1272	104	236	481	391	490	831	786	509	1211	822	975
ADGRG3_3_NM170776_1273	27	325	311	307	190	552	254	227	562	100	516
ADGRG4_1_NM153834_1274	20	920	207	166	511	361	938	212	23	1492	402
ADGRG4_2_NM153834_1275	27	478	133	96	106	273	315	148	41	43	170
ADGRG4_3_NM153834_1276	99	179	261	184	325	332	1064	265	391	369	327
ADGRG5_1_NM153837_1277	9	130	201	324	362	126	159	255	261	627	199
ADGRG5_2_NM153837_1278	21	15	55	6	16	9	0	54	37	0	5
ADGRG5_3_NM153837_1279	29	60	131	129	43	107	4	143	172	40	71
ADGRG6_1_NM020455_1280	17	33	211	96	3	129	4	175	74	73	166
ADGRG6_2_NM020455_1281	98	157	177	288	429	196	219	173	7	363	200
ADGRG6_3_NM020455_1282	1	72	174	61	120	181	167	121	3	319	258
ADGRG7_1_NM032787_1283	274	621	346	89	176	338	112	309	352	465	448
ADGRG7_2_NM032787_1284	117	406	714	177	639	1354	368	567	370	644	1137
ADGRG7_3_NM032787_1285	43	272	224	245	513	353	423	255	204	365	334
ADGRL1_1_NM014921_1286	0	2	34	34	16	14	2	27	117	1	0
ADGRL1_2_NM014921_1287	60	438	197	59	201	155	357	213	154	317	187
ADGRL1_3_NM014921_1288	0	0	11	0	0	0	0	29	0	0	0
ADGRL2_1_NM012302_1289	143	501	385	225	321	516	462	534	190	273	715
ADGRL2_2_NM012302_1290	130	252	376	500	607	634	472	505	662	883	501
ADGRL2_3_NM012302_1291	36	529	250	35	33	270	84	259	71	120	317
ADGRL3_1_NM015236_1292	2	82	114	78	177	121	127	186	45	31	211
ADGRL4_1_NM022159_1293	78	404	410	190	384	288	163	297	188	129	319
ADGRL4_2_NM022159_1294	22	96	214	56	132	137	51	160	379	195	264
ADGRL4_3_NM022159_1295	30	375	103	5	71	137	4	78	1	2	114
ADGRV1_1_NM032119_1296	0	97	91	22	9	138	19	120	114	23	155
ADGRV1_2_NM032119_1297	161	154	408	236	358	317	495	369	990	806	280
ADGRV1_3_NM032119_1298	6	0	15	0	2	11	0	27	0	0	28
ADH1A_1_NM000667_1299	0	36	212	4	136	199	60	142	14	57	130
ADH1A_2_NM000667_1300	218	434	451	178	388	256	356	340	568	113	394
ADH1A_3_NM000667_1301	288	408	547	243	610	875	342	461	590	532	761
ADH1B_1_NM000668_1302	35	299	304	179	275	377	28	275	197	21	453
ADH1B_2_NM000668_1303	127	424	167	881	252	243	256	225	384	596	268
ADH1B_3_NM000668_1304	889	663	696	479	821	1071	1248	551	424	209	931
ADH1C_1_NM000669_1305	11	21	182	650	355	108	32	133	433	284	129
ADH1C_2_NM000669_1306	23	64	218	6	179	150	347	132	121	89	176
ADH1C_3_NM000669_1307	53	450	432	77	107	707	276	293	222	285	447
ADH4_1_NM000670_1308	20	114	299	250	505	412	321	247	185	729	422
ADH4_2_NM000670_1309	288	606	353	1167	1151	417	786	314	970	2034	498
ADH4_3_NM000670_1310	17	105	138	61	206	57	43	94	2	3	92
ADH5_1_NM000671_1311	76	506	351	156	523	536	218	253	38	268	542
ADH5_2_NM000671_1312	87	237	482	699	1010	737	626	608	616	1040	880
ADH5_3_NM000671_1313	67	238	580	43	325	831	782	392	244	389	746
ADH6_1_NM001102470_1314	207	694	612	409	701	1001	457	586	1042	247	1060
ADH6_2_NM001102470_1315	365	621	1002	238	345	1203	977	702	710	771	1217
ADH6_3_NM001102470_1316	83	306	414	389	426	726	349	446	246	721	797
ADH7_1_NM000673_1317	166	181	294	210	476	437	194	289	133	762	283
ADH7_2_NM000673_1318	24	648	283	734	679	431	422	232	611	501	421
ADH7_3_NM000673_1319	42	140	449	121	127	409	91	330	77	221	445
ADH7_4_NM001166504_1320	39	1061	309	114	304	271	343	172	404	162	181
ADH7_5_NM001166504_1321	273	332	308	220	453	322	209	230	336	753	411
ADH7_6_NM001166504_1322	386	581	515	312	1008	683	654	548	868	1367	847
ADHFE1_1_NM144650_1323	11	123	142	62	42	114	2	189	221	81	137
ADHFE1_2_NM144650_1324	233	356	305	734	766	280	567	170	568	612	306
ADHFE1_3_NM144650_1325	21	9	48	9	39	110	1	38	1	212	5
ADI1_1_NM018269_1326	183	364	653	586	1251	1094	773	422	578	997	1185
ADI1_2_NM018269_1327	33	152	130	305	344	71	77	148	275	418	112
ADI1_3_NM018269_1328	282	833	638	1012	491	1042	1110	581	1302	648	1238
ADIG_1_NM001018082_1329	10	229	303	15	456	146	212	190	336	429	272
ADIG_2_NM001018082_1330	0	58	104	88	186	42	17	44	26	21	74
ADIG_3_NM001018082_1331	155	1142	418	420	1172	721	543	337	422	381	685
ADIPOQ_1_NM001177800_1332	36	47	155	75	92	123	72	96	140	88	162
ADIPOQ_2_NM001177800_1333	98	1208	776	490	863	1141	696	569	483	645	1084
ADIPOQ_3_NM001177800_1334	6	56	297	241	98	139	61	273	235	25	205
ADIPOR1_1_NM001290553_1335	78	306	337	168	212	417	507	463	333	195	727
ADIPOR1_2_NM001290553_1336	9	4	85	35	1	29	1	75	36	37	24
ADIPOR1_3_NM001290553_1337	1	9	127	164	89	20	86	90	72	43	66
ADIPOR1_4_NM001290557_1338	9	147	302	44	307	267	88	179	58	68	420
ADIPOR1_5_NM001290557_1339	73	281	268	51	407	321	171	208	124	269	456
ADIPOR1_6_NM001290557_1340	19	57	339	103	96	277	85	315	239	114	393
ADIPOR1_7_NM001290629_1341	8	32	269	57	29	178	19	236	1	88	86
ADIPOR1_8_NM001290629_1342	451	539	537	522	259	860	362	553	429	573	709
ADIPOR1_9_NM001290629_1343	22	422	326	489	528	455	470	337	1336	584	399
ADIPOR2_1_NM024551_1344	34	99	254	258	280	117	2	125	270	290	213
ADIPOR2_2_NM024551_1345	139	176	336	95	125	510	652	328	59	216	591
ADIPOR2_3_NM024551_1346	32	201	171	110	43	238	154	162	47	20	304
ADIRF_1_NM006829_1347	113	858	402	702	186	446	302	570	352	123	721
ADIRF_2_NM006829_1348	13	358	185	151	639	294	48	168	166	201	169
ADIRF_3_NM006829_1349	10	65	161	67	129	184	128	171	309	136	182
ADK_1_NM001202449_1350	346	581	409	503	1110	498	484	297	401	531	375
ADK_2_NM001202449_1351	379	488	727	815	1619	1337	364	896	484	1164	1594
ADK_3_NM001202449_1352	1200	2668	590	1902	1007	935	5506	631	1891	2038	1112
ADK_4_NM001202450_1353	689	394	673	149	888	803	448	762	187	570	882
ADK_5_NM001202450_1354	291	850	436	610	687	229	833	372	1495	1076	411
ADK_6_NM001202450_1355	0	0	18	0	0	10	0	3	0	0	1
ADM_1_NM001124_1356	138	74	296	158	257	279	65	221	177	8	144
ADM2_1_NM001253845_1359	82	392	496	668	481	523	446	381	211	860	610
ADM2_2_NM001253845_1360	22	3	101	35	46	64	9	128	47	0	159
ADM2_3_NM001253845_1361	0	0	55	0	2	45	35	39	78	3	18
ADM2_4_NM024866_1362	551	707	182	340	172	229	1046	252	251	355	408
ADM2_5_NM024866_1363	124	534	816	351	854	981	533	775	194	537	949
ADM2_6_NM024866_1364	9	20	168	217	283	85	2	125	2	44	78
ADM_2_NM001124_1357	57	625	499	749	1888	745	528	556	843	1080	967
ADM_3_NM001124_1358	19	86	191	87	84	139	150	117	16	41	214
ADM5_1_NM001101340_1365	109	133	352	965	1282	696	200	269	207	741	599
ADM5_2_NM001101340_1366	184	331	244	209	341	188	268	281	761	280	220
ADM5_3_NM001101340_1367	4	100	196	44	47	56	79	169	5	23	74
ADNP_1_NM001282531_1368	568	786	845	875	633	1139	497	1121	998	971	1270
ADNP2_1_NM014913_1374	48	303	274	59	125	340	521	281	189	181	347
ADNP2_2_NM014913_1375	211	437	411	267	262	459	464	284	476	429	346
ADNP2_3_NM014913_1376	0	8	66	5	59	48	186	20	38	2	30
ADNP_2_NM001282531_1369	208	712	505	422	897	611	1079	344	249	510	806
ADNP_3_NM001282531_1370	45	566	478	346	324	807	418	478	762	321	775
ADNP_4_NM001282532_1371	29	46	209	218	310	198	52	95	67	167	231
ADNP_5_NM001282532_1372	32	658	305	176	313	352	172	378	27	253	382
ADNP_6_NM001282532_1373	215	761	384	569	477	282	490	206	542	180	253
ADO_1_NM032804_1377	173	815	385	425	484	629	361	330	335	591	454
ADO_2_NM032804_1378	95	91	199	137	438	312	211	265	56	462	486
ADO_3_NM032804_1379	73	260	287	16	178	212	354	248	291	283	341
ADORA1_1_NM000674_1380	330	470	873	364	1075	1420	1821	683	1334	714	1160
ADORA1_2_NM000674_1381	13	41	139	809	370	188	297	140	95	459	237
ADORA1_3_NM000674_1382	155	471	587	266	332	794	392	567	299	338	592
ADORA2A_1_NM000675_1383	56	77	203	4	77	131	60	137	80	6	159
ADORA2A_2_NM000675_1384	11	114	147	63	135	106	685	100	10	66	136
ADORA2A_3_NM000675_1385	229	467	210	11	138	670	626	138	151	152	409
ADORA2A_4_NM001278498_1386	178	330	694	328	357	1025	405	528	542	401	875
ADORA2A_5_NM001278498_1387	97	353	358	377	375	520	520	386	336	797	740
ADORA2A_6_NM001278498_1388	53	5	110	344	69	71	67	98	4	229	122
ADORA2A_7_NM001278500_1389	438	1412	1760	2119	1800	2266	2678	2093	1176	1416	2396
ADORA2A_8_NM001278500_1390	78	440	323	204	707	357	994	203	337	417	518
ADORA2B_1_NM000676_1391	40	80	99	34	32	175	267	81	19	193	72
ADORA2B_2_NM000676_1392	0	113	81	224	18	28	1	37	37	171	57
ADORA2B_3_NM000676_1393	9	7	58	1	0	20	1	41	1	15	9
ADPGK_1_NM031284_1394	52	31	145	470	77	67	96	183	113	148	137
ADPGK_2_NM031284_1395	324	136	141	836	437	186	360	105	317	233	200
ADPGK_3_NM031284_1396	87	299	182	125	243	334	293	233	83	159	142
ADPRH_1_NM001125_1397	219	90	82	2	48	95	70	149	23	103	65
ADPRH_2_NM001125_1398	178	695	306	419	379	593	441	322	431	823	643
ADPRH_3_NM001125_1399	92	520	288	461	159	200	265	179	460	671	144
ADPRHL1_1_NM138430_1400	3	1	152	91	33	170	19	138	140	3	218
ADPRHL1_2_NM138430_1401	38	198	311	189	165	312	238	337	101	349	364
ADPRHL1_3_NM138430_1402	332	959	670	321	1097	916	697	887	1125	466	1254
ADPRHL1_4_NM199162_1403	157	24	270	635	221	389	349	370	545	322	518
ADPRHL1_5_NM199162_1404	252	859	394	1257	1500	435	1066	420	1103	370	415
ADPRHL1_6_NM199162_1405	2	53	101	41	35	55	44	93	40	6	60
ADPRHL2_1_NM017825_1406	309	721	295	366	253	369	871	237	400	267	311
ADPRHL2_2_NM017825_1407	0	0	134	14	33	75	21	93	3	90	76
ADPRHL2_3_NM017825_1408	103	141	325	22	89	131	229	288	99	106	219
ADPRM_1_NM020233_1409	184	431	540	386	1008	692	309	386	368	591	917
ADPRM_2_NM020233_1410	15	180	219	18	548	201	818	191	23	289	275
ADPRM_3_NM020233_1411	263	866	210	1418	636	146	540	148	465	252	226
ADRA1A_1_NM033303_1412	0	36	10	20	34	13	1	22	0	0	21
ADRA1A_2_NM033303_1413	29	68	64	47	69	29	4	38	151	38	38
ADRA1A_3_NM033303_1414	11	239	294	191	643	429	69	281	507	119	373
ADRA1B_1_NM000679_1415	6	104	79	130	15	103	82	101	256	157	141
ADRA1B_2_NM000679_1416	29	132	109	576	330	61	278	60	273	73	17
ADRA1B_3_NM000679_1417	12	40	214	213	95	254	155	294	161	249	312
ADRA1D_1_NM000678_1418	46	60	165	75	73	191	42	123	46	185	219
ADRA1D_2_NM000678_1419	466	957	740	1010	1346	892	1597	757	877	1073	1059
ADRA1D_3_NM000678_1420	150	590	585	387	1210	924	350	534	1010	677	764
ADRA2A_1_NM000681_1421	0	3	29	0	1	9	3	0	0	1	2
ADRA2A_2_NM000681_1422	117	114	212	43	170	140	82	136	94	96	201
ADRA2A_3_NM000681_1423	33	160	270	96	419	378	203	258	225	280	378
ADRA2B_1_NM000682_1424	4	160	158	553	180	167	152	164	166	274	129
ADRA2B_2_NM000682_1425	63	530	653	445	792	1061	827	564	1047	453	1016
ADRA2B_3_NM000682_1426	7	60	179	1	93	88	60	128	3	51	135
ADRA2C_1_NM000683_1427	37	406	313	653	196	491	204	320	336	390	508
ADRA2C_2_NM000683_1428	8	58	138	16	33	71	76	75	2	47	117
ADRA2C_3_NM000683_1429	50	0	46	1	31	29	3	18	2	2	19
ADRB1_1_NM000684_1430	167	29	253	190	339	221	146	223	350	85	268
ADRB1_2_NM000684_1431	4	5	81	22	0	20	146	27	8	0	36
ADRB1_3_NM000684_1432	213	498	577	1209	1697	1938	523	794	836	1104	1651
ADRB2_1_NM000024_1433	12	90	151	230	132	195	143	252	241	145	161
ADRB2_2_NM000024_1434	12	48	229	83	170	177	285	183	405	165	223
ADRB2_3_NM000024_1435	10	38	252	183	145	211	84	192	3	24	193
ADRB3_1_NM000025_1436	6	0	131	57	74	115	238	58	216	4	94
ADRB3_2_NM000025_1437	0	350	71	271	79	29	43	6	451	256	35
ADRB3_3_NM000025_1438	19	253	456	278	251	362	175	308	347	255	408
ADRM1_1_NM175573_1439	276	754	608	1558	1070	1000	700	645	1531	1083	1182
ADRM1_2_NM175573_1440	116	138	333	165	411	380	308	331	161	238	408
ADRM1_3_NM175573_1441	0	14	103	1	30	36	69	55	0	23	37
ADSL_1_NM000026_1442	202	861	544	85	926	649	670	891	492	742	726
ADSL_2_NM000026_1443	96	12	91	4	59	104	34	98	65	21	77
ADSL_3_NM000026_1444	71	348	433	594	339	477	467	326	973	174	658
ADSS_1_NM001126_1445	33	109	215	199	122	237	61	220	102	321	307
ADSS_2_NM001126_1446	40	412	226	74	144	174	145	167	127	129	220
ADSS_3_NM001126_1447	771	959	471	431	783	804	1196	495	979	1196	638
ADSSL1_1_NM152328_1448	13	143	195	412	121	256	224	267	24	333	318
ADSSL1_2_NM152328_1449	172	702	218	78	77	199	6	200	326	339	251
ADSSL1_3_NM152328_1450	9	205	171	182	320	298	568	119	369	307	189
ADSSL1_4_NM199165_1451	43	67	142	68	9	90	104	150	65	104	108
ADSSL1_5_NM199165_1452	9	14	39	0	94	7	23	49	3	2	24
ADTRP_1_NM032744_1453	65	618	385	270	239	457	962	429	454	403	281
ADTRP_2_NM032744_1454	43	427	336	127	648	400	337	239	177	374	284
ADTRP_3_NM032744_1455	12	160	147	80	189	222	41	178	713	224	152
AEBP1_1_NM001129_1456	83	507	269	386	256	176	103	264	325	124	197
AEBP1_2_NM001129_1457	6	56	127	126	87	35	127	49	179	114	49
AEBP1_3_NM001129_1458	60	72	187	105	99	204	55	168	207	137	211
AEBP2_1_NM001114176_1459	14	307	118	53	139	296	217	110	129	201	256
AEBP2_2_NM001114176_1460	158	398	263	867	523	421	521	260	1423	382	523
AEBP2_3_NM001114176_1461	2	66	116	20	103	105	121	138	25	2	154
AEBP2_4_NM001267043_1462	87	706	424	345	194	606	645	437	191	204	685
AEBP2_5_NM001267043_1463	117	378	365	1599	362	463	792	423	248	271	511
AEBP2_6_NM001267043_1464	71	27	135	101	144	101	21	93	268	64	170
AEN_1_NM022767_1465	318	144	323	307	355	470	159	413	615	329	589
AEN_2_NM022767_1466	271	774	718	625	1190	828	1261	495	619	656	828
AEN_3_NM022767_1467	0	0	31	0	1	12	36	33	0	2	28
AES_1_NM001130_1468	150	537	838	514	1406	806	1874	568	1101	712	902
AES_2_NM001130_1469	339	288	375	364	264	676	234	389	584	258	476
AES_3_NM001130_1470	147	627	423	137	396	305	418	473	475	823	251
AES_4_NM198969_1471	138	190	504	366	1288	396	343	495	280	398	495
AES_5_NM198969_1472	87	212	401	255	195	490	826	353	89	234	327
AES_6_NM198969_1473	26	392	199	153	177	246	312	230	66	209	203
AFAP1_1_NM001134647_1474	55	413	339	438	442	485	330	251	312	269	631
AFAP1_2_NM001134647_1475	63	117	133	86	103	141	39	124	149	48	125
AFAP1_3_NM001134647_1476	9	64	142	35	47	150	93	173	165	110	141
AFAP1L1_1_NM001146337_1477	500	468	466	930	947	850	1238	566	1641	1447	1178
AFAP1L1_2_NM001146337_1478	137	574	171	154	113	219	323	116	2	70	211
AFAP1L1_3_NM001146337_1479	32	4	25	42	0	2	1	14	1	0	59
AFAP1L2_1_NM032550_1480	14	62	80	3	0	70	15	54	1	26	15
AFAP1L2_2_NM032550_1481	66	133	320	415	211	253	113	176	8	302	228
AFAP1L2_3_NM032550_1482	0	4	194	14	21	48	6	58	4	52	29
AFDN_1_NM001207008_1483	1	124	83	0	1	29	9	84	0	181	39
AFDN_2_NM001207008_1484	12	0	39	0	0	42	45	16	1	0	28
AFDN_3_NM001207008_1485	0	0	25	0	0	0	0	6	1	1	12
AFF1_1_NM001166693_1486	10	2	29	45	1	22	80	29	132	9	31
AFF1_2_NM001166693_1487	1	215	71	121	0	106	595	48	23	73	150
AFF1_3_NM001166693_1488	11	23	161	400	111	135	59	127	92	267	190
AFF1_4_NM005935_1489	61	70	224	84	34	200	143	240	171	406	232
AFF1_5_NM005935_1490	61	851	253	275	243	397	1549	241	816	335	407
AFF1_6_NM005935_1491	33	163	155	150	46	188	335	80	302	68	111
AFF2_1_NM001169125_1492	23	17	40	124	1	23	14	49	0	0	17
AFF2_2_NM001169125_1493	10	28	161	76	197	65	145	112	95	331	180
AFF2_3_NM001169125_1494	11	113	189	82	41	72	179	186	113	327	147
AFF2_4_NM001170628_1495	121	110	221	75	237	280	275	228	302	257	224
AFF2_5_NM001170628_1496	56	102	227	493	266	209	297	209	84	232	188
AFF2_6_NM001170628_1497	186	168	401	56	189	576	369	427	441	372	555
AFF3_1_NM001025108_1498	90	375	295	443	560	308	204	385	190	722	465
AFF3_2_NM001025108_1499	8	27	199	12	98	182	42	219	4	0	155
AFF3_3_NM001025108_1500	73	75	172	84	426	121	504	161	334	559	267
AFF3_4_NM002285_1501	27	209	328	318	384	444	273	169	144	269	240
AFF3_5_NM002285_1502	0	5	70	49	0	64	85	139	8	141	42
AFF3_6_NM002285_1503	1	10	125	76	108	53	14	160	30	1	78
AFF4_1_NM014423_1504	26	112	128	168	323	234	468	112	1060	899	163
AFF4_2_NM014423_1505	10	351	376	77	164	394	74	288	105	249	385
AFF4_3_NM014423_1506	0	37	94	164	19	33	325	56	19	105	56
AFG1L_1_NM145315_1507	111	454	334	141	768	362	408	207	355	331	490
AFG1L_2_NM145315_1508	71	1032	716	793	1121	1038	864	516	1419	1517	1036
AFG1L_3_NM145315_1509	72	14	106	248	58	25	427	103	1	130	49
AFG3L2_1_NM006796_1510	0	37	165	91	93	123	123	135	269	185	136
AFG3L2_2_NM006796_1511	267	610	695	1251	1614	898	995	624	444	395	1014
AFG3L2_3_NM006796_1512	4	5	29	0	0	6	1	43	1	0	13
AFM_1_NM001133_1513	157	374	258	79	350	278	47	213	651	195	286
AFM_2_NM001133_1514	76	340	223	105	170	201	269	213	261	219	243
AFM_3_NM001133_1515	50	257	348	338	342	562	781	288	230	304	492
AFMID_1_NM001145526_1516	17	40	157	30	78	100	45	147	108	37	269
AFMID_2_NM001145526_1517	7	133	260	107	61	286	239	290	126	251	351
AFMID_3_NM001145526_1518	23	18	62	66	88	36	0	56	87	135	63
AFP_1_NM001134_1519	76	421	452	230	337	631	114	303	224	388	377
AFP_2_NM001134_1520	25	140	212	59	242	306	101	225	17	50	258
AFP_3_NM001134_1521	197	857	1083	1206	898	1143	655	948	1264	615	1152
AFTPH_1_NM203437_1522	63	158	347	61	587	447	315	318	468	507	460
AFTPH_2_NM203437_1523	106	353	361	141	416	558	483	407	43	262	496
AFTPH_3_NM203437_1524	276	641	772	701	337	1009	539	768	293	705	1165
AGA_1_NM001171988_1525	59	99	347	438	756	409	421	409	166	1226	618
AGA_2_NM001171988_1526	349	407	545	598	731	712	879	568	682	577	756
AGA_3_NM001171988_1527	86	84	412	64	139	315	406	374	438	288	482
AGAP11_1_NM133447_1531	60	111	190	824	335	129	476	182	290	239	184
AGAP11_2_NM133447_1532	50	430	382	131	334	580	287	223	220	220	522
AGAP11_3_NM133447_1533	252	371	438	439	449	723	799	482	456	563	931
AGAP1_1_NM014914_1528	35	244	323	104	232	432	314	234	140	266	469
AGAP1_2_NM014914_1529	9	174	49	74	23	75	1	52	1	163	59
AGAP1_3_NM014914_1530	40	402	98	176	456	104	122	56	563	413	97
AGAP2_1_NM001122772_1534	132	985	635	679	824	1043	839	598	265	1161	1396
AGAP2_2_NM001122772_1535	19	16	263	180	132	189	172	244	547	233	200
AGAP2_3_NM001122772_1536	27	266	270	170	826	181	214	198	222	439	204
AGAP2_4_NM014770_1537	0	16	242	29	61	115	8	200	38	76	174
AGAP2_5_NM014770_1538	74	113	308	23	119	289	31	190	206	76	243
AGAP2_6_NM014770_1539	70	285	270	230	375	357	255	301	204	172	458
AGAP3_1_NM001281300_1540	517	400	424	1161	761	528	1394	474	1221	256	718
AGAP3_2_NM001281300_1541	65	478	193	230	306	240	292	178	281	554	274
AGAP3_3_NM001281300_1542	173	465	786	436	595	925	452	703	766	850	673
AGAP3_4_NM031946_1543	1	0	57	0	10	6	0	33	0	33	0
AGAP3_5_NM031946_1544	1	0	52	0	50	51	0	44	52	209	69
AGAP3_6_NM031946_1545	106	571	99	87	61	80	184	69	76	206	97
AGAP4_1_NM001276343_1546	16	227	450	480	581	564	245	317	455	361	601
AGAP4_2_NM001276343_1547	291	674	385	602	843	485	200	430	457	672	683
AGAP4_3_NM001276343_1548	1	50	103	3	45	118	1	53	5	2	54
AGAP4_4_NM001276344_1549	11	2	133	11	203	93	5	75	181	17	124
AGAP4_5_NM001276344_1550	17	237	221	461	141	184	170	244	174	198	216
AGAP4_6_NM001276344_1551	31	43	57	41	1	20	10	12	45	44	37
AGAP4_7_NM001291379_1552	201	669	656	596	518	788	554	660	683	619	898
AGAP4_8_NM001291379_1553	28	29	82	182	304	142	1	58	70	36	80
AGAP4_9_NM001291379_1554	234	783	598	355	335	816	774	385	596	477	689
AGAP5_1_NM001144000_1555	43	168	271	368	264	187	271	216	141	207	215
AGAP5_2_NM001144000_1556	55	51	104	162	335	95	12	29	137	194	93
AGAP5_3_NM001144000_1557	70	109	242	187	328	250	171	182	55	121	330
AGAP6_1_NM001077665_1558	35	7	169	32	56	178	24	229	3	3	103
AGAP6_2_NM001077665_1559	34	201	413	103	94	349	61	489	159	165	343
AGAP6_3_NM001077665_1560	10	680	161	628	390	213	117	142	356	291	97
AGAP7P_1_NM001077685_1561	840	1810	2326	691	1536	3197	1694	1681	2163	1775	2897
AGAP7P_2_NM001077685_1562	54	104	137	124	199	89	72	131	7	262	147
AGAP7P_3_NM001077685_1563	554	2118	1761	3136	3092	2807	2507	1605	3193	3658	2558
AGAP9_1_NM001190810_1564	180	1191	620	728	1004	837	1136	581	581	1154	932
AGBL1_1_NM152336_1565	46	1023	274	317	372	337	660	282	362	262	453
AGBL1_2_NM152336_1566	15	100	148	102	229	142	95	204	69	61	173
AGBL1_3_NM152336_1567	40	237	454	486	309	675	458	394	555	369	846
AGBL2_1_NM024783_1568	24	179	323	291	155	245	519	317	224	205	403
AGBL2_2_NM024783_1569	1	60	76	0	180	71	96	95	23	101	62
AGBL2_3_NM024783_1570	67	365	131	298	400	117	255	151	529	732	204
AGBL3_1_NM178563_1571	136	218	441	967	179	674	331	462	683	842	699
AGBL3_2_NM178563_1572	94	350	545	173	290	627	105	370	697	274	525
AGBL3_3_NM178563_1573	237	220	175	166	25	122	10	106	149	17	103
AGBL4_1_NM032785_1574	181	365	492	280	456	488	1025	517	419	790	677
AGBL4_2_NM032785_1575	50	212	424	389	497	573	143	417	339	803	664
AGBL4_3_NM032785_1576	146	468	465	537	835	561	669	417	436	700	387
AGBL5_1_NM021831_1577	201	328	225	49	54	184	663	186	291	98	192
AGBL5_2_NM021831_1578	52	7	82	24	101	74	252	132	139	40	144
AGBL5_3_NM021831_1579	1	324	11	2	8	12	3	26	7	3	1
AGER_1_NM001206940_1580	80	765	230	382	397	151	271	136	406	299	274
AGER_2_NM001206940_1581	41	413	229	504	783	639	691	262	330	625	573
AGER_3_NM001206940_1582	11	636	267	72	209	397	949	321	185	353	373
AGFG1_1_NM001135187_1583	115	640	468	942	1196	928	363	627	1022	744	1045
AGFG1_2_NM001135187_1584	24	371	251	126	332	203	95	393	144	375	393
AGFG1_3_NM001135187_1585	139	141	242	300	401	253	994	286	367	779	290
AGFG2_1_NM006076_1586	51	166	107	74	71	97	122	135	58	90	79
AGFG2_2_NM006076_1587	195	188	271	180	631	240	128	244	310	246	190
AGFG2_3_NM006076_1588	8	3	142	132	398	89	230	68	126	319	155
AGGF1_1_NM018046_1589	71	1	47	5	0	6	0	12	2	29	0
AGGF1_2_NM018046_1590	3	77	102	74	20	39	66	59	73	1	78
AGGF1_3_NM018046_1591	2	32	143	69	19	74	43	106	5	197	55
AGK_1_NM018238_1592	26	27	244	137	358	563	268	283	131	36	406
AGK_2_NM018238_1593	146	450	384	196	967	470	232	388	421	944	590
AGK_3_NM018238_1594	393	282	587	626	805	695	651	500	942	560	666
AGL_10_NM000646_1604	147	546	753	996	827	933	862	588	1661	546	1148
AGL_11_NM000646_1605	99	521	438	415	333	414	355	335	445	215	446
AGL_12_NM000646_1606	24	220	263	282	222	544	40	264	559	410	590
AGL_1_NM000642_1595	5	19	92	44	56	35	161	69	0	4	43
AGL_2_NM000642_1596	18	113	115	224	34	133	185	118	335	31	115
AGL_3_NM000642_1597	28	172	311	39	159	254	371	278	275	383	315
AGL_4_NM000643_1598	0	0	0	0	0	0	0	3	1	0	0
AGL_5_NM000643_1599	154	404	308	336	307	390	356	337	435	151	391
AGL_6_NM000643_1600	0	0	28	0	1	9	0	24	0	0	5
AGL_7_NM000645_1601	190	204	273	46	75	299	24	230	104	58	302
AGL_8_NM000645_1602	270	804	459	537	1089	557	350	465	232	1044	491
AGL_9_NM000645_1603	63	77	221	336	543	193	502	170	404	346	221
AGMAT_1_NM024758_1607	129	646	593	490	1496	732	499	475	294	834	632
AGMAT_2_NM024758_1608	62	305	437	65	510	435	338	261	357	242	338
AGMAT_3_NM024758_1609	104	187	127	111	77	151	30	150	67	180	143
AGMO_1_NM001004320_1610	20	60	271	121	77	261	39	264	593	168	313
AGMO_2_NM001004320_1611	790	667	963	536	922	1538	1630	928	576	1001	1356
AGMO_3_NM001004320_1612	73	348	401	387	445	334	393	278	413	337	473
AGO1_1_NM012199_1613	15	93	238	9	125	184	17	215	266	195	184
AGO1_2_NM012199_1614	21	4	63	11	163	131	29	74	68	20	99
AGO1_3_NM012199_1615	0	6	72	1	0	52	0	23	0	13	58
AGO2_1_NM001164623_1616	26	81	41	145	82	34	102	31	157	304	43
AGO2_2_NM001164623_1617	260	569	456	385	264	858	434	499	142	374	703
AGO2_3_NM001164623_1618	0	3	14	0	1	29	0	6	0	0	9
AGO3_1_NM024852_1619	115	202	99	116	181	55	901	91	169	441	127
AGO3_2_NM024852_1620	57	92	84	53	51	67	129	42	64	94	69
AGO3_3_NM024852_1621	112	52	211	207	348	317	189	206	75	85	341
AGO4_1_NM017629_1622	6	85	168	107	152	101	43	221	71	11	216
AGO4_2_NM017629_1623	6	5	19	32	0	95	0	12	0	0	28
AGO4_3_NM017629_1624	7	17	92	11	223	85	225	175	497	247	141
AGPAT1_1_NM006411_1625	77	580	625	422	696	472	411	390	839	506	743
AGPAT1_2_NM006411_1626	16	45	96	174	332	72	154	121	136	504	106
AGPAT1_3_NM006411_1627	1	15	31	21	23	18	134	132	163	41	169
AGPAT1_4_NM032741_1628	80	320	701	902	355	928	1464	635	391	510	986
AGPAT1_5_NM032741_1629	94	150	540	129	434	935	940	555	522	1176	963
AGPAT2_1_NM006412_1630	177	1302	784	531	1183	761	492	592	768	691	1028
AGPAT2_2_NM006412_1631	32	161	92	294	240	131	136	74	198	305	224
AGPAT2_3_NM006412_1632	16	209	102	37	100	55	29	66	13	180	122
AGPAT3_1_NM001037553_1633	17	302	170	102	124	146	346	194	157	10	186
AGPAT3_2_NM001037553_1634	40	72	148	50	263	205	264	131	40	156	84
AGPAT3_3_NM001037553_1635	133	111	194	49	309	336	66	172	252	516	396
AGPAT3_4_NM020132_1636	23	101	185	39	246	197	214	215	251	116	166
AGPAT3_5_NM020132_1637	5	137	103	2	67	123	59	87	106	275	157
AGPAT3_6_NM020132_1638	11	99	180	44	271	98	60	172	133	437	148
AGPAT4_1_NM020133_1639	174	81	263	123	164	174	483	146	314	61	149
AGPAT4_2_NM020133_1640	36	8	55	152	30	45	5	131	871	82	122
AGPAT4_3_NM020133_1641	69	56	250	136	56	324	155	304	19	169	301
AGPAT5_1_NM018361_1642	0	2	86	5	1	73	83	72	1	5	36
AGPAT5_2_NM018361_1643	995	441	308	208	332	365	1799	318	649	334	398
AGPAT5_3_NM018361_1644	0	5	148	27	12	117	20	109	2	25	105
AGPS_1_NM003659_1645	9	283	183	136	92	163	89	146	56	90	143
AGPS_2_NM003659_1646	146	467	281	659	536	164	76	266	106	251	253
AGPS_3_NM003659_1647	49	5	141	36	74	208	78	123	326	84	222
AGR2_1_NM006408_1648	598	387	545	290	885	797	1548	567	1238	1064	660
AGR2_2_NM006408_1649	1229	1939	350	4746	1440	361	340	288	1824	1268	469
AGR2_3_NM006408_1650	243	821	710	791	1008	967	1182	582	809	701	770
AGR3_1_NM176813_1651	126	323	187	337	505	280	246	203	229	457	458
AGR3_2_NM176813_1652	160	211	375	656	772	544	685	194	995	298	483
AGR3_3_NM176813_1653	16	486	224	250	193	183	10	175	327	69	149
AGRN_1_NM198576_1654	395	939	136	68	115	136	1183	139	100	187	176
AGRN_2_NM198576_1655	140	620	205	18	62	310	262	152	179	154	333
AGRN_3_NM198576_1656	1	0	39	0	0	0	3	39	3	0	0
AGRP_1_NM001138_1657	16	429	204	81	67	193	20	214	29	81	129
AGRP_2_NM001138_1658	7	241	226	61	79	189	48	143	392	122	282
AGRP_3_NM001138_1659	51	1	103	43	290	80	2	50	119	257	106
AGT_1_NM000029_1660	85	190	374	171	304	407	229	303	168	485	450
AGT_2_NM000029_1661	58	285	292	866	622	452	190	210	692	471	618
AGT_3_NM000029_1662	343	792	718	662	919	1055	789	464	754	1546	1050
AGTPBP1_1_NM001286715_1663	24	162	369	27	90	415	132	383	45	245	522
AGTPBP1_2_NM001286715_1664	133	199	137	958	418	165	927	298	673	166	265
AGTPBP1_3_NM001286715_1665	0	58	108	0	73	113	6	52	1	281	126
AGTR1_1_NM000685_1666	11	43	129	11	84	83	12	56	78	94	81
AGTR1_2_NM000685_1667	222	606	430	482	413	911	778	261	357	434	774
AGTR1_3_NM000685_1668	98	486	114	709	281	141	579	83	954	353	219
AGTR1_4_NM032049_1669	76	146	401	101	303	333	176	354	29	108	367
AGTR1_5_NM032049_1670	248	521	321	113	346	465	172	378	426	461	347
AGTR1_6_NM032049_1671	152	105	129	89	426	223	93	101	414	585	158
AGTR2_1_NM000686_1672	338	420	374	95	257	514	490	380	1008	355	567
AGTR2_2_NM000686_1673	77	190	402	118	379	565	118	444	209	442	635
AGTR2_3_NM000686_1674	258	355	414	231	146	583	377	375	240	516	583
AGTRAP_1_NM001040197_1675	40	129	305	200	74	425	283	347	51	285	591
AGTRAP_2_NM001040197_1676	133	470	340	1373	737	386	1114	369	1243	507	560
AGTRAP_3_NM001040197_1677	41	411	384	320	534	541	687	262	725	558	502
AGXT_1_NM000030_1678	35	50	186	85	137	99	55	118	164	6	108
AGXT2_1_NM031900_1681	30	0	20	15	16	29	96	16	2	22	63
AGXT2_2_NM031900_1682	160	574	425	279	340	218	299	286	347	304	298
AGXT2_3_NM031900_1683	23	163	143	207	257	224	253	235	1092	500	284
AGXT_2_NM000030_1679	13	190	311	192	504	432	116	260	141	174	425
AGXT_3_NM000030_1680	130	66	77	137	77	95	63	169	2	149	84
AHCTF1_1_NM015446_1684	95	182	102	62	79	22	96	62	2	120	110
AHCTF1_2_NM015446_1685	50	112	276	55	71	464	252	398	239	170	629
AHCTF1_3_NM015446_1686	133	273	324	811	603	368	308	355	855	507	438
AHCY_1_NM000687_1687	92	183	137	151	171	138	431	168	578	207	131
AHCY_2_NM000687_1688	143	239	198	430	342	314	1272	255	290	340	416
AHCY_3_NM000687_1689	29	403	174	248	165	204	173	269	218	8	235
AHCY_4_NM001161766_1690	108	293	467	1283	1135	709	890	596	935	987	936
AHCY_5_NM001161766_1691	63	377	231	225	196	230	303	216	162	459	229
AHCY_6_NM001161766_1692	15	44	148	109	54	71	7	119	30	16	77
AHCYL1_1_NM001242673_1693	37	3	70	91	137	29	386	101	160	49	115
AHCYL1_2_NM001242673_1694	1	141	124	148	34	136	8	121	89	53	135
AHCYL1_3_NM001242673_1695	71	12	131	24	269	134	455	85	6	558	132
AHCYL1_4_NM001242674_1696	283	595	485	566	1309	454	763	843	1951	724	738
AHCYL1_5_NM001242674_1697	148	518	410	797	824	478	675	337	965	753	486
AHCYL1_6_NM001242674_1698	78	479	207	255	310	184	323	267	338	316	405
AHCYL1_7_NM001242675_1699	140	407	507	283	190	709	384	470	454	269	632
AHCYL1_8_NM001242675_1700	252	386	720	633	1112	854	1041	492	832	1037	982
AHCYL1_9_NM001242675_1701	247	614	514	374	190	620	201	514	339	568	768
AHCYL2_1_NM001130722_1702	508	804	364	92	370	386	44	342	458	247	320
AHCYL2_2_NM001130722_1703	4	48	104	176	159	201	64	78	468	245	277
AHCYL2_3_NM001130722_1704	270	342	413	400	437	779	335	396	70	867	787
AHCYL2_4_NM001130723_1705	139	206	480	303	415	527	392	346	143	227	645
AHCYL2_5_NM001130723_1706	315	627	394	127	532	575	231	414	266	397	483
AHCYL2_6_NM001130723_1707	610	1504	487	1036	904	781	880	526	882	619	697
AHCYL2_7_NM015328_1708	267	549	240	759	372	513	246	210	1509	360	604
AHCYL2_8_NM015328_1709	130	259	393	219	241	496	196	399	796	363	640
AHCYL2_9_NM015328_1710	0	0	63	14	6	61	0	77	1	136	46
AHDC1_1_NM001029882_1711	0	55	165	85	330	173	55	109	132	2	211
AHDC1_2_NM001029882_1712	16	16	81	168	172	92	97	107	193	327	153
AHDC1_3_NM001029882_1713	1	9	65	1	25	56	3	62	2	4	27
AHI1_1_NM017651_1714	42	25	169	144	703	171	212	307	66	145	320
AHI1_2_NM017651_1715	2	22	64	181	170	36	99	69	2	1	18
AHI1_3_NM017651_1716	132	376	384	144	477	534	265	220	196	203	469
AHNAK_1_NM024060_1717	83	34	134	33	6	65	37	187	80	53	81
AHNAK2_1_NM138420_1720	89	333	331	238	179	163	235	327	236	205	270
AHNAK2_2_NM138420_1721	22	117	179	85	153	178	15	171	45	139	194
AHNAK2_3_NM138420_1722	1	8	89	15	1	45	27	39	0	5	73
AHNAK_2_NM024060_1718	2	1	47	39	18	5	1	25	2	40	14
AHNAK_3_NM024060_1719	111	303	367	400	273	525	236	420	14	712	432
AHR_1_NM001621_1723	22	166	186	816	204	221	84	147	86	117	137
AHR_2_NM001621_1724	7	31	197	18	5	123	285	114	2	37	130
AHR_3_NM001621_1725	0	96	22	1	0	6	0	29	0	1	1
AHRR_1_NM020731_1726	385	570	473	509	981	556	806	483	1260	1810	550
AHRR_2_NM020731_1727	60	108	255	141	296	297	128	217	195	230	201
AHRR_3_NM020731_1728	30	230	484	500	583	557	851	475	598	484	349
AHSA1_1_NM012111_1729	26	35	209	218	173	272	127	218	76	531	206
AHSA1_2_NM012111_1730	125	379	530	794	1737	747	226	436	1253	405	1113
AHSA1_3_NM012111_1731	332	448	295	303	872	571	322	480	745	295	689
AHSA2_1_NM152392_1732	29	122	228	96	427	206	134	188	198	166	285
AHSA2_2_NM152392_1733	9	15	98	109	145	69	430	41	34	150	33
AHSA2_3_NM152392_1734	68	35	93	44	65	65	49	33	264	99	18
AHSG_1_NM001622_1735	71	148	256	132	317	261	159	194	636	389	189
AHSG_2_NM001622_1736	56	416	279	253	904	374	674	340	440	639	515
AHSG_3_NM001622_1737	56	86	163	274	195	145	90	70	31	192	93
AHSP_1_NM016633_1738	139	448	846	1223	464	1109	762	859	1201	1038	1478
AHSP_2_NM016633_1739	11	329	279	238	192	307	531	385	95	358	299
AHSP_3_NM016633_1740	115	156	333	448	444	420	189	204	366	208	312
AICDA_1_NM020661_1741	1	257	145	64	113	187	163	82	10	145	153
AICDA_2_NM020661_1742	223	769	233	314	387	251	574	335	371	456	265
AICDA_3_NM020661_1743	48	120	297	142	266	413	265	242	256	241	346
AIDA_1_NM022831_1744	56	346	267	418	389	242	334	218	172	355	204
AIDA_2_NM022831_1745	155	373	292	99	280	144	414	237	459	731	211
AIDA_3_NM022831_1746	56	149	333	314	1641	524	135	257	598	402	397
AIF1_1_NM001623_1747	178	763	1108	408	907	1592	931	762	248	1377	1228
AIF1_2_NM001623_1748	21	89	181	68	130	106	71	113	16	21	74
AIF1_3_NM001623_1749	401	1094	612	1178	828	1103	1873	735	1107	1093	968
AIF1_4_NM004847_1750	53	116	245	161	120	307	525	208	159	301	226
AIF1_5_NM004847_1751	472	1355	1511	776	1253	1798	2006	1255	2394	1750	2211
AIF1_6_NM032955_1752	0	0	53	0	9	18	0	23	0	0	38
AIF1_7_NM032955_1753	34	287	231	101	234	206	149	185	211	305	275
AIF1_8_NM032955_1754	200	148	50	232	112	57	54	16	110	58	54
AIF1L_1_NM031426_1755	70	177	355	241	104	184	272	337	175	348	366
AIF1L_2_NM031426_1756	1	0	34	21	43	22	0	27	0	9	11
AIF1L_3_NM031426_1757	365	175	316	188	237	427	740	264	138	515	281
AIFM1_1_NM001130846_1758	298	610	480	631	272	581	1543	354	938	140	442
AIFM1_2_NM001130846_1759	6	130	207	327	1225	334	272	206	387	127	291
AIFM1_3_NM001130846_1760	197	422	918	298	1951	1044	2220	932	786	381	889
AIFM1_4_NM145813_1761	78	330	545	355	365	461	351	319	980	1122	378
AIFM1_5_NM145813_1762	210	469	787	1682	2046	1032	1158	748	1286	1296	1061
AIFM1_6_NM145813_1763	276	278	434	231	552	200	210	514	1230	429	423
AIFM2_1_NM032797_1764	224	907	671	453	360	928	762	507	457	451	766
AIFM2_2_NM032797_1765	3	2	35	34	2	6	301	56	17	3	33
AIFM2_3_NM032797_1766	0	0	0	0	0	0	0	0	0	0	0
AIFM3_1_NM001146288_1767	78	375	199	307	145	155	280	261	399	193	262
AIFM3_2_NM001146288_1768	4	29	211	5	127	245	67	271	57	150	270
AIFM3_3_NM001146288_1769	135	117	154	182	66	289	447	227	576	576	321
AIFM3_4_NM144704_1770	2	265	81	133	66	40	99	46	0	0	48
AIFM3_5_NM144704_1771	63	140	376	260	140	223	367	340	335	163	267
AIFM3_6_NM144704_1772	1	135	178	53	153	158	54	167	111	24	174
AIG1_1_NM001286587_1773	22	171	155	534	521	177	107	185	479	255	164
AIG1_2_NM001286587_1774	357	335	653	730	1114	641	770	591	1413	1263	677
AIG1_3_NM001286587_1775	27	196	228	61	136	164	369	197	187	141	115
AIG1_4_NM016108_1776	33	401	337	712	481	360	348	205	464	105	584
AIG1_5_NM016108_1777	10	43	63	5	91	65	91	43	31	26	44
AIG1_6_NM016108_1778	78	273	318	42	328	344	343	256	125	45	417
AIM2_1_NM004833_1779	109	243	419	86	624	269	453	458	363	391	414
AIM2_2_NM004833_1780	117	399	467	159	468	697	576	354	181	303	708
AIM2_3_NM004833_1781	589	1128	666	1118	1405	1538	1432	791	1157	678	1597
AIMP1_1_NM001142415_1782	261	2156	887	861	1003	1218	977	757	999	947	1457
AIMP1_2_NM001142415_1783	105	60	338	272	320	461	324	202	117	270	337
AIMP1_3_NM001142416_1784	11	110	217	16	183	434	266	245	820	187	708
AIMP1_4_NM001142416_1785	746	1417	1100	1233	1226	2025	1509	1038	1783	1573	1932
AIMP1_5_NM001142416_1786	30	747	159	30	132	80	96	165	126	122	213
AIMP1_6_NM004757_1787	4	116	131	75	26	81	39	173	63	32	65
AIMP1_7_NM004757_1788	125	1062	335	618	709	286	693	271	476	1136	343
AIMP1_8_NM004757_1789	28	539	578	696	1443	730	523	505	393	365	630
AIMP2_1_NM006303_1790	295	603	684	392	495	812	1401	586	563	451	749
AIMP2_2_NM006303_1791	251	1286	813	462	587	1279	641	744	684	619	937
AIMP2_3_NM006303_1792	268	555	684	267	844	1113	1123	609	195	652	1139
AIP_1_NM003977_1793	483	869	241	284	244	316	226	129	259	135	333
AIP_2_NM003977_1794	353	507	590	357	318	518	783	588	425	1068	498
AIP_3_NM003977_1795	267	98	209	72	129	220	421	235	448	290	244
AIPL1_1_NM001285401_1796	223	384	335	395	273	274	383	348	446	238	423
AIPL1_2_NM001285401_1797	374	1926	1129	1135	1512	1655	948	836	696	1005	1227
AIPL1_3_NM001285401_1798	110	1239	1083	694	1197	1620	833	981	720	1063	1776
AIPL1_4_NM001285402_1799	0	18	134	12	1	30	43	77	0	2	9
AIPL1_5_NM001285402_1800	175	452	269	277	381	358	578	310	401	465	467
AIRE_1_NM000383_1801	34	108	391	58	139	346	122	317	103	297	273
AIRE_2_NM000383_1802	5	21	66	11	1	65	1	51	2	1	30
AIRE_3_NM000383_1803	86	43	261	26	455	107	69	151	10	218	138
AJAP1_1_NM018836_1804	24	27	98	11	67	151	79	110	3	101	183
AJAP1_2_NM018836_1805	0	1	87	1	1	38	98	77	56	54	66
AJAP1_3_NM018836_1806	13	29	206	111	442	108	755	192	311	181	79
AJUBA_1_NM032876_1807	13	85	83	68	77	192	2	80	366	765	219
AJUBA_2_NM032876_1808	68	408	472	569	589	435	346	506	1703	511	671
AJUBA_3_NM032876_1809	160	296	425	97	176	449	356	398	110	122	375
AJUBA_4_NM198086_1810	51	60	214	65	327	392	192	233	9	126	313
AJUBA_5_NM198086_1811	131	246	363	409	477	314	114	446	317	272	498
AJUBA_6_NM198086_1812	282	1545	1011	684	1103	1635	1944	976	721	643	1753
AK1_1_NM000476_1813	37	66	186	72	161	328	136	200	40	149	236
AK1_2_NM000476_1814	79	118	246	353	105	222	287	137	158	215	233
AK1_3_NM000476_1815	242	112	323	419	173	389	584	179	33	183	316
AK2_1_NM001199199_1816	132	776	793	304	766	899	457	464	1026	439	869
AK2_2_NM001199199_1817	47	44	203	121	300	128	344	136	241	9	80
AK2_3_NM001199199_1818	18	71	277	68	243	306	107	176	204	287	391
AK3_10_NM001199856_1828	60	154	328	165	127	516	190	384	23	309	493
AK3_11_NM001199856_1829	61	442	387	183	456	320	287	380	394	59	359
AK3_12_NM001199856_1830	45	149	197	173	170	180	142	201	149	147	159
AK3_1_NM001199852_1819	5	10	46	0	1	11	120	33	32	17	27
AK3_2_NM001199852_1820	32	119	159	53	189	115	54	215	158	187	167
AK3_3_NM001199852_1821	1	20	75	22	53	75	43	76	2	2	134
AK3_4_NM001199853_1822	9	218	215	61	237	154	592	271	178	76	149
AK3_5_NM001199853_1823	24	97	97	115	85	121	49	131	112	145	40
AK3_6_NM001199853_1824	165	657	842	824	686	1315	1032	782	977	292	1135
AK3_7_NM001199855_1825	15	4	137	167	225	111	19	110	180	136	120
AK3_8_NM001199855_1826	199	156	429	1165	992	1284	1309	751	411	360	870
AK3_9_NM001199855_1827	161	83	176	126	215	172	101	100	154	112	201
AK4_1_NM001005353_1831	153	650	85	269	49	69	368	65	331	243	127
AK4_2_NM001005353_1832	50	127	241	6	140	130	119	168	52	147	230
AK4_3_NM001005353_1833	231	1309	834	1006	849	1121	1329	688	932	1147	1046
AK4_4_NM013410_1834	66	454	258	49	592	274	705	301	295	996	239
AK4_5_NM013410_1835	13	28	156	276	138	162	211	143	48	287	164
AK4_6_NM013410_1836	11	111	245	18	504	370	230	182	211	194	360
AK4_7_NM203464_1837	200	492	628	234	268	838	926	417	423	164	714
AK4_8_NM203464_1838	3	5	57	9	4	47	18	100	17	1	22
AK4_9_NM203464_1839	30	141	279	51	201	201	155	205	59	281	254
AK5_1_NM012093_1840	41	206	596	86	388	654	293	565	262	386	805
AK5_2_NM012093_1841	0	0	45	6	1	70	0	13	0	0	13
AK5_3_NM012093_1842	177	291	300	173	63	317	418	193	686	465	374
AK5_4_NM174858_1843	2	70	102	68	161	66	42	112	187	134	84
AK5_5_NM174858_1844	8	246	222	36	244	241	88	139	7	202	262
AK5_6_NM174858_1845	4	11	149	95	43	93	4	100	127	52	133
AK7_1_NM152327_1846	23	122	207	52	188	300	415	166	173	123	379
AK7_2_NM152327_1847	0	14	41	0	20	32	1	6	8	0	16
AK7_3_NM152327_1848	0	7	113	170	4	60	2	124	20	3	121
AK8_1_NM152572_1849	174	482	278	411	544	273	845	138	765	365	349
AK8_2_NM152572_1850	138	440	548	521	695	1247	490	556	468	774	993
AK8_3_NM152572_1851	175	484	496	371	238	686	584	531	232	402	596
AK9_1_NM001145128_1852	51	171	235	82	200	226	217	396	9	145	323
AK9_2_NM001145128_1853	20	100	271	312	612	240	70	152	42	197	217
AK9_3_NM001145128_1854	14	147	300	63	288	328	350	275	456	207	209
AKAIN1_1_NM001145194_1855	12	112	158	37	42	107	72	200	257	508	126
AKAIN1_2_NM001145194_1856	23	188	364	87	361	245	599	352	539	365	234
AKAIN1_3_NM001145194_1857	54	286	334	500	555	444	193	399	1297	315	559
AKAP10_1_NM007202_1865	215	377	648	325	698	1085	307	622	368	748	1078
AKAP10_2_NM007202_1866	58	675	380	241	326	460	152	306	290	174	495
AKAP10_3_NM007202_1867	11	1	72	65	135	72	50	87	41	34	41
AKAP11_1_NM016248_1868	98	442	280	148	132	363	489	211	494	171	387
AKAP11_2_NM016248_1869	1	37	101	39	330	77	93	76	38	209	87
AKAP11_3_NM016248_1870	5	230	122	126	182	95	492	127	932	124	111
AKAP1_1_NM001242902_1858	27	155	281	409	85	126	21	247	5	162	153
AKAP12_1_NM005100_1871	20	452	168	39	511	80	207	85	52	229	107
AKAP12_2_NM005100_1872	44	50	106	282	133	138	270	165	493	369	338
AKAP12_3_NM005100_1873	101	176	508	389	592	772	355	509	364	193	666
AKAP12_4_NM144497_1874	0	22	212	3	106	159	165	141	92	25	117
AKAP12_5_NM144497_1875	69	274	321	510	191	169	215	316	396	112	247
AKAP12_6_NM144497_1876	305	208	266	677	1074	294	800	255	351	702	372
AKAP1_2_NM001242902_1859	81	181	98	176	252	54	164	132	226	302	115
AKAP13_1_NM001270546_1877	122	23	112	37	233	73	161	72	108	72	71
AKAP13_2_NM001270546_1878	114	48	366	266	668	456	534	443	210	645	428
AKAP13_3_NM001270546_1879	258	925	987	1161	1442	1269	1479	810	1212	1854	1107
AKAP13_4_NM007200_1880	50	481	348	240	617	439	117	342	243	618	494
AKAP13_5_NM007200_1881	43	6	64	42	43	55	183	74	14	68	69
AKAP13_6_NM007200_1882	14	213	199	52	16	154	61	230	375	260	183
AKAP1_3_NM001242902_1860	0	31	80	29	39	16	0	116	1	1	107
AKAP14_1_NM178813_1883	61	363	362	179	593	326	228	306	582	411	495
AKAP14_2_NM178813_1884	128	410	599	713	438	565	498	502	761	353	551
AKAP14_3_NM178813_1885	57	388	603	637	720	561	741	461	1320	609	643
AKAP1_4_NM001242903_1861	0	1	101	102	34	39	89	59	3	2	29
AKAP1_5_NM003488_1862	52	16	61	49	167	21	58	41	267	8	56
AKAP1_6_NM003488_1863	155	276	263	411	652	309	793	246	520	436	404
AKAP17A_1_NM005088_1886	92	78	658	195	511	820	421	736	797	428	839
AKAP17A_2_NM005088_1887	147	496	669	484	891	806	257	600	673	866	668
AKAP17A_3_NM005088_1888	167	681	924	558	699	1136	614	787	546	1091	1588
AKAP1_7_NM003488_1864	176	383	192	264	195	168	237	200	466	317	219
AKAP2_1_NM001136562_1889	0	0	101	14	42	86	7	121	130	24	98
AKAP2_2_NM001136562_1890	188	552	123	450	410	105	459	92	246	60	231
AKAP2_3_NM001136562_1891	107	79	52	92	16	17	144	58	185	52	17
AKAP2_4_NM001198656_1892	265	762	550	234	856	407	718	552	534	390	510
AKAP2_5_NM001198656_1893	2	172	53	72	42	79	9	47	28	262	63
AKAP2_6_NM001198656_1894	51	483	227	174	612	342	610	193	279	701	187
AKAP3_1_NM001278309_1895	110	417	541	425	330	1039	598	516	430	503	638
AKAP3_2_NM001278309_1896	3	73	155	275	62	102	80	173	51	202	130
AKAP3_3_NM001278309_1897	249	438	273	235	827	301	481	160	590	391	373
AKAP4_1_NM003886_1898	123	120	235	402	155	403	88	371	3	181	402
AKAP4_2_NM003886_1899	304	681	425	328	631	753	469	346	429	372	624
AKAP4_3_NM003886_1900	19	469	277	145	174	424	312	276	29	438	380
AKAP4_4_NM139289_1901	78	377	561	633	303	657	311	588	196	500	543
AKAP4_5_NM139289_1902	146	263	579	456	608	674	531	629	636	692	863
AKAP4_6_NM139289_1903	222	410	256	270	871	524	347	272	644	738	905
AKAP5_1_NM004857_1904	67	447	258	103	37	399	508	224	431	74	382
AKAP5_2_NM004857_1905	17	16	117	33	66	87	108	118	14	68	161
AKAP5_3_NM004857_1906	75	147	229	229	507	294	277	204	716	612	461
AKAP6_1_NM004274_1907	215	329	462	308	667	1068	952	647	421	606	898
AKAP6_2_NM004274_1908	92	73	292	91	237	521	206	291	65	224	308
AKAP6_3_NM004274_1909	85	320	414	112	439	581	227	388	153	673	780
AKAP7_1_NM004842_1910	275	407	391	362	309	490	383	445	153	43	647
AKAP7_2_NM004842_1911	167	356	310	250	203	394	444	369	788	241	466
AKAP7_3_NM004842_1912	246	483	142	526	151	277	18	110	641	274	210
AKAP7_4_NM016377_1913	2	18	57	7	0	39	1	12	0	25	42
AKAP7_5_NM016377_1914	42	430	470	338	504	627	302	518	604	156	630
AKAP7_6_NM016377_1915	0	29	90	100	38	85	63	134	5	37	66
AKAP8_1_NM005858_1916	448	464	243	210	286	372	547	185	389	485	327
AKAP8_2_NM005858_1917	0	46	90	0	66	61	79	48	0	30	79
AKAP8_3_NM005858_1918	724	1124	379	425	953	452	546	287	909	303	352
AKAP8L_1_NM014371_1919	84	266	229	280	270	353	181	165	77	242	311
AKAP8L_2_NM014371_1920	170	355	167	64	64	339	101	212	54	191	247
AKAP8L_3_NM014371_1921	66	133	94	31	360	151	241	58	245	420	82
AKAP9_1_NM005751_1922	37	154	104	28	28	53	39	65	65	82	25
AKAP9_2_NM005751_1923	47	249	100	303	291	97	27	105	69	77	152
AKAP9_3_NM005751_1924	60	493	256	735	290	240	155	269	698	187	258
AKIP1_1_NM020642_1925	0	167	59	63	1	65	157	165	73	12	80
AKIP1_2_NM020642_1926	3	24	101	186	163	116	55	114	13	30	102
AKIP1_3_NM020642_1927	17	53	259	249	435	348	134	193	15	208	424
AKIRIN1_1_NM001136275_1928	0	198	60	0	0	56	1	40	59	32	70
AKIRIN1_2_NM001136275_1929	41	37	172	44	3	131	49	183	81	2	124
AKIRIN1_3_NM001136275_1930	99	630	338	123	102	443	768	243	16	61	597
AKIRIN2_1_NM018064_1931	295	1246	569	410	1202	842	1539	401	610	713	1085
AKIRIN2_2_NM018064_1932	19	229	399	176	380	466	615	401	272	171	552
AKIRIN2_3_NM018064_1933	18	12	101	82	77	69	87	105	238	142	51
AKNA_1_NM030767_1934	0	491	74	0	4	40	0	78	2	0	51
AKNA_2_NM030767_1935	1	168	196	300	214	161	83	209	95	525	259
AKNA_3_NM030767_1936	151	376	604	103	288	1084	316	514	233	261	816
AKNAD1_1_NM152763_1937	70	289	237	58	159	258	235	156	401	222	222
AKNAD1_2_NM152763_1938	354	793	496	730	265	770	595	410	1048	473	588
AKNAD1_3_NM152763_1939	2	12	104	20	45	117	135	88	46	3	40
AKR1A1_1_NM001202414_1940	2	13	179	6	114	118	58	197	37	123	101
AKR1A1_2_NM001202414_1941	217	804	687	216	299	1166	586	585	459	403	1237
AKR1A1_3_NM001202414_1942	4	296	77	32	215	95	8	125	52	42	85
AKR1B10_1_NM020299_1946	346	839	585	687	1944	922	457	540	841	1436	751
AKR1B10_2_NM020299_1947	456	728	478	698	527	845	835	457	352	730	796
AKR1B10_3_NM020299_1948	271	953	948	744	1511	1385	856	895	927	1506	1247
AKR1B1_1_NM001628_1943	773	1144	247	235	544	87	478	222	1503	864	156
AKR1B1_2_NM001628_1944	13	66	151	213	173	65	144	131	257	66	149
AKR1B1_3_NM001628_1945	57	159	367	81	127	505	148	277	230	105	540
AKR1B15_1_NM001080538_1949	62	323	497	258	326	571	232	317	427	263	573
AKR1B15_2_NM001080538_1950	170	660	894	922	599	1465	622	705	850	885	1169
AKR1B15_3_NM001080538_1951	8	66	384	193	312	509	291	471	159	143	397
AKR1C1_1_NM001353_1952	108	398	859	1380	621	1633	1077	664	805	795	1132
AKR1C2_1_NM001135241_1953	338	1385	1047	480	1808	1449	1477	1001	580	1344	1780
AKR1C2_2_NM001135241_1954	73	537	289	393	737	257	273	332	830	601	448
AKR1C2_3_NM001135241_1955	23	284	453	475	362	516	1171	416	221	623	545
AKR1C2_4_NM001354_1956	2	4	114	73	23	98	3	83	134	330	70
AKR1C2_5_NM001354_1957	70	138	59	70	164	96	170	147	68	62	95
AKR1C2_6_NM001354_1958	197	435	500	1188	789	626	444	343	701	1478	551
AKR1C3_1_NM001253908_1959	8	23	169	17	235	144	130	194	99	144	133
AKR1C3_2_NM001253908_1960	259	484	459	497	954	610	702	507	1530	941	497
AKR1C3_3_NM001253908_1961	17	308	208	33	317	204	82	175	235	581	276
AKR1C3_4_NM001253909_1962	29	172	174	121	11	71	29	100	21	157	112
AKR1C3_5_NM001253909_1963	40	277	302	142	318	433	410	269	136	100	426
AKR1C3_6_NM001253909_1964	14	331	268	55	313	209	314	200	224	134	311
AKR1C4_1_NM001818_1965	29	167	254	94	208	189	72	145	360	227	211
AKR1C4_2_NM001818_1966	83	146	339	572	555	395	165	371	215	668	409
AKR1C4_3_NM001818_1967	23	45	143	20	33	117	109	200	217	165	156
AKR1D1_1_NM001190906_1968	104	531	540	96	230	672	1163	473	335	882	601
AKR1D1_2_NM001190906_1969	496	853	556	900	788	702	1283	415	1833	1283	746
AKR1D1_3_NM001190906_1970	42	328	333	247	145	570	906	181	352	249	522
AKR1E2_1_NM001271025_1971	74	315	488	456	303	735	566	497	681	156	843
AKR1E2_2_NM001271025_1972	1	86	83	6	20	38	6	62	2	1	62
AKR1E2_3_NM001271025_1973	80	994	453	951	595	536	2634	371	201	532	484
AKR7A2_1_NM003689_1974	21	194	253	149	150	273	251	233	55	194	403
AKR7A2_2_NM003689_1975	33	181	168	356	266	294	156	241	393	313	358
AKR7A2_3_NM003689_1976	118	605	338	1404	404	595	404	413	388	512	652
AKR7A3_1_NM012067_1977	77	329	279	818	815	593	249	348	659	591	724
AKR7A3_2_NM012067_1978	46	569	284	398	483	284	251	361	298	407	393
AKR7A3_3_NM012067_1979	226	568	382	620	1000	319	350	399	611	519	653
AKT1_1_NM001014432_1980	254	600	326	662	828	361	781	473	820	192	494
AKT1_2_NM001014432_1981	10	45	47	99	126	41	38	84	45	149	33
AKT1_3_NM001014432_1982	1	0	30	141	12	6	129	14	0	1	40
AKT1_4_NM005163_1983	464	977	779	388	669	1260	1565	593	460	468	1269
AKT1_5_NM005163_1984	34	273	187	260	4	154	551	116	92	72	264
AKT1_6_NM005163_1985	25	197	195	167	108	253	236	317	314	259	421
AKT1S1_1_NM001098633_1986	26	190	218	37	431	204	880	167	446	164	404
AKT1S1_2_NM001098633_1987	57	567	265	315	375	219	119	268	562	1127	319
AKT1S1_3_NM001098633_1988	16	115	210	272	168	185	208	209	265	87	300
AKT1S1_4_NM001278159_1989	26	180	254	177	322	288	288	352	229	460	400
AKT1S1_5_NM001278159_1990	252	417	376	833	671	649	299	558	565	514	802
AKT1S1_6_NM001278159_1991	4	90	54	7	2	78	6	69	3	2	167
AKT1S1_7_NM001278160_1992	69	486	524	323	318	519	345	382	473	547	443
AKT1S1_8_NM001278160_1993	17	83	27	7	3	21	26	6	0	14	18
AKT1S1_9_NM001278160_1994	96	355	274	198	336	224	198	188	390	349	219
AKT2_1_NM001243028_1995	92	519	714	326	226	1003	501	638	366	255	820
AKT2_2_NM001243028_1996	0	1	14	0	0	32	1	14	0	0	24
AKT2_3_NM001243028_1997	23	55	127	316	249	122	15	136	446	254	121
AKT3_1_NM001206729_1998	41	76	183	83	33	110	190	121	1	38	78
AKT3_2_NM001206729_1999	39	0	82	5	102	84	104	72	15	223	145
[truncated: 68,298 more rows]
